# Supplementary material for: Genome-wide association study in Japanese females identifies fifteen novel skin-related trait associations
Source: Sci Rep. 2018 Jun 12;8:8974. doi: 10.1038/s41598-018-27145-2 (PMC5997657; doi:10.1038/s41598-018-27145-2)
Supplement: Supplementary file 2 — Supplementary Worksheets S1-S8 [file 41598_2018_27145_MOESM2_ESM.xlsx]

## Sheet: Worksheet S1 Legend
Column name	Description	Note
Phenotype	Phenotype
SignalID	Signal ID (Phenotype:chrNN:Start-End)
Chrom.	Chromosome
Cond. SNP index	Conditioned SNP index	Some regions had multiple independent SNPs. This index is the ID for which top SNP in the region this signal belongs.
Signal start (bp)	Start of imputed SNPs with r2>0.5
Signal end (bp)	End of imputed SNPs with r2>0.5
Top SNP rsid	rsID of top SNP
Top SNP pos. (bp)	Basepair position of top SNP (GRCh37/hg19 coordinates)
Top SNP AF	Alternate allele frequency from BEAGLE
Top SNP EAS AF	Alternate allele frequency of EAS 1000 Genomes Phase 3
Top SNP EUR AF	Alternate allele frequency of EUR 1000 Genomes Phase 3
Top SNP LL01 MAF_U	Alternate allele frequency of LL01 unaffected samples
Top SNP LL01 MAF_A	Alternate allele frequency of LL01 affected samples
Top SNP LL02 MAF_U	Alternate allele frequency of LL02 unaffected samples
Top SNP LL02 MAF_A	Alternate allele frequency of LL02 affected samples
Top SNP Beta	Beta coefficient from regression at top SNP
Top SNP Beta SE	Beta coefficient standard error from regression at top SNP
Top SNP Uncond. Meta. P	Unconditioned P-value of top SNP
Mod. LD SNP ct.	Number of SNPs with r2equiv>0.5
High LD/HAPS SNP ct.	Number of SNPs with r2equiv>0.8 | SNPs with assigned HAPS
High LD SNP ct.	Number of SNPs with r2equiv>0.8
Very High LD SNP ct.	Number of SNPs with r2equiv>0.9
Mod. LD GTd SNP ct.	Number of genotyped SNPs with r2equiv>0.5
High LD GTd SNP ct.	Number of genotyped SNPs with r2equiv>0.8
High LD Genes	Merged "Genes (All)" column across SNPs with r2equiv>0.8
Mod. LD Genes	Merged "Genes (All)" column across SNPs with r2equiv>0.5
FunctionallyAnnotated	Number of r2>0.8 SNPs with (Nonsynonymous mutation | Promoter.ct>0 | Enhancer.ct>0 | DNase.ct>0 | eQTL.ct>0)
GRASP hit ct.	Number of r2>0.8 SNPs with GRASP annotations
GWAS hit ct.	Number of r2>0.8 SNPs with NHGRI/EBI GWAS Catalog annotations
GWAS mod. LD min(P)	Minimum P-value in NHGRI/EBI GWAS Catalog for r2>0.5 SNPs
GWAS mod. LD PMIDs	PubMed IDs in NHGRI/EBI GWAS Catalog for r2>0.5 SNPs
GWAS mod. LD traits	Traits in NHGRI/EBI GWAS Catalog for r2>0.5 SNPs
GWAS high LD min(P)	Minimum P-value in NHGRI/EBI GWAS Catalog for r2>0.8 SNPs
GWAS high LD PMIDs	PubMed IDs in NHGRI/EBI GWAS Catalog for r2>0.8 SNPs
GWAS high LD traits	Traits in NHGRI/EBI GWAS Catalog for r2>0.8 SNPs
eQTL min(P)	Minimum P-value in HaploReg eQTL annotation for r2>0.8 SNPs
eQTL genes	Genes in HaploReg eQTL annotation for r2>0.8 SNPs
eQTL studies	Studies in HaploReg eQTL annotation for r2>0.8 SNPs
GRASP min(P)	Minimum P-value in HaploReg GRASP annotation for r2>0.8 SNPs
GRASP PMIDs	PubMedIDs in HaploReg GRASP annotation for r2>0.8 SNPs
GRASP traits	Traits in HaploReg GRASP annotation for r2>0.8 SNPs
Note: Missing values represented as either -9999, 9999, or none depending on type of data.

## Sheet: Worksheets S2-S8 Legend
Column name	Description	Note
SignalID	Signal ID (Phenotype:chrNN:Start-End)
rsid	dbSNP rsID
Chrom	Chromosome
Pos. (bp)	Basepair position (GRCh37/hg19)
A1	Alternate (effect) allele
A2	GRCh37/hg19 reference allele
Imp. AF	BEAGLE imputed A1 alelle frequency
Imp. AR2	BEAGLE imputed allele r2
Imp. DR2	BEAGLE imputed diploid r2
Genotyped?	Was the SNP genotyped?
LL01 MAF	A1 frequency in LL01 samples
LL02 MAF	A1 frequency in LL02 samples
LL01 MAF_U	A1 frequency in LL01 unaffected samples
LL01 MAF_A	A1 frequency in LL01 affected samples
LL02 MAF_U	A1 frequency in LL02 unaffected samples
LL02 MAF_A	A1 frequency in LL02 affected samples
Uncond. metaanalysis P	Unconditioned meta-analysis P-value
Cond. SNP index	Conditioned SNP index	Some regions had multiple independent SNPs. This index is the ID for which top SNP in the region this signal belongs.
Top SNP rsid	rsID of top SNP
Beta	Beta-coefficient from regression
Beta SE	Beta-coefficient standard error from regression
OR	Odds ratio
P Cond. on SNP index-1	P-value conditioned on independent top SNPs with index above current signal (1..N-1)
P Cond. on SNP index	P-value conditioned on independent top SNPs + current signal (1..N)
r2 to top SNP	PLINK r2 to top SNP
D' to top SNP	PLINK D' to top SNP
r2.equiv to top SNP	r2equiv to top SNP
Mod. LD (Yes>=1, No=0)	Moderate LD status flag (r2equiv>0.5)
High LD (Yes>=1, No=0)	Moderate LD status flag (r2equiv>0.8)
High LD/linked-Haplotype (Yes>=1, No=0)	High LD or linked haplotype status flag (r2equiv>0.8 | HAPS!='none')
Hapotype clust.	List of haplotype clusters assigned to this SNP (if applicable)
Epigenetic peak	Index of peak in epigenetic data in locus (if applicable)
InHaploReq?	Is the SNP in HaploReg?
In 1000G?	Is the SNP in 1000 Genomes Project reference haplotypes?
KG.AF	Alternate allele frequency across all 1000G samples
EAS_AF	Alternate allele frequency across EAS 1000G samples
EUR AF	Alternate allele frequency across EUR 1000G samples
AFR AF	Alternate allele frequency across AFR 1000G samples
AMR AF	Alternate allele frequency across AMR 1000G samples
SAS AF	Alternate allele frequency across SAS 1000G samples
GERP_cons	In conserved GERP element (0=No, Yes=1)
SiPhy_cons	Under selection based on SiPhy (0=No, Yes=1)
Genes (within)	Coding gene(s): SNP within gene's boundaries
Genes (SNP upstream)	Coding gene(s): SNP within 100 kb upstream of gene start
Genes (SNP downstream)	Coding gene(s): SNP within 40 kb downstream of gene end
Genes (All)	Coding gene(s): Merge of within/upstream/downstream + closest if within/upstream/downstream=='none'
Intronic	HaploReg dbSNP functional annotation: SNP in gene intron? (0=No, 1=Yes)
Nonsyn	HaploReg dbSNP functional annotation: SNP is nonsynonymous coding variant? (0=No, 1=Yes)
Syn	HaploReg dbSNP functional annotation: SNP is synonymous coding variant? (0=No, 1=Yes)
UTR3	HaploReg dbSNP functional annotation: SNP in gene 3'-UTR? (0=No, 1=Yes)
UTR5	HaploReg dbSNP functional annotation: SNP in gene 5'-UTR? (0=No, 1=Yes)
eQTL ct	HaploReg annotation: number of eQTL reports for this SNPs
Motifs summary	HaploReg TF Motifs: TF motifs changed by SNP or integer number if motif count>3
GRASP hit ct.	HaploReg annotation: number of GRASP reports for this SNPs
GWAS hit ct.	Number of NHGRI/EBI GWAS Catalog entries for this SNPs
Promoter ct.	RoadMap Epigenomics 25-state imputed ChromHMM promoter element: Number of tissues in which element identified.
Enhancer ct.	RoadMap Epigenomics 25-state imputed ChromHMM enhancer element: Number of tissues in which element identified.
DNase ct.	RoadMap Epigenomics 25-state imputed ChromHMM Dnase HS element: Number of tissues in which element identified.
Biv.poised ct.	RoadMap Epigenomics 25-state imputed ChromHMM Biv.poised promoter element ct.: Number of tissues in which element identified.
Motifs ct.	HaploReg TF Motifs: Number of TF motifs changed by SNP
TFBS ct.	TFBS from ReMap Public+ENCODE
Mean (Prom/Enh/Biv.poised cts)	Mean count across non-zero vector of promoter ct., enhancer ct., and Biv. poised ct.
EpiMarkType ct.	Count of how many of Promoter ct., Enhancer ct., Dnase ct. and Motifs ct. columns are non-zero
eQTL genes	Genes in HaploReg eQTL annotation
eQTL studies	Studies in HaploReg eQTL annotation
eQTL min(P)	Minimum P-value in HaploReg eQTL annotation
GWAS details	Merged entries in NHGRI/EBI GWAS Catalog
GRASP details	Merged entries in HaploReg GRASP annotation
eQTL details	Merged entries in HaploReg eQTL annotation
PromoterGroups	RoadMap Epigenomics 25-state imputed ChromHMM promoter element: Tissue groups in which element identified
EnhancerGroups	RoadMap Epigenomics 25-state imputed ChromHMM enhancer element: Tissue groups in which element identified
DNaseGroups	RoadMap Epigenomics 25-state imputed ChromHMM Dnase HS element: Tissue groups in which element identified
BivPoisedGroups	RoadMap Epigenomics 25-state imputed ChromHMM Biv.poised promoter element: Tissue groups in which element identified
Motifs details	Merged entries in HaploReg Motifs annotation
TFBS details	TFBS gene details from ReMap Public+ENCODE
Note: Missing values represented as either -9999, 9999, or none depending on type of data.

## Sheet: Worksheet S1
Phenotype	SignalID	Chrom.	Cond. SNP index	Signal start (bp)	Signal end (bp)	Top SNP rsid	Top SNP pos. (bp)	Top SNP AF	Top SNP EAS AF	Top SNP EUR AF	Top SNP LL01 MAF_U	Top SNP LL01 MAF_A	Top SNP LL02 MAF_U	Top SNP LL02 MAF_A	Top SNP Beta	Top SNP Beta SE	Top SNP Uncond. meta. P	Mod. LD SNP ct.	High LD/HAPS SNP ct.	High LD SNP ct.	Very high LD SNP ct.	Mod. LD GTd SNP ct.	High LD GTd SNP ct.	High LD genes	Mod. LD genes	Functionally annotated	GRASP hit ct.	GWAS hit ct.	GWAS mod. LD min(P)	GWAS mod. LD PMIDs	GWAS mod. LD traits	Metasoft RE2 eQTL min(P)	Single-tissue eQTL min(P)	eQTL genes	GRASP min(P)	GRASP PMIDs	GRASP traits
Age-spots	age_spots:chr5:149191111-149233950	5	1	149191111	149233950	rs251468	149194485	0.18	0.2192	0.2584	0.1905	0.1611	0.2032	0.1634	-0.26017	0.0378475	6.23528e-12	36	4	4	4	7	2	PPARGC1B	PPARGC1B,PDE6A,SLC26A2	4	0	1	8e-08	27723757	Vitiligo	9999	9999	none	9999	none	none
Age-spots	age_spots:chr10:119582802-119602424	10	1	119582802	119602424	rs61866017	119602424	0.16	0.1171	0.0875	0.1721	0.1512	0.1769	0.1416	-0.242389	0.0396457	9.72379e-10	21	4	4	3	3	2	RP11-355F22.1,RAB11FIP2	RP11-355F22.1,RAB11FIP2	2	0	0	9999	none	none	9999	9999	none	9999	none	none
Age-spots	age_spots:chr10:119561969-119579355	10	2	119561969	119579355	rs35563099	119572403	0.087	0.1012	0.1531	0.09538	0.07742	0.1049	0.07773	-0.252782	0.0521107	4.57293e-09	10	6	6	6	0	0	RP11-355F22.1,RAB11FIP2	RP11-355F22.1,RAB11FIP2	5	0	0	9999	none	none	9999	9999	none	9999	none	none
Freckles	freckles:chr5:149191111-149233950	5	1	149191111	149233950	rs251468	149194485	0.18	0.2192	0.2584	0.1872	0.1426	0.1978	0.141	-0.369502	0.0386821	1.26896e-21	29	5	5	4	6	2	PPARGC1B,PDE6A,SLC26A2	PPARGC1B,PDE6A,SLC26A2	5	0	1	8e-08	27723757	Vitiligo	9999	9999	none	9999	none	none
Freckles	freckles:chr9:16788308-16808172	9	1	16788308	16808172	rs10810635	16795241	0.53	0.2917	0.0636	0.5014	0.5701	0.5018	0.5698	0.277096	0.0284572	2.09074e-22	16	9	9	2	2	2	BNC2	BNC2	8	0	0	9999	none	none	1.37492e-23	1.32138e-05	RP11-62F24.2	9999	none	none
Freckles	freckles:chr10:119561969-119577677	10	1	119561969	119577677	rs10444039	119565538	0.088	0.1002	0.1243	0.09781	0.0616	0.1032	0.06506	-0.507443	0.0540009	5.61798e-21	10	6	6	6	0	0	RP11-355F22.1,RAB11FIP2	RP11-355F22.1,RAB11FIP2	5	0	0	9999	none	none	9999	9999	none	9999	none	none
Freckles	freckles:chr10:118447375-118484505	10	2	118447375	118484505	rs12259842	118455243	0.25	0.2113	0.2227	0.2366	0.28	0.2432	0.2765	0.209875	0.0321945	1.38813e-10	71	67	42	3	3	3	HSPA12A,RP11-498B4.5,C10orf82	HSPA12A,RP11-498B4.5,C10orf82	66	1	0	9999	none	none	1.84911e-243	1.26819e-40	C10orf82;HSPA12A	0.00051	21829388	Gene expression of AC023283.10 in blood
Freckles	freckles:chr10:119547342-119580318	10	3	119547342	119580318	rs10886142	119561424	0.51	0.5327	0.5785	0.5119	0.5005	0.519	0.4857	-0.178839	0.0294035	0.00123875	22	13	13	2	3	2	RP11-355F22.1,RAB11FIP2	RP11-355F22.1,RAB11FIP2	8	1	0	9999	none	none	9999	9999	none	8.23e-07	20502693	Gene expression of TLE1 in peripheral blood monocytes,Gene expression of MEIS3 in peripheral blood monocytes
Freckles	freckles:chr10:119581527-119602424	10	4	119581527	119602424	rs4752116	119582802	0.79	0.7649	0.7952	0.768	0.813	0.7775	0.8107	0.208556	0.0352474	7.6906e-12	33	18	18	9	5	2	RP11-355F22.1,RAB11FIP2	RP11-355F22.1,RAB11FIP2	9	0	0	9999	none	none	9999	9999	none	9999	none	none
Freckles	freckles:chr17:55210206-55247456	17	1	55210206	55247456	rs17833789	55230628	0.55	0.5099	0.4404	0.5724	0.5287	0.5647	0.5256	-0.16916	0.0282734	2.19079e-09	47	22	22	5	3	1	AKAP1,RP11-166P13.4,RP11-166P13.3,MSI2	AKAP1,RP11-166P13.4,RP11-166P13.3,MSI2	10	3	1	2e-12	27182965	Male-pattern baldness	9999	9999	none	2.24e-08	20485568	Methylation levels at chr1:199519095-199519145 [hg18 coord probe cg19570545] in Cerebellum
Double-edge eyelids	double_edged_eyelid:chr10:119254632-119324960	10	1	119254632	119324960	rs12570134	119284408	0.27	0.1944	0.1014	-9999	-9999	0.3146	0.2471	-0.342	0.04404	8.152e-15	24	9	9	2	3	1	EMX2OS,EMX2,CTA-109P11.4,CTA-109P11.1	EMX2OS,EMX2,CTA-109P11.4,CTA-109P11.1	7	0	0	9999	none	none	7.75944e-05	4.37869e-06	EMX2OS	9999	none	none
Double-edge eyelids	double_edged_eyelid:chr10:119328528-119348243	10	2	119328528	119348243	rs1415425	119345926	0.48	0.5298	0.66	-9999	-9999	0.5085	0.4661	-0.2134	0.04057	3.064e-05	46	25	25	13	5	1	CTA-109P11.1,EMX2,EMX2OS	CTA-109P11.1,EMX2,EMX2OS	12	7	0	9999	none	none	9999	9999	none	5.42e-08	20485568	Methylation levels at chr15:68176118-68176168 [hg18 coord probe cg08342270] in Cerebellum
Eyebrows	eyebrows:chr2:108931338-109571508	2	1	108931338	109571508	rs3827760	109513601	0.77	0.873	0.0109	-9999	-9999	0.7296	0.7884	0.3486	0.05787	1.711e-09	522	13	13	6	8	1	EDAR,CCDC138,RANBP2,LIMS1-AS1,LIMS1,GCC2-AS1,SULT1C4,GCC2	EDAR,CCDC138,RANBP2,LIMS1-AS1,LIMS1,GCC2-AS1,SULT1C4,GCC2,SULT1C2,LINC01594	7	0	1	3e-119	26926045,27182965,26105758,27193062	Scalp hair shape,Monobrow,Lobe size,Helix rolling,Ear morphology,Ear protrusion,lower facial morphology traits (quantitative measurement),Lobe attachment,Male-pattern baldness,Monobrow thickness,Eyebrow thickness	2.07246e-199	2.65756e-19	AC012487.2;EDAR;GCC2;LIMS1;RANBP2	9999	none	none
Hair(straight/curly)	hair:chr2:108931105-109571508	2	1	108931105	109571508	rs260643	109539653	0.2	0.0764	0.8976	-9999	-9999	0.329	0.1324	-1.206	0.05582	1.633e-103	851	15	15	8	8	1	EDAR,CCDC138,RANBP2,LIMS1-AS1	EDAR,CCDC138,RANBP2,LIMS1-AS1,LIMS1,GCC2-AS1,GCC2,SULT1C4,SULT1C2,LINC01594	8	0	1	3e-119	26926045,27182965,26105758,27193062	Scalp hair shape,Monobrow,Lobe size,Helix rolling,Ear morphology,Ear protrusion,lower facial morphology traits (quantitative measurement),Lobe attachment,Male-pattern baldness,Monobrow thickness,Eyebrow thickness	2.12363e-84	7.30593e-10	EDAR;GCC2;RANBP2;SULT1C4	9999	none	none
Hair(straight/curly)	hair:chr2:108931105-109571508	2	2	108931105	109571508	rs10432620	109372112	0.8	0.8929	0.6034	-9999	-9999	0.7135	0.8928	0.533	0.114	1.424e-96	53	4	4	4	0	0	RANBP2,CCDC138,LIMS1-AS1	RANBP2,CCDC138,LIMS1-AS1,EDAR,LIMS1,GCC2-AS1,GCC2	4	0	0	9999	none	none	2.12363e-84	7.30593e-10	GCC2;RANBP2	9999	none	none
Excessive hairiness	hairy:chr1:119449721-119773793	1	1	119449721	119773793	rs984225	119504284	0.62	0.5446	0.6083	0.6526	0.6021	0.6314	0.603	-0.167313	0.0296089	1.59744e-08	221	90	90	8	12	5	TBX15,RP4-712E4.1,RP4-712E4.2,WARS2-IT1,WARS2,RP11-418J17.1	TBX15,RP4-712E4.1,RP4-712E4.2,WARS2-IT1,WARS2,RP11-418J17.1,RP11-418J17.3,RP5-834N19.1	83	15	3	2e-25	28443625,20935629,28448500,25673412,28892062,26785701	Waist circumference adjusted for BMI (joint analysis main effects and smoking interaction),Waist circumference adjusted for BMI (adjusted for smoking behaviour),Waist-hip ratio,Waist circumference adjusted for body mass index,Waist circumference adjusted for BMI (joint analysis main effects and physical activity interaction),Waist circumference adjusted for BMI in non-smokers,Waist-to-hip ratio a…	0	1.1474e-36	RP11-418J17.1;RP4-712E4.1;TBX15;WARS2	8.995e-41	22685416,17873877,19644074,17873874,20502693,21886157,23474282	Gene expression of WARS2 (probeID ILMN_2323979) in temporal cortex in Alzheimer's disease cases and controls,Gene expression of WARS2 (probeID ILMN_2323979) in cerebellum in Alzheimer's disease cases and controls,Gene expression of WARS2 (probeID ILMN_2323979) in temporal cortex in non-Alzheimer's disease samples,Gene expression of WARS2 (probeID ILMN_2323979) in temporal cortex in Alzheimer's di…
Excessive hairiness	hairy:chr2:108931105-109571508	2	1	108931105	109571508	rs6542772	109174615	0.83	0.9623	0.4414	0.8639	0.8312	0.8573	0.8213	-0.238959	0.0399267	2.1646e-09	856	230	230	60	7	0	LIMS1,GCC2-AS1,GCC2,RANBP2,LIMS1-AS1,CCDC138,SULT1C2,SULT1C4	LIMS1,GCC2-AS1,GCC2,RANBP2,LIMS1-AS1,CCDC138,SULT1C2,SULT1C4,EDAR,LINC01594	209	41	1	1e-10	27863252	Mean platelet volume	0	9.3022e-78	AC010095.5;AC012487.2;CCDC138;GCC2;LIMS1;RANBP2;SULT1C4	1.25e-16	20502693,20485568,20351726,21829388,21886157,23474282,21637794	Gene expression of GCC2 in peripheral blood monocytes,Methylation levels at chr2:108431746-108431796 [hg18 coord probe cg12433691] in Cerebellum,Methylation levels at chr2:108431746-108431796 [hg18 coord probe cg12433691] in Frontal cortex,Methylation levels at chr2:108431746-108431796 [hg18 coord probe cg12433691] in Temporal cortex,Gene expression of GCC2 [probe 202832_at] in prefrontal cortex,…
Excessive hairiness	hairy:chr18:60924390-60937383	18	1	60924390	60937383	rs7226979	60924970	0.57	0.5288	0.4523	0.6063	0.5649	0.6135	0.5625	-0.18987	0.0291424	7.25671e-11	10	6	6	5	1	1	BCL2,RP11-635N19.1	BCL2,RP11-635N19.1	6	0	0	9999	none	none	1.40076e-29	2.84908e-16	BCL2	9999	none	none
Excessive sweating	Sweating:chr2:28826355-29045471	2	1	28826355	29045471	rs56089836	28888957	0.42	0.3859	0.493	-9999	-9999	0.3699	0.4499	0.3345	0.04971	1.703e-11	116	11	11	7	7	1	AC074011.2,PLB1,PPP1CB,AC097724.3	AC074011.2,PLB1,PPP1CB,AC097724.3,SPDYA,RP11-713D19.1,TRMT61B,WDR43	11	1	0	9999	none	none	1.57228e-131	1.0089e-20	AC074011.2;PLB1;PPP1CB	3.58e-06	20502693	Gene expression of PLB1 in peripheral blood monocytes
Excessive sweating	Sweating:chr2:28819516-28847806	2	2	28819516	28847806	rs1534480	28838527	0.86	0.9206	0.9235	-9999	-9999	0.8831	0.8416	-0.3253	0.07274	3.282e-07	27	21	21	1	1	1	PLB1,AC074011.2	PLB1,AC074011.2	21	8	0	9999	none	none	6.04827e-119	2.46111e-22	AC074011.2;AC097724.3;PLB1;PPP1CB	3.32e-09	20502693,21637794,21886157,21829388	Gene expression of PLB1 in peripheral blood monocytes,Gene expression of PLB1 [transcript NM_153021 probe A_23_P56356] in liver,Serum ratio of (pyridoxate)/(ursodeoxycholate),Serum concentration of ADpSGEGDFXAEGGGVR*,Serum ratio of (lathosterol)/(pyruvate),Gene expression of PLB1 in blood,Serum ratio of (cysteine-glutathione disulfide)/(pyruvate),Gene expression of PPP1CB in blood
Excessive sweating	Sweating:chr16:48258198-48450368	16	1	48258198	48450368	rs6500380	48375777	0.14	0.1925	0.8688	-9999	-9999	0.1012	0.1521	0.4748	0.07696	6.836e-10	11	5	5	3	1	1	LONP2,SIAH1,ABCC11,AC023818.1,ABCC12	LONP2,SIAH1,ABCC11,AC023818.1,ABCC12	5	1	0	9999	none	none	2.9512e-59	4.48816e-08	ABCC11;LONP2	1.74e-05	21283786	Gene expression of LONPL [probe ILMN_27427] in untreated osteoblasts,Gene expression of LONPL [probe ILMN_27427] in osteoblasts treated with PGE2

## Sheet: Worksheet S2
SignalID	rsid	Chrom	Pos. (bp)	A1	A2	Imp. AF	Imp. AR2	Imp. DR2	Genotyped?	LL01 MAF_U	LL01 MAF_A	LL02 MAF_U	LL02 MAF_A	Uncond. metaanalysis P	Cond. SNP index	Top SNP rsid	Beta	Beta SE	OR	P Cond. on SNP index-1	P Cond. on SNP index	r2 to top SNP	D' to top SNP	r2equiv to top SNP	Mod. LD (Yes>=1, No=0)	High LD (Yes>=1, No=0)	InHaploReq?	In 1000G?	1000G AF	EAS AF	EUR AF	AFR AF	AMR AF	SAS AF	GERP_cons	SiPhy_cons	Genes (within)	Genes (SNP upstream)	Genes (SNP downstream)	Genes (All)	Intronic	Nonsyn	Syn	UTR3	UTR5	Motifs summary	GRASP hit ct.	GWAS hit ct.	Promoter ct.
age_spots:chr5:149191111-149233950	rs251468	5	149194485	T	C	0.18	0.96	0.96	No	0.1905	0.1611	0.2032	0.1634	6.23528e-12	1	rs251468	-0.26017	0.0378475	0.770921	6.23528e-12	1	1	1	1	1	1	Yes	Yes	0.325679	0.2192	0.2584	0.4206	0.4063	0.319	0	0	PPARGC1B	none	none	PPARGC1B	1	0	0	0	0	0	0	0	0
age_spots:chr5:149191111-149233950	rs251466	5	149195603	G	C	0.18	0.98	0.98	No	0.1905	0.1611	0.2032	0.1634	6.23528e-12	1	rs251468	-0.26017	0.0378475	0.770921	6.23528e-12	1	1	1	1	1	1	Yes	Yes	0.344848	0.2192	0.2584	0.4909	0.4092	0.32	0	0	PPARGC1B	none	none	PPARGC1B	1	0	0	0	0	AP-2_known1;NRSF_disc4;Rad21_disc6	0	0	0
age_spots:chr5:149191111-149233950	rs251464	5	149196234	C	G	0.17	1	1	Yes	0.1905	0.1609	0.2033	0.1635	6.55293e-12	1	rs251468	-0.25995	0.0378546	0.77109	6.55293e-12	1	1	1	0.998074	1	1	Yes	Yes	0.359824	0.2192	0.2584	0.5461	0.4135	0.319	0	0	PPARGC1B	none	none	PPARGC1B	1	0	0	0	0	TCF4_known3;p53_3	0	1	0
age_spots:chr5:149191111-149233950	rs251465	5	149196090	C	A	0.17	1	1	Yes	0.1903	0.1611	0.2032	0.1634	7.36775e-12	1	rs251468	-0.259314	0.0378541	0.771581	7.36775e-12	1	1	1	0.993532	1	1	Yes	Yes	0.360024	0.2192	0.2594	0.5461	0.4135	0.319	0	0	PPARGC1B	none	none	PPARGC1B	1	0	0	0	0	0	0	0	0
age_spots:chr5:149191111-149233950	rs32581	5	149205630	T	G	0.33	0.95	0.96	No	0.3546	0.3249	0.3682	0.3288	1.94964e-08	1	rs251468	-0.171734	0.0305772	0.842203	1.94964e-08	0.103652	0.410831	0.998176	0.600226	1	0	Yes	Yes	0.426717	0.3641	0.2813	0.6248	0.4496	0.3569	0	0	PPARGC1B	none	PDE6A	PPARGC1B,PDE6A	1	0	0	0	0	RFX5_disc1;RFX5_known4	0	0	0
age_spots:chr5:149191111-149233950	rs109075	5	149194923	C	T	0.34	0.96	0.96	No	0.3598	0.3317	0.3746	0.334	2.57149e-08	1	rs251468	-0.169511	0.0304419	0.844077	2.57149e-08	0.100913	0.400937	0.999073	0.588458	1	0	Yes	Yes	0.460264	0.377	0.2932	0.7042	0.4553	0.3916	0	0	PPARGC1B	none	none	PPARGC1B	1	0	0	0	0	4	0	0	0
age_spots:chr5:149191111-149233950	rs4235745	5	149191111	T	C	0.34	0.94	0.94	No	0.3595	0.3311	0.3744	0.3343	2.92826e-08	1	rs251468	-0.168821	0.0304419	0.84466	2.92826e-08	0.105939	0.399391	0.996756	0.585307	1	0	Yes	Yes	0.438898	0.375	0.3042	0.6286	0.4597	0.3722	0	0	PPARGC1B	none	none	PPARGC1B	1	0	0	0	0	0	0	0	0
age_spots:chr5:149191111-149233950	rs109077	5	149196682	G	T	0.34	0.99	0.99	No	0.3598	0.3317	0.3746	0.3343	2.92983e-08	1	rs251468	-0.168797	0.0304382	0.84468	2.92983e-08	0.108201	0.401525	1	0.586105	1	0	Yes	Yes	0.460264	0.377	0.2932	0.7042	0.4568	0.3906	0	0	PPARGC1B	none	none	PPARGC1B	1	0	0	0	0	Pbx3_disc2	0	0	0
age_spots:chr5:149191111-149233950	rs28282	5	149202206	G	C	0.35	0.99	0.99	No	0.36	0.3325	0.3754	0.3347	2.96184e-08	1	rs251468	-0.168698	0.0304306	0.844764	2.96184e-08	0.107759	0.400434	1	0.585525	1	0	Yes	Yes	0.466254	0.378	0.3082	0.6997	0.4769	0.3967	0	0	PPARGC1B	none	PDE6A	PPARGC1B,PDE6A	1	0	0	0	0	6	0	0	0
age_spots:chr5:149191111-149233950	rs32587	5	149200603	C	T	0.34	1	1	Yes	0.3588	0.3309	0.3747	0.3345	3.03009e-08	1	rs251468	-0.168939	0.030496	0.844561	3.03009e-08	0.111468	0.401607	1	0.585954	1	0	Yes	Yes	0.465455	0.377	0.3082	0.6982	0.4755	0.3967	0	0	PPARGC1B	none	PDE6A	PPARGC1B,PDE6A	1	0	0	0	0	0	0	0	0
age_spots:chr5:149191111-149233950	rs251467	5	149195389	C	T	0.35	0.98	0.98	No	0.3598	0.3317	0.3746	0.3344	3.10696e-08	1	rs251468	-0.168444	0.0304309	0.844979	3.10696e-08	0.111428	0.401447	1	0.584969	1	0	Yes	Yes	0.469449	0.377	0.3082	0.7126	0.4755	0.3978	0	0	PPARGC1B	none	none	PPARGC1B	1	0	0	0	0	4	0	0	0
age_spots:chr5:149191111-149233950	rs17110447	5	149192846	G	A	0.34	0.94	0.95	No	0.3603	0.3315	0.3746	0.3347	3.22952e-08	1	rs251468	-0.168261	0.030435	0.845134	3.22952e-08	0.109306	0.398533	0.996752	0.582724	1	0	Yes	Yes	0.421326	0.377	0.2883	0.5908	0.4352	0.365	0	0	PPARGC1B	none	none	PPARGC1B	1	0	0	0	0	9	0	0	0
age_spots:chr5:149191111-149233950	rs26122	5	149231519	T	C	0.13	0.98	0.98	No	0.1486	0.1226	0.152	0.1272	4.22805e-08	1	rs251468	-0.232624	0.0424414	0.792452	4.22805e-08	0.688492	0.685295	0.969144	0.643611	1	0	Yes	Yes	0.232428	0.1577	0.1909	0.2716	0.2752	0.2689	0	0	PPARGC1B	SLC26A2	PDE6A	PPARGC1B,PDE6A,SLC26A2	0	0	0	1	0	Pax-5_known4	0	0	0
age_spots:chr5:149191111-149233950	rs17110586	5	149204852	G	C	0.1	1	1	Yes	0.1181	0.09309	0.1208	0.09852	5.01503e-08	1	rs251468	-0.253625	0.04653	0.775983	5.01503e-08	0.664531	0.548796	0.998352	0.635622	1	0	Yes	Yes	0.130791	0.1319	0.1193	0.0651	0.3127	0.1012	0	0	PPARGC1B	none	PDE6A	PPARGC1B,PDE6A	1	0	0	0	0	6	0	0	0
age_spots:chr5:149191111-149233950	rs143978112	5	149233950	TTG	T	0.095	0.96	0.96	No	0.1088	0.08311	0.1075	0.08948	8.89134e-08	1	rs251468	-0.263809	0.0493282	0.76812	8.89134e-08	0.338475	0.45069	0.959116	0.58728	1	0	Yes	Yes	0.0754792	0.1429	0.0378	0.0182	0.1801	0.0481	0	1	PPARGC1B	SLC26A2	PDE6A	PPARGC1B,PDE6A,SLC26A2	0	0	0	1	0	0	0	0	0
age_spots:chr5:149191111-149233950	rs17653703	5	149233186	T	C	0.095	0.98	0.98	No	0.1083	0.08232	0.1062	0.0888	1.0275e-07	1	rs251468	-0.263525	0.0495181	0.768338	1.0275e-07	0.36918	0.455526	0.968761	0.58504	1	0	Yes	Yes	0.08127	0.1399	0.0507	0.0197	0.2032	0.0491	1	1	PPARGC1B	SLC26A2	PDE6A	PPARGC1B,PDE6A,SLC26A2	0	0	0	1	0	SIX5_known2	0	0	0
age_spots:chr5:149191111-149233950	rs2341294	5	149232308	A	G	0.095	0.98	0.98	No	0.1088	0.08311	0.107	0.08921	1.05136e-07	1	rs251468	-0.262486	0.0493616	0.769137	1.05136e-07	0.365681	0.45319	0.962767	0.583781	1	0	Yes	Yes	0.0810703	0.1448	0.0507	0.0159	0.2017	0.0491	1	1	PPARGC1B	SLC26A2	PDE6A	PPARGC1B,PDE6A,SLC26A2	0	0	0	1	0	Eomes;Foxa_disc4;STAT_disc5	0	0	0
age_spots:chr5:149191111-149233950	rs888853	5	149232525	G	A	0.095	0.98	0.98	No	0.1088	0.08311	0.107	0.08921	1.05136e-07	1	rs251468	-0.262486	0.0493616	0.769137	1.05136e-07	0.365681	0.45319	0.962767	0.583781	1	0	Yes	Yes	0.0948482	0.1448	0.0507	0.0635	0.2104	0.0491	0	0	PPARGC1B	SLC26A2	PDE6A	PPARGC1B,PDE6A,SLC26A2	0	0	0	1	0	5	0	0	0
age_spots:chr5:149191111-149233950	rs75739000	5	149226633	A	G	0.095	0.97	0.97	No	0.1083	0.08232	0.1062	0.0888	1.10072e-07	1	rs251468	-0.262904	0.0495181	0.768815	1.10072e-07	0.379525	0.456115	0.969387	0.583443	1	0	Yes	Yes	0.0698882	0.1399	0.0368	0.0015	0.183	0.044	0	0	PPARGC1B	none	PDE6A	PPARGC1B,PDE6A	1	0	0	0	0	TCF11::MafG;ZID	0	0	0
age_spots:chr5:149191111-149233950	rs6579761	5	149229822	T	G	0.095	0.98	0.98	No	0.1083	0.08232	0.1062	0.0888	1.10072e-07	1	rs251468	-0.262904	0.0495181	0.768815	1.10072e-07	0.379525	0.456115	0.969387	0.583443	1	0	Yes	Yes	0.0988419	0.1399	0.0517	0.0802	0.2133	0.0491	0	0	PPARGC1B	none	PDE6A	PPARGC1B,PDE6A	0	0	0	1	0	12	0	0	0
age_spots:chr5:149191111-149233950	rs45520937	5	149212430	A	G	0.095	0.96	0.97	No	0.1088	0.08311	0.107	0.08921	1.11987e-07	1	rs251468	-0.261918	0.0493616	0.769574	1.11987e-07	0.376013	0.453776	0.96339	0.582414	1	0	Yes	Yes	0.0704872	0.1438	0.0368	0.0023	0.1844	0.0409	0	0	PPARGC1B	none	PDE6A	PPARGC1B,PDE6A	0	1	0	0	0	GR_disc6;Rad21_disc10	0	0	0
age_spots:chr5:149191111-149233950	rs45588534	5	149216256	T	C	0.095	0.96	0.97	No	0.1088	0.08311	0.107	0.08921	1.11987e-07	1	rs251468	-0.261918	0.0493616	0.769574	1.11987e-07	0.376013	0.453776	0.96339	0.582414	1	0	Yes	Yes	0.0738818	0.1419	0.0368	0.0174	0.183	0.0409	1	0	PPARGC1B	none	PDE6A	PPARGC1B,PDE6A	0	0	1	0	0	E2F_disc8;TCF12_disc5;ZID	0	0	0
age_spots:chr5:149191111-149233950	rs45543631	5	149216304	T	C	0.095	0.96	0.97	No	0.1088	0.08311	0.107	0.08921	1.11987e-07	1	rs251468	-0.261918	0.0493616	0.769574	1.11987e-07	0.376013	0.453776	0.96339	0.582414	1	0	Yes	Yes	0.0698882	0.1419	0.0368	0.0023	0.183	0.0409	1	1	PPARGC1B	none	PDE6A	PPARGC1B,PDE6A	0	0	1	0	0	CAC-binding-protein;Hic1_3	0	0	0
age_spots:chr5:149191111-149233950	rs1549187	5	149230787	T	C	0.095	0.98	0.98	No	0.1088	0.08311	0.107	0.08934	1.2185e-07	1	rs251468	-0.261138	0.0493579	0.770175	1.2185e-07	0.385622	0.453442	0.962786	0.580121	1	0	Yes	Yes	0.103634	0.1448	0.0527	0.093	0.2133	0.0501	0	0	PPARGC1B	SLC26A2	PDE6A	PPARGC1B,PDE6A,SLC26A2	0	0	0	1	0	5	0	0	0
age_spots:chr5:149191111-149233950	rs1549188	5	149230952	G	A	0.095	0.98	0.98	No	0.1088	0.08311	0.107	0.08934	1.2185e-07	1	rs251468	-0.261138	0.0493579	0.770175	1.2185e-07	0.385622	0.453442	0.962786	0.580121	1	0	Yes	Yes	0.0896565	0.1448	0.0507	0.0461	0.2061	0.0491	0	0	PPARGC1B	SLC26A2	PDE6A	PPARGC1B,PDE6A,SLC26A2	0	0	0	1	0	AP-2_known5;NF-E2_disc4	0	0	0
age_spots:chr5:149191111-149233950	rs5872148	5	149231190	TC	T	0.095	0.98	0.98	No	0.1088	0.08311	0.107	0.08934	1.2185e-07	1	rs251468	-0.261138	0.0493579	0.770175	1.2185e-07	0.385622	0.453442	0.962786	0.580121	1	0	Yes	Yes	0.0894569	0.1448	0.0507	0.0454	0.2061	0.0491	0	0	PPARGC1B	SLC26A2	PDE6A	PPARGC1B,PDE6A,SLC26A2	0	0	0	1	0	HDAC2_disc6;RXRA_disc4	0	0	0
age_spots:chr5:149191111-149233950	rs1107344	5	149231786	A	G	0.095	0.98	0.98	No	0.1088	0.08311	0.107	0.08934	1.2185e-07	1	rs251468	-0.261138	0.0493579	0.770175	1.2185e-07	0.385622	0.453442	0.962786	0.580121	1	0	Yes	Yes	0.0894569	0.1448	0.0507	0.0454	0.2061	0.0491	0	1	PPARGC1B	SLC26A2	PDE6A	PPARGC1B,PDE6A,SLC26A2	0	0	0	1	0	HNF1_2;Nkx3_3	0	0	0
age_spots:chr5:149191111-149233950	rs7712296	5	149233110	A	C	0.093	1	1	Yes	0.1083	0.08232	0.1057	0.08882	1.44369e-07	1	rs251468	-0.260738	0.0495738	0.770482	1.44369e-07	0.397068	0.455434	0.968733	0.574682	1	0	Yes	Yes	0.107029	0.1399	0.0507	0.115	0.2061	0.0501	0	0	PPARGC1B	SLC26A2	PDE6A	PPARGC1B,PDE6A,SLC26A2	0	0	0	1	0	0	0	0	0
age_spots:chr5:149191111-149233950	rs32580	5	149209546	T	C	0.3	0.96	0.97	No	0.3106	0.2823	0.3209	0.2844	1.73527e-07	1	rs251468	-0.166087	0.0317829	0.846973	1.73527e-07	0.580242	0.494746	0.989434	0.582254	1	0	Yes	Yes	0.415535	0.3502	0.2913	0.5628	0.4352	0.3978	0	0	PPARGC1B	none	PDE6A	PPARGC1B,PDE6A	1	0	0	0	0	ERalpha-a_known3	0	0	0
age_spots:chr5:149191111-149233950	rs1549186	5	149230745	C	T	0.094	1	1	Yes	0.1084	0.08291	0.1064	0.08928	1.8461e-07	1	rs251468	-0.257805	0.0494428	0.772746	1.8461e-07	0.365468	0.453005	0.961435	0.561938	1	0	Yes	Yes	0.103235	0.1448	0.0517	0.093	0.2133	0.0491	0	0	PPARGC1B	SLC26A2	PDE6A	PPARGC1B,PDE6A,SLC26A2	0	0	0	1	0	4	0	0	0
age_spots:chr5:149191111-149233950	rs32579	5	149210848	T	C	0.3	0.97	0.97	No	0.3119	0.2832	0.3196	0.284	2.1274e-07	1	rs251468	-0.164943	0.031794	0.847942	2.1274e-07	0.585272	0.488233	0.983316	0.574692	1	0	Yes	Yes	0.415935	0.3502	0.2903	0.5651	0.438	0.3957	0	0	PPARGC1B	none	PDE6A	PPARGC1B,PDE6A	1	0	0	0	0	Mrg_1	1	1	0
age_spots:chr5:149191111-149233950	rs32578	5	149211868	A	G	0.3	0.98	0.98	No	0.3117	0.2835	0.3196	0.284	2.79211e-07	1	rs251468	-0.163325	0.031794	0.849315	2.79211e-07	0.633848	0.487723	0.982906	0.567244	1	0	Yes	Yes	0.441693	0.3482	0.3062	0.6316	0.4654	0.4039	0	0	PPARGC1B	none	PDE6A	PPARGC1B,PDE6A	1	0	0	0	0	AP-4_1;Rad21_disc7	0	0	0
age_spots:chr5:149191111-149233950	rs109076	5	149195125	G	T	0.11	0.97	0.97	No	0.1139	0.1065	0.1313	0.1012	4.42706e-07	1	rs251468	-0.232309	0.0460054	0.792701	4.42706e-07	0.705186	0.589019	1	0.553513	1	0	Yes	Yes	0.236422	0.1438	0.2207	0.2995	0.2133	0.2791	0	0	PPARGC1B	none	none	PPARGC1B	1	0	0	0	0	7	0	0	0
age_spots:chr5:149191111-149233950	rs251463	5	149196329	A	G	0.11	0.98	0.98	No	0.1139	0.1065	0.1313	0.1012	4.42706e-07	1	rs251468	-0.232309	0.0460054	0.792701	4.42706e-07	0.705186	0.589019	1	0.553513	1	0	Yes	Yes	0.271965	0.1438	0.2207	0.4297	0.2219	0.2791	0	0	PPARGC1B	none	none	PPARGC1B	1	0	0	0	0	4	0	0	0
age_spots:chr5:149191111-149233950	rs251459	5	149199148	A	G	0.11	0.98	0.98	No	0.1139	0.1065	0.1313	0.1012	4.42706e-07	1	rs251468	-0.232309	0.0460054	0.792701	4.42706e-07	0.705186	0.589019	1	0.553513	1	0	Yes	Yes	0.239217	0.1438	0.2207	0.3101	0.2133	0.2791	0	0	PPARGC1B	none	PDE6A	PPARGC1B,PDE6A	1	0	0	0	0	MIZF	0	0	0
age_spots:chr5:149191111-149233950	rs251460	5	149197230	C	T	0.11	1	1	Yes	0.114	0.1067	0.1312	0.1012	5.07931e-07	1	rs251468	-0.23112	0.0460097	0.793644	5.07931e-07	0.67063	0.588567	0.999487	0.546238	1	0	Yes	Yes	0.252995	0.1438	0.2207	0.3593	0.219	0.2791	0	0	PPARGC1B	none	none	PPARGC1B	1	0	0	0	0	Osr	0	0	0
age_spots:chr10:119582802-119602424	rs61866017	10	119602424	T	G	0.16	1	1	Yes	0.1721	0.1512	0.1769	0.1416	9.72379e-10	1	rs61866017	-0.242389	0.0396457	0.784751	9.72379e-10	1	1	1	1	1	1	Yes	Yes	0.195887	0.1171	0.0875	0.3691	0.0937	0.227	0	0	none	RP11-355F22.1	none	RP11-355F22.1,RAB11FIP2	-9999	-9999	-9999	-9999	-9999	5	0	0	0
age_spots:chr10:119582802-119602424	rs12250372	10	119601743	A	G	0.16	0.98	0.98	No	0.1722	0.1517	0.1768	0.1422	1.9587e-09	1	rs61866017	-0.237695	0.0396079	0.788443	1.9587e-09	1	0.996334	0.999332	0.966253	1	1	Yes	Yes	0.187899	0.1161	0.0875	0.3404	0.0908	0.228	0	0	none	RP11-355F22.1	none	RP11-355F22.1,RAB11FIP2	-9999	-9999	-9999	-9999	-9999	BRCA1_known2;NRSF_known3	0	0	0
age_spots:chr10:119582802-119602424	rs7916406	10	119601939	G	C	0.84	0.98	0.98	No	0.8278	0.8483	0.8232	0.8578	1.9587e-09	1	rs61866017	0.237695	0.0396079	1.26832	1.9587e-09	1	0.996334	0.999332	0.966253	1	1	Yes	Yes	0.800919	0.8839	0.9125	0.6188	0.9049	0.773	0	0	none	RP11-355F22.1	none	RP11-355F22.1,RAB11FIP2	-9999	-9999	-9999	-9999	-9999	Nkx2_1;Nkx2_3	0	0	0
age_spots:chr10:119582802-119602424	rs7098136	10	119601436	G	T	0.16	1	1	Yes	0.1731	0.1531	0.1773	0.1427	2.73207e-09	1	rs61866017	-0.235315	0.0395692	0.790322	2.73207e-09	0.0599516	0.99071	0.99933	0.8146	1	1	Yes	Yes	0.242212	0.119	0.0885	0.5363	0.1023	0.229	0	0	none	RP11-355F22.1	none	RP11-355F22.1,RAB11FIP2	-9999	-9999	-9999	-9999	-9999	11	0	0	0
age_spots:chr10:119582802-119602424	rs61866016	10	119602316	A	G	0.07	0.94	0.94	No	0.07953	0.06286	0.07677	0.05902	1.96352e-08	1	rs61866017	-0.32177	0.0573036	0.724865	1.96352e-08	0.0227971	0.387471	1	0.672962	1	0	Yes	Yes	0.0974441	0.0734	0.0726	0.1059	0.0461	0.1728	0	0	none	RP11-355F22.1	none	RP11-355F22.1,RAB11FIP2	-9999	-9999	-9999	-9999	-9999	4	0	0	0
age_spots:chr10:119582802-119602424	rs61866015	10	119599727	G	A	0.069	0.96	0.96	No	0.07926	0.06286	0.07677	0.05956	3.64658e-08	1	rs61866017	-0.315479	0.0572853	0.729439	3.64658e-08	0.0312005	0.384046	0.994869	0.658252	1	0	Yes	Yes	0.0692891	0.0774	0.0696	0.003	0.0346	0.1748	0	0	none	RP11-355F22.1	none	RP11-355F22.1,RAB11FIP2	-9999	-9999	-9999	-9999	-9999	CEBPB_known4;YY1_disc2	0	0	0
age_spots:chr10:119582802-119602424	rs61865972	10	119584730	T	C	0.068	0.96	0.96	No	0.07872	0.0626	0.07651	0.05943	5.14652e-08	1	rs61866017	-0.312446	0.0573698	0.731655	5.14652e-08	0.0372173	0.382407	0.994847	0.650147	1	0	Yes	Yes	0.0732827	0.0724	0.0696	0.0204	0.0375	0.1748	1	1	none	none	RP11-355F22.1	RP11-355F22.1,RAB11FIP2	-9999	-9999	-9999	-9999	-9999	5	0	0	0
age_spots:chr10:119582802-119602424	rs148896299	10	119592361	GTTTA	G	0.77	0.96	0.97	No	0.7622	0.7806	0.7579	0.7914	2.03645e-06	1	rs61866017	0.164819	0.0347004	1.17918	2.03645e-06	0.750006	0.640322	0.997279	0.617631	1	0	Yes	Yes	0.586062	0.755	0.7495	0.2042	0.7579	0.638	0	0	none	RP11-355F22.1	none	RP11-355F22.1,RAB11FIP2	-9999	-9999	-9999	-9999	-9999	10	0	0	0
age_spots:chr10:119582802-119602424	rs4752119	10	119586980	A	G	0.79	0.98	0.99	No	0.7719	0.7902	0.7682	0.8005	2.42075e-06	1	rs61866017	0.165573	0.0351185	1.18007	2.42075e-06	0.975495	0.586867	0.928297	0.621968	1	0	Yes	Yes	0.686502	0.7649	0.7962	0.4962	0.8271	0.6503	0	0	RP11-355F22.1	none	none	RP11-355F22.1,RAB11FIP2	-9999	-9999	-9999	-9999	-9999	6	0	0	0
age_spots:chr10:119582802-119602424	rs10749253	10	119587158	G	A	0.79	0.99	0.99	No	0.7724	0.7905	0.7682	0.8007	2.47931e-06	1	rs61866017	0.165417	0.0351217	1.17989	2.47931e-06	0.967484	0.587685	0.928335	0.620418	1	0	Yes	Yes	0.702875	0.7649	0.7962	0.5567	0.83	0.6503	0	0	RP11-355F22.1	none	none	RP11-355F22.1,RAB11FIP2	-9999	-9999	-9999	-9999	-9999	CHOP::CEBPalpha;Ets_disc1;p300_disc5	0	0	0
age_spots:chr10:119582802-119602424	rs4752116	10	119582802	C	T	0.79	0.97	0.98	No	0.7724	0.7902	0.7682	0.801	2.59958e-06	1	rs61866017	0.165132	0.0351332	1.17955	2.59958e-06	0.967818	0.585237	0.926399	0.618152	1	0	Yes	Yes	0.697085	0.7649	0.7952	0.5356	0.8314	0.6493	0	0	none	none	RP11-355F22.1	RP11-355F22.1,RAB11FIP2	-9999	-9999	-9999	-9999	-9999	Irf_known4	0	0	0
age_spots:chr10:119582802-119602424	rs10749252	10	119586186	A	T	0.79	0.99	0.99	No	0.773	0.7905	0.7682	0.8011	2.66211e-06	1	rs61866017	0.164976	0.0351365	1.17937	2.66211e-06	0.959833	0.586054	0.926439	0.616608	1	0	Yes	Yes	0.708267	0.7649	0.7962	0.5756	0.8343	0.6493	0	0	RP11-355F22.1	none	none	RP11-355F22.1,RAB11FIP2	-9999	-9999	-9999	-9999	-9999	Hoxa5_1	0	0	0
age_spots:chr10:119582802-119602424	rs7085292	10	119586231	C	T	0.79	0.99	0.99	No	0.773	0.7905	0.7682	0.8011	2.66211e-06	1	rs61866017	0.164976	0.0351365	1.17937	2.66211e-06	0.959833	0.586054	0.926439	0.616608	1	0	Yes	Yes	0.710463	0.7649	0.7962	0.5847	0.8329	0.6493	0	0	RP11-355F22.1	none	none	RP11-355F22.1,RAB11FIP2	-9999	-9999	-9999	-9999	-9999	HEY1_disc2	0	0	0
age_spots:chr10:119582802-119602424	rs6585463	10	119584861	A	G	0.78	0.98	0.98	No	0.7724	0.7898	0.7674	0.8004	2.74538e-06	1	rs61866017	0.16465	0.0351141	1.17898	2.74538e-06	0.963645	0.583447	0.926315	0.615315	1	0	Yes	Yes	0.710064	0.7629	0.7952	0.5855	0.8329	0.6493	1	1	none	none	RP11-355F22.1	RP11-355F22.1,RAB11FIP2	-9999	-9999	-9999	-9999	-9999	Pou2f2_known2;Pou5f1_known2;Sox_17	0	0	0
age_spots:chr10:119582802-119602424	rs10886151	10	119591330	G	A	0.78	1	1	Yes	0.7621	0.7813	0.758	0.7899	2.76143e-06	1	rs61866017	0.162904	0.0347505	1.17692	2.76143e-06	0.725406	0.640713	0.994947	0.601348	1	0	Yes	Yes	0.673522	0.7579	0.7913	0.4629	0.8199	0.6462	0	0	none	RP11-355F22.1	none	RP11-355F22.1,RAB11FIP2	-9999	-9999	-9999	-9999	-9999	SEF-1	0	0	0
age_spots:chr10:119582802-119602424	rs1925264	10	119592083	C	T	0.78	0.99	0.99	No	0.7644	0.7827	0.7602	0.7929	2.98632e-06	1	rs61866017	0.162331	0.0347472	1.17625	2.98632e-06	0.632793	0.643863	0.994195	0.590993	1	0	Yes	Yes	0.703275	0.7579	0.8002	0.5582	0.8329	0.6513	0	0	none	RP11-355F22.1	none	RP11-355F22.1,RAB11FIP2	-9999	-9999	-9999	-9999	-9999	GATA_disc5;HNF6;Irf_known2	0	0	0
age_spots:chr10:119582802-119602424	rs11498896	10	119595140	G	A	0.78	0.98	0.98	No	0.7644	0.7827	0.7602	0.7929	2.98632e-06	1	rs61866017	0.162331	0.0347472	1.17625	2.98632e-06	0.632793	0.643863	0.994195	0.590993	1	0	Yes	Yes	0.701278	0.756	0.7982	0.5582	0.8271	0.6493	0	0	none	RP11-355F22.1	none	RP11-355F22.1,RAB11FIP2	-9999	-9999	-9999	-9999	-9999	Bcl6b;Mrg1::Hoxa9_2;Pax-3_2	0	0	0
age_spots:chr10:119582802-119602424	rs11198135	10	119591168	C	A	0.65	0.96	0.97	No	0.6335	0.6571	0.6277	0.6639	5.04025e-06	1	rs61866017	0.139292	0.0305258	1.14946	5.04025e-06	0.222901	0.338751	0.993009	0.515488	1	0	Yes	Yes	0.569888	0.621	0.6551	0.3949	0.6369	0.6186	0	0	none	RP11-355F22.1	none	RP11-355F22.1,RAB11FIP2	-9999	-9999	-9999	-9999	-9999	STAT_known1;THAP1_disc1	0	0	0
age_spots:chr10:119582802-119602424	rs2094020	10	119598436	G	T	0.65	0.98	0.99	No	0.6325	0.6548	0.6264	0.6626	6.70828e-06	1	rs61866017	0.137539	0.0305456	1.14745	6.70828e-06	0.252001	0.340591	0.99946	0.507624	1	0	Yes	Yes	0.484425	0.623	0.6511	0.0825	0.6124	0.6227	0	0	none	RP11-355F22.1	none	RP11-355F22.1,RAB11FIP2	-9999	-9999	-9999	-9999	-9999	4	0	0	7
age_spots:chr10:119582802-119602424	rs199983705	10	119596946	T	C	0.65	0.98	0.98	No	0.6325	0.6547	0.6267	0.6624	8.61597e-06	1	rs61866017	0.135818	0.0305258	1.14547	8.61597e-06	0.281199	0.340526	0.99946	0.500846	1	0	Yes	Yes	0.483027	0.621	0.6511	0.0825	0.611	0.6186	0	0	none	RP11-355F22.1	none	RP11-355F22.1,RAB11FIP2	-9999	-9999	-9999	-9999	-9999	PPAR_3	0	0	0
age_spots:chr10:119582802-119602424	rs11198141	10	119598046	T	C	0.65	0.98	0.98	No	0.6325	0.6544	0.6264	0.6624	8.63001e-06	1	rs61866017	0.135822	0.0305291	1.14548	8.63001e-06	0.280617	0.340263	0.999459	0.500668	1	0	Yes	Yes	0.482029	0.621	0.6491	0.0825	0.6066	0.6186	0	0	none	RP11-355F22.1	none	RP11-355F22.1,RAB11FIP2	-9999	-9999	-9999	-9999	-9999	Egr-1_known1	0	0	0
age_spots:chr10:119582802-119602424	rs74162516	10	119601778	G	A	0.084	0.9	0.92	No	0.08786	0.08377	0.09545	0.07951	0.00671427	1	rs61866017	-0.139399	0.0514256	0.869881	0.00671427	0.0169518	0.501868	0.999341	0.0446304	0	0	Yes	Yes	0.0421326	0.0427	0	0.118	0.0115	0.0041	0	0	none	RP11-355F22.1	none	RP11-355F22.1,RAB11FIP2	-9999	-9999	-9999	-9999	-9999	Foxj1_2	0	0	0
age_spots:chr10:119561969-119579355	rs35563099	10	119572403	T	C	0.087	0.94	0.95	No	0.09538	0.07742	0.1049	0.07773	4.57293e-09	2	rs35563099	-0.252782	0.0521107	0.776637	1.22926e-06	1	1	1	1	1	1	Yes	Yes	0.152756	0.1012	0.1531	0.1906	0.0965	0.1943	0	0	none	none	RP11-355F22.1	RP11-355F22.1,RAB11FIP2	-9999	-9999	-9999	-9999	-9999	Glis2;VDR_4	0	0	0
age_spots:chr10:119561969-119579355	rs7098111	10	119573178	T	C	0.087	0.94	0.95	No	0.09538	0.07755	0.1049	0.07773	4.90048e-09	2	rs35563099	-0.252114	0.0521075	0.777156	1.30922e-06	1	0.999438	1	0.995369	1	1	Yes	Yes	0.154353	0.1012	0.1511	0.1982	0.0965	0.1943	0	0	none	none	RP11-355F22.1	RP11-355F22.1,RAB11FIP2	-9999	-9999	-9999	-9999	-9999	Foxa_disc2;Pax-5_known3;ZBTB33_known1	0	0	0
age_spots:chr10:119561969-119579355	rs10444039	10	119565538	A	C	0.088	0.95	0.96	No	0.09726	0.07927	0.1072	0.07992	6.52238e-09	2	rs35563099	-0.247586	0.0514542	0.780683	1.49593e-06	0.806859	0.967015	0.996043	0.969804	1	1	Yes	Yes	0.152756	0.1002	0.1243	0.1914	0.1484	0.1871	0	0	none	none	RP11-355F22.1	RP11-355F22.1,RAB11FIP2	-9999	-9999	-9999	-9999	-9999	6	0	0	0
age_spots:chr10:119561969-119579355	rs7070575	10	119561969	T	C	0.091	0.84	0.87	No	0.09189	0.0757	0.1024	0.07486	8.78214e-09	2	rs35563099	-0.251342	0.0527316	0.777757	1.87512e-06	0.646681	0.909139	0.969674	0.936942	1	1	Yes	Yes	0.139976	0.1022	0.1541	0.1377	0.0893	0.2035	0	0	none	none	RP11-355F22.1	RP11-355F22.1,RAB11FIP2	-9999	-9999	-9999	-9999	-9999	5	0	0	0
age_spots:chr10:119561969-119579355	rs11198112	10	119564143	T	C	0.089	0.94	0.95	No	0.09807	0.08047	0.108	0.0806	9.09999e-09	2	rs35563099	-0.244154	0.0512391	0.783367	1.88857e-06	0.918428	0.957541	0.996602	0.962194	1	1	Yes	Yes	0.163538	0.1022	0.1541	0.1914	0.1527	0.2065	1	1	none	none	RP11-355F22.1	RP11-355F22.1,RAB11FIP2	-9999	-9999	-9999	-9999	-9999	7	0	0	0
age_spots:chr10:119561969-119579355	rs10444110	10	119563401	C	T	0.09	0.9	0.91	No	0.0978	0.08033	0.1075	0.08033	1.2179e-08	2	rs35563099	-0.242301	0.0513135	0.78482	2.33577e-06	0.927486	0.956329	0.994339	0.947299	1	1	Yes	Yes	0.166334	0.1022	0.1541	0.2005	0.1527	0.2086	0	0	none	none	RP11-355F22.1	RP11-355F22.1,RAB11FIP2	-9999	-9999	-9999	-9999	-9999	HNF4_known2	0	0	0
age_spots:chr10:119561969-119579355	rs12146158	10	119562387	T	C	0.051	0.86	0.89	No	0.05239	0.04566	0.05757	0.04372	0.00102117	2	rs35563099	-0.258116	0.066973	0.772506	0.000116189	0.658024	0.495731	0.955431	0.635	1	0	Yes	Yes	0.0397364	0.0496	0.0775	0.0023	0.0663	0.0225	0	0	none	none	RP11-355F22.1	RP11-355F22.1,RAB11FIP2	-9999	-9999	-9999	-9999	-9999	4	0	0	0
age_spots:chr10:119561969-119579355	rs34878973	10	119577677	A	G	0.051	0.94	0.94	No	0.05132	0.04526	0.05834	0.04399	0.00138033	2	rs35563099	-0.25308	0.0671266	0.776406	0.000163125	0.817326	0.514726	0.973098	0.625998	1	0	Yes	Yes	0.10623	0.0506	0.1143	0.174	0.1599	0.0256	0	0	none	none	RP11-355F22.1	RP11-355F22.1,RAB11FIP2	-9999	-9999	-9999	-9999	-9999	0	0	0	0
age_spots:chr10:119561969-119579355	rs12773211	10	119575798	T	C	0.05	0.95	0.95	No	0.05078	0.04473	0.05809	0.04399	0.00163444	2	rs35563099	-0.251183	0.0673155	0.77788	0.000190393	0.86628	0.516064	0.978109	0.618915	1	0	Yes	Yes	0.0471246	0.0496	0.0775	0.0023	0.121	0.0215	0	0	none	none	RP11-355F22.1	RP11-355F22.1,RAB11FIP2	-9999	-9999	-9999	-9999	-9999	HNF4_known5;Nkx2_7;RXRA_known3	0	0	0
age_spots:chr10:119561969-119579355	rs7093561	10	119579355	A	G	0.054	0.87	0.9	No	0.05508	0.0487	0.05988	0.04754	0.00439707	2	rs35563099	-0.229199	0.0656222	0.795171	0.000478171	0.942271	0.46202	0.890452	0.557427	1	0	Yes	Yes	0.122604	0.0536	0.1213	0.2352	0.121	0.044	0	0	none	none	RP11-355F22.1	RP11-355F22.1,RAB11FIP2	-9999	-9999	-9999	-9999	-9999	HIF1::Arnt;Zfp161_1	0	0	0
[truncated: 21 more columns]

## Sheet: Worksheet S3
SignalID	rsid	Chrom	Pos. (bp)	A1	A2	Imp. AF	Imp. AR2	Imp. DR2	Genotyped?	LL01 MAF_U	LL01 MAF_A	LL02 MAF_U	LL02 MAF_A	Uncond. metaanalysis P	Cond. SNP index	Top SNP rsid	Beta	Beta SE	OR	P Cond. on SNP index-1	P Cond. on SNP index	r2 to top SNP	D' to top SNP	r2equiv to top SNP	Mod. LD (Yes>=1, No=0)	High LD (Yes>=1, No=0)	Haplotype clust.	Epigenetic peak #	InHaploReq?	In 1000G?	1000G AF	EAS AF	EUR AF	AFR AF	AMR AF	SAS AF	GERP_cons	SiPhy_cons	Genes (within)	Genes (SNP upstream)	Genes (SNP downstream)	Genes (All)	Intronic	Nonsyn	Syn	UTR3	UTR5	Motifs summary	GRASP hit ct.
freckles:chr5:149191111-149233950	rs251468	5	149194485	T	C	0.18	0.96	0.96	No	0.1872	0.1426	0.1978	0.141	1.26896e-21	1	rs251468	-0.369502	0.0386821	0.691079	1.26896e-21	1	1	1	1	1	1	none	none	Yes	Yes	0.325679	0.2192	0.2584	0.4206	0.4063	0.319	0	0	PPARGC1B	none	none	PPARGC1B	1	0	0	0	0	0	0
freckles:chr5:149191111-149233950	rs251466	5	149195603	G	C	0.18	0.98	0.98	No	0.1872	0.1426	0.1978	0.141	1.26896e-21	1	rs251468	-0.369502	0.0386821	0.691079	1.26896e-21	1	1	1	1	1	1	none	none	Yes	Yes	0.344848	0.2192	0.2584	0.4909	0.4092	0.32	0	0	PPARGC1B	none	none	PPARGC1B	1	0	0	0	0	AP-2_known1;NRSF_disc4;Rad21_disc6	0
freckles:chr5:149191111-149233950	rs251464	5	149196234	C	G	0.17	1	1	Yes	0.187	0.1428	0.198	0.1408	1.43174e-21	1	rs251468	-0.369118	0.0386926	0.691344	1.43174e-21	1	1	1	0.997492	1	1	none	none	Yes	Yes	0.359824	0.2192	0.2584	0.5461	0.4135	0.319	0	0	PPARGC1B	none	none	PPARGC1B	1	0	0	0	0	TCF4_known3;p53_3	0
freckles:chr5:149191111-149233950	rs251465	5	149196090	C	A	0.17	1	1	Yes	0.1871	0.1427	0.1978	0.141	1.47455e-21	1	rs251468	-0.368899	0.0386821	0.691495	1.47455e-21	1	1	1	0.996879	1	1	none	none	Yes	Yes	0.360024	0.2192	0.2594	0.5461	0.4135	0.319	0	0	PPARGC1B	none	none	PPARGC1B	1	0	0	0	0	0	0
freckles:chr5:149191111-149233950	rs26122	5	149231519	T	C	0.13	0.98	0.98	No	0.1454	0.1062	0.1527	0.106	1.63237e-19	1	rs251468	-0.39526	0.0437451	0.673505	1.63237e-19	0.034647	0.685295	0.969144	0.829173	1	1	none	none	Yes	Yes	0.232428	0.1577	0.1909	0.2716	0.2752	0.2689	0	0	PPARGC1B	SLC26A2	PDE6A	PPARGC1B,PDE6A,SLC26A2	0	0	0	1	0	Pax-5_known4	0
freckles:chr5:149191111-149233950	rs32581	5	149205630	T	G	0.33	0.95	0.96	No	0.3507	0.3067	0.363	0.3063	4.11255e-14	1	rs251468	-0.225898	0.029891	0.797799	4.11255e-14	0.0561358	0.410831	0.998176	0.580724	1	0	none	none	Yes	Yes	0.426717	0.3641	0.2813	0.6248	0.4496	0.3569	0	0	PPARGC1B	none	PDE6A	PPARGC1B,PDE6A	1	0	0	0	0	RFX5_disc1;RFX5_known4	0
freckles:chr5:149191111-149233950	rs17653703	5	149233186	T	C	0.095	0.98	0.98	No	0.1012	0.07357	0.1066	0.07417	1.54993e-13	1	rs251468	-0.378501	0.0512679	0.684887	1.54993e-13	0.183002	0.455526	0.968761	0.57771	1	0	none	none	Yes	Yes	0.08127	0.1399	0.0507	0.0197	0.2032	0.0491	1	1	PPARGC1B	SLC26A2	PDE6A	PPARGC1B,PDE6A,SLC26A2	0	0	0	1	0	SIX5_known2	0
freckles:chr5:149191111-149233950	rs143978112	5	149233950	TTG	T	0.095	0.96	0.96	No	0.1017	0.07456	0.1077	0.07467	1.59526e-13	1	rs251468	-0.376613	0.0510388	0.686181	1.59526e-13	0.172102	0.45069	0.959116	0.575834	1	0	none	none	Yes	Yes	0.0754792	0.1429	0.0378	0.0182	0.1801	0.0481	0	1	PPARGC1B	SLC26A2	PDE6A	PPARGC1B,PDE6A,SLC26A2	0	0	0	1	0	0	0
freckles:chr5:149191111-149233950	rs7712296	5	149233110	A	C	0.093	1	1	Yes	0.1012	0.07357	0.1063	0.07417	1.82008e-13	1	rs251468	-0.377613	0.0512964	0.685496	1.82008e-13	0.184087	0.455434	0.968733	0.574494	1	0	none	none	Yes	Yes	0.107029	0.1399	0.0507	0.115	0.2061	0.0501	0	0	PPARGC1B	SLC26A2	PDE6A	PPARGC1B,PDE6A,SLC26A2	0	0	0	1	0	0	0
freckles:chr5:149191111-149233950	rs251467	5	149195389	C	T	0.35	0.98	0.98	No	0.357	0.3127	0.3679	0.3139	2.17839e-13	1	rs251468	-0.217928	0.0297012	0.804183	2.17839e-13	0.0841556	0.401447	1	0.554491	1	0	none	none	Yes	Yes	0.469449	0.377	0.3082	0.7126	0.4755	0.3978	0	0	PPARGC1B	none	none	PPARGC1B	1	0	0	0	0	4	0
freckles:chr5:149191111-149233950	rs75739000	5	149226633	A	G	0.095	0.97	0.97	No	0.1012	0.07357	0.1064	0.07442	2.25247e-13	1	rs251468	-0.375758	0.0512429	0.686768	2.25247e-13	0.210158	0.456115	0.969387	0.572816	1	0	none	none	Yes	Yes	0.0698882	0.1399	0.0368	0.0015	0.183	0.044	0	0	PPARGC1B	none	PDE6A	PPARGC1B,PDE6A	1	0	0	0	0	TCF11::MafG;ZID	0
freckles:chr5:149191111-149233950	rs6579761	5	149229822	T	G	0.095	0.98	0.98	No	0.1012	0.07357	0.1064	0.07442	2.25247e-13	1	rs251468	-0.375758	0.0512429	0.686768	2.25247e-13	0.210158	0.456115	0.969387	0.572816	1	0	none	none	Yes	Yes	0.0988419	0.1399	0.0517	0.0802	0.2133	0.0491	0	0	PPARGC1B	none	PDE6A	PPARGC1B,PDE6A	0	0	0	1	0	12	0
freckles:chr5:149191111-149233950	rs109077	5	149196682	G	T	0.34	0.99	0.99	No	0.357	0.3127	0.3678	0.3139	2.33598e-13	1	rs251468	-0.217676	0.0297046	0.804386	2.33598e-13	0.0860377	0.401525	1	0.553499	1	0	none	none	Yes	Yes	0.460264	0.377	0.2932	0.7042	0.4568	0.3906	0	0	PPARGC1B	none	none	PPARGC1B	1	0	0	0	0	Pbx3_disc2	0
freckles:chr5:149191111-149233950	rs4235745	5	149191111	T	C	0.34	0.94	0.94	No	0.3564	0.3125	0.3678	0.3137	2.39095e-13	1	rs251468	-0.217609	0.0297081	0.80444	2.39095e-13	0.0838965	0.399391	0.996756	0.552492	1	0	none	none	Yes	Yes	0.438898	0.375	0.3042	0.6286	0.4597	0.3722	0	0	PPARGC1B	none	none	PPARGC1B	1	0	0	0	0	0	0
freckles:chr5:149191111-149233950	rs2341294	5	149232308	A	G	0.095	0.98	0.98	No	0.1017	0.07456	0.1071	0.07467	2.55738e-13	1	rs251468	-0.373445	0.0510459	0.688359	2.55738e-13	0.210634	0.45319	0.962767	0.570225	1	0	none	none	Yes	Yes	0.0810703	0.1448	0.0507	0.0159	0.2017	0.0491	1	1	PPARGC1B	SLC26A2	PDE6A	PPARGC1B,PDE6A,SLC26A2	0	0	0	1	0	Eomes;Foxa_disc4;STAT_disc5	0
freckles:chr5:149191111-149233950	rs888853	5	149232525	G	A	0.095	0.98	0.98	No	0.1017	0.07456	0.1071	0.07467	2.55738e-13	1	rs251468	-0.373445	0.0510459	0.688359	2.55738e-13	0.210634	0.45319	0.962767	0.570225	1	0	none	none	Yes	Yes	0.0948482	0.1448	0.0507	0.0635	0.2104	0.0491	0	0	PPARGC1B	SLC26A2	PDE6A	PPARGC1B,PDE6A,SLC26A2	0	0	0	1	0	5	0
freckles:chr5:149191111-149233950	rs32587	5	149200603	C	T	0.34	1	1	Yes	0.3559	0.3122	0.3681	0.3139	2.58124e-13	1	rs251468	-0.217617	0.0297511	0.804433	2.58124e-13	0.0889632	0.401607	1	0.552119	1	0	none	none	Yes	Yes	0.465455	0.377	0.3082	0.6982	0.4755	0.3967	0	0	PPARGC1B	none	PDE6A	PPARGC1B,PDE6A	1	0	0	0	0	0	0
freckles:chr5:149191111-149233950	rs109075	5	149194923	C	T	0.34	0.96	0.96	No	0.357	0.3127	0.3675	0.3139	2.67819e-13	1	rs251468	-0.217131	0.0297046	0.804825	2.67819e-13	0.0896338	0.400937	0.999073	0.551509	1	0	none	none	Yes	Yes	0.460264	0.377	0.2932	0.7042	0.4553	0.3916	0	0	PPARGC1B	none	none	PPARGC1B	1	0	0	0	0	4	0
freckles:chr5:149191111-149233950	rs1549187	5	149230787	T	C	0.095	0.98	0.98	No	0.1017	0.07456	0.1071	0.07491	3.25769e-13	1	rs251468	-0.371575	0.0510175	0.689647	3.25769e-13	0.229624	0.453442	0.962786	0.566989	1	0	none	none	Yes	Yes	0.103634	0.1448	0.0527	0.093	0.2133	0.0501	0	0	PPARGC1B	SLC26A2	PDE6A	PPARGC1B,PDE6A,SLC26A2	0	0	0	1	0	5	0
freckles:chr5:149191111-149233950	rs1549188	5	149230952	G	A	0.095	0.98	0.98	No	0.1017	0.07456	0.1071	0.07491	3.25769e-13	1	rs251468	-0.371575	0.0510175	0.689647	3.25769e-13	0.229624	0.453442	0.962786	0.566989	1	0	none	none	Yes	Yes	0.0896565	0.1448	0.0507	0.0461	0.2061	0.0491	0	0	PPARGC1B	SLC26A2	PDE6A	PPARGC1B,PDE6A,SLC26A2	0	0	0	1	0	AP-2_known5;NF-E2_disc4	0
freckles:chr5:149191111-149233950	rs5872148	5	149231190	TC	T	0.095	0.98	0.98	No	0.1017	0.07456	0.1071	0.07491	3.25769e-13	1	rs251468	-0.371575	0.0510175	0.689647	3.25769e-13	0.229624	0.453442	0.962786	0.566989	1	0	none	none	Yes	Yes	0.0894569	0.1448	0.0507	0.0454	0.2061	0.0491	0	0	PPARGC1B	SLC26A2	PDE6A	PPARGC1B,PDE6A,SLC26A2	0	0	0	1	0	HDAC2_disc6;RXRA_disc4	0
freckles:chr5:149191111-149233950	rs1107344	5	149231786	A	G	0.095	0.98	0.98	No	0.1017	0.07456	0.1071	0.07491	3.25769e-13	1	rs251468	-0.371575	0.0510175	0.689647	3.25769e-13	0.229624	0.453442	0.962786	0.566989	1	0	none	none	Yes	Yes	0.0894569	0.1448	0.0507	0.0454	0.2061	0.0491	0	1	PPARGC1B	SLC26A2	PDE6A	PPARGC1B,PDE6A,SLC26A2	0	0	0	1	0	HNF1_2;Nkx3_3	0
freckles:chr5:149191111-149233950	rs1549186	5	149230745	C	T	0.094	1	1	Yes	0.1016	0.07435	0.1068	0.07474	3.27991e-13	1	rs251468	-0.372018	0.0510847	0.689342	3.27991e-13	0.210414	0.453005	0.961435	0.565032	1	0	none	none	Yes	Yes	0.103235	0.1448	0.0517	0.093	0.2133	0.0491	0	0	PPARGC1B	SLC26A2	PDE6A	PPARGC1B,PDE6A,SLC26A2	0	0	0	1	0	4	0
freckles:chr5:149191111-149233950	rs28282	5	149202206	G	C	0.35	0.99	0.99	No	0.3573	0.3142	0.3685	0.3142	3.61782e-13	1	rs251468	-0.215799	0.029687	0.805897	3.61782e-13	0.0988626	0.400434	1	0.547295	1	0	none	none	Yes	Yes	0.466254	0.378	0.3082	0.6997	0.4769	0.3967	0	0	PPARGC1B	none	PDE6A	PPARGC1B,PDE6A	1	0	0	0	0	6	0
freckles:chr5:149191111-149233950	rs45520937	5	149212430	A	G	0.095	0.96	0.97	No	0.1017	0.07456	0.107	0.07491	3.70356e-13	1	rs251468	-0.370717	0.051021	0.690239	3.70356e-13	0.240477	0.453776	0.96339	0.565282	1	0	none	none	Yes	Yes	0.0704872	0.1438	0.0368	0.0023	0.1844	0.0409	0	0	PPARGC1B	none	PDE6A	PPARGC1B,PDE6A	0	1	0	0	0	GR_disc6;Rad21_disc10	0
freckles:chr5:149191111-149233950	rs45588534	5	149216256	T	C	0.095	0.96	0.97	No	0.1017	0.07456	0.107	0.07491	3.70356e-13	1	rs251468	-0.370717	0.051021	0.690239	3.70356e-13	0.240477	0.453776	0.96339	0.565282	1	0	none	none	Yes	Yes	0.0738818	0.1419	0.0368	0.0174	0.183	0.0409	1	0	PPARGC1B	none	PDE6A	PPARGC1B,PDE6A	0	0	1	0	0	E2F_disc8;TCF12_disc5;ZID	0
freckles:chr5:149191111-149233950	rs45543631	5	149216304	T	C	0.095	0.96	0.97	No	0.1017	0.07456	0.107	0.07491	3.70356e-13	1	rs251468	-0.370717	0.051021	0.690239	3.70356e-13	0.240477	0.453776	0.96339	0.565282	1	0	none	none	Yes	Yes	0.0698882	0.1419	0.0368	0.0023	0.183	0.0409	1	1	PPARGC1B	none	PDE6A	PPARGC1B,PDE6A	0	0	1	0	0	CAC-binding-protein;Hic1_3	0
freckles:chr5:149191111-149233950	rs17110447	5	149192846	G	A	0.34	0.94	0.95	No	0.3569	0.3135	0.3681	0.3142	4.03758e-13	1	rs251468	-0.215434	0.0296974	0.806192	4.03758e-13	0.0995169	0.398533	0.996752	0.545151	1	0	none	none	Yes	Yes	0.421326	0.377	0.2883	0.5908	0.4352	0.365	0	0	PPARGC1B	none	none	PPARGC1B	1	0	0	0	0	9	0
freckles:chr5:149191111-149233950	rs17110586	5	149204852	G	C	0.1	1	1	Yes	0.1136	0.08088	0.116	0.089	4.05077e-12	1	rs251468	-0.33182	0.0478445	0.717616	4.05077e-12	0.744138	0.548796	0.998352	0.539042	1	0	none	none	Yes	Yes	0.130791	0.1319	0.1193	0.0651	0.3127	0.1012	0	0	PPARGC1B	none	PDE6A	PPARGC1B,PDE6A	1	0	0	0	0	6	0
freckles:chr5:149191111-149233950	rs251460	5	149197230	C	T	0.11	1	1	Yes	0.1154	0.0983	0.1259	0.08654	8.88144e-11	1	rs251468	-0.302886	0.0467066	0.738683	8.88144e-11	0.18589	0.588567	0.999487	0.446044	0	0	none	none	Yes	Yes	0.252995	0.1438	0.2207	0.3593	0.219	0.2791	0	0	PPARGC1B	none	none	PPARGC1B	1	0	0	0	0	Osr	0
freckles:chr5:149191111-149233950	rs109076	5	149195125	G	T	0.11	0.97	0.97	No	0.1152	0.09825	0.1259	0.0865	9.14228e-11	1	rs251468	-0.30266	0.0467033	0.73885	9.14228e-11	0.179838	0.589019	1	0.444754	0	0	none	none	Yes	Yes	0.236422	0.1438	0.2207	0.2995	0.2133	0.2791	0	0	PPARGC1B	none	none	PPARGC1B	1	0	0	0	0	7	0
freckles:chr5:149191111-149233950	rs251463	5	149196329	A	G	0.11	0.98	0.98	No	0.1152	0.09825	0.1259	0.0865	9.14228e-11	1	rs251468	-0.30266	0.0467033	0.73885	9.14228e-11	0.179838	0.589019	1	0.444754	0	0	none	none	Yes	Yes	0.271965	0.1438	0.2207	0.4297	0.2219	0.2791	0	0	PPARGC1B	none	none	PPARGC1B	1	0	0	0	0	4	0
freckles:chr5:149191111-149233950	rs251459	5	149199148	A	G	0.11	0.98	0.98	No	0.1152	0.09825	0.1259	0.0865	9.14228e-11	1	rs251468	-0.30266	0.0467033	0.73885	9.14228e-11	0.179838	0.589019	1	0.444754	0	0	none	none	Yes	Yes	0.239217	0.1438	0.2207	0.3101	0.2133	0.2791	0	0	PPARGC1B	none	PDE6A	PPARGC1B,PDE6A	1	0	0	0	0	MIZF	0
freckles:chr9:16788308-16808172	rs10810635	9	16795241	C	T	0.53	1	1	Yes	0.5014	0.5701	0.5018	0.5698	2.09074e-22	1	rs10810635	0.277096	0.0284572	1.31929	2.09074e-22	1	1	1	1	1	1	none	none	Yes	Yes	0.165735	0.2917	0.0636	0.0628	0.3026	0.183	0	0	BNC2	none	none	BNC2	1	0	0	0	0	7	0
freckles:chr9:16788308-16808172	rs16935073	9	16795790	C	A	0.53	0.98	0.99	No	0.5066	0.5718	0.5066	0.5771	3.0416e-22	1	rs10810635	0.275696	0.0284249	1.31745	3.0416e-22	0.160117	0.934324	0.976035	0.955794	1	1	none	none	Yes	Yes	0.170128	0.3115	0.0636	0.0651	0.304	0.181	0	1	BNC2	none	none	BNC2	1	0	0	0	0	8	0
freckles:chr9:16788308-16808172	rs4455968	9	16801450	T	G	0.54	0.97	0.97	No	0.5163	0.5788	0.5155	0.5833	1.0371e-20	1	rs10810635	0.26541	0.0284403	1.30397	1.0371e-20	0.322653	0.861168	0.95275	0.899132	1	1	none	none	Yes	Yes	0.176917	0.3175	0.0825	0.0635	0.3098	0.1881	0	0	BNC2	none	none	BNC2	1	0	0	0	0	5	0
freckles:chr9:16788308-16808172	rs12376135	9	16794418	A	C	0.51	0.98	0.99	No	0.4853	0.5504	0.489	0.553	4.33975e-20	1	rs10810635	0.260901	0.0284228	1.2981	4.33975e-20	0.638507	0.926761	0.993705	0.884131	1	1	none	none	Yes	Yes	0.169928	0.2877	0.0825	0.0605	0.3084	0.1881	0	0	BNC2	none	none	BNC2	1	0	0	0	0	7	0
freckles:chr9:16788308-16808172	rs12351269	9	16806521	C	T	0.54	1	1	Yes	0.5196	0.5825	0.5175	0.5824	4.93538e-20	1	rs10810635	0.261546	0.0285361	1.29894	4.93538e-20	0.39479	0.842915	0.947847	0.871924	1	1	none	none	Yes	Yes	0.178315	0.3165	0.0885	0.0643	0.3141	0.1861	0	0	BNC2	none	none	BNC2	1	0	0	0	0	AIRE_2;Pitx2;STAT_known6	0
freckles:chr9:16788308-16808172	rs10121347	9	16806694	C	G	0.53	0.98	0.99	No	0.5048	0.5701	0.5025	0.5646	7.3181e-20	1	rs10810635	0.259188	0.0284109	1.29588	7.3181e-20	0.425398	0.827971	0.91025	0.865528	1	1	none	none	Yes	Yes	0.176518	0.3095	0.0885	0.0635	0.3112	0.1871	0	0	BNC2	none	none	BNC2	1	0	0	0	0	0	0
freckles:chr9:16788308-16808172	rs11413212	9	16801401	AT	A	0.54	0.94	0.95	No	0.5229	0.585	0.5251	0.5902	9.05375e-20	1	rs10810635	0.258404	0.0283968	1.29486	9.05375e-20	0.45112	0.824139	0.946191	0.862441	1	1	none	none	Yes	Yes	0.289337	0.3284	0.1441	0.2753	0.4179	0.3262	0	0	BNC2	none	none	BNC2	1	0	0	0	0	11	0
freckles:chr9:16788308-16808172	rs4523356	9	16801743	A	C	0.52	0.96	0.97	No	0.4962	0.5581	0.5001	0.5628	6.64372e-19	1	rs10810635	0.252173	0.0283956	1.28682	6.64372e-19	0.921891	0.851683	0.933423	0.836832	1	1	none	none	Yes	Yes	0.171925	0.2966	0.0825	0.0567	0.3098	0.1933	0	0	BNC2	none	none	BNC2	1	0	0	0	0	7	0
freckles:chr9:16788308-16808172	rs10122901	9	16808172	G	C	0.52	0.96	0.97	No	0.4972	0.5591	0.4989	0.5586	3.34869e-18	1	rs10810635	0.24766	0.02847	1.28102	3.34869e-18	0.947506	0.81587	0.914957	0.804979	1	1	none	none	Yes	Yes	0.178714	0.3065	0.0895	0.0575	0.3141	0.2065	0	0	BNC2	none	none	BNC2	1	0	0	0	0	HNF1_5;Pou2f2_known5	0
freckles:chr9:16788308-16808172	rs10962609	9	16801120	C	A	0.52	0.9	0.92	No	0.5027	0.5628	0.5042	0.5658	3.92362e-18	1	rs10810635	0.246412	0.0283852	1.27943	3.92362e-18	0.779197	0.827817	0.911049	0.797887	1	0	none	none	Yes	Yes	0.155551	0.3165	0.0805	0.0106	0.3098	0.1534	0	0	BNC2	none	none	BNC2	1	0	0	0	0	5	0
freckles:chr9:16788308-16808172	rs67920508	9	16795381	C	CT	0.55	0.89	0.91	No	0.5095	0.5716	0.5116	0.569	2.23278e-17	1	rs10810635	0.24059	0.0283681	1.272	2.23278e-17	0.502913	0.818661	0.915888	0.754284	1	0	none	none	Yes	Yes	0.550519	0.369	0.8459	0.3616	0.7507	0.547	0	0	BNC2	none	none	BNC2	1	0	0	0	0	4	0
freckles:chr9:16788308-16808172	rs10756813	9	16788308	T	C	0.37	0.75	0.8	No	0.3935	0.3436	0.3856	0.3379	1.48995e-13	1	rs10810635	-0.218326	0.0295512	0.803864	1.48995e-13	0.0496408	0.363152	0.743432	0.531496	1	0	none	none	Yes	Yes	0.441494	0.4851	0.6958	0.3366	0.4193	0.2924	0	0	BNC2	none	none	BNC2	1	0	0	0	0	4	0
freckles:chr9:16788308-16808172	rs10756814	9	16788327	G	A	0.4	0.74	0.79	No	0.43	0.3778	0.424	0.382	2.26172e-12	1	rs10810635	-0.203614	0.0290159	0.815777	2.26172e-12	0.210611	0.39738	0.717529	0.505959	1	0	none	none	Yes	Yes	0.505391	0.5278	0.6948	0.5136	0.4164	0.3395	0	0	BNC2	none	none	BNC2	1	0	0	0	0	Sp4	0
freckles:chr9:16788308-16808172	rs74645810	9	16788333	C	T	0.4	0.74	0.79	No	0.43	0.3778	0.424	0.382	2.28925e-12	1	rs10810635	-0.203565	0.0290159	0.815817	2.28925e-12	0.212838	0.397669	0.717789	0.505928	1	0	none	none	Yes	Yes	0.505391	0.5278	0.6948	0.5136	0.4164	0.3395	0	0	BNC2	none	none	BNC2	1	0	0	0	0	ATF4;HEY1_disc1;TATA_disc2	0
freckles:chr9:16788308-16808172	rs76233908	9	16788336	G	A	0.4	0.74	0.79	No	0.43	0.3778	0.424	0.382	2.28925e-12	1	rs10810635	-0.203565	0.0290159	0.815817	2.28925e-12	0.212838	0.397669	0.717789	0.505928	1	0	none	none	Yes	Yes	0.505591	0.5278	0.6958	0.5136	0.4164	0.3395	0	0	BNC2	none	none	BNC2	1	0	0	0	0	6	0
freckles:chr9:16788308-16808172	rs76211545	9	16788328	A	G	0.4	0.74	0.79	No	0.4297	0.3776	0.4234	0.3817	2.62696e-12	1	rs10810635	-0.203105	0.0290301	0.816193	2.62696e-12	0.217602	0.39665	0.717391	0.503614	1	0	none	none	Yes	Yes	0.505391	0.5268	0.6948	0.5144	0.4164	0.3395	0	0	BNC2	none	none	BNC2	1	0	0	0	0	0	0
freckles:chr10:119561969-119577677	rs10444039	10	119565538	A	C	0.088	0.95	0.96	No	0.09781	0.0616	0.1032	0.06506	5.61798e-21	1	rs10444039	-0.507443	0.0540009	0.602033	5.61798e-21	1	1	1	1	1	1	none	none	Yes	Yes	0.152756	0.1002	0.1243	0.1914	0.1484	0.1871	0	0	none	none	RP11-355F22.1	RP11-355F22.1,RAB11FIP2	-9999	-9999	-9999	-9999	-9999	6	0
freckles:chr10:119561969-119577677	rs7070575	10	119561969	T	C	0.091	0.84	0.87	No	0.0929	0.05885	0.09833	0.05988	6.78302e-21	1	rs10444039	-0.520764	0.0555358	0.594067	6.78302e-21	0.12477	0.908565	0.981861	0.951323	1	1	none	none	Yes	Yes	0.139976	0.1022	0.1541	0.1377	0.0893	0.2035	0	0	none	none	RP11-355F22.1	RP11-355F22.1,RAB11FIP2	-9999	-9999	-9999	-9999	-9999	5	0
freckles:chr10:119561969-119577677	rs10444110	10	119563401	C	T	0.09	0.9	0.91	No	0.09851	0.06284	0.1038	0.06506	7.3926e-21	1	rs10444039	-0.50403	0.0538034	0.604091	7.3926e-21	0.767538	0.98469	0.996137	0.988439	1	1	none	none	Yes	Yes	0.166334	0.1022	0.1541	0.2005	0.1527	0.2086	0	0	none	none	RP11-355F22.1	RP11-355F22.1,RAB11FIP2	-9999	-9999	-9999	-9999	-9999	HNF4_known2	0
freckles:chr10:119561969-119577677	rs11198112	10	119564143	T	C	0.089	0.94	0.95	No	0.09879	0.06284	0.104	0.06555	7.44511e-21	1	rs10444039	-0.503114	0.05371	0.604645	7.44511e-21	0.906478	0.989091	1	0.991855	1	1	none	none	Yes	Yes	0.163538	0.1022	0.1541	0.1914	0.1527	0.2065	1	1	none	none	RP11-355F22.1	RP11-355F22.1,RAB11FIP2	-9999	-9999	-9999	-9999	-9999	7	0
freckles:chr10:119561969-119577677	rs7098111	10	119573178	T	C	0.087	0.94	0.95	No	0.09528	0.0611	0.1007	0.06333	5.19991e-20	1	rs10444039	-0.499438	0.0545251	0.606871	5.19991e-20	0.690649	0.967564	0.996045	0.944339	1	1	none	none	Yes	Yes	0.154353	0.1012	0.1511	0.1982	0.0965	0.1943	0	0	none	none	RP11-355F22.1	RP11-355F22.1,RAB11FIP2	-9999	-9999	-9999	-9999	-9999	Foxa_disc2;Pax-5_known3;ZBTB33_known1	0
freckles:chr10:119561969-119577677	rs35563099	10	119572403	T	C	0.087	0.94	0.95	No	0.09514	0.0611	0.1007	0.06333	6.06811e-20	1	rs10444039	-0.49856	0.0545285	0.607405	6.06811e-20	0.64789	0.967015	0.996043	0.939657	1	1	none	none	Yes	Yes	0.152756	0.1012	0.1531	0.1906	0.0965	0.1943	0	0	none	none	RP11-355F22.1	RP11-355F22.1,RAB11FIP2	-9999	-9999	-9999	-9999	-9999	Glis2;VDR_4	0
freckles:chr10:119561969-119577677	rs555269109	10	119576317	C	G	0.05	0.73	0.76	No	0.04505	0.02494	0.04756	0.02957	2.97977e-12	1	rs10444039	-0.556023	0.0796746	0.573485	2.97977e-12	0.0478275	0.341222	0.891898	0.503965	1	0	none	none	No	Yes	0.142173	0.0665	0.0716	0.2806	0.0375	0.18			none	none	RP11-355F22.1	RP11-355F22.1,RAB11FIP2	0	0	0	0	0		-9999
freckles:chr10:119561969-119577677	rs532411111	10	119576318	T	G	0.05	0.73	0.76	No	0.04505	0.02494	0.04756	0.02957	2.97977e-12	1	rs10444039	-0.556023	0.0796746	0.573485	2.97977e-12	0.0478275	0.341222	0.891898	0.503965	1	0	none	none	No	Yes	0.142173	0.0665	0.0716	0.2806	0.0375	0.18			none	none	RP11-355F22.1	RP11-355F22.1,RAB11FIP2	0	0	0	0	0		-9999
freckles:chr10:119561969-119577677	rs4994045	10	119576319	G	C	0.05	0.73	0.76	No	0.04505	0.02494	0.04756	0.02957	2.97977e-12	1	rs10444039	-0.556023	0.0796746	0.573485	2.97977e-12	0.0478275	0.341222	0.891898	0.503965	1	0	none	none	Yes	Yes	0.142173	0.0665	0.0716	0.2806	0.0375	0.18	0	0	none	none	RP11-355F22.1	RP11-355F22.1,RAB11FIP2	-9999	-9999	-9999	-9999	-9999	CTCF_disc9;Nr2f2;Rad21_disc6	0
freckles:chr10:119561969-119577677	rs12146158	10	119562387	T	C	0.051	0.86	0.89	No	0.05389	0.03616	0.05649	0.0345	4.97192e-11	1	rs10444039	-0.466553	0.0709934	0.627161	4.97192e-11	0.883804	0.506463	0.978164	0.506154	1	0	none	none	Yes	Yes	0.0397364	0.0496	0.0775	0.0023	0.0663	0.0225	0	0	none	none	RP11-355F22.1	RP11-355F22.1,RAB11FIP2	-9999	-9999	-9999	-9999	-9999	4	0
freckles:chr10:119561969-119577677	rs34878973	10	119577677	A	G	0.051	0.94	0.94	No	0.05248	0.03691	0.0569	0.03499	5.85895e-10	1	rs10444039	-0.437732	0.0706682	0.645499	5.85895e-10	0.377893	0.519979	0.990656	0.43503	0	0	none	none	Yes	Yes	0.10623	0.0506	0.1143	0.174	0.1599	0.0256	0	0	none	none	RP11-355F22.1	RP11-355F22.1,RAB11FIP2	-9999	-9999	-9999	-9999	-9999	0	0
freckles:chr10:119561969-119577677	rs12773211	10	119575798	T	C	0.05	0.95	0.95	No	0.05192	0.03641	0.05676	0.03499	6.30736e-10	1	rs10444039	-0.438257	0.0708862	0.64516	6.30736e-10	0.365767	0.521393	0.995816	0.432749	0	0	none	none	Yes	Yes	0.0471246	0.0496	0.0775	0.0023	0.121	0.0215	0	0	none	none	RP11-355F22.1	RP11-355F22.1,RAB11FIP2	-9999	-9999	-9999	-9999	-9999	HNF4_known5;Nkx2_7;RXRA_known3	0
freckles:chr10:118447375-118484505	rs12259842	10	118455243	T	C	0.25	0.98	0.98	No	0.2366	0.28	0.2432	0.2765	1.38813e-10	2	rs12259842	0.209875	0.0321945	1.23352	7.07862e-11	1	1	1	1	1	1	HAPS1	none	Yes	Yes	0.211262	0.2113	0.2227	0.0651	0.2262	0.3865	0	0	HSPA12A	C10orf82	RP11-498B4.5	HSPA12A,RP11-498B4.5,C10orf82	1	0	0	0	0	5	0
freckles:chr10:118447375-118484505	rs12265205	10	118453694	C	T	0.26	0.99	0.99	No	0.2383	0.2818	0.2463	0.278	3.31005e-10	2	rs12259842	0.204792	0.0320919	1.22727	1.75466e-10	0.461074	0.986414	0.9986	0.928032	1	1	HAPS1	3	Yes	Yes	0.207867	0.2113	0.2227	0.0643	0.2262	0.3701	0	0	HSPA12A	C10orf82	RP11-498B4.5	HSPA12A,RP11-498B4.5,C10orf82	1	0	0	0	0	45	0
freckles:chr10:118447375-118484505	rs12263233	10	118452921	C	T	0.26	1	1	Yes	0.2381	0.2818	0.2465	0.2777	3.74745e-10	2	rs12259842	0.204329	0.0321166	1.2267	1.99025e-10	0.455496	0.985259	0.997901	0.922121	1	1	HAPS1	none	Yes	Yes	0.207268	0.2113	0.2227	0.0643	0.2262	0.3671	0	0	HSPA12A	C10orf82	RP11-498B4.5	HSPA12A,RP11-498B4.5,C10orf82	1	0	0	0	0	0	0
freckles:chr10:118447375-118484505	rs3010484	10	118457364	A	G	0.26	0.98	0.98	No	0.2395	0.2823	0.2467	0.2775	7.70264e-10	2	rs12259842	0.200193	0.0321133	1.22164	4.54776e-10	0.141206	0.978625	0.996028	0.836651	1	1	HAPS1	4	Yes	Yes	0.24381	0.2083	0.2256	0.1861	0.2406	0.3793	0	0	HSPA12A	C10orf82	RP11-498B4.5	HSPA12A,RP11-498B4.5,C10orf82	1	0	0	0	0	5	0
freckles:chr10:118447375-118484505	rs2907229	10	118457365	T	C	0.26	0.98	0.98	No	0.2395	0.2823	0.2467	0.2775	7.70264e-10	2	rs12259842	0.200193	0.0321133	1.22164	4.54776e-10	0.141206	0.978625	0.996028	0.836651	1	1	HAPS1	4	Yes	Yes	0.24381	0.2083	0.2256	0.1861	0.2406	0.3793	0	0	HSPA12A	C10orf82	RP11-498B4.5	HSPA12A,RP11-498B4.5,C10orf82	1	0	0	0	0	4	0
freckles:chr10:118447375-118484505	rs2420328	10	118457423	C	G	0.34	0.98	0.99	No	0.3184	0.3656	0.3342	0.3642	1.68259e-09	2	rs12259842	0.183059	0.0297444	1.20089	7.53658e-10	0.11911	0.638117	0.984127	0.807757	1	1	HAPS1-3	4	Yes	Yes	0.525359	0.3333	0.5159	0.6664	0.5274	0.5409	0	0	HSPA12A	C10orf82	RP11-498B4.5	HSPA12A,RP11-498B4.5,C10orf82	1	0	0	0	0	4	0
freckles:chr10:118447375-118484505	rs2420329	10	118457426	A	C	0.34	0.98	0.99	No	0.3184	0.3656	0.3342	0.3642	1.68259e-09	2	rs12259842	0.183059	0.0297444	1.20089	7.53658e-10	0.11911	0.638117	0.984127	0.807757	1	1	HAPS1-3	4	Yes	Yes	0.525359	0.3333	0.5159	0.6664	0.5274	0.5409	0	0	HSPA12A	C10orf82	RP11-498B4.5	HSPA12A,RP11-498B4.5,C10orf82	1	0	0	0	0	6	0
freckles:chr10:118447375-118484505	rs2901120	10	118457439	G	C	0.34	0.98	0.99	No	0.3184	0.3656	0.3342	0.3642	1.68259e-09	2	rs12259842	0.183059	0.0297444	1.20089	7.53658e-10	0.11911	0.638117	0.984127	0.807757	1	1	HAPS1-3	4	Yes	Yes	0.525359	0.3333	0.5159	0.6664	0.5274	0.5409	0	0	HSPA12A	C10orf82	RP11-498B4.5	HSPA12A,RP11-498B4.5,C10orf82	1	0	0	0	0	0	0
freckles:chr10:118447375-118484505	rs3010481	10	118457275	C	T	0.34	0.98	0.99	No	0.3204	0.3671	0.3364	0.3669	1.66694e-09	2	rs12259842	0.183042	0.0297444	1.20086	7.56391e-10	0.128796	0.64693	0.995655	0.810947	1	1	HAPS1-3	4	Yes	Yes	0.525559	0.3343	0.5159	0.6657	0.5274	0.5419	0	0	HSPA12A	C10orf82	RP11-498B4.5	HSPA12A,RP11-498B4.5,C10orf82	1	0	0	0	0	Hoxa5_1;Zfp161_3	0
freckles:chr10:118447375-118484505	rs3010488	10	118459036	T	C	0.34	0.99	0.99	No	0.3187	0.3658	0.3343	0.3642	1.8475e-09	2	rs12259842	0.182418	0.0297268	1.20012	8.43642e-10	0.12575	0.637608	0.98412	0.805252	1	1	HAPS1-3	4	Yes	Yes	0.521366	0.3343	0.5149	0.6399	0.5187	0.5624	0	0	HSPA12A	C10orf82	RP11-498B4.5	HSPA12A,RP11-498B4.5,C10orf82	1	0	0	0	0	LBP-9;Pax-5_known4	0
freckles:chr10:118447375-118484505	rs3010489	10	118459252	A	G	0.34	0.99	0.99	No	0.3187	0.3658	0.3343	0.3642	1.8475e-09	2	rs12259842	0.182418	0.0297268	1.20012	8.43642e-10	0.12575	0.637608	0.98412	0.805252	1	1	HAPS1-3	4	Yes	Yes	0.521166	0.3343	0.5149	0.6399	0.5173	0.5624	0	0	HSPA12A	C10orf82	RP11-498B4.5	HSPA12A,RP11-498B4.5,C10orf82	1	0	0	0	0	Esr2	0
freckles:chr10:118447375-118484505	rs2240708	10	118460137	G	A	0.34	0.99	0.99	No	0.3187	0.3658	0.3343	0.3642	1.8475e-09	2	rs12259842	0.182418	0.0297268	1.20012	8.43642e-10	0.12575	0.637608	0.98412	0.805252	1	1	HAPS1-3	4	Yes	Yes	0.520966	0.3353	0.5149	0.6377	0.5173	0.5634	0	0	HSPA12A	C10orf82	RP11-498B4.5	HSPA12A,RP11-498B4.5,C10orf82	1	0	0	0	0	NRSF_disc8;Nanog_disc3;Sin3Ak-20_disc7	0
freckles:chr10:118447375-118484505	rs36103789	10	118459007	GA	G	0.34	0.99	0.99	No	0.3188	0.3663	0.3346	0.3642	1.81154e-09	2	rs12259842	0.182309	0.0297232	1.19999	8.59314e-10	0.125579	0.636973	0.984111	0.804406	1	1	HAPS1-3	4	Yes	Yes	0.520966	0.3353	0.5159	0.6377	0.5173	0.5624	0	0	HSPA12A	C10orf82	RP11-498B4.5	HSPA12A,RP11-498B4.5,C10orf82	1	0	0	0	0	4	0
freckles:chr10:118447375-118484505	rs2907231	10	118453986	C	T	0.34	1	1	Yes	0.3225	0.3699	0.3392	0.3687	2.02339e-09	2	rs12259842	0.182685	0.0298222	1.20044	9.02316e-10	0.13985	0.646944	0.998251	0.806922	1	1	HAPS1-3	3	Yes	Yes	0.519169	0.3264	0.5129	0.6589	0.5231	0.5327	0	0	HSPA12A	C10orf82	RP11-498B4.5	HSPA12A,RP11-498B4.5,C10orf82	1	0	0	0	0	0	0
freckles:chr10:118447375-118484505	rs2907241	10	118461983	T	C	0.34	0.99	0.99	No	0.3188	0.3658	0.3343	0.3642	1.96676e-09	2	rs12259842	0.182109	0.0297303	1.19974	9.04764e-10	0.130074	0.637481	0.984118	0.803706	1	1	HAPS1-3	none	Yes	Yes	0.527756	0.3353	0.5149	0.6369	0.5173	0.5992	0	0	HSPA12A	C10orf82	RP11-498B4.5	HSPA12A,RP11-498B4.5,C10orf82	1	0	0	0	0	4	0
freckles:chr10:118447375-118484505	rs2921974	10	118462209	G	A	0.34	0.99	0.99	No	0.3188	0.3658	0.3343	0.3642	1.96676e-09	2	rs12259842	0.182109	0.0297303	1.19974	9.04764e-10	0.130074	0.637481	0.984118	0.803706	1	1	HAPS1-3	none	Yes	Yes	0.528155	0.3353	0.5149	0.6369	0.5173	0.6012	0	0	HSPA12A	C10orf82	RP11-498B4.5	HSPA12A,RP11-498B4.5,C10orf82	1	0	0	0	0	6	0
freckles:chr10:118447375-118484505	rs2921975	10	118464392	G	C	0.34	0.99	0.99	No	0.3188	0.3658	0.3343	0.3642	1.96676e-09	2	rs12259842	0.182109	0.0297303	1.19974	9.04764e-10	0.130074	0.637481	0.984118	0.803706	1	1	HAPS1-3	none	Yes	Yes	0.527356	0.3353	0.5139	0.6362	0.5173	0.5992	0	0	HSPA12A	C10orf82	RP11-498B4.5	HSPA12A,RP11-498B4.5,C10orf82	1	0	0	0	0	4	0
freckles:chr10:118447375-118484505	rs2921976	10	118465174	A	C	0.34	0.99	0.99	No	0.3188	0.3658	0.3343	0.3642	1.96676e-09	2	rs12259842	0.182109	0.0297303	1.19974	9.04764e-10	0.130074	0.637481	0.984118	0.803706	1	1	HAPS1-3	none	Yes	Yes	0.527955	0.3353	0.5139	0.6369	0.5173	0.6012	0	0	HSPA12A	C10orf82	RP11-498B4.5	HSPA12A,RP11-498B4.5,C10orf82	1	0	0	0	0	5	0
freckles:chr10:118447375-118484505	rs3010491	10	118465200	T	G	0.34	0.99	0.99	No	0.3188	0.3658	0.3343	0.3642	1.96676e-09	2	rs12259842	0.182109	0.0297303	1.19974	9.04764e-10	0.130074	0.637481	0.984118	0.803706	1	1	HAPS1-3	none	Yes	Yes	0.528155	0.3353	0.5139	0.6377	0.5173	0.6012	0	1	HSPA12A	C10orf82	RP11-498B4.5	HSPA12A,RP11-498B4.5,C10orf82	1	0	0	0	0	7	0
freckles:chr10:118447375-118484505	rs2921973	10	118456014	T	C	0.35	0.99	0.99	No	0.3228	0.3688	0.3378	0.3684	2.27188e-09	2	rs12259842	0.18145	0.0296773	1.19895	9.70994e-10	0.144626	0.646516	0.999418	0.805221	1	1	HAPS1-3	none	Yes	Yes	0.532548	0.3264	0.5258	0.6702	0.5591	0.547	0	0	HSPA12A	C10orf82	RP11-498B4.5	HSPA12A,RP11-498B4.5,C10orf82	1	0	0	0	0	Myc_disc5;Pax-2_1;p300_disc2	0
freckles:chr10:118447375-118484505	rs3010468	10	118454622	G	A	0.34	0.99	0.99	No	0.3219	0.3683	0.3375	0.3677	2.43433e-09	2	rs12259842	0.18125	0.0296914	1.19871	1.0315e-09	0.151305	0.647152	0.998548	0.804566	1	1	HAPS1-3	3	Yes	Yes	0.519169	0.3264	0.5139	0.6581	0.5231	0.5327	0	0	HSPA12A	C10orf82	RP11-498B4.5	HSPA12A,RP11-498B4.5,C10orf82	1	0	0	0	0	RREB-1_1	0
freckles:chr10:118447375-118484505	rs2901119	10	118457306	C	T	0.34	0.98	0.98	No	0.3201	0.3668	0.336	0.3659	2.12697e-09	2	rs12259842	0.181487	0.029755	1.199	1.06492e-09	0.150907	0.644687	0.992764	0.803089	1	1	HAPS1-3	4	Yes	Yes	0.525359	0.3333	0.5159	0.6657	0.5274	0.5419	0	0	HSPA12A	C10orf82	RP11-498B4.5	HSPA12A,RP11-498B4.5,C10orf82	1	0	0	0	0	4	0
freckles:chr10:118447375-118484505	rs2420327	10	118457309	C	T	0.34	0.98	0.98	No	0.3201	0.3668	0.336	0.3659	2.12697e-09	2	rs12259842	0.181487	0.029755	1.199	1.06492e-09	0.150907	0.644687	0.992764	0.803089	1	1	HAPS1-3	4	Yes	Yes	0.525359	0.3333	0.5159	0.6657	0.5274	0.5419	0	0	HSPA12A	C10orf82	RP11-498B4.5	HSPA12A,RP11-498B4.5,C10orf82	1	0	0	0	0	EBF_known2;p300_disc2	0
freckles:chr10:118447375-118484505	rs740595	10	118451699	C	T	0.34	0.99	0.99	No	0.3218	0.3683	0.3375	0.3674	2.52184e-09	2	rs12259842	0.18115	0.0297056	1.19859	1.07279e-09	0.152403	0.646652	0.997967	0.803196	1	1	HAPS1-3	2	Yes	Yes	0.516773	0.3264	0.5119	0.6566	0.5216	0.5256	0	0	HSPA12A	C10orf82	RP11-498B4.5	HSPA12A,RP11-498B4.5,C10orf82	1	0	0	0	0	Zfp410	0
freckles:chr10:118447375-118484505	rs733216	10	118451810	G	A	0.34	0.98	0.98	No	0.3218	0.3683	0.3375	0.3674	2.52184e-09	2	rs12259842	0.18115	0.0297056	1.19859	1.07279e-09	0.152403	0.646652	0.997967	0.803196	1	1	HAPS1-3	2	Yes	Yes	0.511382	0.3264	0.5119	0.6573	0.5216	0.4969	0	0	HSPA12A	C10orf82	RP11-498B4.5	HSPA12A,RP11-498B4.5,C10orf82	1	0	0	0	0	5	1
freckles:chr10:118447375-118484505	rs2240711	10	118452044	T	G	0.34	0.99	0.99	No	0.3218	0.3683	0.3375	0.3674	2.52184e-09	2	rs12259842	0.18115	0.0297056	1.19859	1.07279e-09	0.152403	0.646652	0.997967	0.803196	1	1	HAPS1-3	2	Yes	Yes	0.513978	0.3264	0.5139	0.6573	0.5231	0.5072	0	0	HSPA12A	C10orf82	RP11-498B4.5	HSPA12A,RP11-498B4.5,C10orf82	1	0	0	0	0	5	0
freckles:chr10:118447375-118484505	rs2240710	10	118452099	G	C	0.34	0.98	0.98	No	0.3218	0.3683	0.3375	0.3674	2.52184e-09	2	rs12259842	0.18115	0.0297056	1.19859	1.07279e-09	0.152403	0.646652	0.997967	0.803196	1	1	HAPS1-3	2	Yes	Yes	0.511981	0.3264	0.5139	0.6573	0.5231	0.4969	0	0	HSPA12A	C10orf82	RP11-498B4.5	HSPA12A,RP11-498B4.5,C10orf82	1	0	0	0	0	Ik-1_2	0
freckles:chr10:118447375-118484505	rs2921971	10	118452825	T	G	0.34	0.99	0.99	No	0.3218	0.3683	0.3375	0.3674	2.52184e-09	2	rs12259842	0.18115	0.0297056	1.19859	1.07279e-09	0.152403	0.646652	0.997967	0.803196	1	1	HAPS1-3	none	Yes	Yes	0.517971	0.3264	0.5149	0.6573	0.5231	0.5266	0	0	HSPA12A	C10orf82	RP11-498B4.5	HSPA12A,RP11-498B4.5,C10orf82	1	0	0	0	0	9	0
freckles:chr10:118447375-118484505	rs3010467	10	118453164	C	G	0.34	0.99	0.99	No	0.3218	0.3683	0.3375	0.3674	2.52184e-09	2	rs12259842	0.18115	0.0297056	1.19859	1.07279e-09	0.152403	0.646652	0.997967	0.803196	1	1	HAPS1-3	none	Yes	Yes	0.517572	0.3264	0.5129	0.6573	0.5231	0.5266	0	0	HSPA12A	C10orf82	RP11-498B4.5	HSPA12A,RP11-498B4.5,C10orf82	1	0	0	0	0	9	0
freckles:chr10:118447375-118484505	rs2921972	10	118454867	A	G	0.34	0.99	0.99	No	0.3218	0.3683	0.3375	0.3674	2.52184e-09	2	rs12259842	0.18115	0.0297056	1.19859	1.07279e-09	0.152403	0.646652	0.997967	0.803196	1	1	HAPS1-3	3	Yes	Yes	0.518171	0.3264	0.5129	0.6589	0.5231	0.5276	0	0	HSPA12A	C10orf82	RP11-498B4.5	HSPA12A,RP11-498B4.5,C10orf82	1	0	0	0	0	0	0
freckles:chr10:118447375-118484505	rs3010469	10	118454919	C	G	0.34	0.99	0.99	No	0.3218	0.3683	0.3375	0.3674	2.52184e-09	2	rs12259842	0.18115	0.0297056	1.19859	1.07279e-09	0.152403	0.646652	0.997967	0.803196	1	1	HAPS1-3	none	Yes	Yes	0.51877	0.3264	0.5139	0.6604	0.5231	0.5276	0	0	HSPA12A	C10orf82	RP11-498B4.5	HSPA12A,RP11-498B4.5,C10orf82	1	0	0	0	0	13	0
freckles:chr10:118447375-118484505	rs3010470	10	118454920	C	T	0.34	0.99	0.99	No	0.3218	0.3683	0.3375	0.3674	2.52184e-09	2	rs12259842	0.18115	0.0297056	1.19859	1.07279e-09	0.152403	0.646652	0.997967	0.803196	1	1	HAPS1-3	none	Yes	Yes	0.51877	0.3264	0.5139	0.6604	0.5231	0.5276	0	0	HSPA12A	C10orf82	RP11-498B4.5	HSPA12A,RP11-498B4.5,C10orf82	1	0	0	0	0	6	0
freckles:chr10:118447375-118484505	rs12259865	10	118455097	A	G	0.35	0.99	0.99	No	0.3222	0.3686	0.3378	0.3679	2.58331e-09	2	rs12259842	0.181041	0.0296879	1.19846	1.07297e-09	0.155287	0.648278	1	0.803991	1	1	HAPS1-3	none	Yes	Yes	0.523962	0.3264	0.5159	0.6611	0.5245	0.5501	0	0	HSPA12A	C10orf82	RP11-498B4.5	HSPA12A,RP11-498B4.5,C10orf82	1	0	0	0	0	6	0
freckles:chr10:118447375-118484505	rs71500866	10	118455099	A	G	0.35	0.99	0.99	No	0.3222	0.3686	0.3378	0.3679	2.58331e-09	2	rs12259842	0.181041	0.0296879	1.19846	1.07297e-09	0.155287	0.648278	1	0.803991	1	1	HAPS1-3	none	Yes	Yes	0.523762	0.3264	0.5159	0.6611	0.5245	0.5491	0	0	HSPA12A	C10orf82	RP11-498B4.5	HSPA12A,RP11-498B4.5,C10orf82	1	0	0	0	0	6	0
freckles:chr10:118447375-118484505	rs12259866	10	118455103	A	G	0.35	0.99	0.99	No	0.3222	0.3686	0.3378	0.3679	2.58331e-09	2	rs12259842	0.181041	0.0296879	1.19846	1.07297e-09	0.155287	0.648278	1	0.803991	1	1	HAPS1-3	none	Yes	Yes	0.523962	0.3264	0.5159	0.6611	0.5245	0.5501	0	0	HSPA12A	C10orf82	RP11-498B4.5	HSPA12A,RP11-498B4.5,C10orf82	1	0	0	0	0	ELF1_disc3;Myc_disc10;ZBRK1	0
freckles:chr10:118447375-118484505	rs12259830	10	118455187	T	C	0.34	0.99	0.99	No	0.3222	0.3686	0.3378	0.3679	2.58331e-09	2	rs12259842	0.181041	0.0296879	1.19846	1.07297e-09	0.155287	0.648278	1	0.803991	1	1	HAPS1-3	none	Yes	Yes	0.522364	0.3264	0.5119	0.6589	0.5231	0.5501	0	0	HSPA12A	C10orf82	RP11-498B4.5	HSPA12A,RP11-498B4.5,C10orf82	1	0	0	0	0	TCF12_disc6	0
freckles:chr10:118447375-118484505	rs12245201	10	118455387	G	A	0.34	0.99	0.99	No	0.3222	0.3686	0.3378	0.3679	2.58331e-09	2	rs12259842	0.181041	0.0296879	1.19846	1.07297e-09	0.155287	0.648278	1	0.803991	1	1	HAPS1-3	none	Yes	Yes	0.522364	0.3274	0.5129	0.6589	0.5231	0.5481	0	0	HSPA12A	C10orf82	RP11-498B4.5	HSPA12A,RP11-498B4.5,C10orf82	1	0	0	0	0	5	0
freckles:chr10:118447375-118484505	rs12782444	10	118455508	T	C	0.34	0.99	0.99	No	0.3222	0.3686	0.3378	0.3679	2.58331e-09	2	rs12259842	0.181041	0.0296879	1.19846	1.07297e-09	0.155287	0.648278	1	0.803991	1	1	HAPS1-3	none	Yes	Yes	0.522564	0.3274	0.5129	0.6589	0.5231	0.5491	0	0	HSPA12A	C10orf82	RP11-498B4.5	HSPA12A,RP11-498B4.5,C10orf82	1	0	0	0	0	5	0
freckles:chr10:118447375-118484505	rs3010471	10	118455603	C	G	0.34	0.99	0.99	No	0.3222	0.3686	0.3378	0.3679	2.58331e-09	2	rs12259842	0.181041	0.0296879	1.19846	1.07297e-09	0.155287	0.648278	1	0.803991	1	1	HAPS1-3	none	Yes	Yes	0.522764	0.3274	0.5129	0.6589	0.5231	0.5501	0	0	HSPA12A	C10orf82	RP11-498B4.5	HSPA12A,RP11-498B4.5,C10orf82	1	0	0	0	0	LRH1	0
freckles:chr10:118447375-118484505	rs2240709	10	118459961	A	C	0.34	0.99	0.99	No	0.3221	0.3688	0.3368	0.3667	2.41556e-09	2	rs12259842	0.181091	0.0297091	1.19852	1.09111e-09	0.129829	0.629035	0.983704	0.795612	1	0	HAPS1-3	4	Yes	Yes	0.520367	0.3363	0.5139	0.6369	0.5173	0.5613	0	0	HSPA12A	C10orf82	RP11-498B4.5	HSPA12A,RP11-498B4.5,C10orf82	1	0	0	0	0	8	0
freckles:chr10:118447375-118484505	rs3010480	10	118456873	C	A	0.34	0.99	0.99	No	0.3228	0.3686	0.3379	0.3684	2.79037e-09	2	rs12259842	0.1806	0.0296843	1.19794	1.17209e-09	0.160326	0.646642	0.999418	0.801576	1	1	HAPS1-3	4	Yes	Yes	0.526558	0.3333	0.5159	0.6664	0.5274	0.547	0	0	HSPA12A	C10orf82	RP11-498B4.5	HSPA12A,RP11-498B4.5,C10orf82	1	0	0	0	0	0	0
freckles:chr10:118447375-118484505	rs3010479	10	118456658	C	T	0.34	0.99	0.99	No	0.3223	0.3683	0.3377	0.3679	2.84699e-09	2	rs12259842	0.180425	0.0296879	1.19773	1.22149e-09	0.164883	0.647651	0.999419	0.80101	1	1	HAPS1-3	none	Yes	Yes	0.52496	0.3264	0.5149	0.6664	0.5274	0.547	0	0	HSPA12A	C10orf82	RP11-498B4.5	HSPA12A,RP11-498B4.5,C10orf82	1	0	0	0	0	25	0
freckles:chr10:118447375-118484505	rs3010476	10	118456150	A	G	0.35	1	1	Yes	0.3232	0.369	0.3387	0.3693	2.89223e-09	2	rs12259842	0.179893	0.0296242	1.19709	1.2594e-09	0.196645	0.644853	0.999126	0.807239	1	1	HAPS1-3	none	Yes	Yes	0.534545	0.3264	0.5378	0.671	0.5432	0.5552	0	0	HSPA12A	C10orf82	RP11-498B4.5	HSPA12A,RP11-498B4.5,C10orf82	1	0	0	0	0	XBP-1_1	0
freckles:chr10:118447375-118484505	rs2921969	10	118450575	T	G	0.34	0.98	0.99	No	0.32	0.3651	0.3338	0.3647	3.02848e-09	2	rs12259842	0.18043	0.0297409	1.19773	1.3055e-09	0.150148	0.631727	0.98005	0.794158	1	0	HAPS1-3	2	Yes	Yes	0.511182	0.3234	0.5119	0.6505	0.5216	0.5082	0	0	HSPA12A	C10orf82	RP11-498B4.5	HSPA12A,RP11-498B4.5,C10orf82	1	0	0	0	0	5	0
freckles:chr10:118447375-118484505	rs7902159	10	118451015	G	A	0.34	0.98	0.98	No	0.32	0.3651	0.3338	0.3647	3.02848e-09	2	rs12259842	0.18043	0.0297409	1.19773	1.3055e-09	0.150148	0.631727	0.98005	0.794158	1	0	HAPS1-3	2	Yes	Yes	0.511581	0.3244	0.5119	0.6513	0.5216	0.5082	0	0	HSPA12A	C10orf82	RP11-498B4.5	HSPA12A,RP11-498B4.5,C10orf82	1	0	0	0	0	CEBPB_known2;LBP-1_1;LBP-1_3	0
freckles:chr10:118447375-118484505	rs7902262	10	118451016	T	C	0.34	0.98	0.98	No	0.32	0.3651	0.3338	0.3647	3.02848e-09	2	rs12259842	0.18043	0.0297409	1.19773	1.3055e-09	0.150148	0.631727	0.98005	0.794158	1	0	HAPS1-3	2	Yes	Yes	0.511581	0.3244	0.5119	0.6513	0.5216	0.5082	0	0	HSPA12A	C10orf82	RP11-498B4.5	HSPA12A,RP11-498B4.5,C10orf82	1	0	0	0	0	CEBPB_known2;COMP1	0
freckles:chr10:118447375-118484505	rs3010464	10	118451025	A	G	0.34	0.98	0.98	No	0.32	0.3651	0.3338	0.3647	3.02848e-09	2	rs12259842	0.18043	0.0297409	1.19773	1.3055e-09	0.150148	0.631727	0.98005	0.794158	1	0	HAPS1-3	2	Yes	Yes	0.509585	0.3244	0.5119	0.6513	0.5216	0.498	0	0	HSPA12A	C10orf82	RP11-498B4.5	HSPA12A,RP11-498B4.5,C10orf82	1	0	0	0	0	5	0
freckles:chr10:118447375-118484505	rs1076369	10	118451127	A	G	0.34	0.98	0.98	No	0.32	0.3651	0.3338	0.3647	3.02848e-09	2	rs12259842	0.18043	0.0297409	1.19773	1.3055e-09	0.150148	0.631727	0.98005	0.794158	1	0	HAPS1-3	2	Yes	Yes	0.509385	0.3244	0.5119	0.6498	0.5216	0.499	0	0	HSPA12A	C10orf82	RP11-498B4.5	HSPA12A,RP11-498B4.5,C10orf82	1	0	0	0	0	NERF1a;PU.1_disc1	0
freckles:chr10:118447375-118484505	rs1076368	10	118451175	T	C	0.34	0.98	0.98	No	0.32	0.3651	0.3338	0.3647	3.02848e-09	2	rs12259842	0.18043	0.0297409	1.19773	1.3055e-09	0.150148	0.631727	0.98005	0.794158	1	0	HAPS1-3	2	Yes	Yes	0.509385	0.3244	0.5119	0.6498	0.5216	0.499	0	0	HSPA12A	C10orf82	RP11-498B4.5	HSPA12A,RP11-498B4.5,C10orf82	1	0	0	0	0	ERalpha-a_disc1	0
freckles:chr10:118447375-118484505	rs1076367	10	118451306	G	A	0.34	0.98	0.98	No	0.32	0.3651	0.3338	0.3647	3.02848e-09	2	rs12259842	0.18043	0.0297409	1.19773	1.3055e-09	0.150148	0.631727	0.98005	0.794158	1	0	HAPS1-3	2	Yes	Yes	0.509585	0.3244	0.5119	0.6513	0.5216	0.498	0	0	HSPA12A	C10orf82	RP11-498B4.5	HSPA12A,RP11-498B4.5,C10orf82	1	0	0	0	0	5	0
freckles:chr10:118447375-118484505	rs3010475	10	118456114	G	T	0.34	0.99	0.99	No	0.3226	0.3683	0.3378	0.3682	3.07038e-09	2	rs12259842	0.180058	0.0296879	1.19729	1.31922e-09	0.171393	0.647146	0.999419	0.799373	1	0	HAPS1-3	none	Yes	Yes	0.528554	0.3264	0.5268	0.6657	0.5375	0.547	0	0	HSPA12A	C10orf82	RP11-498B4.5	HSPA12A,RP11-498B4.5,C10orf82	1	0	0	0	0	GR_known10	0
freckles:chr10:118447375-118484505	rs3010477	10	118456210	G	A	0.34	0.99	0.99	No	0.3226	0.3683	0.3378	0.3682	3.07038e-09	2	rs12259842	0.180058	0.0296879	1.19729	1.31922e-09	0.171393	0.647146	0.999419	0.799373	1	0	HAPS1-3	none	Yes	Yes	0.528954	0.3274	0.5268	0.6664	0.5375	0.547	0	0	HSPA12A	C10orf82	RP11-498B4.5	HSPA12A,RP11-498B4.5,C10orf82	1	0	0	0	0	AIRE_1;AP-1_disc4;Sin3Ak-20_disc3	0
freckles:chr10:118447375-118484505	rs2907230	10	118456262	T	C	0.34	0.99	0.99	No	0.3226	0.3683	0.3378	0.3682	3.07038e-09	2	rs12259842	0.180058	0.0296879	1.19729	1.31922e-09	0.171393	0.647146	0.999419	0.799373	1	0	HAPS1-3	none	Yes	Yes	0.528554	0.3264	0.5268	0.6664	0.536	0.547	0	0	HSPA12A	C10orf82	RP11-498B4.5	HSPA12A,RP11-498B4.5,C10orf82	1	0	0	0	0	ERalpha-a_known4	0
freckles:chr10:118447375-118484505	rs3010478	10	118456282	G	A	0.34	0.99	0.99	No	0.3226	0.3683	0.3378	0.3682	3.07038e-09	2	rs12259842	0.180058	0.0296879	1.19729	1.31922e-09	0.171393	0.647146	0.999419	0.799373	1	0	HAPS1-3	none	Yes	Yes	0.528754	0.3264	0.5268	0.6664	0.5375	0.547	0	0	HSPA12A	C10orf82	RP11-498B4.5	HSPA12A,RP11-498B4.5,C10orf82	1	0	0	0	0	BDP1_disc3;STAT_disc7	0
freckles:chr10:118447375-118484505	rs12259725	10	118455055	T	C	0.35	0.98	0.98	No	0.3218	0.3683	0.3381	0.3674	3.27977e-09	2	rs12259842	0.179882	0.0296985	1.19708	1.3874e-09	0.173095	0.646147	0.997966	0.79764	1	0	HAPS1-3	none	Yes	Yes	0.54373	0.3264	0.5129	0.7504	0.5331	0.5276	0	0	HSPA12A	C10orf82	RP11-498B4.5	HSPA12A,RP11-498B4.5,C10orf82	1	0	0	0	0	12	0
freckles:chr10:118447375-118484505	rs1900500	10	118448078	T	C	0.34	0.98	0.98	No	0.3205	0.3656	0.334	0.365	3.16162e-09	2	rs12259842	0.180101	0.0297373	1.19734	1.39199e-09	0.152709	0.630588	0.980028	0.792137	1	0	HAPS1-3	1	Yes	Yes	0.505591	0.3244	0.5119	0.6362	0.5216	0.498	0	0	HSPA12A	C10orf82	RP11-498B4.5	HSPA12A,RP11-498B4.5,C10orf82	1	0	0	0	0	AP-4_2;HEN1_2	0
freckles:chr10:118447375-118484505	rs2921968	10	118448550	A	T	0.34	0.98	0.98	No	0.3205	0.3656	0.334	0.365	3.16162e-09	2	rs12259842	0.180101	0.0297373	1.19734	1.39199e-09	0.152709	0.630588	0.980028	0.792137	1	0	HAPS1-3	1	Yes	Yes	0.508786	0.3244	0.5119	0.6483	0.5216	0.498	0	0	HSPA12A	C10orf82	RP11-498B4.5	HSPA12A,RP11-498B4.5,C10orf82	1	0	0	0	0	AP-1_disc5;BRCA1_known2;Nkx2_5	0
freckles:chr10:118447375-118484505	rs2907238	10	118449856	A	G	0.34	0.98	0.98	No	0.3205	0.3656	0.334	0.365	3.16162e-09	2	rs12259842	0.180101	0.0297373	1.19734	1.39199e-09	0.152709	0.630588	0.980028	0.792137	1	0	HAPS1-3	2	Yes	Yes	0.509784	0.3244	0.5129	0.6505	0.5216	0.499	0	0	HSPA12A	C10orf82	RP11-498B4.5	HSPA12A,RP11-498B4.5,C10orf82	1	0	0	0	0	NRSF_disc1;Sin3Ak-20_disc1	0
freckles:chr10:118447375-118484505	rs2907237	10	118449866	C	G	0.34	0.98	0.98	No	0.3205	0.3656	0.334	0.365	3.16162e-09	2	rs12259842	0.180101	0.0297373	1.19734	1.39199e-09	0.152709	0.630588	0.980028	0.792137	1	0	HAPS1-3	2	Yes	Yes	0.509784	0.3244	0.5129	0.6505	0.5216	0.499	0	0	HSPA12A	C10orf82	RP11-498B4.5	HSPA12A,RP11-498B4.5,C10orf82	1	0	0	0	0	0	0
freckles:chr10:118447375-118484505	rs2921967	10	118448263	G	A	0.34	0.98	0.98	No	0.3205	0.3656	0.3342	0.365	3.37176e-09	2	rs12259842	0.179909	0.0297409	1.19711	1.45549e-09	0.155747	0.630462	0.980026	0.791071	1	0	HAPS1-3	1	Yes	Yes	0.508986	0.3254	0.5119	0.6483	0.5216	0.498	0	0	HSPA12A	C10orf82	RP11-498B4.5	HSPA12A,RP11-498B4.5,C10orf82	1	0	0	0	0	0	1
freckles:chr10:118447375-118484505	rs2921966	10	118447375	T	C	0.34	0.98	0.98	No	0.3209	0.3658	0.3342	0.365	3.67319e-09	2	rs12259842	0.179458	0.0297267	1.19657	1.57072e-09	0.162299	0.629959	0.980017	0.789574	1	0	HAPS1-3	1	Yes	Yes	0.510583	0.3254	0.5119	0.6551	0.5202	0.498	0	0	HSPA12A	C10orf82	RP11-498B4.5	HSPA12A,RP11-498B4.5,C10orf82	1	0	0	0	0	Evi-1_4	0
freckles:chr10:118447375-118484505	rs3010462	10	118447563	A	G	0.34	0.98	0.98	No	0.3209	0.3658	0.3342	0.365	3.67319e-09	2	rs12259842	0.179458	0.0297267	1.19657	1.57072e-09	0.162299	0.629959	0.980017	0.789574	1	0	HAPS1-3	1	Yes	Yes	0.509984	0.3254	0.5119	0.652	0.5216	0.498	0	0	HSPA12A	C10orf82	RP11-498B4.5	HSPA12A,RP11-498B4.5,C10orf82	1	0	0	0	0	BCL_disc3;NRSF_disc2;Sin3Ak-20_disc3	0
freckles:chr10:118447375-118484505	rs3010463	10	118447663	A	G	0.34	0.98	0.98	No	0.3209	0.3658	0.3342	0.365	3.67319e-09	2	rs12259842	0.179458	0.0297267	1.19657	1.57072e-09	0.162299	0.629959	0.980017	0.789574	1	0	HAPS1-3	1	Yes	Yes	0.510184	0.3254	0.5119	0.6528	0.5216	0.498	0	0	HSPA12A	C10orf82	RP11-498B4.5	HSPA12A,RP11-498B4.5,C10orf82	1	0	0	0	0	CTCF_disc8	0
freckles:chr10:118447375-118484505	rs35271333	10	118463046	T	TA	0.34	0.98	0.98	No	0.3225	0.3678	0.3365	0.3669	3.62682e-09	2	rs12259842	0.178992	0.0296737	1.19601	1.61936e-09	0.162075	0.629041	0.983421	0.78821	1	0	HAPS1-3	none	Yes	Yes	0.515375	0.3373	0.5159	0.5885	0.5115	0.6022	0	0	HSPA12A	C10orf82	RP11-498B4.5	HSPA12A,RP11-498B4.5,C10orf82	1	0	0	0	0	6	0
freckles:chr10:118447375-118484505	rs566131352;rs563760957	10	118465707	CT	CTT	0.36	0.93	0.94	No	0.3253	0.3713	0.3392	0.3689	4.20132e-09	2	rs12259842	0.177696	0.0295993	1.19446	1.93242e-09	0.159245	0.616221	0.978897	0.779894	1	0	none	none	No	Yes	0.508986	0.3383	0.6362	0.3464	0.5692	0.7311			HSPA12A	C10orf82	RP11-498B4.5	HSPA12A,RP11-498B4.5,C10orf82	0	0	0	0	0		-9999
freckles:chr10:118447375-118484505	rs5788185	10	118458651	AT	A	0.26	0.98	0.99	No	0.2435	0.285	0.2492	0.2775	5.14915e-09	2	rs12259842	0.18896	0.0319399	1.20799	3.29669e-09	0.0678218	0.945617	0.985632	0.720518	1	0	HAPS1	4	Yes	Yes	0.287141	0.2143	0.2256	0.3207	0.2579	0.4008	0	0	HSPA12A	C10orf82	RP11-498B4.5	HSPA12A,RP11-498B4.5,C10orf82	1	0	0	0	0	4	0
freckles:chr10:118447375-118484505	rs12245621	10	118463743	C	T	0.26	0.99	0.99	No	0.2436	0.285	0.2492	0.2775	5.50185e-09	2	rs12259842	0.188601	0.0319434	1.20756	3.54348e-09	0.0614057	0.945617	0.985632	0.713177	1	0	HAPS1	none	Yes	Yes	0.252396	0.2153	0.2247	0.1974	0.2435	0.3998	0	0	HSPA12A	C10orf82	RP11-498B4.5	HSPA12A,RP11-498B4.5,C10orf82	1	0	0	0	0	11	0
freckles:chr10:118447375-118484505	rs77204400	10	118465358	G	A	0.26	0.99	0.99	No	0.2436	0.285	0.2492	0.2775	5.50185e-09	2	rs12259842	0.188601	0.0319434	1.20756	3.54348e-09	0.0614057	0.945617	0.985632	0.713177	1	0	HAPS1	none	Yes	Yes	0.214657	0.2153	0.2247	0.0635	0.2262	0.3998	0	0	HSPA12A	C10orf82	RP11-498B4.5	HSPA12A,RP11-498B4.5,C10orf82	1	0	0	0	0	5	0
freckles:chr10:118447375-118484505	rs1638429	10	118475976	G	T	0.68	0.91	0.93	No	0.7066	0.6666	0.6936	0.6678	1.85203e-07	2	rs12259842	-0.163202	0.0302704	0.84942	6.98876e-08	0.154346	0.432223	0.759504	0.625031	1	0	none	none	Yes	Yes	0.423323	0.6835	0.2823	0.5015	0.3775	0.227	0	0	HSPA12A	C10orf82	none	HSPA12A,C10orf82	1	0	0	0	0	14	0
freckles:chr10:118447375-118484505	rs67892375	10	118455351	A	AG	0.41	0.81	0.86	No	0.3752	0.4095	0.3869	0.417	9.31701e-07	2	rs12259842	0.145152	0.0288745	1.15622	4.98199e-07	0.642968	0.520587	0.995347	0.602045	1	0	none	none	Yes	Yes	0.55651	0.4196	0.5288	0.6641	0.5793	0.5644	0	0	HSPA12A	C10orf82	RP11-498B4.5	HSPA12A,RP11-498B4.5,C10orf82	1	0	0	0	0	19	0
freckles:chr10:118447375-118484505	rs758368	10	118484505	A	G	0.24	0.91	0.93	No	0.2148	0.2481	0.2187	0.2408	1.359e-06	2	rs12259842	0.166294	0.0332929	1.18092	5.88675e-07	0.566763	0.664382	0.877566	0.589507	1	0	none	none	Yes	Yes	0.410743	0.2004	0.3917	0.4697	0.3631	0.6012	0	0	HSPA12A	C10orf82	none	HSPA12A,C10orf82	1	0	0	0	0	10	0
freckles:chr10:119547342-119580318	rs10886142	10	119561424	C	T	0.51	0.88	0.91	No	0.5119	0.5005	0.519	0.4857	0.00123875	3	rs10886142	-0.178839	0.0294035	0.83624	1.18518e-09	1	1	1	1	1	1	none	none	Yes	Yes	0.465455	0.5327	0.5785	0.2428	0.5288	0.5358	0	0	none	none	RP11-355F22.1	RP11-355F22.1,RAB11FIP2	-9999	-9999	-9999	-9999	-9999	HNF4_known3	0
freckles:chr10:119547342-119580318	rs4752115	10	119563015	G	C	0.5	0.92	0.94	No	0.4982	0.4888	0.506	0.4768	0.00650398	3	rs10886142	-0.1727	0.0294826	0.84139	4.69375e-09	0.565059	0.864428	0.952574	0.905263	1	1	none	none	Yes	Yes	0.410343	0.5228	0.5447	0.0893	0.4971	0.5286	0	0	none	none	RP11-355F22.1	RP11-355F22.1,RAB11FIP2	-9999	-9999	-9999	-9999	-9999	11	0
freckles:chr10:119547342-119580318	rs60285930	10	119564233	C	CT	0.5	0.99	0.99	No	0.5013	0.493	0.5093	0.48	0.00761775	3	rs10886142	-0.171824	0.0294966	0.842127	5.70349e-09	0.555103	0.849652	0.937864	0.894918	1	1	none	none	Yes	Yes	0.41873	0.5268	0.5437	0.09	0.5504	0.5297	0	0	none	none	RP11-355F22.1	RP11-355F22.1,RAB11FIP2	-9999	-9999	-9999	-9999	-9999	EBF_known3;Maf_disc1	0
freckles:chr10:119547342-119580318	rs11198116	10	119566367	G	T	0.5	0.99	0.99	No	0.5014	0.4928	0.5088	0.48	0.00786632	3	rs10886142	-0.17141	0.0294932	0.842476	6.17844e-09	0.569521	0.848994	0.93783	0.892274	1	1	none	none	Yes	Yes	0.416534	0.5258	0.5437	0.0885	0.5533	0.5194	0	0	none	none	RP11-355F22.1	RP11-355F22.1,RAB11FIP2	-9999	-9999	-9999	-9999	-9999	4	0
freckles:chr10:119547342-119580318	rs1811910	10	119569351	C	T	0.5	0.99	0.99	No	0.5014	0.4928	0.5088	0.48	0.00786632	3	rs10886142	-0.17141	0.0294932	0.842476	6.17844e-09	0.569521	0.848994	0.93783	0.892274	1	1	none	none	Yes	Yes	0.428914	0.5278	0.5457	0.1309	0.5548	0.5204	0	0	none	none	RP11-355F22.1	RP11-355F22.1,RAB11FIP2	-9999	-9999	-9999	-9999	-9999	p53_1;p53_2;p53_3	0
freckles:chr10:119547342-119580318	rs11198117	10	119568331	C	T	0.5	1	1	Yes	0.5021	0.4943	0.5101	0.481	0.00846834	3	rs10886142	-0.170566	0.0295143	0.843187	7.50969e-09	0.630602	0.847865	0.935167	0.887737	1	1	none	none	Yes	Yes	0.417332	0.5278	0.5447	0.0885	0.5533	0.5204	0	0	none	none	RP11-355F22.1	RP11-355F22.1,RAB11FIP2	-9999	-9999	-9999	-9999	-9999	0	0
freckles:chr10:119547342-119580318	rs11198115	10	119566231	T	C	0.5	0.99	0.99	No	0.5011	0.4928	0.5086	0.48	0.00868396	3	rs10886142	-0.170412	0.0295002	0.843317	7.6213e-09	0.636228	0.849175	0.938178	0.887451	1	1	none	none	Yes	Yes	0.414936	0.5258	0.5437	0.0893	0.5533	0.5102	0	0	none	none	RP11-355F22.1	RP11-355F22.1,RAB11FIP2	-9999	-9999	-9999	-9999	-9999	p300_disc9	0
freckles:chr10:119547342-119580318	rs1925258	10	119570121	A	T	0.59	0.98	0.99	No	0.5992	0.5546	0.612	0.5456	8.42211e-16	3	rs10886142	-0.169507	0.0294861	0.844081	8.99239e-09	0.67786	0.602241	0.9099	0.882486	1	1	none	none	Yes	Yes	0.581869	0.628	0.6988	0.3154	0.7046	0.6871	0	0	none	none	RP11-355F22.1	RP11-355F22.1,RAB11FIP2	-9999	-9999	-9999	-9999	-9999	Otx2	0
freckles:chr10:119547342-119580318	rs17560483	10	119565561	G	C	0.5	1	1	Yes	0.5013	0.4933	0.5094	0.481	0.00986836	3	rs10886142	-0.169605	0.0295072	0.843998	9.03472e-09	0.651099	0.848856	0.937106	0.880298	1	1	none	none	Yes	Yes	0.425319	0.5258	0.5736	0.0885	0.5519	0.5348	0	0	none	none	RP11-355F22.1	RP11-355F22.1,RAB11FIP2	-9999	-9999	-9999	-9999	-9999	Pax-5_known3;Zfp410	2
freckles:chr10:119547342-119580318	rs1925253	10	119567829	T	C	0.5	0.97	0.98	No	0.5004	0.4925	0.5078	0.4793	0.00937491	3	rs10886142	-0.169424	0.0294896	0.844151	9.18055e-09	0.67187	0.84604	0.937679	0.881047	1	1	none	none	Yes	Yes	0.402556	0.5268	0.5417	0.0446	0.5432	0.5153	0	0	none	none	RP11-355F22.1	RP11-355F22.1,RAB11FIP2	-9999	-9999	-9999	-9999	-9999	Egr-1_disc7;RREB-1_1;RREB-1_2	0
freckles:chr10:119547342-119580318	rs1925257	10	119569921	G	A	0.58	0.98	0.99	No	0.5991	0.5546	0.6119	0.5456	9.72013e-16	3	rs10886142	-0.169118	0.0294825	0.84441	9.68272e-09	0.704584	0.602497	0.909929	0.880769	1	1	none	none	Yes	Yes	0.572484	0.628	0.6988	0.2806	0.7032	0.6871	0	0	none	none	RP11-355F22.1	RP11-355F22.1,RAB11FIP2	-9999	-9999	-9999	-9999	-9999	Pax-4_4;Pax-4_5	0
freckles:chr10:119547342-119580318	rs10647236	10	119570540	CAAGAA	C	0.59	0.98	0.99	No	0.5998	0.5549	0.6121	0.5466	1.09212e-15	3	rs10886142	-0.168724	0.0294896	0.844742	1.056e-08	0.7345	0.603161	0.91142	0.878573	1	1	none	none	Yes	Yes	0.580272	0.627	0.6978	0.3116	0.7032	0.6871	0	0	none	none	RP11-355F22.1	RP11-355F22.1,RAB11FIP2	-9999	-9999	-9999	-9999	-9999	26	0
freckles:chr10:119547342-119580318	rs7074192	10	119575275	T	G	0.54	0.98	0.98	No	0.5481	0.5195	0.5559	0.5128	2.44371e-07	3	rs10886142	-0.16162	0.0283567	0.850765	1.20134e-08	0.500845	0.731482	0.911841	0.853669	1	1	none	none	Yes	Yes	0.639377	0.5734	0.671	0.593	0.621	0.7505	0	0	none	none	RP11-355F22.1	RP11-355F22.1,RAB11FIP2	-9999	-9999	-9999	-9999	-9999	Pax-5_known2;Rad21_disc2;SMC3_disc4	0
freckles:chr10:119547342-119580318	rs34828951	10	119564327	A	AT	0.29	0.93	0.94	No	0.2729	0.3085	0.2633	0.3196	5.48412e-13	3	rs10886142	0.170334	0.0311403	1.1857	4.50304e-08	0.0528553	0.312706	0.8738	0.679973	1	0	none	none	Yes	Yes	0.246206	0.2579	0.2087	0.3238	0.1931	0.2055	0	0	none	none	RP11-355F22.1	RP11-355F22.1,RAB11FIP2	-9999	-9999	-9999	-9999	-9999	HDAC2_disc6;STAT_disc7;Zfp105	0
freckles:chr10:119547342-119580318	rs17096846	10	119568133	A	G	0.29	0.98	0.98	No	0.2745	0.3102	0.2651	0.3213	5.52287e-13	3	rs10886142	0.169581	0.0311196	1.18481	5.05633e-08	0.0604656	0.317957	0.877599	0.680879	1	0	none	none	Yes	Yes	0.216853	0.2431	0.175	0.2814	0.1729	0.1769	0	0	none	none	RP11-355F22.1	RP11-355F22.1,RAB11FIP2	-9999	-9999	-9999	-9999	-9999	0	0
freckles:chr10:119547342-119580318	rs4752110	10	119547342	C	T	0.74	0.98	0.98	No	0.7506	0.7155	0.7505	0.7068	9.82505e-11	3	rs10886142	-0.16341	0.0318846	0.849243	2.97469e-07	0.148884	0.333252	0.952158	0.638502	1	0	none	none	Yes	Yes	0.749002	0.7589	0.7952	0.6558	0.719	0.8384	0	0	none	none	RP11-355F22.1	RP11-355F22.1,RAB11FIP2	-9999	-9999	-9999	-9999	-9999	0	0
freckles:chr10:119547342-119580318	rs55654456	10	119554208	T	G	0.48	0.97	0.98	No	0.4879	0.4698	0.4883	0.4574	0.000458244	3	rs10886142	-0.140263	0.0284975	0.869129	8.56863e-07	0.772173	0.596909	0.817318	0.667114	1	0	none	none	Yes	Yes	0.255391	0.4593	0.1769	0.0651	0.2968	0.3538	0	0	none	none	RP11-355F22.1	RP11-355F22.1,RAB11FIP2	-9999	-9999	-9999	-9999	-9999	Foxa_known2;HDAC2_disc6	0
freckles:chr10:119547342-119580318	rs55927713	10	119570915	T	G	0.35	0.99	0.99	No	0.3402	0.3743	0.3266	0.3837	6.60376e-12	3	rs10886142	0.145513	0.0299134	1.15663	1.14763e-06	0.912729	0.450278	0.901436	0.661035	1	0	none	none	Yes	Yes	0.366214	0.3165	0.2366	0.6059	0.2522	0.3078	0	0	none	none	RP11-355F22.1	RP11-355F22.1,RAB11FIP2	-9999	-9999	-9999	-9999	-9999	Pou1f1_2	0
freckles:chr10:119547342-119580318	rs150452078	10	119559606	G	A	0.46	0.87	0.88	No	0.4743	0.4591	0.4746	0.4519	0.00661599	3	rs10886142	-0.133532	0.0286906	0.874999	3.25223e-06	0.86657	0.615102	0.849436	0.60783	1	0	none	none	Yes	Yes	0.262979	0.4256	0.1849	0.1044	0.2781	0.3793	0	0	none	none	RP11-355F22.1	RP11-355F22.1,RAB11FIP2	-9999	-9999	-9999	-9999	-9999	5	0
freckles:chr10:119547342-119580318	rs10886138	10	119558876	C	A	0.47	0.96	0.97	No	0.4736	0.4601	0.4736	0.4517	0.0108082	3	rs10886142	-0.131592	0.0287298	0.876699	4.64273e-06	0.718122	0.628597	0.859309	0.581369	1	0	none	none	Yes	Yes	0.260783	0.4474	0.1829	0.0651	0.2954	0.3885	0	0	none	none	RP11-355F22.1	RP11-355F22.1,RAB11FIP2	-9999	-9999	-9999	-9999	-9999	5	0
freckles:chr10:119547342-119580318	rs1925259	10	119580318	C	T	0.6	1	1	Yes	0.6058	0.5897	0.6163	0.5849	0.000451808	3	rs10886142	-0.131356	0.0289685	0.876906	5.77606e-06	0.91455	0.500954	0.858518	0.582506	1	0	none	none	Yes	Yes	0.542332	0.627	0.6412	0.2443	0.5706	0.7362	0	0	none	none	RP11-355F22.1	RP11-355F22.1,RAB11FIP2	-9999	-9999	-9999	-9999	-9999	0	1
freckles:chr10:119547342-119580318	rs78671162	10	119579543	CT	C	0.57	0.98	0.98	No	0.5797	0.5618	0.5879	0.5547	0.000226197	3	rs10886142	-0.128333	0.028557	0.879561	6.99268e-06	0.906921	0.532409	0.835913	0.572799	1	0	none	none	Yes	Yes	0.536342	0.6022	0.6392	0.2474	0.5634	0.7342	0	0	none	none	RP11-355F22.1	RP11-355F22.1,RAB11FIP2	-9999	-9999	-9999	-9999	-9999	HMG-IY_2;NF-AT1	0
freckles:chr10:119547342-119580318	rs729465	10	119576277	C	T	0.58	1	1	Yes	0.5816	0.5637	0.5875	0.5574	0.000532859	3	rs10886142	-0.122787	0.0285663	0.884452	1.72109e-05	0.335406	0.611206	0.897658	0.480581	0	0	none	none	Yes	Yes	0.596246	0.6052	0.6581	0.4274	0.5951	0.7526	0	0	none	none	RP11-355F22.1	RP11-355F22.1,RAB11FIP2	-9999	-9999	-9999	-9999	-9999	Pbx3_disc2	0
freckles:chr10:119547342-119580318	rs541352551	10	119559586	ATG	A	0.41	0.69	0.74	No	0.4523	0.4466	0.4605	0.4347	0.0232076	3	rs10886142	-0.119849	0.0287577	0.887054	3.07895e-05	0.630356	0.550348	0.831028	0.48298	0	0	none	none	No	Yes	0.32508	0.379	0.2694	0.2753	0.2983	0.4131			none	none	RP11-355F22.1	RP11-355F22.1,RAB11FIP2	0	0	0	0	0		-9999
freckles:chr10:119547342-119580318	rs10886146	10	119579602	C	T	0.51	1	1	Yes	0.5086	0.5106	0.5121	0.4998	0.475319	3	rs10886142	-0.0989157	0.0293801	0.905819	0.000760568	0.101861	0.54285	0.736914	0.238272	0	0	none	none	Yes	Yes	0.425319	0.5169	0.5775	0.0938	0.4986	0.5706	1	1	none	none	RP11-355F22.1	RP11-355F22.1,RAB11FIP2	-9999	-9999	-9999	-9999	-9999	4	1
freckles:chr10:119581527-119602424	rs4752116	10	119582802	C	T	0.79	0.97	0.98	No	0.768	0.813	0.7775	0.8107	7.6906e-12	4	rs4752116	0.208556	0.0352474	1.2319	3.28038e-09	1	1	1	1	1	1	none	none	Yes	Yes	0.697085	0.7649	0.7952	0.5356	0.8314	0.6493	0	0	none	none	RP11-355F22.1	RP11-355F22.1,RAB11FIP2	-9999	-9999	-9999	-9999	-9999	Irf_known4	0
freckles:chr10:119581527-119602424	rs4752119	10	119586980	A	G	0.79	0.98	0.99	No	0.7678	0.813	0.7774	0.8103	8.12465e-12	4	rs4752116	0.208362	0.035236	1.23166	3.35252e-09	1	0.998692	1	0.998886	1	1	none	none	Yes	Yes	0.686502	0.7649	0.7962	0.4962	0.8271	0.6503	0	0	RP11-355F22.1	none	none	RP11-355F22.1,RAB11FIP2	-9999	-9999	-9999	-9999	-9999	6	0
freckles:chr10:119581527-119602424	rs148896299	10	119592361	GTTTA	G	0.77	0.96	0.97	No	0.7582	0.803	0.7685	0.7997	4.91865e-11	4	rs4752116	0.203484	0.0347156	1.22566	4.58852e-09	0.619512	0.943647	0.999732	0.95831	1	1	none	none	Yes	Yes	0.586062	0.755	0.7495	0.2042	0.7579	0.638	0	0	none	RP11-355F22.1	none	RP11-355F22.1,RAB11FIP2	-9999	-9999	-9999	-9999	-9999	10	0
freckles:chr10:119581527-119602424	rs10749252	10	119586186	A	T	0.79	0.99	0.99	No	0.7686	0.813	0.7777	0.8107	1.14397e-11	4	rs4752116	0.206441	0.0352474	1.22929	4.71544e-09	1	0.998691	1	0.981424	1	1	none	none	Yes	Yes	0.708267	0.7649	0.7962	0.5756	0.8343	0.6493	0	0	RP11-355F22.1	none	none	RP11-355F22.1,RAB11FIP2	-9999	-9999	-9999	-9999	-9999	Hoxa5_1	0
freckles:chr10:119581527-119602424	rs7085292	10	119586231	C	T	0.79	0.99	0.99	No	0.7686	0.813	0.7777	0.8107	1.14397e-11	4	rs4752116	0.206441	0.0352474	1.22929	4.71544e-09	1	0.998691	1	0.981424	1	1	none	none	Yes	Yes	0.710463	0.7649	0.7962	0.5847	0.8329	0.6493	0	0	RP11-355F22.1	none	none	RP11-355F22.1,RAB11FIP2	-9999	-9999	-9999	-9999	-9999	HEY1_disc2	0
freckles:chr10:119581527-119602424	rs10749253	10	119587158	G	A	0.79	0.99	0.99	No	0.7683	0.813	0.7775	0.8103	1.21623e-11	4	rs4752116	0.206258	0.0352326	1.22907	4.79406e-09	0.324893	0.997382	0.99869	0.923028	1	1	none	none	Yes	Yes	0.702875	0.7649	0.7962	0.5567	0.83	0.6503	0	0	RP11-355F22.1	none	none	RP11-355F22.1,RAB11FIP2	-9999	-9999	-9999	-9999	-9999	CHOP::CEBPalpha;Ets_disc1;p300_disc5	0
freckles:chr10:119581527-119602424	rs6585463	10	119584861	A	G	0.78	0.98	0.98	No	0.7682	0.8117	0.7771	0.8098	2.51196e-11	4	rs4752116	0.202429	0.0351902	1.22437	8.79724e-09	0.0665982	0.994511	0.998689	0.810827	1	1	none	none	Yes	Yes	0.710064	0.7629	0.7952	0.5855	0.8329	0.6493	1	1	none	none	RP11-355F22.1	RP11-355F22.1,RAB11FIP2	-9999	-9999	-9999	-9999	-9999	Pou2f2_known2;Pou5f1_known2;Sox_17	0
freckles:chr10:119581527-119602424	rs1925264	10	119592083	C	T	0.78	0.99	0.99	No	0.7606	0.8047	0.7704	0.8011	8.64428e-11	4	rs4752116	0.199926	0.0347583	1.22131	8.82426e-09	0.943506	0.952213	0.9984	0.946369	1	1	none	none	Yes	Yes	0.703275	0.7579	0.8002	0.5582	0.8329	0.6513	0	0	none	RP11-355F22.1	none	RP11-355F22.1,RAB11FIP2	-9999	-9999	-9999	-9999	-9999	GATA_disc5;HNF6;Irf_known2	0
freckles:chr10:119581527-119602424	rs11498896	10	119595140	G	A	0.78	0.98	0.98	No	0.7606	0.8047	0.7704	0.8011	8.64428e-11	4	rs4752116	0.199926	0.0347583	1.22131	8.82426e-09	0.943506	0.952213	0.9984	0.946369	1	1	none	none	Yes	Yes	0.701278	0.756	0.7982	0.5582	0.8271	0.6493	0	0	none	RP11-355F22.1	none	RP11-355F22.1,RAB11FIP2	-9999	-9999	-9999	-9999	-9999	Bcl6b;Mrg1::Hoxa9_2;Pax-3_2	0
freckles:chr10:119581527-119602424	rs10886151	10	119591330	G	A	0.78	1	1	Yes	0.7588	0.8031	0.7678	0.7981	1.20034e-10	4	rs4752116	0.199249	0.0347697	1.22049	1.00115e-08	0.967749	0.946312	0.998393	0.941206	1	1	none	none	Yes	Yes	0.673522	0.7579	0.7913	0.4629	0.8199	0.6462	0	0	none	RP11-355F22.1	none	RP11-355F22.1,RAB11FIP2	-9999	-9999	-9999	-9999	-9999	SEF-1	0
freckles:chr10:119581527-119602424	rs10787799	10	119589470	G	A	0.74	0.97	0.97	No	0.7262	0.7623	0.7271	0.757	4.83894e-08	4	rs4752116	0.174685	0.0326637	1.19087	8.89357e-08	0.735854	0.763042	0.998534	0.815376	1	1	none	none	Yes	Yes	0.6248	0.7103	0.7435	0.3729	0.7853	0.6411	0	1	RP11-355F22.1	none	none	RP11-355F22.1,RAB11FIP2	-9999	-9999	-9999	-9999	-9999	4	0
freckles:chr10:119581527-119602424	rs1925262	10	119585598	G	T	0.74	1	1	Yes	0.7245	0.7614	0.7264	0.7561	4.17261e-08	4	rs4752116	0.174676	0.0327753	1.19086	9.84804e-08	0.977027	0.75903	0.999705	0.824669	1	1	none	none	Yes	Yes	0.566693	0.7093	0.7396	0.1687	0.7651	0.6391	0	0	RP11-355F22.1	none	none	RP11-355F22.1,RAB11FIP2	-9999	-9999	-9999	-9999	-9999	Cdx	0
freckles:chr10:119581527-119602424	rs12241016	10	119583391	C	T	0.74	0.98	0.98	No	0.7235	0.7601	0.7248	0.7546	4.76705e-08	4	rs4752116	0.173894	0.0326321	1.18993	9.87955e-08	0.733361	0.755452	1	0.809821	1	1	none	none	Yes	Yes	0.544529	0.7103	0.7376	0.0877	0.7608	0.6391	0	0	none	none	RP11-355F22.1	RP11-355F22.1,RAB11FIP2	-9999	-9999	-9999	-9999	-9999	4	0
freckles:chr10:119581527-119602424	rs11198128	10	119583794	A	G	0.73	0.98	0.98	No	0.7235	0.7601	0.7248	0.7546	4.76705e-08	4	rs4752116	0.173894	0.0326321	1.18993	9.87955e-08	0.733361	0.755452	1	0.809821	1	1	none	none	Yes	Yes	0.542133	0.7103	0.7296	0.0877	0.755	0.6391	0	0	none	none	RP11-355F22.1	RP11-355F22.1,RAB11FIP2	-9999	-9999	-9999	-9999	-9999	0	0
freckles:chr10:119581527-119602424	rs10787798	10	119584045	C	T	0.74	0.98	0.99	No	0.7235	0.7601	0.7248	0.7546	4.76705e-08	4	rs4752116	0.173894	0.0326321	1.18993	9.87955e-08	0.733361	0.755452	1	0.809821	1	1	none	none	Yes	Yes	0.546925	0.7103	0.7366	0.0976	0.7608	0.6391	0	0	none	none	RP11-355F22.1	RP11-355F22.1,RAB11FIP2	-9999	-9999	-9999	-9999	-9999	0	0
freckles:chr10:119581527-119602424	rs4752120	10	119587413	T	C	0.74	0.98	0.98	No	0.7247	0.7613	0.7261	0.7558	4.52059e-08	4	rs4752116	0.173243	0.0326394	1.18915	1.10967e-07	0.789588	0.760258	1	0.807655	1	1	none	none	Yes	Yes	0.614018	0.7093	0.7525	0.3207	0.7911	0.6442	1	1	RP11-355F22.1	none	none	RP11-355F22.1,RAB11FIP2	-9999	-9999	-9999	-9999	-9999	GR_disc4;YY1_known6	0
freckles:chr10:119581527-119602424	rs10886150	10	119590099	C	T	0.74	0.99	0.99	No	0.7244	0.7611	0.7261	0.7555	5.02175e-08	4	rs4752116	0.172725	0.0326394	1.18854	1.21035e-07	0.807551	0.759397	1	0.804361	1	1	none	none	Yes	Yes	0.575479	0.7103	0.7505	0.1823	0.7738	0.6472	0	0	none	RP11-355F22.1	none	RP11-355F22.1,RAB11FIP2	-9999	-9999	-9999	-9999	-9999	Zfp161_1;Zfp161_3;p300_disc9	0
freckles:chr10:119581527-119602424	rs10749251	10	119584185	T	C	0.74	0.98	0.98	No	0.725	0.7613	0.7261	0.7558	5.24353e-08	4	rs4752116	0.172516	0.0326428	1.18829	1.2574e-07	0.825909	0.760431	1	0.803559	1	1	none	none	Yes	Yes	0.603435	0.7103	0.7465	0.2882	0.7839	0.6442	0	0	none	none	RP11-355F22.1	RP11-355F22.1,RAB11FIP2	-9999	-9999	-9999	-9999	-9999	AP-2rep;PPAR_3	0
freckles:chr10:119581527-119602424	rs10886148	10	119581527	G	A	0.65	0.88	0.91	No	0.6263	0.6743	0.6291	0.675	2.42263e-12	4	rs4752116	0.151057	0.0317986	1.16306	2.02984e-06	0.499337	0.488708	0.998509	0.635418	1	0	none	none	Yes	Yes	0.48742	0.629	0.6471	0.0817	0.6254	0.6278	0	0	none	none	RP11-355F22.1	RP11-355F22.1,RAB11FIP2	-9999	-9999	-9999	-9999	-9999	Ik-3	0
freckles:chr10:119581527-119602424	rs4431946	10	119586462	C	A	0.65	0.97	0.98	No	0.6388	0.6863	0.6423	0.6846	1.75381e-11	4	rs4752116	0.147511	0.0319629	1.15895	3.92954e-06	0.750971	0.517012	1	0.622493	1	0	none	none	Yes	Yes	0.482428	0.628	0.6461	0.0817	0.6081	0.6166	0	0	RP11-355F22.1	none	none	RP11-355F22.1,RAB11FIP2	-9999	-9999	-9999	-9999	-9999	7	0
freckles:chr10:119581527-119602424	rs4752118	10	119586963	C	T	0.65	0.97	0.98	No	0.6391	0.6865	0.6423	0.6846	1.75381e-11	4	rs4752116	0.147367	0.0319595	1.15878	4.00637e-06	0.757802	0.517415	1	0.621966	1	0	none	none	Yes	Yes	0.51278	0.628	0.6491	0.1876	0.6196	0.6176	0	0	RP11-355F22.1	none	none	RP11-355F22.1,RAB11FIP2	-9999	-9999	-9999	-9999	-9999	Sox_3	0
freckles:chr10:119581527-119602424	rs12250372	10	119601743	A	G	0.16	0.98	0.98	No	0.1726	0.1342	0.165	0.1353	7.17252e-12	4	rs4752116	-0.188744	0.0409654	0.827998	4.07713e-06	0.91085	0.587983	0.927393	0.630486	1	0	none	none	Yes	Yes	0.187899	0.1161	0.0875	0.3404	0.0908	0.228	0	0	none	RP11-355F22.1	none	RP11-355F22.1,RAB11FIP2	-9999	-9999	-9999	-9999	-9999	BRCA1_known2;NRSF_known3	0
freckles:chr10:119581527-119602424	rs7916406	10	119601939	G	C	0.84	0.98	0.98	No	0.8274	0.8658	0.835	0.8647	7.17252e-12	4	rs4752116	0.188744	0.0409654	1.20773	4.07713e-06	0.91085	0.587983	0.927393	0.630486	1	0	none	none	Yes	Yes	0.800919	0.8839	0.9125	0.6188	0.9049	0.773	0	0	none	RP11-355F22.1	none	RP11-355F22.1,RAB11FIP2	-9999	-9999	-9999	-9999	-9999	Nkx2_1;Nkx2_3	0
freckles:chr10:119581527-119602424	rs61866017	10	119602424	T	G	0.16	1	1	Yes	0.1722	0.134	0.1647	0.1349	7.50249e-12	4	rs4752116	-0.188546	0.0410184	0.828162	4.29389e-06	0.901267	0.585237	0.926399	0.627293	1	0	none	none	Yes	Yes	0.195887	0.1171	0.0875	0.3691	0.0937	0.227	0	0	none	RP11-355F22.1	none	RP11-355F22.1,RAB11FIP2	-9999	-9999	-9999	-9999	-9999	5	0
freckles:chr10:119581527-119602424	rs4752117	10	119586178	C	T	0.65	0.97	0.98	No	0.6401	0.6868	0.6424	0.6853	1.88787e-11	4	rs4752116	0.146796	0.0319704	1.15812	4.39789e-06	0.786226	0.518626	1	0.619078	1	0	none	none	Yes	Yes	0.536542	0.628	0.6491	0.2753	0.6254	0.6166	0	0	RP11-355F22.1	none	none	RP11-355F22.1,RAB11FIP2	-9999	-9999	-9999	-9999	-9999	BRCA1_known2;HMG-IY_2;Sox_3	0
freckles:chr10:119581527-119602424	rs4751641	10	119587425	G	A	0.66	0.97	0.98	No	0.6396	0.6873	0.6435	0.6856	1.90738e-11	4	rs4752116	0.146188	0.0319487	1.15741	4.74646e-06	0.805756	0.519334	1	0.616429	1	0	none	none	Yes	Yes	0.524361	0.628	0.6561	0.2186	0.6268	0.6227	1	1	RP11-355F22.1	none	none	RP11-355F22.1,RAB11FIP2	-9999	-9999	-9999	-9999	-9999	En-1_2	0
freckles:chr10:119581527-119602424	rs7098136	10	119601436	G	T	0.16	1	1	Yes	0.174	0.1353	0.1653	0.136	8.95342e-12	4	rs4752116	-0.186782	0.0408982	0.829624	4.94744e-06	0.930446	0.586727	0.923568	0.621672	1	0	none	none	Yes	Yes	0.242212	0.119	0.0885	0.5363	0.1023	0.229	0	0	none	RP11-355F22.1	none	RP11-355F22.1,RAB11FIP2	-9999	-9999	-9999	-9999	-9999	11	0
freckles:chr10:119581527-119602424	rs4752122	10	119592487	A	G	0.65	0.98	0.98	No	0.6313	0.6781	0.6351	0.6757	7.87614e-11	4	rs4752116	0.144982	0.0317912	1.15602	5.10447e-06	0.725303	0.499505	0.999632	0.607322	1	0	none	none	Yes	Yes	0.483027	0.621	0.6501	0.0832	0.6124	0.6176	0	0	none	RP11-355F22.1	none	RP11-355F22.1,RAB11FIP2	-9999	-9999	-9999	-9999	-9999	GCM;HEY1_disc2;Zbtb3	0
freckles:chr10:119581527-119602424	rs2094020	10	119598436	G	T	0.65	0.98	0.99	No	0.6319	0.6766	0.6349	0.6767	1.0037e-10	4	rs4752116	0.143849	0.0318135	1.15471	6.1359e-06	0.756054	0.497296	0.997419	0.600027	1	0	none	none	Yes	Yes	0.484425	0.623	0.6511	0.0825	0.6124	0.6227	0	0	none	RP11-355F22.1	none	RP11-355F22.1,RAB11FIP2	-9999	-9999	-9999	-9999	-9999	4	0
freckles:chr10:119581527-119602424	rs11198135	10	119591168	C	A	0.65	0.96	0.97	No	0.6335	0.6791	0.6365	0.6774	1.09615e-10	4	rs4752116	0.143732	0.0318061	1.15458	6.21252e-06	0.788538	0.50328	0.999633	0.601545	1	0	none	none	Yes	Yes	0.569888	0.621	0.6551	0.3949	0.6369	0.6186	0	0	none	RP11-355F22.1	none	RP11-355F22.1,RAB11FIP2	-9999	-9999	-9999	-9999	-9999	STAT_known1;THAP1_disc1	0
freckles:chr10:119581527-119602424	rs199983705	10	119596946	T	C	0.65	0.98	0.98	No	0.6318	0.6766	0.635	0.6764	1.17129e-10	4	rs4752116	0.142689	0.0318102	1.15337	7.26936e-06	0.798567	0.4972	0.997419	0.59415	1	0	none	none	Yes	Yes	0.483027	0.621	0.6511	0.0825	0.611	0.6186	0	0	none	RP11-355F22.1	none	RP11-355F22.1,RAB11FIP2	-9999	-9999	-9999	-9999	-9999	PPAR_3	0
freckles:chr10:119581527-119602424	rs11198141	10	119598046	T	C	0.65	0.98	0.98	No	0.6318	0.6761	0.6349	0.6764	1.40671e-10	4	rs4752116	0.141813	0.0318102	1.15236	8.26931e-06	0.829283	0.496816	0.997418	0.589485	1	0	none	none	Yes	Yes	0.482029	0.621	0.6491	0.0825	0.6066	0.6186	0	0	none	RP11-355F22.1	none	RP11-355F22.1,RAB11FIP2	-9999	-9999	-9999	-9999	-9999	Egr-1_known1	0
freckles:chr10:119581527-119602424	rs10787800	10	119600495	C	T	0.65	1	1	Yes	0.6358	0.6796	0.6389	0.6787	3.73874e-10	4	rs4752116	0.138364	0.0317258	1.14839	1.29325e-05	0.941398	0.502199	0.994881	0.573084	1	0	none	none	Yes	Yes	0.520767	0.626	0.671	0.1861	0.6326	0.6309	0	0	none	RP11-355F22.1	none	RP11-355F22.1,RAB11FIP2	-9999	-9999	-9999	-9999	-9999	0	0
freckles:chr17:55210206-55247456	rs17833789	17	55230628	A	C	0.55	0.97	0.98	No	0.5724	0.5287	0.5647	0.5256	2.19079e-09	1	rs17833789	-0.16916	0.0282734	0.844374	2.19079e-09	1	1	1	1	1	1	none	none	Yes	Yes	0.354633	0.5099	0.4404	0.1324	0.5101	0.2965	0	0	none	RP11-166P13.4,RP11-166P13.3,MSI2	AKAP1	AKAP1,RP11-166P13.4,RP11-166P13.3,MSI2	-9999	-9999	-9999	-9999	-9999	4	0
freckles:chr17:55210206-55247456	rs8064252	17	55227609	C	T	0.55	0.96	0.97	No	0.5706	0.5274	0.5632	0.5246	3.57892e-09	1	rs17833789	-0.166761	0.0282522	0.846402	3.57892e-09	0.407173	0.993973	1	0.930322	1	1	none	none	Yes	Yes	0.330671	0.5069	0.3936	0.1256	0.4813	0.2546	0	0	none	RP11-166P13.4,RP11-166P13.3,MSI2	AKAP1	AKAP1,RP11-166P13.4,RP11-166P13.3,MSI2	-9999	-9999	-9999	-9999	-9999	HEY1_disc1;TATA_disc2	0
freckles:chr17:55210206-55247456	rs8081915	17	55227670	A	G	0.55	0.96	0.97	No	0.5706	0.5274	0.5632	0.5246	3.57892e-09	1	rs17833789	-0.166761	0.0282522	0.846402	3.57892e-09	0.407173	0.993973	1	0.930322	1	1	none	none	Yes	Yes	0.33127	0.5069	0.3936	0.1286	0.4813	0.2536	0	0	none	RP11-166P13.4,RP11-166P13.3,MSI2	AKAP1	AKAP1,RP11-166P13.4,RP11-166P13.3,MSI2	-9999	-9999	-9999	-9999	-9999	6	1
freckles:chr17:55210206-55247456	rs4794702	17	55227145	T	C	0.55	0.94	0.95	No	0.5718	0.5292	0.5653	0.5266	4.27032e-09	1	rs17833789	-0.165978	0.0282594	0.847065	4.27032e-09	0.711728	0.981013	0.990902	0.949472	1	1	none	none	Yes	Yes	0.340056	0.503	0.3917	0.1732	0.4524	0.2648	0	0	none	RP11-166P13.4,RP11-166P13.3,MSI2	AKAP1	AKAP1,RP11-166P13.4,RP11-166P13.3,MSI2	-9999	-9999	-9999	-9999	-9999	13	0
freckles:chr17:55210206-55247456	rs4452017	17	55228288	C	T	0.55	0.97	0.97	No	0.571	0.5279	0.5633	0.5251	4.42296e-09	1	rs17833789	-0.16575	0.0282486	0.847258	4.42296e-09	0.144842	0.995387	1	0.867864	1	1	none	none	Yes	Yes	0.332268	0.5089	0.3936	0.1301	0.4813	0.2546	0	0	none	RP11-166P13.4,RP11-166P13.3,MSI2	AKAP1	AKAP1,RP11-166P13.4,RP11-166P13.3,MSI2	-9999	-9999	-9999	-9999	-9999	0	1
freckles:chr17:55210206-55247456	rs4284702	17	55228362	G	A	0.55	0.97	0.97	No	0.571	0.5279	0.5633	0.5251	4.42296e-09	1	rs17833789	-0.16575	0.0282486	0.847258	4.42296e-09	0.144842	0.995387	1	0.867864	1	1	none	none	Yes	Yes	0.332268	0.5089	0.3936	0.1301	0.4813	0.2546	0	0	none	RP11-166P13.4,RP11-166P13.3,MSI2	AKAP1	AKAP1,RP11-166P13.4,RP11-166P13.3,MSI2	-9999	-9999	-9999	-9999	-9999	Evi-1_5;GR_known10;TCF4_known3	0
freckles:chr17:55210206-55247456	rs8067946	17	55228401	T	A	0.55	0.97	0.97	No	0.571	0.5279	0.5633	0.5251	4.42296e-09	1	rs17833789	-0.16575	0.0282486	0.847258	4.42296e-09	0.144842	0.995387	1	0.867864	1	1	none	none	Yes	Yes	0.332268	0.5089	0.3936	0.1301	0.4813	0.2546	0	0	none	RP11-166P13.4,RP11-166P13.3,MSI2	AKAP1	AKAP1,RP11-166P13.4,RP11-166P13.3,MSI2	-9999	-9999	-9999	-9999	-9999	7	0
freckles:chr17:55210206-55247456	rs145273475	17	55228410	C	CCCAGCACTTTAGGAGGCTGAGG	0.55	0.97	0.97	No	0.571	0.5279	0.5633	0.5251	4.42296e-09	1	rs17833789	-0.16575	0.0282486	0.847258	4.42296e-09	0.144842	0.995387	1	0.867864	1	1	none	none	Yes	Yes	0.332268	0.5089	0.3936	0.1301	0.4813	0.2546	0	0	none	RP11-166P13.4,RP11-166P13.3,MSI2	AKAP1	AKAP1,RP11-166P13.4,RP11-166P13.3,MSI2	-9999	-9999	-9999	-9999	-9999	9	0
freckles:chr17:55210206-55247456	rs34773938	17	55228517	A	G	0.55	0.97	0.97	No	0.571	0.5279	0.5633	0.5251	4.42296e-09	1	rs17833789	-0.16575	0.0282486	0.847258	4.42296e-09	0.144842	0.995387	1	0.867864	1	1	none	none	Yes	Yes	0.332268	0.5089	0.3936	0.1301	0.4813	0.2546	0	0	none	RP11-166P13.4,RP11-166P13.3,MSI2	AKAP1	AKAP1,RP11-166P13.4,RP11-166P13.3,MSI2	-9999	-9999	-9999	-9999	-9999	6	0
freckles:chr17:55210206-55247456	rs62060346	17	55228675	T	C	0.55	0.97	0.97	No	0.571	0.5279	0.5633	0.5251	4.42296e-09	1	rs17833789	-0.16575	0.0282486	0.847258	4.42296e-09	0.144842	0.995387	1	0.867864	1	1	none	none	Yes	Yes	0.332268	0.5089	0.3936	0.1301	0.4813	0.2546	0	0	none	RP11-166P13.4,RP11-166P13.3,MSI2	AKAP1	AKAP1,RP11-166P13.4,RP11-166P13.3,MSI2	-9999	-9999	-9999	-9999	-9999	Maf_disc2;NRSF_disc10	0
freckles:chr17:55210206-55247456	rs62060347	17	55228702	C	T	0.55	0.97	0.97	No	0.571	0.5279	0.5633	0.5251	4.42296e-09	1	rs17833789	-0.16575	0.0282486	0.847258	4.42296e-09	0.144842	0.995387	1	0.867864	1	1	none	none	Yes	Yes	0.332268	0.5089	0.3936	0.1301	0.4813	0.2546	0	0	none	RP11-166P13.4,RP11-166P13.3,MSI2	AKAP1	AKAP1,RP11-166P13.4,RP11-166P13.3,MSI2	-9999	-9999	-9999	-9999	-9999	4	0
freckles:chr17:55210206-55247456	rs62060348	17	55228728	A	G	0.55	0.97	0.97	No	0.571	0.5279	0.5633	0.5251	4.42296e-09	1	rs17833789	-0.16575	0.0282486	0.847258	4.42296e-09	0.144842	0.995387	1	0.867864	1	1	none	none	Yes	Yes	0.332268	0.5089	0.3936	0.1301	0.4813	0.2546	0	0	none	RP11-166P13.4,RP11-166P13.3,MSI2	AKAP1	AKAP1,RP11-166P13.4,RP11-166P13.3,MSI2	-9999	-9999	-9999	-9999	-9999	0	0
freckles:chr17:55210206-55247456	rs4794703	17	55227770	A	G	0.55	0.96	0.97	No	0.5709	0.5279	0.5633	0.5251	4.68649e-09	1	rs17833789	-0.165499	0.0282521	0.847471	4.68649e-09	0.115892	0.99521	1	0.853778	1	1	none	none	Yes	Yes	0.331869	0.5099	0.3936	0.1286	0.4813	0.2536	0	0	none	RP11-166P13.4,RP11-166P13.3,MSI2	AKAP1	AKAP1,RP11-166P13.4,RP11-166P13.3,MSI2	-9999	-9999	-9999	-9999	-9999	Hic1_3;Rad21_disc8;Sin3Ak-20_disc5	0
freckles:chr17:55210206-55247456	rs8076498	17	55224736	C	T	0.56	0.91	0.93	No	0.5779	0.5379	0.5734	0.5323	4.81978e-09	1	rs17833789	-0.165263	0.0282343	0.84767	4.81978e-09	0.996261	0.953571	0.991235	0.960268	1	1	none	none	Yes	Yes	0.613219	0.5109	0.5557	0.9508	0.6527	0.2935	0	0	none	RP11-166P13.4,RP11-166P13.3,MSI2	AKAP1	AKAP1,RP11-166P13.4,RP11-166P13.3,MSI2	-9999	-9999	-9999	-9999	-9999	7	0
freckles:chr17:55210206-55247456	rs17220621	17	55228574	C	G	0.55	0.97	0.97	No	0.571	0.5282	0.5633	0.5251	4.88921e-09	1	rs17833789	-0.1653	0.0282521	0.847639	4.88921e-09	0.0808153	0.995564	1	0.833574	1	1	none	none	Yes	Yes	0.332468	0.5089	0.3936	0.1309	0.4813	0.2546	0	0	none	RP11-166P13.4,RP11-166P13.3,MSI2	AKAP1	AKAP1,RP11-166P13.4,RP11-166P13.3,MSI2	-9999	-9999	-9999	-9999	-9999	Osr	1
freckles:chr17:55210206-55247456	rs35479111	17	55228627	A	G	0.55	0.97	0.97	No	0.571	0.5282	0.5633	0.5251	4.88921e-09	1	rs17833789	-0.1653	0.0282521	0.847639	4.88921e-09	0.0808153	0.995564	1	0.833574	1	1	none	none	Yes	Yes	0.332468	0.5089	0.3936	0.1309	0.4813	0.2546	0	0	none	RP11-166P13.4,RP11-166P13.3,MSI2	AKAP1	AKAP1,RP11-166P13.4,RP11-166P13.3,MSI2	-9999	-9999	-9999	-9999	-9999	TATA_known5	0
freckles:chr17:55210206-55247456	rs62060349	17	55231168	C	T	0.55	0.97	0.98	No	0.5678	0.5259	0.5603	0.5222	8.09436e-09	1	rs17833789	-0.162774	0.0282275	0.849784	8.09436e-09	0.195212	0.983783	1	0.852521	1	1	none	none	Yes	Yes	0.354633	0.506	0.4404	0.1331	0.5115	0.2986	0	0	none	RP11-166P13.4,RP11-166P13.3,MSI2	AKAP1	AKAP1,RP11-166P13.4,RP11-166P13.3,MSI2	-9999	-9999	-9999	-9999	-9999	ATF3_known5;GZF1;PLZF	0
freckles:chr17:55210206-55247456	rs11079281	17	55231787	C	T	0.55	0.97	0.97	No	0.5678	0.5259	0.5603	0.5222	8.10973e-09	1	rs17833789	-0.162724	0.0282205	0.849826	8.10973e-09	0.207478	0.983075	0.99964	0.855483	1	1	none	none	Yes	Yes	0.421725	0.506	0.4423	0.3775	0.5288	0.2975	0	0	none	RP11-166P13.4,RP11-166P13.3,MSI2	AKAP1	AKAP1,RP11-166P13.4,RP11-166P13.3,MSI2	-9999	-9999	-9999	-9999	-9999	HNF4_disc4	0
freckles:chr17:55210206-55247456	rs9907841	17	55231043	A	G	0.55	1	1	Yes	0.5715	0.5313	0.5655	0.5261	8.92944e-09	1	rs17833789	-0.162689	0.0282942	0.849855	8.92944e-09	0.449827	0.963591	0.98224	0.889464	1	1	none	none	Yes	Yes	0.458866	0.5119	0.506	0.4191	0.5663	0.3333	0	0	none	RP11-166P13.4,RP11-166P13.3,MSI2	AKAP1	AKAP1,RP11-166P13.4,RP11-166P13.3,MSI2	-9999	-9999	-9999	-9999	-9999	CTCF_disc7;Myf_1;Pax-5_known4	0
freckles:chr17:55210206-55247456	rs8078098	17	55221539	A	G	0.57	0.94	0.95	No	0.5841	0.5439	0.5813	0.5439	2.00147e-08	1	rs17833789	-0.159472	0.0284168	0.852594	2.00147e-08	0.268936	0.701902	0.863688	0.823186	1	1	none	none	Yes	Yes	0.628594	0.5218	0.5388	0.947	0.7089	0.3436	0	0	none	RP11-166P13.4,RP11-166P13.3	AKAP1	AKAP1,RP11-166P13.4,RP11-166P13.3	-9999	-9999	-9999	-9999	-9999	7	0
freckles:chr17:55210206-55247456	rs4794701	17	55226983	C	G	0.54	0.96	0.96	No	0.5595	0.5165	0.5517	0.5172	2.27398e-08	1	rs17833789	-0.157783	0.0282272	0.854035	2.27398e-08	0.477748	0.932445	0.98948	0.845603	1	1	none	none	Yes	Yes	0.335463	0.4891	0.3459	0.2731	0.3689	0.227	0	0	none	RP11-166P13.4,RP11-166P13.3,MSI2	AKAP1	AKAP1,RP11-166P13.4,RP11-166P13.3,MSI2	-9999	-9999	-9999	-9999	-9999	10	0
freckles:chr17:55210206-55247456	rs916815	17	55222196	T	C	0.57	0.92	0.94	No	0.5835	0.5441	0.5813	0.5441	3.10693e-08	1	rs17833789	-0.157237	0.0284062	0.854502	3.10693e-08	0.340859	0.70401	0.864752	0.813018	1	1	none	none	Yes	Yes	0.618411	0.5198	0.5378	0.947	0.7089	0.2945	0	0	none	RP11-166P13.4,RP11-166P13.3	AKAP1	AKAP1,RP11-166P13.4,RP11-166P13.3	-9999	-9999	-9999	-9999	-9999	Pou3f3	0
freckles:chr17:55210206-55247456	rs11436341	17	55221729	AT	A	0.55	0.9	0.91	No	0.5689	0.5282	0.5649	0.5303	5.57002e-08	1	rs17833789	-0.154206	0.028388	0.857096	5.57002e-08	0.328549	0.663272	0.815285	0.781895	1	0	none	none	Yes	Yes	0.410343	0.4931	0.4215	0.388	0.5014	0.2791	0	0	none	RP11-166P13.4,RP11-166P13.3	AKAP1	AKAP1,RP11-166P13.4,RP11-166P13.3	-9999	-9999	-9999	-9999	-9999	Foxp1;HDAC2_disc6;Zfp105	0
freckles:chr17:55210206-55247456	rs62060343	17	55225958	A	G	0.46	0.97	0.97	No	0.4771	0.4394	0.4743	0.4377	7.1516e-08	1	rs17833789	-0.151936	0.0282026	0.859043	7.1516e-08	0.405551	0.67587	0.987998	0.77992	1	0	none	none	Yes	Yes	0.23143	0.4008	0.2167	0.1346	0.2522	0.1881	0	0	none	RP11-166P13.4,RP11-166P13.3,MSI2	AKAP1	AKAP1,RP11-166P13.4,RP11-166P13.3,MSI2	-9999	-9999	-9999	-9999	-9999	0	0
freckles:chr17:55210206-55247456	rs5821164	17	55226248	C	CT	0.46	0.97	0.98	No	0.4771	0.4394	0.4743	0.4377	7.1516e-08	1	rs17833789	-0.151936	0.0282026	0.859043	7.1516e-08	0.405551	0.67587	0.987998	0.77992	1	0	none	none	Yes	Yes	0.228235	0.4008	0.2157	0.1233	0.2522	0.1881	0	0	none	RP11-166P13.4,RP11-166P13.3,MSI2	AKAP1	AKAP1,RP11-166P13.4,RP11-166P13.3,MSI2	-9999	-9999	-9999	-9999	-9999	Zfp105	0
freckles:chr17:55210206-55247456	rs1016984	17	55226303	C	T	0.46	0.97	0.98	No	0.4771	0.4394	0.4743	0.4377	7.1516e-08	1	rs17833789	-0.151936	0.0282026	0.859043	7.1516e-08	0.405551	0.67587	0.987998	0.77992	1	0	none	none	Yes	Yes	0.228235	0.4008	0.2157	0.1233	0.2522	0.1881	0	0	none	RP11-166P13.4,RP11-166P13.3,MSI2	AKAP1	AKAP1,RP11-166P13.4,RP11-166P13.3,MSI2	-9999	-9999	-9999	-9999	-9999	6	0
freckles:chr17:55210206-55247456	rs1016985	17	55226393	A	T	0.46	0.98	0.98	No	0.4771	0.4394	0.4743	0.4377	7.1516e-08	1	rs17833789	-0.151936	0.0282026	0.859043	7.1516e-08	0.405551	0.67587	0.987998	0.77992	1	0	none	none	Yes	Yes	0.228834	0.4038	0.2157	0.1233	0.2522	0.1881	0	0	none	RP11-166P13.4,RP11-166P13.3,MSI2	AKAP1	AKAP1,RP11-166P13.4,RP11-166P13.3,MSI2	-9999	-9999	-9999	-9999	-9999	0	0
freckles:chr17:55210206-55247456	rs1016986	17	55226409	C	G	0.46	0.98	0.98	No	0.4771	0.4394	0.4743	0.4377	7.1516e-08	1	rs17833789	-0.151936	0.0282026	0.859043	7.1516e-08	0.405551	0.67587	0.987998	0.77992	1	0	none	none	Yes	Yes	0.228834	0.4038	0.2157	0.1233	0.2522	0.1881	0	0	none	RP11-166P13.4,RP11-166P13.3,MSI2	AKAP1	AKAP1,RP11-166P13.4,RP11-166P13.3,MSI2	-9999	-9999	-9999	-9999	-9999	CEBPB_known4;HNF4_disc4	0
freckles:chr17:55210206-55247456	rs59521320	17	55225401	T	C	0.46	0.96	0.97	No	0.4773	0.4397	0.4743	0.4377	7.44602e-08	1	rs17833789	-0.151789	0.0282132	0.85917	7.44602e-08	0.412829	0.676113	0.988002	0.778789	1	0	none	none	Yes	Yes	0.257388	0.4008	0.2396	0.2035	0.2622	0.1973	0	0	none	RP11-166P13.4,RP11-166P13.3,MSI2	AKAP1	AKAP1,RP11-166P13.4,RP11-166P13.3,MSI2	-9999	-9999	-9999	-9999	-9999	0	0
freckles:chr17:55210206-55247456	rs72828937	17	55225640	A	C	0.46	0.97	0.97	No	0.4771	0.4394	0.4742	0.4377	7.46804e-08	1	rs17833789	-0.151736	0.0282062	0.859215	7.46804e-08	0.413917	0.675748	0.987997	0.778773	1	0	none	none	Yes	Yes	0.228035	0.4008	0.2157	0.1225	0.2522	0.1881	0	0	none	RP11-166P13.4,RP11-166P13.3,MSI2	AKAP1	AKAP1,RP11-166P13.4,RP11-166P13.3,MSI2	-9999	-9999	-9999	-9999	-9999	7	0
freckles:chr17:55210206-55247456	rs62060342	17	55225868	T	C	0.46	0.97	0.97	No	0.4771	0.4394	0.4742	0.4377	7.46804e-08	1	rs17833789	-0.151736	0.0282062	0.859215	7.46804e-08	0.413917	0.675748	0.987997	0.778773	1	0	none	none	Yes	Yes	0.228235	0.4008	0.2157	0.1233	0.2522	0.1881	0	0	none	RP11-166P13.4,RP11-166P13.3,MSI2	AKAP1	AKAP1,RP11-166P13.4,RP11-166P13.3,MSI2	-9999	-9999	-9999	-9999	-9999	Pou2f2_known2	0
freckles:chr17:55210206-55247456	rs1016987	17	55226477	G	C	0.46	0.98	0.98	No	0.4771	0.4394	0.4743	0.4379	7.94562e-08	1	rs17833789	-0.151383	0.028199	0.859519	7.94562e-08	0.425589	0.675992	0.988	0.777059	1	0	none	none	Yes	Yes	0.228834	0.4038	0.2157	0.1233	0.2522	0.1881	0	0	none	RP11-166P13.4,RP11-166P13.3,MSI2	AKAP1	AKAP1,RP11-166P13.4,RP11-166P13.3,MSI2	-9999	-9999	-9999	-9999	-9999	20	0
freckles:chr17:55210206-55247456	rs17220593	17	55226611	C	A	0.46	0.99	0.99	No	0.4771	0.4394	0.4743	0.4379	7.94562e-08	1	rs17833789	-0.151383	0.028199	0.859519	7.94562e-08	0.425589	0.675992	0.988	0.777059	1	0	none	none	Yes	Yes	0.228834	0.4038	0.2157	0.1233	0.2522	0.1881	0	0	none	RP11-166P13.4,RP11-166P13.3,MSI2	AKAP1	AKAP1,RP11-166P13.4,RP11-166P13.3,MSI2	-9999	-9999	-9999	-9999	-9999	GATA_known8;Hoxa7_1	0
freckles:chr17:55210206-55247456	rs17220607	17	55227657	C	T	0.46	0.99	0.99	No	0.4749	0.4369	0.4718	0.4357	8.01754e-08	1	rs17833789	-0.151468	0.0282235	0.859445	8.01754e-08	0.457658	0.686053	1	0.78025	1	0	none	none	Yes	Yes	0.20607	0.4028	0.2157	0.0363	0.2464	0.1943	0	0	none	RP11-166P13.4,RP11-166P13.3,MSI2	AKAP1	AKAP1,RP11-166P13.4,RP11-166P13.3,MSI2	-9999	-9999	-9999	-9999	-9999	10	0
freckles:chr17:55210206-55247456	rs112409672	17	55226754	T	TA	0.46	0.99	0.99	No	0.4768	0.4394	0.4743	0.4379	8.91271e-08	1	rs17833789	-0.150835	0.028206	0.85999	8.91271e-08	0.446865	0.676394	0.988468	0.773745	1	0	none	none	Yes	Yes	0.228634	0.4028	0.2157	0.1241	0.2522	0.1871	0	0	none	RP11-166P13.4,RP11-166P13.3,MSI2	AKAP1	AKAP1,RP11-166P13.4,RP11-166P13.3,MSI2	-9999	-9999	-9999	-9999	-9999	AP-4_2;LBP-1_2	0
freckles:chr17:55210206-55247456	rs17821090	17	55226821	T	C	0.46	1	1	Yes	0.4774	0.4402	0.4744	0.4378	9.16621e-08	1	rs17833789	-0.150843	0.0282343	0.859983	9.16621e-08	0.421424	0.67048	0.981874	0.769399	1	0	none	none	Yes	Yes	0.206869	0.4028	0.2157	0.0431	0.2478	0.1881	0	0	none	RP11-166P13.4,RP11-166P13.3,MSI2	AKAP1	AKAP1,RP11-166P13.4,RP11-166P13.3,MSI2	-9999	-9999	-9999	-9999	-9999	CEBPA_2	0
freckles:chr17:55210206-55247456	rs111581498	17	55226863	A	AC	0.46	0.99	0.99	No	0.4768	0.4397	0.4743	0.4381	1.07967e-07	1	rs17833789	-0.149833	0.0282025	0.860851	1.07967e-07	0.483815	0.675992	0.988	0.768112	1	0	none	none	Yes	Yes	0.219848	0.4038	0.2157	0.0915	0.2493	0.1871	0	0	none	RP11-166P13.4,RP11-166P13.3,MSI2	AKAP1	AKAP1,RP11-166P13.4,RP11-166P13.3,MSI2	-9999	-9999	-9999	-9999	-9999	4	0
freckles:chr17:55210206-55247456	rs200262366	17	55237609	C	CAA	0.51	0.9	0.93	No	0.5271	0.4875	0.5211	0.4869	1.23758e-07	1	rs17833789	-0.148569	0.0280963	0.86194	1.23758e-07	0.636643	0.840728	0.999194	0.775033	1	0	none	none	Yes	Yes	0.311901	0.4603	0.3489	0.1399	0.4308	0.2689	0	0	none	RP11-166P13.4,RP11-166P13.3,MSI2	AKAP1	AKAP1,RP11-166P13.4,RP11-166P13.3,MSI2	-9999	-9999	-9999	-9999	-9999	6	0
freckles:chr17:55210206-55247456	rs17821126	17	55232490	A	G	0.46	0.98	0.98	No	0.4705	0.4344	0.4669	0.432	2.58824e-07	1	rs17833789	-0.145387	0.0282239	0.864688	2.58824e-07	0.678706	0.674854	1	0.741238	1	0	none	none	Yes	Yes	0.205072	0.3988	0.2167	0.0348	0.2464	0.1943	1	1	none	RP11-166P13.4,RP11-166P13.3,MSI2	AKAP1	AKAP1,RP11-166P13.4,RP11-166P13.3,MSI2	-9999	-9999	-9999	-9999	-9999	HMG-IY_2	0
freckles:chr17:55210206-55247456	rs530322916	17	55233165	CT	C	0.42	0.87	0.89	No	0.4533	0.4182	0.4517	0.4167	3.92587e-07	1	rs17833789	-0.143094	0.0282096	0.866673	3.92587e-07	0.602279	0.632498	0.999747	0.714352	1	0	none	none	No	Yes	0.226038	0.3671	0.2147	0.1422	0.2464	0.1912			none	RP11-166P13.4,RP11-166P13.3,MSI2	AKAP1	AKAP1,RP11-166P13.4,RP11-166P13.3,MSI2	0	0	0	0	0		-9999
freckles:chr17:55210206-55247456	rs59704173	17	55247456	C	A	0.45	0.94	0.95	No	0.4687	0.4332	0.4651	0.431	4.12338e-07	1	rs17833789	-0.142973	0.0282378	0.866778	4.12338e-07	0.698253	0.653096	0.986714	0.719306	1	0	none	none	Yes	Yes	0.208067	0.4147	0.2187	0.0348	0.2493	0.1892	0	0	none	RP11-166P13.4,RP11-166P13.3,MSI2	none	AKAP1,RP11-166P13.4,RP11-166P13.3,MSI2	-9999	-9999	-9999	-9999	-9999	11	0
freckles:chr17:55210206-55247456	rs80243896	17	55237542	G	C	0.47	0.95	0.96	No	0.4746	0.4401	0.4725	0.4372	4.13899e-07	1	rs17833789	-0.142701	0.0281881	0.867013	4.13899e-07	0.784508	0.673919	0.988667	0.724958	1	0	none	none	Yes	Yes	0.26897	0.4286	0.3012	0.0734	0.389	0.2505	0	0	none	RP11-166P13.4,RP11-166P13.3,MSI2	AKAP1	AKAP1,RP11-166P13.4,RP11-166P13.3,MSI2	-9999	-9999	-9999	-9999	-9999	6	0
freckles:chr17:55210206-55247456	rs10515135	17	55217723	T	C	0.53	1	1	Yes	0.5409	0.4998	0.5346	0.5054	4.94709e-07	1	rs17833789	-0.14179	0.0281981	0.867803	4.94709e-07	0.564661	0.606497	0.825216	0.699522	1	0	none	none	Yes	Yes	0.23762	0.4931	0.1988	0.0121	0.3372	0.2485	0	0	none	RP11-166P13.4,RP11-166P13.3	AKAP1	AKAP1,RP11-166P13.4,RP11-166P13.3	-9999	-9999	-9999	-9999	-9999	Hoxb6;Irf_known7	0
freckles:chr17:55210206-55247456	rs8066617	17	55210713	G	A	0.51	0.9	0.92	No	0.5243	0.4895	0.5223	0.4899	1.13139e-06	1	rs17833789	-0.137388	0.0282268	0.871632	1.13139e-06	0.173979	0.411063	0.69923	0.598989	1	0	none	none	Yes	Yes	0.444489	0.4911	0.3678	0.5537	0.4683	0.3108	1	1	none	RP11-166P13.4,RP11-166P13.3	AKAP1	AKAP1,RP11-166P13.4,RP11-166P13.3	-9999	-9999	-9999	-9999	-9999	Mef2_known1	0
freckles:chr17:55210206-55247456	rs548590979	17	55244636	A	AT	0.49	0.88	0.9	No	0.4926	0.4599	0.49	0.4588	3.67291e-06	1	rs17833789	-0.130108	0.0281066	0.878001	3.67291e-06	0.841533	0.565193	0.872409	0.618988	1	0	none	none	No	Yes	0.36881	0.4454	0.327	0.3843	0.389	0.2975			none	RP11-166P13.4,RP11-166P13.3,MSI2	none	AKAP1,RP11-166P13.4,RP11-166P13.3,MSI2	0	0	0	0	0		-9999
freckles:chr17:55210206-55247456	rs12942131	17	55215012	C	T	0.48	0.9	0.92	No	0.4871	0.4589	0.4891	0.4561	1.04771e-05	1	rs17833789	-0.124042	0.0281461	0.883343	1.04771e-05	0.236617	0.336083	0.677074	0.502783	1	0	none	none	Yes	Yes	0.280351	0.497	0.1412	0.2549	0.3112	0.2127	0	0	none	RP11-166P13.4,RP11-166P13.3	AKAP1	AKAP1,RP11-166P13.4,RP11-166P13.3	-9999	-9999	-9999	-9999	-9999	Foxd1_1;Gm397;RP58	0
freckles:chr17:55210206-55247456	rs12103642	17	55210206	G	A	0.49	0.92	0.94	No	0.501	0.4673	0.498	0.4709	1.15544e-05	1	rs17833789	-0.123334	0.028121	0.883969	1.15544e-05	0.315047	0.363433	0.687919	0.512233	1	0	none	none	Yes	Yes	0.291534	0.4841	0.1431	0.3033	0.3184	0.2106	0	0	none	RP11-166P13.4,RP11-166P13.3	AKAP1	AKAP1,RP11-166P13.4,RP11-166P13.3	-9999	-9999	-9999	-9999	-9999	MAZR;PRDM1_known1;STAT_disc7	0
[truncated: 23 more columns]

## Sheet: Worksheet S4
SignalID	rsid	Chrom	Pos. (bp)	A1	A2	Imp. AF	Imp. AR2	Imp. DR2	Genotyped?	LL02 MAF_U	LL02 MAF_A	Uncond. metaanalysis P	Cond. SNP index	Top SNP rsid	Beta	Beta SE	OR	P Cond. on SNP index-1	P Cond. on SNP index	r2 to top SNP	D' to top SNP	r2equiv to top SNP	Mod. LD (Yes>=1, No=0)	High LD (Yes>=1, No=0)	InHaploReq?	In 1000G?	1000G AF	EAS AF	EUR AF	AFR AF	AMR AF	SAS AF	GERP_cons	SiPhy_cons	Genes (within)	Genes (SNP upstream)	Genes (SNP downstream)	Genes (All)	Intronic	Nonsyn	Syn	UTR3	UTR5	Motifs summary	GRASP hit ct.	GWAS hit ct.	Promoter ct.	Enhancer ct.	DNase ct.
double_edged_eyelid:chr10:119254632-119324960	rs12570134	10	119284408	G	T	0.27	0.97	0.98	No	0.3146	0.2471	8.152e-15	1	rs12570134	-0.342	0.04404	0.710348	8.152e-15	1	1	1	1	1	1	Yes	Yes	0.145168	0.1944	0.1014	0.2254	0.085	0.0736	0	0	EMX2OS	EMX2,EMX2OS	CTA-109P11.4,CTA-109P11.1	EMX2OS,EMX2,CTA-109P11.4,CTA-109P11.1,EMX2OS	1	0	0	0	0	DMRT1;DMRT7	0	0	0	0	0
double_edged_eyelid:chr10:119254632-119324960	rs34776574	10	119280426	A	C	0.25	0.89	0.91	No	0.3038	0.2384	3.152e-14	1	rs12570134	-0.3368	0.04437	0.714052	3.152e-14	0.9581	0.953536	1	0.956993	1	1	Yes	Yes	0.0880591	0.1944	0.1014	0.0234	0.0605	0.0716	0	0	EMX2OS	EMX2,EMX2OS	CTA-109P11.4	EMX2OS,EMX2,CTA-109P11.4,EMX2OS	1	0	0	0	0	11	0	0	0	0	0
double_edged_eyelid:chr10:119254632-119324960	rs12569804	10	119292306	T	C	0.26	0.9	0.92	No	0.3033	0.2395	1.201e-13	1	rs12570134	-0.329	0.04436	0.719643	1.201e-13	0.5493	0.947513	0.995369	0.898609	1	1	Yes	Yes	0.110623	0.1964	0.1004	0.1051	0.0677	0.0706	0	0	EMX2OS	EMX2,EMX2OS	CTA-109P11.1	EMX2OS,EMX2,CTA-109P11.1,EMX2OS	1	0	0	0	0	4	0	0	1	0	0
double_edged_eyelid:chr10:119254632-119324960	rs1638626	10	119301454	T	C	0.3	1	1	Yes	0.3354	0.2708	2.922e-13	1	rs12570134	-0.3159	0.04328	0.729132	2.922e-13	0.3277	0.779272	0.936066	0.855279	1	1	Yes	Yes	0.153954	0.2331	0.0905	0.2292	0.1196	0.0603	0	0	EMX2OS	EMX2,EMX2OS	CTA-109P11.1	EMX2OS,EMX2,CTA-109P11.1,EMX2OS	1	0	0	0	0	ERalpha-a_disc2;NF-kappaB_disc4	0	0	56	0	0
double_edged_eyelid:chr10:119254632-119324960	rs12777466	10	119302105	A	G	0.3	0.98	0.99	No	0.3366	0.2724	4.213e-13	1	rs12570134	-0.3127	0.04313	0.731469	4.213e-13	0.4456	0.782553	0.939705	0.853473	1	1	Yes	Yes	0.151957	0.2312	0.0905	0.2247	0.1167	0.0603	1	1	EMX2OS,EMX2	EMX2OS	CTA-109P11.1	EMX2OS,EMX2,CTA-109P11.1,EMX2OS	1	0	0	0	1	AP-1_disc5;Pax-5_known4	0	0	41	0	0
double_edged_eyelid:chr10:119254632-119324960	rs703411	10	119300582	T	C	0.29	0.98	0.98	No	0.3335	0.2694	4.351e-13	1	rs12570134	-0.3132	0.04323	0.731104	4.351e-13	0.5299	0.795573	0.940408	0.85782	1	1	Yes	Yes	0.150359	0.2331	0.0905	0.2292	0.0807	0.0695	0	0	EMX2OS	EMX2,EMX2OS	CTA-109P11.1	EMX2OS,EMX2,CTA-109P11.1,EMX2OS	1	0	0	0	0	GR_known9;T3R	0	0	7	0	0
double_edged_eyelid:chr10:119254632-119324960	rs242983	10	119276361	G	A	0.67	0.96	0.97	No	0.6288	0.6942	4.737e-13	1	rs12570134	0.3025	0.04183	1.35324	4.737e-13	0.2791	0.739788	0.988954	0.835437	1	1	Yes	Yes	0.81889	0.7937	0.8519	0.7231	0.8818	0.8957	1	1	EMX2OS	EMX2,EMX2OS	CTA-109P11.4	EMX2OS,EMX2,CTA-109P11.4,EMX2OS	1	0	0	0	0	10	0	0	0	0	2
double_edged_eyelid:chr10:119254632-119324960	rs12777755	10	119302411	T	C	0.27	0.89	0.91	No	0.3229	0.2609	1.623e-12	1	rs12570134	-0.3081	0.04362	0.734842	1.623e-12	0.4309	0.727503	0.879201	0.810865	1	1	Yes	Yes	0.0890575	0.2282	0.0885	0.0053	0.0879	0.0603	1	1	EMX2OS,EMX2	EMX2OS	CTA-109P11.1	EMX2OS,EMX2,CTA-109P11.1,EMX2OS	1	0	0	0	1	10	0	0	29	0	0
double_edged_eyelid:chr10:119254632-119324960	rs855768	10	119307467	A	G	0.29	0.97	0.97	No	0.3337	0.2712	1.773e-12	1	rs12570134	-0.3041	0.04312	0.737787	1.773e-12	0.6847	0.77164	0.928021	0.822415	1	1	Yes	Yes	0.150559	0.2292	0.0895	0.2209	0.1182	0.0603	0	0	EMX2	EMX2OS,EMX2OS	CTA-109P11.1	EMX2,EMX2OS,CTA-109P11.1,EMX2OS	1	0	0	0	0	7	0	0	6	1	0
double_edged_eyelid:chr10:119254632-119324960	rs242980	10	119281243	G	A	0.65	0.98	0.98	No	0.61	0.6745	1.935e-12	1	rs12570134	0.2916	0.04143	1.33857	1.935e-12	0.3083	0.69477	1	0.795124	1	0	Yes	Yes	0.787141	0.756	0.827	0.6846	0.8631	0.863	1	0	EMX2OS	EMX2,EMX2OS	CTA-109P11.4	EMX2OS,EMX2,CTA-109P11.4,EMX2OS	1	0	0	0	0	4	0	0	0	0	0
double_edged_eyelid:chr10:119254632-119324960	rs7904503	10	119266280	G	T	0.26	1	1	Yes	0.3	0.2402	3.305e-12	1	rs12570134	-0.3094	0.04442	0.733887	3.305e-12	0.04045	0.936881	0.990927	0.716015	1	0	Yes	Yes	0.146166	0.1935	0.1074	0.2239	0.0865	0.0746	0	0	EMX2OS	EMX2OS,EMX2	CTA-109P11.4	EMX2OS,CTA-109P11.4,EMX2OS,EMX2	1	0	0	0	0	NF-AT1;Nkx2_4	0	0	0	0	0
double_edged_eyelid:chr10:119254632-119324960	rs403379	10	119271938	C	T	0.66	1	1	Yes	0.6185	0.6789	3.341e-11	1	rs12570134	0.2754	0.04154	1.31706	3.341e-11	0.5659	0.655399	0.957764	0.726031	1	0	Yes	Yes	0.778155	0.7579	0.8062	0.6838	0.8559	0.8425	0	0	EMX2OS	EMX2,EMX2OS	CTA-109P11.4	EMX2OS,CTA-109P11.4,EMX2,EMX2OS	1	0	0	0	0	7	0	0	0	0	0
double_edged_eyelid:chr10:119254632-119324960	rs242986	10	119271618	C	T	0.66	0.99	0.99	No	0.6189	0.6791	3.781e-11	1	rs12570134	0.2745	0.04152	1.31587	3.781e-11	0.5982	0.656624	0.958857	0.723929	1	0	Yes	Yes	0.780152	0.756	0.8091	0.6921	0.853	0.8425	0	0	EMX2OS	EMX2,EMX2OS	CTA-109P11.4	EMX2OS,CTA-109P11.4,EMX2,EMX2OS	1	0	0	0	0	Myc_disc4	0	0	0	0	0
double_edged_eyelid:chr10:119254632-119324960	rs428723	10	119271943	T	C	0.66	0.99	0.99	No	0.6189	0.6791	3.781e-11	1	rs12570134	0.2745	0.04152	1.31587	3.781e-11	0.5982	0.656624	0.958857	0.723929	1	0	Yes	Yes	0.775958	0.7569	0.8052	0.68	0.8501	0.8425	0	0	EMX2OS	EMX2,EMX2OS	CTA-109P11.4	EMX2OS,CTA-109P11.4,EMX2,EMX2OS	1	0	0	0	0	NF-kappaB_known6	0	0	0	0	0
double_edged_eyelid:chr10:119254632-119324960	rs35555063	10	119287943	A	AT	0.36	0.67	0.72	No	0.3446	0.2853	4.481e-11	1	rs12570134	-0.2798	0.04247	0.755935	4.481e-11	0.3195	0.818061	0.984021	0.69936	1	0	Yes	Yes	0.279353	0.2996	0.2873	0.2852	0.245	0.2669	0	0	EMX2OS	EMX2,EMX2OS	CTA-109P11.1,CTA-109P11.4	EMX2OS,EMX2,CTA-109P11.1,CTA-109P11.4,EMX2OS	1	0	0	0	0	HDAC2_disc6;Zfp105;p300_disc5	0	0	0	0	0
double_edged_eyelid:chr10:119254632-119324960	rs242975	10	119264592	A	G	0.67	0.96	0.97	No	0.6411	0.699	9.636e-11	1	rs12570134	0.2721	0.04204	1.31272	9.636e-11	0.9818	0.694084	0.94198	0.710364	1	0	Yes	Yes	0.793331	0.7907	0.828	0.6694	0.8631	0.8783	0	0	EMX2OS	EMX2OS,EMX2	CTA-109P11.4	EMX2OS,CTA-109P11.4,EMX2OS,EMX2	1	0	0	0	0	0	0	0	0	0	1
double_edged_eyelid:chr10:119254632-119324960	rs2901157	10	119262365	G	A	0.27	0.79	0.83	No	0.3006	0.2467	4.127e-10	1	rs12570134	-0.2765	0.04424	0.758434	4.127e-10	0.2796	0.761917	0.882275	0.626806	1	0	Yes	Yes	0.102436	0.2292	0.1262	0.0098	0.0605	0.1022	0	0	EMX2OS	EMX2OS,EMX2	CTA-109P11.4	EMX2OS,CTA-109P11.4,EMX2OS,EMX2	1	0	0	0	0	4	0	1	0	8	0
double_edged_eyelid:chr10:119254632-119324960	rs855764	10	119316844	C	T	0.28	0.86	0.88	No	0.3072	0.254	8.93e-10	1	rs12570134	-0.2696	0.04399	0.763685	8.93e-10	0.8325	0.588174	0.770245	0.636646	1	0	Yes	Yes	0.253794	0.2698	0.1133	0.5212	0.1556	0.09	0	0	none	EMX2OS,EMX2OS	CTA-109P11.1,EMX2	CTA-109P11.1,EMX2,EMX2OS,EMX2OS	-9999	-9999	-9999	-9999	-9999	Sp4;Zfx	0	0	0	0	0
double_edged_eyelid:chr10:119254632-119324960	rs855765	10	119316812	C	T	0.28	0.86	0.88	No	0.3064	0.2535	9.487e-10	1	rs12570134	-0.2695	0.04405	0.763761	9.487e-10	0.8521	0.589651	0.770274	0.635498	1	0	Yes	Yes	0.252396	0.2629	0.1133	0.5227	0.1556	0.0879	0	0	none	EMX2OS,EMX2OS	CTA-109P11.1,EMX2	CTA-109P11.1,EMX2,EMX2OS,EMX2OS	-9999	-9999	-9999	-9999	-9999	5	0	0	0	0	0
double_edged_eyelid:chr10:119254632-119324960	rs703413	10	119311377	G	C	0.25	0.88	0.9	No	0.2951	0.2436	1.94e-09	1	rs12570134	-0.2668	0.04445	0.765826	1.94e-09	0.7834	0.622236	0.808452	0.610856	1	0	Yes	Yes	0.148163	0.2222	0.0775	0.233	0.1095	0.0573	0	0	none	EMX2OS,EMX2OS	EMX2,CTA-109P11.1	EMX2,EMX2OS,CTA-109P11.1,EMX2OS	-9999	-9999	-9999	-9999	-9999	7	0	0	3	0	0
double_edged_eyelid:chr10:119254632-119324960	rs703416	10	119313773	C	T	0.26	0.9	0.92	No	0.2982	0.2471	2.957e-09	1	rs12570134	-0.2631	0.04434	0.768665	2.957e-09	0.7599	0.611043	0.792238	0.596924	1	0	Yes	Yes	0.15595	0.2381	0.0835	0.2428	0.111	0.0603	0	0	none	EMX2OS,EMX2OS	EMX2,CTA-109P11.1	EMX2,CTA-109P11.1,EMX2OS,EMX2OS	-9999	-9999	-9999	-9999	-9999	0	0	0	3	0	0
double_edged_eyelid:chr10:119254632-119324960	rs12770891	10	119256834	T	G	0.27	0.82	0.86	No	0.304	0.254	1.039e-08	1	rs12570134	-0.2516	0.04396	0.777556	1.039e-08	0.6258	0.475794	0.692765	0.552201	1	0	Yes	Yes	0.200879	0.2282	0.1382	0.3056	0.196	0.0992	0	0	EMX2OS	EMX2OS,EMX2	CTA-109P11.4	EMX2OS,CTA-109P11.4,EMX2OS,EMX2	1	0	0	0	0	GR_disc4	0	0	0	0	0
double_edged_eyelid:chr10:119254632-119324960	rs855761	10	119321837	A	G	0.26	0.86	0.89	No	0.2939	0.2447	1.117e-08	1	rs12570134	-0.2537	0.04441	0.775925	1.117e-08	0.5728	0.60094	0.793236	0.547242	1	0	Yes	Yes	0.159545	0.245	0.0865	0.2337	0.1138	0.0787	0	0	CTA-109P11.1	EMX2OS,EMX2OS	EMX2	CTA-109P11.1,EMX2,EMX2OS,EMX2OS	-9999	-9999	-9999	-9999	-9999	4	0	0	0	0	0
double_edged_eyelid:chr10:119254632-119324960	rs59048567	10	119254632	CAA	C	0.27	0.85	0.88	No	0.312	0.2628	1.986e-08	1	rs12570134	-0.2448	0.04361	0.782861	1.986e-08	0.5841	0.445266	0.686121	0.530105	1	0	Yes	Yes	0.206669	0.2401	0.1382	0.2927	0.196	0.1339	0	0	EMX2OS	EMX2OS,EMX2	CTA-109P11.4	EMX2OS,CTA-109P11.4,EMX2OS,EMX2	1	0	0	0	0	19	0	0	0	0	0
double_edged_eyelid:chr10:119254632-119324960	rs703417	10	119324960	T	C	0.25	0.78	0.82	No	0.282	0.2367	8.176e-08	1	rs12570134	-0.2413	0.045	0.785606	8.176e-08	0.3693	0.574911	0.793218	0.472352	0	0	Yes	Yes	0.178315	0.2321	0.1054	0.2867	0.134	0.0828	0	0	CTA-109P11.1	EMX2OS,EMX2OS	EMX2	CTA-109P11.1,EMX2,EMX2OS,EMX2OS	-9999	-9999	-9999	-9999	-9999	0	0	0	0	0	0
double_edged_eyelid:chr10:119254632-119324960	rs1860399	10	119294121	T	C	0.4	0.94	0.95	No	0.421	0.3886	0.0005094	1	rs12570134	-0.1388	0.03993	0.870402	0.0005094	0.002266	0.520842	0.959852	0.0460085	0	0	Yes	Yes	0.371805	0.3363	0.2873	0.4251	0.3055	0.4703	1	1	EMX2OS	EMX2,EMX2OS	CTA-109P11.1	EMX2OS,EMX2,CTA-109P11.1,EMX2OS	1	0	0	0	0	Sox_14;TAL1_disc1	0	0	7	0	0
double_edged_eyelid:chr10:119328528-119348243	rs1415425	10	119345926	C	A	0.48	0.97	0.97	No	0.5085	0.4661	3.064e-05	2	rs1415425	-0.2134	0.04057	0.807833	1.446e-07	1	1	1	1	1	1	Yes	Yes	0.5002	0.5298	0.66	0.3351	0.5317	0.5061	0	0	none	CTA-109P11.1,EMX2OS,EMX2OS	EMX2	CTA-109P11.1,EMX2,EMX2OS,EMX2OS	-9999	-9999	-9999	-9999	-9999	0	0	0	0	0	0
double_edged_eyelid:chr10:119328528-119348243	rs10787779	10	119345416	G	A	0.48	0.99	0.99	No	0.5012	0.4598	4.875e-05	2	rs1415425	-0.208	0.04049	0.812207	2.792e-07	0.7574	0.976507	1	0.94058	1	1	Yes	Yes	0.473642	0.5288	0.66	0.2405	0.5216	0.5061	0	0	none	CTA-109P11.1,EMX2OS,EMX2OS	EMX2	CTA-109P11.1,EMX2,EMX2OS,EMX2OS	-9999	-9999	-9999	-9999	-9999	Nkx3_1	0	0	0	0	0
double_edged_eyelid:chr10:119328528-119348243	rs2531679	10	119339224	T	C	0.52	0.99	0.99	No	0.4988	0.5399	5.457e-05	2	rs1415425	0.207	0.0405	1.22998	3.21e-07	0.6647	0.975089	0.998746	0.923432	1	1	Yes	Yes	0.525958	0.4663	0.341	0.764	0.4741	0.4928	0	0	none	CTA-109P11.1,EMX2OS,EMX2OS	EMX2	CTA-109P11.1,EMX2,EMX2OS,EMX2OS	-9999	-9999	-9999	-9999	-9999	20	0	0	0	0	0
double_edged_eyelid:chr10:119328528-119348243	rs2531680	10	119339398	G	T	0.52	0.99	0.99	No	0.4988	0.5399	5.457e-05	2	rs1415425	0.207	0.0405	1.22998	3.21e-07	0.6647	0.975089	0.998746	0.923432	1	1	Yes	Yes	0.526358	0.4683	0.3419	0.7632	0.4741	0.4928	0	0	none	CTA-109P11.1,EMX2OS,EMX2OS	EMX2	CTA-109P11.1,EMX2,EMX2OS,EMX2OS	-9999	-9999	-9999	-9999	-9999	GATA_known7	0	0	0	0	0
double_edged_eyelid:chr10:119328528-119348243	rs2531681	10	119339915	T	A	0.52	0.99	0.99	No	0.4988	0.5399	5.457e-05	2	rs1415425	0.207	0.0405	1.22998	3.21e-07	0.6647	0.974917	0.998746	0.923432	1	1	Yes	Yes	0.525559	0.4673	0.3429	0.7602	0.4741	0.4928	0	0	none	CTA-109P11.1,EMX2OS,EMX2OS	EMX2	CTA-109P11.1,EMX2,EMX2OS,EMX2OS	-9999	-9999	-9999	-9999	-9999	9	0	0	0	0	0
double_edged_eyelid:chr10:119328528-119348243	rs11352727	10	119340051	C	CT	0.52	0.99	0.99	No	0.4988	0.5399	5.457e-05	2	rs1415425	0.207	0.0405	1.22998	3.21e-07	0.6647	0.975089	0.998746	0.923432	1	1	Yes	Yes	0.524561	0.4663	0.341	0.7579	0.4755	0.4928	0	0	none	CTA-109P11.1,EMX2OS,EMX2OS	EMX2	CTA-109P11.1,EMX2,EMX2OS,EMX2OS	-9999	-9999	-9999	-9999	-9999	Zfp105	0	0	0	0	0
double_edged_eyelid:chr10:119328528-119348243	rs2531682	10	119340449	T	C	0.52	0.99	0.99	No	0.4988	0.5399	5.457e-05	2	rs1415425	0.207	0.0405	1.22998	3.21e-07	0.6647	0.975089	0.998746	0.923432	1	1	Yes	Yes	0.52476	0.4673	0.34	0.7595	0.4741	0.4928	0	0	none	CTA-109P11.1,EMX2OS,EMX2OS	EMX2	CTA-109P11.1,EMX2,EMX2OS,EMX2OS	-9999	-9999	-9999	-9999	-9999	CHOP::CEBPalpha	1	0	0	0	0
double_edged_eyelid:chr10:119328528-119348243	rs2768313	10	119340830	C	T	0.52	0.99	0.99	No	0.4988	0.5399	5.457e-05	2	rs1415425	0.207	0.0405	1.22998	3.21e-07	0.6647	0.975089	0.998746	0.923432	1	1	Yes	Yes	0.526158	0.4673	0.341	0.764	0.4741	0.4928	0	0	none	CTA-109P11.1,EMX2OS,EMX2OS	EMX2	CTA-109P11.1,EMX2,EMX2OS,EMX2OS	-9999	-9999	-9999	-9999	-9999	5	1	0	0	0	0
double_edged_eyelid:chr10:119328528-119348243	rs2531669	10	119340943	T	A	0.52	0.99	0.99	No	0.4988	0.5399	5.457e-05	2	rs1415425	0.207	0.0405	1.22998	3.21e-07	0.6647	0.975089	0.998746	0.923432	1	1	Yes	Yes	0.52496	0.4673	0.341	0.7595	0.4741	0.4928	0	0	none	CTA-109P11.1,EMX2OS,EMX2OS	EMX2	CTA-109P11.1,EMX2,EMX2OS,EMX2OS	-9999	-9999	-9999	-9999	-9999	15	0	0	0	0	0
double_edged_eyelid:chr10:119328528-119348243	rs2531670	10	119341281	T	A	0.52	0.99	0.99	No	0.4988	0.5399	5.457e-05	2	rs1415425	0.207	0.0405	1.22998	3.21e-07	0.6647	0.975089	0.998746	0.923432	1	1	Yes	Yes	0.52496	0.4673	0.341	0.7595	0.4741	0.4928	0	0	none	CTA-109P11.1,EMX2OS,EMX2OS	EMX2	CTA-109P11.1,EMX2,EMX2OS,EMX2OS	-9999	-9999	-9999	-9999	-9999	5	0	0	0	2	0
double_edged_eyelid:chr10:119328528-119348243	rs4457665	10	119341604	T	C	0.48	0.99	0.99	No	0.5012	0.4601	5.457e-05	2	rs1415425	-0.207	0.0405	0.81302	3.21e-07	0.6647	0.975089	0.998746	0.923432	1	1	Yes	Yes	0.47504	0.5327	0.659	0.2405	0.5259	0.5072	0	0	none	CTA-109P11.1,EMX2OS,EMX2OS	EMX2	CTA-109P11.1,EMX2,EMX2OS,EMX2OS	-9999	-9999	-9999	-9999	-9999	HP1-site-factor	1	0	0	1	12
double_edged_eyelid:chr10:119328528-119348243	rs6585442	10	119342691	C	T	0.48	0.99	0.99	No	0.5012	0.4601	5.457e-05	2	rs1415425	-0.207	0.0405	0.81302	3.21e-07	0.6647	0.975089	0.998746	0.923432	1	1	Yes	Yes	0.47524	0.5327	0.66	0.2405	0.5259	0.5072	0	0	none	CTA-109P11.1,EMX2OS,EMX2OS	EMX2	CTA-109P11.1,EMX2,EMX2OS,EMX2OS	-9999	-9999	-9999	-9999	-9999	9	1	0	0	0	0
double_edged_eyelid:chr10:119328528-119348243	rs10787778	10	119342940	A	T	0.48	0.99	0.99	No	0.5012	0.4601	5.457e-05	2	rs1415425	-0.207	0.0405	0.81302	3.21e-07	0.6647	0.975089	0.998746	0.923432	1	1	Yes	Yes	0.475439	0.5337	0.66	0.2405	0.5259	0.5072	0	0	none	CTA-109P11.1,EMX2OS,EMX2OS	EMX2	CTA-109P11.1,EMX2,EMX2OS,EMX2OS	-9999	-9999	-9999	-9999	-9999	0	0	0	0	0	0
double_edged_eyelid:chr10:119328528-119348243	rs4751630	10	119337740	G	A	0.47	1	1	Yes	0.4966	0.4569	9.208e-05	2	rs1415425	-0.2037	0.04057	0.815707	5.161e-07	0.362	0.96215	0.997826	0.854696	1	1	Yes	Yes	0.426318	0.5099	0.6113	0.1846	0.5029	0.4223	1	0	none	CTA-109P11.1,EMX2OS,EMX2OS	EMX2	CTA-109P11.1,EMX2,EMX2OS,EMX2OS	-9999	-9999	-9999	-9999	-9999	4	0	0	0	0	0
double_edged_eyelid:chr10:119328528-119348243	rs10749244	10	119344435	C	T	0.47	0.99	0.99	No	0.4971	0.4574	9.798e-05	2	rs1415425	-0.2024	0.04046	0.816768	5.681e-07	0.4415	0.964874	1	0.861206	1	1	Yes	Yes	0.423123	0.506	0.6123	0.1778	0.4971	0.4223	0	0	none	CTA-109P11.1,EMX2OS,EMX2OS	EMX2	CTA-109P11.1,EMX2,EMX2OS,EMX2OS	-9999	-9999	-9999	-9999	-9999	GR_known4;Irf_disc5	0	0	0	0	0
double_edged_eyelid:chr10:119328528-119348243	rs740738	10	119333555	T	G	0.47	0.99	0.99	No	0.4998	0.4597	8.44e-05	2	rs1415425	-0.2017	0.04047	0.81734	6.282e-07	0.3186	0.968691	0.997483	0.834106	1	1	Yes	Yes	0.474042	0.5288	0.6581	0.2489	0.5231	0.498	0	0	none	CTA-109P11.1,EMX2OS,EMX2OS	EMX2	CTA-109P11.1,EMX2,EMX2OS,EMX2OS	-9999	-9999	-9999	-9999	-9999	AP-1_disc7	1	0	0	0	0
double_edged_eyelid:chr10:119328528-119348243	rs374658	10	119335782	C	A	0.48	0.98	0.98	No	0.5	0.4601	9.059e-05	2	rs1415425	-0.2014	0.04048	0.817585	6.499e-07	0.2733	0.972142	0.998026	0.822212	1	1	Yes	Yes	0.489617	0.5327	0.659	0.2927	0.5331	0.5061	0	0	none	CTA-109P11.1,EMX2OS,EMX2OS	EMX2	CTA-109P11.1,EMX2,EMX2OS,EMX2OS	-9999	-9999	-9999	-9999	-9999	ERalpha-a_disc4;Pax-5_known1;Zfx	0	0	0	0	0
double_edged_eyelid:chr10:119328528-119348243	rs728558	10	119336020	G	A	0.48	0.99	0.99	No	0.5	0.4601	9.059e-05	2	rs1415425	-0.2014	0.04048	0.817585	6.499e-07	0.2733	0.972142	0.998026	0.822212	1	1	Yes	Yes	0.48722	0.5317	0.6581	0.2867	0.5288	0.5072	0	0	none	CTA-109P11.1,EMX2OS,EMX2OS	EMX2	CTA-109P11.1,EMX2,EMX2OS,EMX2OS	-9999	-9999	-9999	-9999	-9999	CTCF_disc5;Gfi1_2;Gfi1_3	0	0	0	0	0
double_edged_eyelid:chr10:119328528-119348243	rs454266	10	119336623	A	G	0.48	0.99	0.99	No	0.5	0.4601	9.059e-05	2	rs1415425	-0.2014	0.04048	0.817585	6.499e-07	0.2733	0.972142	0.998026	0.822212	1	1	Yes	Yes	0.479832	0.5327	0.659	0.2587	0.5274	0.5061	0	0	none	CTA-109P11.1,EMX2OS,EMX2OS	EMX2	CTA-109P11.1,EMX2,EMX2OS,EMX2OS	-9999	-9999	-9999	-9999	-9999	9	1	0	0	0	0
double_edged_eyelid:chr10:119328528-119348243	rs2786200	10	119337457	G	C	0.48	0.99	0.99	No	0.5	0.4601	9.059e-05	2	rs1415425	-0.2014	0.04048	0.817585	6.499e-07	0.2733	0.972142	0.998026	0.822212	1	1	Yes	Yes	0.480431	0.5337	0.6581	0.261	0.5274	0.5061	0	0	none	CTA-109P11.1,EMX2OS,EMX2OS	EMX2	CTA-109P11.1,EMX2,EMX2OS,EMX2OS	-9999	-9999	-9999	-9999	-9999	ERalpha-a_known4;Nanog_disc3	1	0	0	0	0
double_edged_eyelid:chr10:119328528-119348243	rs2786201	10	119338276	T	G	0.52	0.99	0.99	No	0.5	0.5399	9.059e-05	2	rs1415425	0.2014	0.04048	1.22311	6.499e-07	0.2734	0.972142	0.998026	0.822235	1	1	Yes	Yes	0.520168	0.4653	0.3429	0.7413	0.4726	0.4939	0	0	none	CTA-109P11.1,EMX2OS,EMX2OS	EMX2	CTA-109P11.1,EMX2,EMX2OS,EMX2OS	-9999	-9999	-9999	-9999	-9999	Dobox4	0	0	0	0	0
double_edged_eyelid:chr10:119328528-119348243	rs2786202	10	119338499	A	G	0.52	0.99	0.99	No	0.5	0.5399	9.059e-05	2	rs1415425	0.2014	0.04048	1.22311	6.499e-07	0.2734	0.972142	0.998026	0.822235	1	1	Yes	Yes	0.521565	0.4653	0.3449	0.7421	0.4726	0.498	0	0	none	CTA-109P11.1,EMX2OS,EMX2OS	EMX2	CTA-109P11.1,EMX2,EMX2OS,EMX2OS	-9999	-9999	-9999	-9999	-9999	Ets_disc6;ZBTB33_disc4	0	0	0	0	0
double_edged_eyelid:chr10:119328528-119348243	rs375973	10	119332501	G	T	0.48	0.97	0.98	No	0.501	0.4609	9.007e-05	2	rs1415425	-0.2008	0.04048	0.818076	7.006e-07	0.2901	0.966687	0.994083	0.82123	1	1	Yes	Yes	0.476238	0.5387	0.6561	0.2489	0.5216	0.502	0	0	none	CTA-109P11.1,EMX2OS,EMX2OS	EMX2	CTA-109P11.1,EMX2,EMX2OS,EMX2OS	-9999	-9999	-9999	-9999	-9999	0	0	0	0	0	0
double_edged_eyelid:chr10:119328528-119348243	rs422221	10	119332556	T	C	0.47	0.98	0.99	No	0.5	0.4604	0.0001024	2	rs1415425	-0.2003	0.04049	0.818485	7.56e-07	0.2179	0.969885	0.997306	0.798227	1	0	Yes	Yes	0.474641	0.5317	0.6561	0.2496	0.5216	0.5	0	0	none	CTA-109P11.1,EMX2OS,EMX2OS	EMX2	CTA-109P11.1,EMX2,EMX2OS,EMX2OS	-9999	-9999	-9999	-9999	-9999	0	0	0	0	0	0
double_edged_eyelid:chr10:119328528-119348243	rs2768311	10	119333006	G	A	0.47	0.98	0.99	No	0.5	0.4604	0.0001024	2	rs1415425	-0.2003	0.04049	0.818485	7.56e-07	0.2179	0.969713	0.997306	0.798227	1	0	Yes	Yes	0.474641	0.5308	0.659	0.2489	0.5231	0.498	0	0	none	CTA-109P11.1,EMX2OS,EMX2OS	EMX2	CTA-109P11.1,EMX2,EMX2OS,EMX2OS	-9999	-9999	-9999	-9999	-9999	4	0	0	0	0	0
double_edged_eyelid:chr10:119328528-119348243	rs424221	10	119335203	G	A	0.48	0.98	0.98	No	0.5002	0.4606	0.0001058	2	rs1415425	-0.2	0.04045	0.818731	7.681e-07	0.2248	0.970021	0.996234	0.799198	1	0	Yes	Yes	0.491414	0.5317	0.66	0.3018	0.5288	0.5061	0	0	none	CTA-109P11.1,EMX2OS,EMX2OS	EMX2	CTA-109P11.1,EMX2,EMX2OS,EMX2OS	-9999	-9999	-9999	-9999	-9999	7	0	0	0	0	0
double_edged_eyelid:chr10:119328528-119348243	rs7088735	10	119336992	A	C	0.47	0.99	0.99	No	0.4966	0.4577	0.0001282	2	rs1415425	-0.2	0.04049	0.818731	7.834e-07	0.332	0.961204	0.998009	0.822704	1	1	Yes	Yes	0.409944	0.5079	0.6103	0.1278	0.4971	0.4223	0	0	none	CTA-109P11.1,EMX2OS,EMX2OS	EMX2	CTA-109P11.1,EMX2,EMX2OS,EMX2OS	-9999	-9999	-9999	-9999	-9999	5	0	0	0	0	0
double_edged_eyelid:chr10:119328528-119348243	rs10510031	10	119336149	C	T	0.47	0.99	0.99	No	0.4971	0.4581	0.0001275	2	rs1415425	-0.1997	0.04049	0.818976	8.091e-07	0.2956	0.962906	0.998012	0.813281	1	1	Yes	Yes	0.426118	0.5089	0.6113	0.1846	0.5029	0.4223	0	0	none	CTA-109P11.1,EMX2OS,EMX2OS	EMX2	CTA-109P11.1,EMX2,EMX2OS,EMX2OS	-9999	-9999	-9999	-9999	-9999	5	0	0	0	0	0
double_edged_eyelid:chr10:119328528-119348243	rs2532661	10	119329060	C	A	0.48	0.99	0.99	No	0.5002	0.4611	0.000129	2	rs1415425	-0.1972	0.04044	0.821026	1.087e-06	0.183	0.960047	0.990314	0.764086	1	0	Yes	Yes	0.482827	0.5317	0.674	0.2625	0.5303	0.5	0	0	CTA-109P11.1	EMX2OS,EMX2OS	EMX2	CTA-109P11.1,EMX2,EMX2OS,EMX2OS	-9999	-9999	-9999	-9999	-9999	0	0	0	0	0	0
double_edged_eyelid:chr10:119328528-119348243	rs386923	10	119329601	G	A	0.48	0.99	0.99	No	0.5002	0.4611	0.000129	2	rs1415425	-0.1972	0.04044	0.821026	1.087e-06	0.183	0.960047	0.990314	0.764086	1	0	Yes	Yes	0.482029	0.5327	0.674	0.2617	0.5303	0.4959	0	0	CTA-109P11.1	EMX2OS,EMX2OS	EMX2	CTA-109P11.1,EMX2,EMX2OS,EMX2OS	-9999	-9999	-9999	-9999	-9999	0	0	0	0	1	1
double_edged_eyelid:chr10:119328528-119348243	rs35584605	10	119329922	A	AG	0.48	0.99	0.99	No	0.5002	0.4611	0.000129	2	rs1415425	-0.1972	0.04044	0.821026	1.087e-06	0.183	0.960224	0.990493	0.764086	1	0	Yes	Yes	0.48143	0.5317	0.673	0.2595	0.5303	0.498	1	0	CTA-109P11.1	EMX2OS,EMX2OS	EMX2	CTA-109P11.1,EMX2,EMX2OS,EMX2OS	-9999	-9999	-9999	-9999	-9999	9	0	0	0	0	0
double_edged_eyelid:chr10:119328528-119348243	rs399037	10	119330085	C	T	0.48	0.99	0.99	No	0.5002	0.4611	0.000129	2	rs1415425	-0.1972	0.04044	0.821026	1.087e-06	0.183	0.960224	0.990493	0.764086	1	0	Yes	Yes	0.480631	0.5327	0.674	0.2564	0.5274	0.498	0	0	CTA-109P11.1	EMX2OS,EMX2OS	EMX2	CTA-109P11.1,EMX2,EMX2OS,EMX2OS	-9999	-9999	-9999	-9999	-9999	0	0	0	0	0	0
double_edged_eyelid:chr10:119328528-119348243	rs390211	10	119330120	T	C	0.48	1	1	Yes	0.5002	0.461	0.0001275	2	rs1415425	-0.1972	0.04046	0.821026	1.09e-06	0.2109	0.960328	0.990477	0.772921	1	0	Yes	Yes	0.480631	0.5327	0.674	0.2564	0.5274	0.498	0	0	CTA-109P11.1	EMX2OS,EMX2OS	EMX2	CTA-109P11.1,EMX2,EMX2OS,EMX2OS	-9999	-9999	-9999	-9999	-9999	5	0	0	0	0	0
double_edged_eyelid:chr10:119328528-119348243	rs421528	10	119330726	T	C	0.48	0.99	0.99	No	0.5005	0.4616	0.0001474	2	rs1415425	-0.1962	0.04045	0.821848	1.228e-06	0.1336	0.961952	0.99086	0.736364	1	0	Yes	Yes	0.480631	0.5327	0.674	0.2557	0.5288	0.498	0	0	CTA-109P11.1	EMX2OS,EMX2OS	EMX2	CTA-109P11.1,EMX2,EMX2OS,EMX2OS	-9999	-9999	-9999	-9999	-9999	NF-I_2;STAT_disc6	0	0	0	0	0
double_edged_eyelid:chr10:119328528-119348243	rs396011	10	119330984	C	T	0.48	0.99	0.99	No	0.5005	0.4616	0.0001474	2	rs1415425	-0.1962	0.04045	0.821848	1.228e-06	0.1336	0.962124	0.990861	0.736364	1	0	Yes	Yes	0.481829	0.5327	0.675	0.2557	0.5274	0.5041	0	0	CTA-109P11.1	EMX2OS,EMX2OS	EMX2	CTA-109P11.1,EMX2,EMX2OS,EMX2OS	-9999	-9999	-9999	-9999	-9999	Gfi1_1	0	0	0	0	0
double_edged_eyelid:chr10:119328528-119348243	rs4752083	10	119331100	A	G	0.47	0.99	0.99	No	0.4973	0.459	0.000169	2	rs1415425	-0.196	0.04044	0.822012	1.255e-06	0.2214	0.952209	0.990967	0.767056	1	0	Yes	Yes	0.41893	0.5069	0.6252	0.1498	0.5	0.4223	0	0	CTA-109P11.1	EMX2OS,EMX2OS	EMX2	CTA-109P11.1,EMX2,EMX2OS,EMX2OS	-9999	-9999	-9999	-9999	-9999	9	0	0	0	0	0
double_edged_eyelid:chr10:119328528-119348243	rs430152	10	119331597	G	A	0.48	0.99	0.99	No	0.5	0.4616	0.0001783	2	rs1415425	-0.1941	0.04045	0.823576	1.594e-06	0.08319	0.961265	0.990855	0.689722	1	0	Yes	Yes	0.480232	0.5317	0.674	0.2557	0.5274	0.498	0	0	CTA-109P11.1	EMX2OS,EMX2OS	EMX2	CTA-109P11.1,EMX2,EMX2OS,EMX2OS	-9999	-9999	-9999	-9999	-9999	4	0	0	0	0	0
double_edged_eyelid:chr10:119328528-119348243	rs1415424	10	119345558	C	G	0.46	0.97	0.98	No	0.4889	0.4509	0.0001706	2	rs1415425	-0.1942	0.04056	0.823493	1.676e-06	0.2856	0.935036	1	0.764856	1	0	Yes	Yes	0.45647	0.5198	0.66	0.1868	0.5144	0.5051	0	0	none	CTA-109P11.1,EMX2OS,EMX2OS	EMX2	CTA-109P11.1,EMX2,EMX2OS,EMX2OS	-9999	-9999	-9999	-9999	-9999	NRSF_disc8;PPAR_3;Sin3Ak-20_disc7	1	0	0	0	0
double_edged_eyelid:chr10:119328528-119348243	rs5788239	10	119333656	G	GA	0.48	0.97	0.97	No	0.4969	0.4585	0.0001812	2	rs1415425	-0.1935	0.04042	0.82407	1.684e-06	0.1177	0.958842	0.994763	0.708268	1	0	Yes	Yes	0.484026	0.5159	0.6531	0.3018	0.5274	0.4928	0	0	none	CTA-109P11.1,EMX2OS,EMX2OS	EMX2	CTA-109P11.1,EMX2,EMX2OS,EMX2OS	-9999	-9999	-9999	-9999	-9999	6	0	0	0	0	0
double_edged_eyelid:chr10:119328528-119348243	rs703365	10	119348243	G	A	0.64	1	1	Yes	0.6132	0.6482	0.0003055	2	rs1415425	0.1984	0.04176	1.21945	2.028e-06	0.2038	0.567362	0.958031	0.731324	1	0	Yes	Yes	0.669928	0.6448	0.5616	0.8033	0.6153	0.6656	0	0	none	CTA-109P11.1,EMX2OS	EMX2	CTA-109P11.1,EMX2,EMX2OS	-9999	-9999	-9999	-9999	-9999	Nanog_disc3;PEBP	0	0	0	0	0
double_edged_eyelid:chr10:119328528-119348243	rs7894706	10	119339949	T	G	0.43	0.98	0.98	No	0.4546	0.423	0.001738	2	rs1415425	-0.1905	0.04108	0.826546	3.511e-06	0.7696	0.825687	0.998568	0.780843	1	0	Yes	Yes	0.341653	0.4524	0.4414	0.1203	0.4092	0.3763	0	0	none	CTA-109P11.1,EMX2OS,EMX2OS	EMX2	CTA-109P11.1,EMX2,EMX2OS,EMX2OS	-9999	-9999	-9999	-9999	-9999	4	0	0	0	0	0
double_edged_eyelid:chr10:119328528-119348243	rs61865368	10	119347003	T	A	0.41	0.97	0.98	No	0.4217	0.4023	0.06089	2	rs1415425	-0.1934	0.04311	0.824152	7.242e-06	0.9214	0.744831	0.998216	0.746303	1	0	Yes	Yes	0.178115	0.4335	0.1441	0.0356	0.2478	0.093	0	0	none	CTA-109P11.1,EMX2OS	EMX2	CTA-109P11.1,EMX2,EMX2OS	-9999	-9999	-9999	-9999	-9999	10	0	0	0	0	0
double_edged_eyelid:chr10:119328528-119348243	rs4752084	10	119348009	C	A	0.37	1	1	Yes	0.3812	0.3595	0.03482	2	rs1415425	-0.1941	0.04331	0.823576	7.43e-06	0.4923	0.590754	0.970192	0.704877	1	0	Yes	Yes	0.166334	0.379	0.1461	0.0356	0.2334	0.0971	0	0	none	CTA-109P11.1,EMX2OS	EMX2	CTA-109P11.1,EMX2,EMX2OS	-9999	-9999	-9999	-9999	-9999	CACD_1;STAT_known2;p300_disc2	0	0	0	0	0
double_edged_eyelid:chr10:119328528-119348243	rs2532665	10	119328528	A	G	0.44	1	1	Yes	0.457	0.4263	0.002561	2	rs1415425	-0.1831	0.04102	0.832685	8.072e-06	0.5583	0.817852	0.987799	0.707603	1	0	Yes	Yes	0.422724	0.4683	0.5835	0.2345	0.4827	0.4223	0	0	CTA-109P11.1	EMX2OS,EMX2OS	EMX2	CTA-109P11.1,EMX2,EMX2OS,EMX2OS	-9999	-9999	-9999	-9999	-9999	PU.1_disc3	0	0	0	0	0
double_edged_eyelid:chr10:119328528-119348243	rs200428041;rs535711875	10	119347069	CAA	CA	0.4	0.88	0.89	No	0.4181	0.3998	0.08027	2	rs1415425	-0.1872	0.0432	0.829278	1.47e-05	0.9037	0.737095	0.996393	0.700121	1	0	No	Yes	0.20627	0.4087	0.1799	0.0976	0.2622	0.1319			none	CTA-109P11.1,EMX2OS	EMX2	CTA-109P11.1,EMX2,EMX2OS	0	0	0	0	0		-9999	0	0	0	0
double_edged_eyelid:chr10:119328528-119348243	rs11198037	10	119339484	A	G	0.39	0.98	0.99	No	0.4043	0.3883	0.1291	2	rs1415425	-0.1719	0.0431	0.842063	6.65e-05	0.4874	0.699235	0.998351	0.565082	1	0	Yes	Yes	0.176318	0.4236	0.1451	0.0348	0.2493	0.093	0	0	none	CTA-109P11.1,EMX2OS,EMX2OS	EMX2	CTA-109P11.1,EMX2,EMX2OS,EMX2OS	-9999	-9999	-9999	-9999	-9999	12	0	0	0	0	0
[truncated: 19 more columns]

## Sheet: Worksheet S5
SignalID	rsid	Chrom	Pos. (bp)	A1	A2	Imp. AF	Imp. AR2	Imp. DR2	Genotyped?	LL02 MAF_U	LL02 MAF_A	Uncond. metaanalysis P	Cond. SNP index	Top SNP rsid	Beta	Beta SE	OR	P Cond. on SNP index-1	P Cond. on SNP index	r2 to top SNP	D' to top SNP	r2equiv to top SNP	Mod. LD (Yes>=1, No=0)	High LD (Yes>=1, No=0)	InHaploReq?	In 1000G?	1000G AF	EAS AF	EUR AF	AFR AF	AMR AF	SAS AF	GERP_cons	SiPhy_cons	Genes (within)	Genes (SNP upstream)	Genes (SNP downstream)	Genes (All)	Intronic	Nonsyn	Syn	UTR3	UTR5	Motifs summary	GRASP hit ct.	GWAS hit ct.	Promoter ct.	Enhancer ct.	DNase ct.
eyebrows:chr2:108931338-109571508	rs3827760	2	109513601	G	A	0.77	1	1	Yes	0.7296	0.7884	1.711e-09	1	rs3827760	0.3486	0.05787	1.41708	1.711e-09	1	1	1	1	1	1	Yes	Yes	0.235623	0.873	0.0109	0.003	0.3919	0.0133	1	0	EDAR	none	CCDC138	EDAR,CCDC138	0	1	0	0	0	CEBPA_2;Nanog_disc3	0	11	0	0	0
eyebrows:chr2:108931338-109571508	rs72627476	2	109451118	G	A	0.76	0.89	0.9	No	0.7285	0.7868	2.37e-09	1	rs3827760	0.3443	0.05768	1.411	2.37e-09	1	0.998995	1	0.98386	1	1	Yes	Yes	0.232628	0.8621	0.0109	0.003	0.3876	0.0123	0	0	CCDC138	none	none	CCDC138	1	0	0	0	0	4	0	0	0	0	0
eyebrows:chr2:108931338-109571508	rs4676213	2	109483295	T	C	0.77	0.92	0.93	No	0.7285	0.7868	2.37e-09	1	rs3827760	0.3443	0.05768	1.411	2.37e-09	1	0.998995	1	0.98386	1	1	Yes	Yes	0.232827	0.8591	0.0109	0.003	0.3905	0.0143	0	0	CCDC138	none	EDAR	CCDC138,EDAR	1	0	0	0	0	4	0	0	0	0	0
eyebrows:chr2:108931338-109571508	rs372997884	2	108973561	A	ATT	0.23	0.96	0.97	No	0.2723	0.2145	2.84e-09	1	rs3827760	-0.3439	0.0579	0.709	2.84e-09	0.03677	0.557964	0.748382	0.811267	1	1	No	Yes	0.421725	0.0952	0.2584	0.9123	0.183	0.4325			none	SULT1C4,GCC2	none	SULT1C4,GCC2	0	0	0	0	0		-9999	0	0	0	0
eyebrows:chr2:108931338-109571508	rs12478501	2	109129736	G	A	0.79	0.87	0.88	No	0.7233	0.7817	3.147e-09	1	rs3827760	0.3409	0.05754	1.40621	3.147e-09	0.03842	0.554869	0.752011	0.808357	1	1	Yes	Yes	0.519169	0.8909	0.4085	0.3275	0.6225	0.4356	0	0	GCC2-AS1	LIMS1	GCC2	GCC2-AS1,GCC2,LIMS1	-9999	-9999	-9999	-9999	-9999	Foxm1;SIX5_disc1;Znf143_disc2	0	0	0	0	0
eyebrows:chr2:108931338-109571508	rs260643	2	109539653	G	A	0.2	0.83	0.85	No	0.2671	0.21	3.502e-09	1	rs3827760	-0.3418	0.05787	0.71049	3.502e-09	0.5104	0.982464	1	0.9312	1	1	Yes	Yes	0.659944	0.0764	0.8976	0.8775	0.5375	0.8098	0	0	EDAR	none	none	EDAR	1	0	0	0	0	0	0	0	0	21	11
eyebrows:chr2:108931338-109571508	rs12620921	2	109362162	C	A	0.76	0.8	0.83	No	0.729	0.786	4.896e-09	1	rs3827760	0.3372	0.05764	1.40102	4.896e-09	0.4636	0.980221	0.991928	0.909836	1	1	Yes	Yes	0.233027	0.8591	0.0129	0.003	0.3919	0.0123	0	0	RANBP2	CCDC138,LIMS1-AS1	none	RANBP2,CCDC138,LIMS1-AS1	1	0	0	0	0	4	0	0	0	0	0
eyebrows:chr2:108931338-109571508	rs12614691	2	109362565	A	G	0.76	0.8	0.83	No	0.729	0.786	4.896e-09	1	rs3827760	0.3372	0.05764	1.40102	4.896e-09	0.4636	0.980221	0.991928	0.909836	1	1	Yes	Yes	0.233027	0.8591	0.0129	0.003	0.3919	0.0123	0	0	RANBP2	CCDC138,LIMS1-AS1	none	RANBP2,CCDC138,LIMS1-AS1	1	0	0	0	0	BRCA1_known1;GR_known10;GR_known5	0	0	0	0	0
eyebrows:chr2:108931338-109571508	rs1866188	2	109257152	A	G	0.73	0.83	0.86	No	0.7121	0.7704	5.114e-09	1	rs3827760	0.3311	0.05665	1.3925	5.114e-09	0.0731	0.603044	0.809417	0.81617	1	1	Yes	Yes	0.230831	0.8562	0.0119	0.0023	0.3833	0.0123	0	0	LIMS1	RANBP2,GCC2-AS1	LIMS1-AS1	LIMS1,LIMS1-AS1,RANBP2,GCC2-AS1	1	0	0	0	0	Foxd3;NF-I_1	0	0	0	93	0
eyebrows:chr2:108931338-109571508	rs567099300	2	109168407	A	G	0.14	0.56	0.65	No	0.1895	0.1417	7.942e-09	1	rs3827760	-0.3884	0.06731	0.678141	7.942e-09	0.008988	0.35556	0.762991	0.690533	1	0	No	Yes	0.128994	0.0893	0.0865	0.0885	0.0821	0.3016			LIMS1	GCC2-AS1	none	LIMS1,GCC2-AS1	0	0	0	0	0		-9999	0	0	0	0
eyebrows:chr2:108931338-109571508	rs538746777	2	109062638	CA	C	0.71	0.74	0.75	No	0.7177	0.7747	8.058e-09	1	rs3827760	0.3288	0.05701	1.3893	8.058e-09	0.07475	0.569466	0.775673	0.794751	1	0	No	Yes	0.411342	0.8145	0.3608	0.0946	0.5591	0.3712			none	GCC2,LIMS1	none	GCC2,LIMS1	0	0	0	0	0		-9999	0	0	0	0
eyebrows:chr2:108931338-109571508	rs12470818	2	109029567	T	C	0.73	0.85	0.88	No	0.7173	0.7742	9.607e-09	1	rs3827760	0.3263	0.05688	1.38583	9.607e-09	0.08413	0.572609	0.780564	0.791897	1	0	Yes	Yes	0.230631	0.8522	0.0109	0.0023	0.3847	0.0153	0	0	none	GCC2	SULT1C4	SULT1C4,GCC2	-9999	-9999	-9999	-9999	-9999	7	0	0	0	6	59
eyebrows:chr2:108931338-109571508	rs1402462	2	109006258	C	G	0.21	0.98	0.98	No	0.2533	0.1992	9.645e-09	1	rs3827760	-0.3406	0.05937	0.711343	9.645e-09	0.04775	0.50493	0.745955	0.763643	1	0	Yes	Yes	0.311502	0.0913	0.2366	0.5371	0.1556	0.4213	0	0	none	GCC2	SULT1C4	SULT1C4,GCC2	-9999	-9999	-9999	-9999	-9999	4	0	0	0	0	0
eyebrows:chr2:108931338-109571508	rs570464253	2	109009445	CT	C	0.21	0.89	0.9	No	0.2533	0.1992	9.645e-09	1	rs3827760	-0.3406	0.05937	0.711343	9.645e-09	0.04775	0.504124	0.744272	0.763643	1	0	No	Yes	0.35004	0.0972	0.2992	0.6082	0.2176	0.408			none	GCC2	SULT1C4	SULT1C4,GCC2	0	0	0	0	0		-9999	0	0	0	0
eyebrows:chr2:108931338-109571508	rs58765438	2	109013595	G	A	0.21	0.98	0.98	No	0.2533	0.1992	9.645e-09	1	rs3827760	-0.3406	0.05937	0.711343	9.645e-09	0.04775	0.50493	0.745955	0.763643	1	0	Yes	Yes	0.311502	0.0913	0.2366	0.5371	0.1556	0.4213	0	0	none	GCC2	SULT1C4	SULT1C4,GCC2	-9999	-9999	-9999	-9999	-9999	0	0	0	0	7	33
eyebrows:chr2:108931338-109571508	rs58469559	2	109016966	G	A	0.21	0.98	0.98	No	0.2533	0.1992	9.645e-09	1	rs3827760	-0.3406	0.05937	0.711343	9.645e-09	0.04775	0.505337	0.746256	0.763643	1	0	Yes	Yes	0.320487	0.0913	0.2366	0.5703	0.1571	0.4213	0	0	none	GCC2	SULT1C4	SULT1C4,GCC2	-9999	-9999	-9999	-9999	-9999	E2F_known6;YY1_disc3	0	0	0	0	0
eyebrows:chr2:108931338-109571508	rs59109801	2	109017009	C	CT	0.21	0.98	0.98	No	0.2533	0.1992	9.645e-09	1	rs3827760	-0.3406	0.05937	0.711343	9.645e-09	0.04775	0.505116	0.746192	0.763643	1	0	Yes	Yes	0.311502	0.0913	0.2366	0.5371	0.1556	0.4213	0	0	none	GCC2	SULT1C4	SULT1C4,GCC2	-9999	-9999	-9999	-9999	-9999	Glis2;ZBTB7A_known2;ZNF219	0	0	0	0	0
eyebrows:chr2:108931338-109571508	rs11684287	2	109017139	G	A	0.21	0.98	0.98	No	0.2533	0.1992	9.645e-09	1	rs3827760	-0.3406	0.05937	0.711343	9.645e-09	0.04775	0.505116	0.746192	0.763643	1	0	Yes	Yes	0.311701	0.0913	0.2366	0.5371	0.1556	0.4223	0	0	none	GCC2	SULT1C4	SULT1C4,GCC2	-9999	-9999	-9999	-9999	-9999	6	0	0	0	0	0
eyebrows:chr2:108931338-109571508	rs11695638	2	109017153	T	C	0.21	0.98	0.98	No	0.2533	0.1992	9.645e-09	1	rs3827760	-0.3406	0.05937	0.711343	9.645e-09	0.04775	0.505116	0.746192	0.763643	1	0	Yes	Yes	0.311701	0.0913	0.2366	0.5371	0.1556	0.4223	0	0	none	GCC2	SULT1C4	SULT1C4,GCC2	-9999	-9999	-9999	-9999	-9999	0	0	0	0	0	0
eyebrows:chr2:108931338-109571508	rs6737023	2	109018916	C	A	0.21	0.98	0.98	No	0.2533	0.1992	9.645e-09	1	rs3827760	-0.3406	0.05937	0.711343	9.645e-09	0.04775	0.505116	0.746192	0.763643	1	0	Yes	Yes	0.311701	0.0913	0.2366	0.5371	0.1556	0.4223	0	0	none	GCC2	SULT1C4	SULT1C4,GCC2	-9999	-9999	-9999	-9999	-9999	10	0	0	0	0	0
eyebrows:chr2:108931338-109571508	rs200747518	2	109141664	G	T	0.73	0.85	0.85	No	0.7186	0.7753	9.711e-09	1	rs3827760	0.327	0.05701	1.3868	9.711e-09	0.08419	0.571009	0.775205	0.791399	1	0	Yes	Yes	0.377995	0.8651	0.3042	0.0658	0.5144	0.2771	0	0	GCC2-AS1	LIMS1	GCC2	GCC2-AS1,LIMS1,GCC2	-9999	-9999	-9999	-9999	-9999	Hic1_3	0	0	0	0	0
eyebrows:chr2:108931338-109571508	rs12618349	2	109118851	G	A	0.73	0.83	0.86	No	0.7181	0.7744	1.011e-08	1	rs3827760	0.3271	0.0571	1.38694	1.011e-08	0.09398	0.584746	0.787546	0.794854	1	0	Yes	Yes	0.231629	0.8552	0.0159	0.0023	0.3847	0.0123	0	0	GCC2	LIMS1	GCC2-AS1	GCC2,GCC2-AS1,LIMS1	1	0	0	0	0	5	0	0	0	0	0
eyebrows:chr2:108931338-109571508	rs112937904	2	109057136	CA	C	0.76	0.96	0.97	No	0.719	0.7755	1.016e-08	1	rs3827760	0.3271	0.0571	1.38694	1.016e-08	0.0868	0.573522	0.775769	0.790672	1	0	Yes	Yes	0.423922	0.88	0.3638	0.0719	0.5764	0.3834	0	0	none	GCC2,LIMS1	none	GCC2,LIMS1	-9999	-9999	-9999	-9999	-9999	8	0	0	0	0	1
eyebrows:chr2:108931338-109571508	rs4149433	2	108997262	T	C	0.72	0.8	0.83	No	0.7173	0.7739	1.019e-08	1	rs3827760	0.3263	0.05698	1.38583	1.019e-08	0.07737	0.560031	0.773258	0.784829	1	0	Yes	Yes	0.232228	0.8571	0.0109	0.0023	0.3833	0.0194	0	0	SULT1C4	GCC2	none	SULT1C4,GCC2	1	0	0	0	0	CCNT2_disc1	0	3	1	7	0
eyebrows:chr2:108931338-109571508	rs1589912	2	109323676	G	A	0.83	0.7	0.77	No	0.7858	0.8366	1.037e-08	1	rs3827760	0.3598	0.06285	1.43304	1.037e-08	0.02998	0.469963	0.810455	0.736995	1	0	Yes	Yes	0.671925	0.9028	0.7406	0.4735	0.7954	0.544	0	0	none	RANBP2,LIMS1-AS1,CCDC138	LIMS1	RANBP2,LIMS1,LIMS1-AS1,CCDC138	-9999	-9999	-9999	-9999	-9999	6	1	0	0	0	0
eyebrows:chr2:108931338-109571508	rs60371152	2	109117688	A	G	0.73	0.83	0.86	No	0.7168	0.7733	1.121e-08	1	rs3827760	0.325	0.05691	1.38403	1.121e-08	0.09717	0.581667	0.786713	0.791391	1	0	Yes	Yes	0.279153	0.8532	0.0199	0.1619	0.3919	0.0327	0	0	GCC2	LIMS1	GCC2-AS1	GCC2,GCC2-AS1,LIMS1	1	0	0	0	0	Zfx	0	0	0	0	0
eyebrows:chr2:108931338-109571508	rs13416661	2	109032525	A	G	0.76	0.98	0.98	No	0.719	0.7753	1.182e-08	1	rs3827760	0.3253	0.05705	1.38445	1.182e-08	0.09317	0.57143	0.775491	0.786684	1	0	Yes	Yes	0.422125	0.8849	0.3648	0.0635	0.5735	0.3814	0	0	none	GCC2	SULT1C4	SULT1C4,GCC2	-9999	-9999	-9999	-9999	-9999	Gfi1_2;Gfi1_3;Hdx	0	0	0	0	0
eyebrows:chr2:108931338-109571508	rs6716426	2	109314378	G	A	0.77	0.97	0.97	No	0.7194	0.7756	1.22e-08	1	rs3827760	0.325	0.05705	1.38403	1.22e-08	0.0962	0.571662	0.774415	0.786701	1	0	Yes	Yes	0.43111	0.8849	0.3698	0.09	0.5807	0.3814	0	0	none	LIMS1-AS1,RANBP2,CCDC138	LIMS1	LIMS1,LIMS1-AS1,RANBP2,CCDC138	-9999	-9999	-9999	-9999	-9999	6	1	0	0	0	0
eyebrows:chr2:108931338-109571508	rs200440953	2	109141676	C	T	0.73	0.85	0.85	No	0.7199	0.7762	1.226e-08	1	rs3827760	0.3249	0.05704	1.38389	1.226e-08	0.09901	0.572877	0.775238	0.787885	1	0	Yes	Yes	0.386182	0.871	0.3091	0.0817	0.5231	0.2802	0	0	GCC2-AS1	LIMS1	GCC2	GCC2-AS1,LIMS1,GCC2	-9999	-9999	-9999	-9999	-9999	Evi-1_1	0	0	0	0	0
eyebrows:chr2:108931338-109571508	rs201189070	2	109141743	C	T	0.73	0.81	0.82	No	0.7199	0.7762	1.226e-08	1	rs3827760	0.3249	0.05704	1.38389	1.226e-08	0.09901	0.574763	0.777274	0.787885	1	0	Yes	Yes	0.319688	0.87	0.2008	0.0234	0.4611	0.1748	0	0	GCC2-AS1	LIMS1	GCC2	GCC2-AS1,LIMS1,GCC2	-9999	-9999	-9999	-9999	-9999	Mef2_known2;Mef2_known6;VDR_2	0	0	0	0	0
eyebrows:chr2:108931338-109571508	rs563153568	2	109129542	C	CTTT	0.74	0.89	0.89	No	0.719	0.7751	1.264e-08	1	rs3827760	0.3247	0.05706	1.38362	1.264e-08	0.09723	0.569797	0.775046	0.785474	1	0	No	Yes	0.428115	0.8621	0.3678	0.1029	0.5778	0.3763			GCC2-AS1	LIMS1	GCC2	GCC2-AS1,GCC2,LIMS1	0	0	0	0	0		-9999	0	0	0	0
eyebrows:chr2:108931338-109571508	rs11884130	2	109030530	G	A	0.23	0.96	0.96	No	0.2771	0.2211	1.298e-08	1	rs3827760	-0.3258	0.0573	0.72195	1.298e-08	0.09855	0.56669	0.763762	0.784827	1	0	Yes	Yes	0.404553	0.1062	0.2575	0.8457	0.2032	0.41	0	0	none	GCC2	SULT1C4	SULT1C4,GCC2	-9999	-9999	-9999	-9999	-9999	Irf_known7;Pax-6_1;Pou2f2_known2	0	0	0	16	0
eyebrows:chr2:108931338-109571508	rs6755756	2	109028656	G	A	0.23	0.98	0.98	No	0.278	0.2218	1.306e-08	1	rs3827760	-0.3253	0.05721	0.722311	1.306e-08	0.09661	0.564927	0.764178	0.783538	1	0	Yes	Yes	0.425719	0.1131	0.2763	0.8797	0.1945	0.4519	0	0	none	GCC2	SULT1C4	SULT1C4,GCC2	-9999	-9999	-9999	-9999	-9999	Arid5b;Evi-1_3	0	0	0	0	0
eyebrows:chr2:108931338-109571508	rs62150774	2	109035837	T	C	0.76	0.98	0.98	No	0.7194	0.7755	1.317e-08	1	rs3827760	0.3246	0.0571	1.38348	1.317e-08	0.1005	0.572833	0.775683	0.785078	1	0	Yes	Yes	0.421925	0.8849	0.3648	0.0628	0.5735	0.3814	0	0	none	GCC2	SULT1C4	GCC2,SULT1C4	-9999	-9999	-9999	-9999	-9999	Mef2_disc1;Pou2f2_known6;Pou2f2_known8	0	0	0	1	0
eyebrows:chr2:108931338-109571508	rs6728228	2	109016241	G	A	0.23	0.98	0.98	No	0.2767	0.2208	1.344e-08	1	rs3827760	-0.3254	0.05729	0.722238	1.344e-08	0.09625	0.561486	0.759306	0.781932	1	0	Yes	Yes	0.335463	0.1002	0.2455	0.5991	0.1614	0.4376	0	0	none	GCC2	SULT1C4	SULT1C4,GCC2	-9999	-9999	-9999	-9999	-9999	4	0	0	0	0	0
eyebrows:chr2:108931338-109571508	rs11683034	2	109016711	C	A	0.23	0.98	0.98	No	0.2767	0.2208	1.344e-08	1	rs3827760	-0.3254	0.05729	0.722238	1.344e-08	0.09625	0.561486	0.759306	0.781932	1	0	Yes	Yes	0.335663	0.1002	0.2455	0.5991	0.1628	0.4376	0	0	none	GCC2	SULT1C4	SULT1C4,GCC2	-9999	-9999	-9999	-9999	-9999	6	0	0	0	0	0
eyebrows:chr2:108931338-109571508	rs113494356	2	109135048	C	CT	0.75	0.9	0.91	No	0.7194	0.7755	1.344e-08	1	rs3827760	0.3234	0.05694	1.38182	1.344e-08	0.1026	0.57085	0.775192	0.785097	1	0	Yes	Yes	0.450479	0.87	0.3807	0.1513	0.5821	0.4008	0	0	GCC2-AS1	LIMS1	GCC2	GCC2-AS1,GCC2,LIMS1	-9999	-9999	-9999	-9999	-9999	4	0	0	0	0	0
eyebrows:chr2:108931338-109571508	rs76440903	2	109254253	AT	A	0.76	0.98	0.98	No	0.7207	0.7764	1.347e-08	1	rs3827760	0.3252	0.05725	1.38431	1.347e-08	0.1049	0.575447	0.776022	0.786085	1	0	Yes	Yes	0.422524	0.8849	0.3678	0.0605	0.5793	0.3804	0	0	LIMS1	RANBP2,GCC2-AS1	LIMS1-AS1	LIMS1,LIMS1-AS1,RANBP2,GCC2-AS1	1	0	0	0	0	Hmbox1	0	0	0	104	0
eyebrows:chr2:108931338-109571508	rs55970747	2	109033120	A	G	0.76	0.98	0.98	No	0.7194	0.7755	1.348e-08	1	rs3827760	0.3241	0.05706	1.38279	1.348e-08	0.101	0.57323	0.775286	0.784171	1	0	Yes	Yes	0.436901	0.8849	0.3648	0.1188	0.5749	0.3814	0	0	none	GCC2	SULT1C4	SULT1C4,GCC2	-9999	-9999	-9999	-9999	-9999	BDP1_disc2;GCNF;Nr2f2	0	0	0	0	0
eyebrows:chr2:108931338-109571508	rs11695733	2	109017339	G	C	0.23	0.98	0.99	No	0.2793	0.2233	1.355e-08	1	rs3827760	-0.3247	0.05718	0.722744	1.355e-08	0.0907	0.554682	0.760303	0.778586	1	0	Yes	Yes	0.4377	0.1052	0.2644	0.9463	0.1902	0.4468	0	0	none	GCC2	SULT1C4	SULT1C4,GCC2	-9999	-9999	-9999	-9999	-9999	8	0	0	0	0	0
eyebrows:chr2:108931338-109571508	rs1365921	2	109288701	G	A	0.64	0.55	0.57	No	0.7103	0.767	1.356e-08	1	rs3827760	0.3217	0.05665	1.37947	1.356e-08	0.07715	0.547093	0.776982	0.770534	1	0	Yes	Yes	0.282348	0.7966	0.1322	0.0325	0.353	0.1943	0	0	LIMS1	RANBP2	LIMS1-AS1	LIMS1,LIMS1-AS1,RANBP2	1	0	0	0	0	14	0	0	0	0	1
eyebrows:chr2:108931338-109571508	rs11123695	2	109082052	T	A	0.73	0.83	0.86	No	0.716	0.7721	1.36e-08	1	rs3827760	0.3233	0.05693	1.38168	1.36e-08	0.104	0.579706	0.788252	0.785182	1	0	Yes	Yes	0.230032	0.8512	0.0109	0.0023	0.3862	0.0123	0	0	GCC2	LIMS1	none	GCC2,LIMS1	1	0	0	0	0	7	0	0	0	0	0
eyebrows:chr2:108931338-109571508	rs12612761	2	109031731	G	A	0.76	0.94	0.94	No	0.7207	0.7767	1.386e-08	1	rs3827760	0.3239	0.05708	1.38251	1.386e-08	0.106	0.57271	0.774555	0.785188	1	0	Yes	Yes	0.44389	0.879	0.3738	0.1346	0.5778	0.3906	0	0	none	GCC2	SULT1C4	SULT1C4,GCC2	-9999	-9999	-9999	-9999	-9999	Foxp1;TATA_known1	0	0	0	0	0
eyebrows:chr2:108931338-109571508	rs3820957	2	109065919	C	T	0.77	0.98	0.98	No	0.7199	0.7756	1.482e-08	1	rs3827760	0.3234	0.0571	1.38182	1.482e-08	0.1082	0.573584	0.775335	0.782888	1	0	Yes	Yes	0.438498	0.8849	0.3698	0.1172	0.5778	0.3845	0	0	GCC2	LIMS1	none	GCC2,LIMS1	1	0	0	0	0	Zfp187	2	0	127	0	0
eyebrows:chr2:108931338-109571508	rs2378113	2	109066424	A	G	0.76	0.99	0.99	No	0.7199	0.7756	1.482e-08	1	rs3827760	0.3234	0.0571	1.38182	1.482e-08	0.1082	0.573818	0.775589	0.782888	1	0	Yes	Yes	0.421526	0.8839	0.3638	0.0628	0.5735	0.3814	0	0	GCC2	LIMS1	none	GCC2,LIMS1	1	0	0	0	0	4	2	0	127	0	0
eyebrows:chr2:108931338-109571508	rs12468026	2	109067103	T	C	0.76	0.99	0.99	No	0.7199	0.7756	1.482e-08	1	rs3827760	0.3234	0.0571	1.38182	1.482e-08	0.1082	0.573818	0.775589	0.782888	1	0	Yes	Yes	0.42472	0.8839	0.3638	0.0749	0.5735	0.3814	0	0	GCC2	LIMS1	none	GCC2,LIMS1	1	0	0	0	0	NRSF_disc9;YY1_disc3;Zfx	0	0	11	74	0
eyebrows:chr2:108931338-109571508	rs2090803	2	109071473	G	A	0.76	0.99	0.99	No	0.7199	0.7756	1.482e-08	1	rs3827760	0.3234	0.0571	1.38182	1.482e-08	0.1082	0.573584	0.775335	0.782888	1	0	Yes	Yes	0.446086	0.8889	0.3728	0.1354	0.5807	0.3896	0	0	GCC2	LIMS1	none	GCC2,LIMS1	1	0	0	0	0	4	0	0	0	0	0
eyebrows:chr2:108931338-109571508	rs62150806	2	109076980	T	C	0.76	0.99	0.99	No	0.7199	0.7756	1.482e-08	1	rs3827760	0.3234	0.0571	1.38182	1.482e-08	0.1082	0.573584	0.775335	0.782888	1	0	Yes	Yes	0.436302	0.8839	0.3638	0.118	0.5749	0.3814	0	0	GCC2	LIMS1	none	GCC2,LIMS1	1	0	0	0	0	CEBPB_known4	0	0	1	4	0
eyebrows:chr2:108931338-109571508	rs28773290	2	109079080	A	G	0.76	0.99	0.99	No	0.7199	0.7756	1.482e-08	1	rs3827760	0.3234	0.0571	1.38182	1.482e-08	0.1082	0.573584	0.775335	0.782888	1	0	Yes	Yes	0.436302	0.8839	0.3638	0.118	0.5749	0.3814	0	0	GCC2	LIMS1	none	GCC2,LIMS1	1	0	0	0	0	7	0	0	0	0	0
eyebrows:chr2:108931338-109571508	rs12478058	2	109081249	A	G	0.76	0.99	0.99	No	0.7199	0.7756	1.482e-08	1	rs3827760	0.3234	0.0571	1.38182	1.482e-08	0.1082	0.573584	0.775335	0.782888	1	0	Yes	Yes	0.436102	0.8839	0.3628	0.118	0.5749	0.3814	0	0	GCC2	LIMS1	none	GCC2,LIMS1	1	0	0	0	0	27	0	0	0	0	0
eyebrows:chr2:108931338-109571508	rs10179602	2	109085373	G	A	0.76	0.99	0.99	No	0.7199	0.7756	1.482e-08	1	rs3827760	0.3234	0.0571	1.38182	1.482e-08	0.1082	0.573818	0.775589	0.782888	1	0	Yes	Yes	0.421725	0.8839	0.3638	0.0628	0.5735	0.3824	0	0	GCC2	LIMS1	GCC2-AS1	GCC2,GCC2-AS1,LIMS1	1	0	0	0	0	7	1	0	0	0	0
eyebrows:chr2:108931338-109571508	rs71980528	2	109085654	C	CAAAG	0.76	0.99	0.99	No	0.7199	0.7756	1.482e-08	1	rs3827760	0.3234	0.0571	1.38182	1.482e-08	0.1082	0.573584	0.775335	0.782888	1	0	Yes	Yes	0.436502	0.8839	0.3638	0.1172	0.5749	0.3834	0	0	GCC2	LIMS1	GCC2-AS1	GCC2,GCC2-AS1,LIMS1	1	0	0	0	0	16	0	0	0	0	0
eyebrows:chr2:108931338-109571508	rs3213886	2	109092121	A	G	0.76	0.99	0.99	No	0.7199	0.7756	1.482e-08	1	rs3827760	0.3234	0.0571	1.38182	1.482e-08	0.1082	0.573584	0.775335	0.782888	1	0	Yes	Yes	0.436302	0.8839	0.3638	0.118	0.5749	0.3814	0	0	GCC2	LIMS1	GCC2-AS1	GCC2,GCC2-AS1,LIMS1	1	0	0	0	0	Spdef	0	0	0	0	0
eyebrows:chr2:108931338-109571508	rs200177100	2	109092509	GCC	G	0.76	0.99	0.99	No	0.7199	0.7756	1.482e-08	1	rs3827760	0.3234	0.0571	1.38182	1.482e-08	0.1082	0.573584	0.775335	0.782888	1	0	Yes	Yes	0.435503	0.8829	0.3628	0.118	0.5749	0.3793	0	0	GCC2	LIMS1	GCC2-AS1	GCC2,GCC2-AS1,LIMS1	1	0	0	0	0	9	0	0	0	0	0
eyebrows:chr2:108931338-109571508	rs6723641	2	109092862	A	G	0.76	0.99	0.99	No	0.7199	0.7756	1.482e-08	1	rs3827760	0.3234	0.0571	1.38182	1.482e-08	0.1082	0.573584	0.775335	0.782888	1	0	Yes	Yes	0.436302	0.8839	0.3648	0.1172	0.5749	0.3814	0	0	GCC2	LIMS1	GCC2-AS1	GCC2,GCC2-AS1,LIMS1	1	0	0	0	0	7	0	0	0	0	0
eyebrows:chr2:108931338-109571508	rs3213887	2	109098994	C	T	0.76	0.99	0.99	No	0.7199	0.7756	1.482e-08	1	rs3827760	0.3234	0.0571	1.38182	1.482e-08	0.1082	0.573584	0.775335	0.782888	1	0	Yes	Yes	0.436302	0.8839	0.3638	0.118	0.5749	0.3814	0	0	GCC2	LIMS1	GCC2-AS1	GCC2,GCC2-AS1,LIMS1	1	0	0	0	0	Pou1f1_2;Pou2f2_known8;Pou4f3	0	0	0	0	0
eyebrows:chr2:108931338-109571508	rs12619704	2	109102491	A	C	0.76	0.99	0.99	No	0.7199	0.7756	1.482e-08	1	rs3827760	0.3234	0.0571	1.38182	1.482e-08	0.1082	0.573584	0.775335	0.782888	1	0	Yes	Yes	0.436302	0.8839	0.3638	0.118	0.5749	0.3814	0	0	GCC2	LIMS1	GCC2-AS1	GCC2,GCC2-AS1,LIMS1	1	0	0	0	0	14	0	0	0	0	0
eyebrows:chr2:108931338-109571508	rs2053262	2	109104643	A	G	0.76	0.99	0.99	No	0.7199	0.7756	1.482e-08	1	rs3827760	0.3234	0.0571	1.38182	1.482e-08	0.1082	0.573584	0.775335	0.782888	1	0	Yes	Yes	0.436502	0.8839	0.3638	0.1188	0.5749	0.3814	0	0	GCC2	LIMS1	GCC2-AS1	GCC2,GCC2-AS1,LIMS1	1	0	0	0	0	AP-1_disc7;NF-E2_disc3	0	0	0	0	0
eyebrows:chr2:108931338-109571508	rs11123699	2	109123110	C	T	0.76	0.99	0.99	No	0.7199	0.7756	1.482e-08	1	rs3827760	0.3234	0.0571	1.38182	1.482e-08	0.1082	0.573584	0.775335	0.782888	1	0	Yes	Yes	0.436502	0.8839	0.3638	0.1188	0.5749	0.3814	0	0	GCC2	LIMS1	GCC2-AS1	GCC2,GCC2-AS1,LIMS1	1	0	0	0	0	AIRE_2;Irf_known9	0	0	0	0	0
eyebrows:chr2:108931338-109571508	rs10779898	2	109128702	A	G	0.75	0.94	0.94	No	0.7199	0.7756	1.482e-08	1	rs3827760	0.3234	0.0571	1.38182	1.482e-08	0.1082	0.573647	0.775568	0.782888	1	0	Yes	Yes	0.432508	0.8681	0.3638	0.118	0.5749	0.3783	0	0	GCC2-AS1	LIMS1	GCC2	GCC2-AS1,GCC2,LIMS1	-9999	-9999	-9999	-9999	-9999	LUN-1	0	0	0	2	0
eyebrows:chr2:108931338-109571508	rs12470572	2	109129728	C	G	0.76	0.98	0.98	No	0.7199	0.7756	1.482e-08	1	rs3827760	0.3234	0.0571	1.38182	1.482e-08	0.1082	0.573344	0.775078	0.782888	1	0	Yes	Yes	0.451877	0.877	0.3688	0.171	0.5836	0.3855	0	0	GCC2-AS1	LIMS1	GCC2	GCC2-AS1,GCC2,LIMS1	-9999	-9999	-9999	-9999	-9999	Mef2_known5;Zfp187	0	0	0	0	0
eyebrows:chr2:108931338-109571508	rs13418335	2	109129830	C	T	0.24	0.97	0.97	No	0.2801	0.2244	1.482e-08	1	rs3827760	-0.3234	0.0571	0.723684	1.482e-08	0.1082	0.573584	0.775335	0.782888	1	0	Yes	Yes	0.572484	0.1171	0.663	0.8797	0.4265	0.637	0	0	GCC2-AS1	LIMS1	GCC2	GCC2-AS1,GCC2,LIMS1	-9999	-9999	-9999	-9999	-9999	6	0	0	0	0	0
eyebrows:chr2:108931338-109571508	rs56830756	2	109129831	T	C	0.23	0.88	0.89	No	0.2801	0.2244	1.482e-08	1	rs3827760	-0.3234	0.0571	0.723684	1.482e-08	0.1082	0.572654	0.774992	0.782888	1	0	Yes	Yes	0.547923	0.123	0.662	0.7935	0.4179	0.6288	0	0	GCC2-AS1	LIMS1	GCC2	GCC2-AS1,GCC2,LIMS1	-9999	-9999	-9999	-9999	-9999	Mtf1_1;Zfp161_2	0	0	0	0	0
eyebrows:chr2:108931338-109571508	rs12616909	2	109139625	A	G	0.76	0.99	0.99	No	0.7199	0.7756	1.482e-08	1	rs3827760	0.3234	0.0571	1.38182	1.482e-08	0.1082	0.573584	0.775335	0.782888	1	0	Yes	Yes	0.436701	0.8829	0.3688	0.1135	0.5807	0.3814	0	0	GCC2-AS1	LIMS1	GCC2	GCC2-AS1,LIMS1,GCC2	-9999	-9999	-9999	-9999	-9999	4	0	0	0	0	0
eyebrows:chr2:108931338-109571508	rs12621167	2	109140631	C	T	0.76	0.98	0.98	No	0.7199	0.7756	1.482e-08	1	rs3827760	0.3234	0.0571	1.38182	1.482e-08	0.1082	0.573584	0.775335	0.782888	1	0	Yes	Yes	0.4373	0.8849	0.3688	0.1127	0.5821	0.3824	0	0	GCC2-AS1	LIMS1	GCC2	GCC2-AS1,LIMS1,GCC2	-9999	-9999	-9999	-9999	-9999	CEBPB_known5;RXRA_known4;Sox_18	0	0	0	0	0
eyebrows:chr2:108931338-109571508	rs10209909	2	109143238	C	T	0.76	0.99	0.99	No	0.7199	0.7756	1.482e-08	1	rs3827760	0.3234	0.0571	1.38182	1.482e-08	0.1082	0.573584	0.775335	0.782888	1	0	Yes	Yes	0.436701	0.8839	0.3688	0.1127	0.5807	0.3814	0	0	GCC2-AS1	LIMS1	GCC2	GCC2-AS1,LIMS1,GCC2	-9999	-9999	-9999	-9999	-9999	Dobox4;Ncx_2	0	0	0	0	0
eyebrows:chr2:108931338-109571508	rs2118449	2	109146948	C	T	0.77	0.97	0.98	No	0.7199	0.7756	1.482e-08	1	rs3827760	0.3234	0.0571	1.38182	1.482e-08	0.1082	0.573349	0.775082	0.782888	1	0	Yes	Yes	0.44389	0.8839	0.3718	0.1339	0.5879	0.3814	0	0	GCC2-AS1	LIMS1	GCC2	GCC2-AS1,LIMS1,GCC2	-9999	-9999	-9999	-9999	-9999	5	0	0	0	0	0
eyebrows:chr2:108931338-109571508	rs13413892	2	109147760	A	G	0.76	0.99	0.99	No	0.7199	0.7756	1.482e-08	1	rs3827760	0.3234	0.0571	1.38182	1.482e-08	0.1082	0.573584	0.775335	0.782888	1	0	Yes	Yes	0.433706	0.8839	0.3688	0.1021	0.5807	0.3804	0	0	GCC2-AS1	LIMS1	GCC2	GCC2-AS1,LIMS1,GCC2	-9999	-9999	-9999	-9999	-9999	0	0	0	1	25	1
eyebrows:chr2:108931338-109571508	rs11123704	2	109148110	G	C	0.76	0.99	0.99	No	0.7199	0.7756	1.482e-08	1	rs3827760	0.3234	0.0571	1.38182	1.482e-08	0.1082	0.573584	0.775335	0.782888	1	0	Yes	Yes	0.433706	0.8839	0.3688	0.1021	0.5807	0.3804	0	0	GCC2-AS1	LIMS1	GCC2	GCC2-AS1,LIMS1,GCC2	-9999	-9999	-9999	-9999	-9999	Ik-1_2;SP1_known3;Znf143_disc3	0	0	0	13	0
eyebrows:chr2:108931338-109571508	rs148838049	2	109149830	T	TATCTATTAA	0.76	0.99	0.99	No	0.7199	0.7756	1.482e-08	1	rs3827760	0.3234	0.0571	1.38182	1.482e-08	0.1082	0.573584	0.775335	0.782888	1	0	Yes	Yes	0.433307	0.8839	0.3678	0.1021	0.5807	0.3793	0	0	GCC2-AS1	LIMS1	GCC2	GCC2-AS1,LIMS1,GCC2	-9999	-9999	-9999	-9999	-9999	CHOP::CEBPalpha;Ncx_2;Nkx6-1_1	0	0	104	10	0
eyebrows:chr2:108931338-109571508	rs11123706	2	109150164	T	C	0.76	0.97	0.97	No	0.7199	0.7756	1.482e-08	1	rs3827760	0.3234	0.0571	1.38182	1.482e-08	0.1082	0.573351	0.775748	0.782888	1	0	Yes	Yes	0.361621	0.8839	0.2306	0.0151	0.4986	0.3292	0	0	GCC2-AS1	LIMS1	GCC2	GCC2-AS1,LIMS1,GCC2	-9999	-9999	-9999	-9999	-9999	Nrf1_disc1;p300_disc8	0	0	127	0	0
eyebrows:chr2:108931338-109571508	rs13402500	2	109151701	G	A	0.76	0.99	0.99	No	0.7199	0.7756	1.482e-08	1	rs3827760	0.3234	0.0571	1.38182	1.482e-08	0.1082	0.573584	0.775335	0.782888	1	0	Yes	Yes	0.433107	0.8839	0.3678	0.1029	0.5807	0.3773	0	0	LIMS1	GCC2-AS1	GCC2	LIMS1,GCC2-AS1,GCC2	1	0	0	0	0	Ets_disc1;RP58	0	0	126	1	0
eyebrows:chr2:108931338-109571508	rs13394465	2	109152929	C	T	0.76	0.99	0.99	No	0.7199	0.7756	1.482e-08	1	rs3827760	0.3234	0.0571	1.38182	1.482e-08	0.1082	0.573584	0.775335	0.782888	1	0	Yes	Yes	0.432907	0.8839	0.3678	0.1021	0.5807	0.3773	0	0	LIMS1	GCC2-AS1	GCC2	LIMS1,GCC2-AS1,GCC2	1	0	0	0	0	CTCF_disc2;Sin3Ak-20_disc3;Zfp691	1	0	46	80	0
eyebrows:chr2:108931338-109571508	rs10171507	2	109160045	G	C	0.76	0.99	0.99	No	0.7199	0.7756	1.482e-08	1	rs3827760	0.3234	0.0571	1.38182	1.482e-08	0.1082	0.573584	0.775335	0.782888	1	0	Yes	Yes	0.432907	0.8839	0.3678	0.1021	0.5807	0.3773	0	0	LIMS1	GCC2-AS1	GCC2	LIMS1,GCC2-AS1,GCC2	1	0	0	0	0	0	0	0	0	0	0
eyebrows:chr2:108931338-109571508	rs12613554	2	109160675	A	G	0.76	0.99	0.99	No	0.7199	0.7756	1.482e-08	1	rs3827760	0.3234	0.0571	1.38182	1.482e-08	0.1082	0.573818	0.775589	0.782888	1	0	Yes	Yes	0.421925	0.8839	0.3678	0.0605	0.5807	0.3773	0	0	LIMS1	GCC2-AS1	GCC2	LIMS1,GCC2-AS1,GCC2	1	0	0	0	0	0	1	0	0	0	0
eyebrows:chr2:108931338-109571508	rs12473539	2	109165372	G	A	0.76	0.99	0.99	No	0.7199	0.7756	1.482e-08	1	rs3827760	0.3234	0.0571	1.38182	1.482e-08	0.1082	0.573584	0.775335	0.782888	1	0	Yes	Yes	0.432907	0.8839	0.3678	0.1021	0.5807	0.3773	0	0	LIMS1	GCC2-AS1	GCC2	LIMS1,GCC2-AS1,GCC2	1	0	0	0	0	Crx_2;Obox3	1	0	0	49	0
eyebrows:chr2:108931338-109571508	rs4012158	2	109167281	G	A	0.76	0.99	0.99	No	0.7199	0.7756	1.482e-08	1	rs3827760	0.3234	0.0571	1.38182	1.482e-08	0.1082	0.573818	0.775589	0.782888	1	0	Yes	Yes	0.421925	0.8839	0.3678	0.0605	0.5807	0.3773	0	0	LIMS1	GCC2-AS1	none	LIMS1,GCC2-AS1	1	0	0	0	0	9	0	0	0	0	0
eyebrows:chr2:108931338-109571508	rs1469965	2	109170420	G	A	0.76	0.99	0.99	No	0.7199	0.7756	1.482e-08	1	rs3827760	0.3234	0.0571	1.38182	1.482e-08	0.1082	0.573584	0.775335	0.782888	1	0	Yes	Yes	0.433906	0.8839	0.3678	0.1059	0.5807	0.3773	0	0	LIMS1	GCC2-AS1	none	LIMS1,GCC2-AS1	1	0	0	0	0	p300_disc5	1	0	0	74	0
eyebrows:chr2:108931338-109571508	rs893405	2	109173294	G	A	0.76	0.99	0.99	No	0.7199	0.7756	1.482e-08	1	rs3827760	0.3234	0.0571	1.38182	1.482e-08	0.1082	0.573584	0.775335	0.782888	1	0	Yes	Yes	0.432708	0.8839	0.3668	0.1021	0.5807	0.3773	0	0	LIMS1	GCC2-AS1	none	LIMS1,GCC2-AS1	1	0	0	0	0	0	0	0	0	30	0
eyebrows:chr2:108931338-109571508	rs10432615	2	109174381	G	A	0.76	0.99	0.99	No	0.7199	0.7756	1.482e-08	1	rs3827760	0.3234	0.0571	1.38182	1.482e-08	0.1082	0.573584	0.775335	0.782888	1	0	Yes	Yes	0.432907	0.8839	0.3678	0.1021	0.5807	0.3773	0	0	LIMS1	GCC2-AS1	none	LIMS1,GCC2-AS1	1	0	0	0	0	7	0	0	0	0	0
eyebrows:chr2:108931338-109571508	rs7567726	2	109020902	C	G	0.23	0.98	0.98	No	0.278	0.222	1.485e-08	1	rs3827760	-0.3237	0.05717	0.723467	1.485e-08	0.1034	0.564755	0.764156	0.780539	1	0	Yes	Yes	0.444489	0.1121	0.2853	0.9372	0.2017	0.4571	0	0	none	GCC2	SULT1C4	SULT1C4,GCC2	-9999	-9999	-9999	-9999	-9999	10	0	0	0	10	0
eyebrows:chr2:108931338-109571508	rs11123708	2	109195859	C	T	0.76	0.99	0.99	No	0.7194	0.7753	1.491e-08	1	rs3827760	0.3231	0.05706	1.3814	1.491e-08	0.1083	0.572833	0.775683	0.782633	1	0	Yes	Yes	0.432907	0.8839	0.3678	0.1021	0.5807	0.3773	0	0	LIMS1	GCC2-AS1	none	LIMS1,GCC2-AS1	1	0	0	0	0	0	1	0	0	27	0
eyebrows:chr2:108931338-109571508	rs10187016	2	109196763	G	T	0.76	0.99	0.99	No	0.7194	0.7753	1.491e-08	1	rs3827760	0.3231	0.05706	1.3814	1.491e-08	0.1083	0.572833	0.775683	0.782633	1	0	Yes	Yes	0.434505	0.8839	0.3738	0.1021	0.5836	0.3773	0	0	LIMS1	GCC2-AS1	none	LIMS1,GCC2-AS1	1	0	0	0	0	Foxa_disc4;STAT_disc5	1	0	0	95	0
eyebrows:chr2:108931338-109571508	rs10177848	2	109197748	T	C	0.76	0.99	0.99	No	0.7194	0.7753	1.491e-08	1	rs3827760	0.3231	0.05706	1.3814	1.491e-08	0.1083	0.572833	0.775683	0.782633	1	0	Yes	Yes	0.432907	0.8839	0.3678	0.1021	0.5807	0.3773	0	0	LIMS1	GCC2-AS1	none	LIMS1,GCC2-AS1	1	0	0	0	0	0	1	0	0	43	0
eyebrows:chr2:108931338-109571508	rs13413437	2	109198530	C	T	0.76	0.99	0.99	No	0.7194	0.7753	1.491e-08	1	rs3827760	0.3231	0.05706	1.3814	1.491e-08	0.1083	0.572833	0.775683	0.782633	1	0	Yes	Yes	0.432708	0.8839	0.3678	0.1021	0.5807	0.3763	1	0	LIMS1	GCC2-AS1	none	LIMS1,GCC2-AS1	1	0	0	0	0	DMRT7;NRSF_disc6;Rhox11	4	0	0	0	0
eyebrows:chr2:108931338-109571508	rs10191039	2	109201436	C	G	0.76	0.99	0.99	No	0.7194	0.7753	1.491e-08	1	rs3827760	0.3231	0.05706	1.3814	1.491e-08	0.1083	0.572833	0.775683	0.782633	1	0	Yes	Yes	0.432907	0.8839	0.3678	0.1021	0.5807	0.3773	0	0	LIMS1	GCC2-AS1	none	LIMS1,GCC2-AS1	1	0	0	0	0	SZF1-1	0	0	0	19	0
eyebrows:chr2:108931338-109571508	rs12620438	2	109203748	T	G	0.76	0.95	0.96	No	0.7194	0.7753	1.491e-08	1	rs3827760	0.3231	0.05706	1.3814	1.491e-08	0.1083	0.572833	0.775683	0.782633	1	0	Yes	Yes	0.420327	0.876	0.3648	0.0681	0.5764	0.3732	0	0	LIMS1	GCC2-AS1	none	LIMS1,GCC2-AS1	1	0	0	0	0	5	0	0	1	116	0
eyebrows:chr2:108931338-109571508	rs13422997	2	109206464	G	T	0.76	0.99	0.99	No	0.7194	0.7753	1.491e-08	1	rs3827760	0.3231	0.05706	1.3814	1.491e-08	0.1083	0.572833	0.775683	0.782633	1	0	Yes	Yes	0.432907	0.8839	0.3678	0.1021	0.5807	0.3773	1	0	LIMS1	GCC2-AS1	none	LIMS1,GCC2-AS1	1	0	0	0	0	5	1	0	16	70	0
eyebrows:chr2:108931338-109571508	rs56286981	2	109208395	T	C	0.76	0.99	0.99	No	0.7194	0.7753	1.491e-08	1	rs3827760	0.3231	0.05706	1.3814	1.491e-08	0.1083	0.572833	0.775683	0.782633	1	0	Yes	Yes	0.432907	0.8839	0.3678	0.1021	0.5807	0.3773	0	0	LIMS1	GCC2-AS1	none	LIMS1,GCC2-AS1	1	0	0	0	0	Zfp128	0	0	0	9	0
eyebrows:chr2:108931338-109571508	rs12463986	2	109213650	T	C	0.76	0.99	0.99	No	0.7194	0.7753	1.491e-08	1	rs3827760	0.3231	0.05706	1.3814	1.491e-08	0.1083	0.572833	0.775683	0.782633	1	0	Yes	Yes	0.432308	0.8839	0.3678	0.1021	0.5793	0.3753	0	0	LIMS1	GCC2-AS1	none	LIMS1,GCC2-AS1	1	0	0	0	0	17	0	0	0	48	1
eyebrows:chr2:108931338-109571508	rs12473859	2	109220483	G	A	0.76	0.99	0.99	No	0.7194	0.7753	1.491e-08	1	rs3827760	0.3231	0.05706	1.3814	1.491e-08	0.1083	0.572833	0.775683	0.782633	1	0	Yes	Yes	0.432907	0.8839	0.3678	0.1021	0.5807	0.3773	0	0	LIMS1	GCC2-AS1	none	LIMS1,GCC2-AS1	1	0	0	0	0	FAC1;NF-AT;TEF	0	0	0	18	0
eyebrows:chr2:108931338-109571508	rs7565372	2	109220910	A	G	0.76	0.99	0.99	No	0.7194	0.7753	1.491e-08	1	rs3827760	0.3231	0.05706	1.3814	1.491e-08	0.1083	0.572833	0.775683	0.782633	1	0	Yes	Yes	0.432907	0.8839	0.3678	0.1021	0.5807	0.3773	0	0	LIMS1	GCC2-AS1	none	LIMS1,GCC2-AS1	1	0	0	0	0	9	1	0	0	29	0
eyebrows:chr2:108931338-109571508	rs56404313	2	109231433	G	A	0.76	0.99	0.99	No	0.7194	0.7753	1.491e-08	1	rs3827760	0.3231	0.05706	1.3814	1.491e-08	0.1083	0.572833	0.775683	0.782633	1	0	Yes	Yes	0.434704	0.8839	0.3678	0.1029	0.5807	0.3855	0	0	LIMS1	GCC2-AS1,RANBP2	none	LIMS1,GCC2-AS1,RANBP2	1	0	0	0	0	4	0	0	0	42	0
eyebrows:chr2:108931338-109571508	rs6707379	2	109234567	A	G	0.76	0.99	0.99	No	0.7194	0.7753	1.491e-08	1	rs3827760	0.3231	0.05706	1.3814	1.491e-08	0.1083	0.572833	0.775683	0.782633	1	0	Yes	Yes	0.432907	0.8849	0.3678	0.0983	0.5807	0.3814	0	0	LIMS1	GCC2-AS1,RANBP2	none	LIMS1,GCC2-AS1,RANBP2	1	0	0	0	0	0	1	0	0	87	0
eyebrows:chr2:108931338-109571508	rs62149920	2	109238981	C	T	0.76	0.99	0.99	No	0.7194	0.7753	1.491e-08	1	rs3827760	0.3231	0.05706	1.3814	1.491e-08	0.1083	0.572833	0.775683	0.782633	1	0	Yes	Yes	0.432907	0.8839	0.3678	0.1021	0.5807	0.3773	0	0	LIMS1	GCC2-AS1,RANBP2	none	LIMS1,GCC2-AS1,RANBP2	1	0	0	0	0	Foxa_disc2	0	0	23	32	0
eyebrows:chr2:108931338-109571508	rs6711276	2	109242729	T	A	0.76	0.99	0.99	No	0.7194	0.7753	1.491e-08	1	rs3827760	0.3231	0.05706	1.3814	1.491e-08	0.1083	0.573067	0.775936	0.782633	1	0	Yes	Yes	0.430312	0.8839	0.3678	0.0908	0.5793	0.3804	0	0	LIMS1	GCC2-AS1,RANBP2	none	LIMS1,GCC2-AS1,RANBP2	1	0	0	0	0	Cdx2_1;GATA_known10	0	0	2	24	0
eyebrows:chr2:108931338-109571508	rs58675682	2	109245879	C	CATA	0.76	0.99	0.99	No	0.7194	0.7753	1.491e-08	1	rs3827760	0.3231	0.05706	1.3814	1.491e-08	0.1083	0.573067	0.775936	0.782633	1	0	Yes	Yes	0.410543	0.8839	0.3678	0.0227	0.5706	0.3773	0	0	LIMS1	RANBP2,GCC2-AS1	none	LIMS1,RANBP2,GCC2-AS1	1	0	0	0	0	5	0	0	0	29	0
eyebrows:chr2:108931338-109571508	rs12468001	2	109250067	G	A	0.76	0.99	0.99	No	0.7194	0.7753	1.491e-08	1	rs3827760	0.3231	0.05706	1.3814	1.491e-08	0.1083	0.572833	0.775683	0.782633	1	0	Yes	Yes	0.432308	0.8839	0.3678	0.0976	0.5807	0.3804	0	0	LIMS1	RANBP2,GCC2-AS1	none	LIMS1,RANBP2,GCC2-AS1	1	0	0	0	0	6	0	0	0	66	0
eyebrows:chr2:108931338-109571508	rs56216507	2	109251065	A	G	0.76	0.99	0.99	No	0.7194	0.7753	1.491e-08	1	rs3827760	0.3231	0.05706	1.3814	1.491e-08	0.1083	0.572833	0.775683	0.782633	1	0	Yes	Yes	0.432308	0.8839	0.3678	0.0976	0.5807	0.3804	0	0	LIMS1	RANBP2,GCC2-AS1	none	LIMS1,RANBP2,GCC2-AS1	1	0	0	0	0	5	0	0	0	125	0
eyebrows:chr2:108931338-109571508	rs78158161	2	109253555	G	A	0.77	0.94	0.94	No	0.7194	0.7753	1.491e-08	1	rs3827760	0.3231	0.05706	1.3814	1.491e-08	0.1083	0.572593	0.775425	0.782633	1	0	Yes	Yes	0.463658	0.88	0.4135	0.1899	0.5908	0.3661	0	0	LIMS1	RANBP2,GCC2-AS1	LIMS1-AS1	LIMS1,LIMS1-AS1,RANBP2,GCC2-AS1	1	0	0	0	0	6	0	0	0	123	0
eyebrows:chr2:108931338-109571508	rs55861910	2	109255061	C	G	0.76	0.99	0.99	No	0.7194	0.7753	1.491e-08	1	rs3827760	0.3231	0.05706	1.3814	1.491e-08	0.1083	0.573067	0.775936	0.782633	1	0	Yes	Yes	0.422324	0.8839	0.3668	0.0613	0.5793	0.3804	0	0	LIMS1	RANBP2,GCC2-AS1	LIMS1-AS1	LIMS1,LIMS1-AS1,RANBP2,GCC2-AS1	1	0	0	0	0	Pax-4_4	0	0	0	20	0
eyebrows:chr2:108931338-109571508	rs12469016	2	109256535	G	A	0.76	0.99	0.99	No	0.7194	0.7753	1.491e-08	1	rs3827760	0.3231	0.05706	1.3814	1.491e-08	0.1083	0.572833	0.775683	0.782633	1	0	Yes	Yes	0.432508	0.8839	0.3678	0.0983	0.5807	0.3804	0	0	LIMS1	RANBP2,GCC2-AS1	LIMS1-AS1	LIMS1,LIMS1-AS1,RANBP2,GCC2-AS1	1	0	0	0	0	0	2	0	0	115	0
eyebrows:chr2:108931338-109571508	rs6736248	2	109264897	C	A	0.76	0.99	0.99	No	0.7194	0.7753	1.491e-08	1	rs3827760	0.3231	0.05706	1.3814	1.491e-08	0.1083	0.572833	0.775683	0.782633	1	0	Yes	Yes	0.432308	0.8839	0.3678	0.0976	0.5807	0.3804	0	0	LIMS1	RANBP2	LIMS1-AS1	LIMS1,LIMS1-AS1,RANBP2	1	0	0	0	0	0	0	0	0	0	0
eyebrows:chr2:108931338-109571508	rs62149957	2	109270496	A	G	0.76	0.96	0.96	No	0.7194	0.7753	1.491e-08	1	rs3827760	0.3231	0.05706	1.3814	1.491e-08	0.1083	0.572833	0.775683	0.782633	1	0	Yes	Yes	0.402756	0.8839	0.3052	0.0923	0.5461	0.3252	0	0	LIMS1	RANBP2	LIMS1-AS1	LIMS1,LIMS1-AS1,RANBP2	1	0	0	0	0	4	0	0	0	76	1
eyebrows:chr2:108931338-109571508	rs12472770	2	109277239	T	C	0.76	0.99	0.99	No	0.7194	0.7753	1.491e-08	1	rs3827760	0.3231	0.05706	1.3814	1.491e-08	0.1083	0.572833	0.775683	0.782633	1	0	Yes	Yes	0.433307	0.8839	0.3678	0.1014	0.5807	0.3804	0	0	LIMS1	RANBP2	LIMS1-AS1	LIMS1,LIMS1-AS1,RANBP2	1	0	0	0	0	7	0	0	0	0	0
eyebrows:chr2:108931338-109571508	rs12619855	2	109278500	A	G	0.76	0.99	0.99	No	0.7194	0.7753	1.491e-08	1	rs3827760	0.3231	0.05706	1.3814	1.491e-08	0.1083	0.572833	0.775683	0.782633	1	0	Yes	Yes	0.433307	0.8839	0.3678	0.1014	0.5807	0.3804	0	0	LIMS1	RANBP2	LIMS1-AS1	LIMS1,LIMS1-AS1,RANBP2	1	0	0	0	0	Barhl1;Foxp1;Hoxb6	0	0	0	104	3
eyebrows:chr2:108931338-109571508	rs3863927	2	109279517	G	A	0.76	0.98	0.98	No	0.7194	0.7753	1.491e-08	1	rs3827760	0.3231	0.05706	1.3814	1.491e-08	0.1083	0.572833	0.775683	0.782633	1	0	Yes	Yes	0.433107	0.8829	0.3678	0.1021	0.5793	0.3804	0	0	LIMS1	RANBP2	LIMS1-AS1	LIMS1,LIMS1-AS1,RANBP2	1	0	0	0	0	GR_known2;Irx	0	0	0	39	0
eyebrows:chr2:108931338-109571508	rs6721527	2	109280219	T	A	0.76	0.98	0.98	No	0.7194	0.7753	1.491e-08	1	rs3827760	0.3231	0.05706	1.3814	1.491e-08	0.1083	0.573067	0.775936	0.782633	1	0	Yes	Yes	0.422324	0.8819	0.3688	0.062	0.5793	0.3793	0	0	LIMS1	RANBP2	LIMS1-AS1	LIMS1,LIMS1-AS1,RANBP2	1	0	0	0	0	15	0	0	0	10	0
eyebrows:chr2:108931338-109571508	rs62151369	2	109280501	C	T	0.76	0.98	0.98	No	0.7194	0.7753	1.491e-08	1	rs3827760	0.3231	0.05706	1.3814	1.491e-08	0.1083	0.572833	0.775683	0.782633	1	0	Yes	Yes	0.433906	0.8829	0.3678	0.1082	0.5749	0.3793	0	0	LIMS1	RANBP2	LIMS1-AS1	LIMS1,LIMS1-AS1,RANBP2	1	0	0	0	0	0	0	0	0	8	1
eyebrows:chr2:108931338-109571508	rs12053417	2	109281296	T	G	0.76	0.99	0.99	No	0.7194	0.7753	1.491e-08	1	rs3827760	0.3231	0.05706	1.3814	1.491e-08	0.1083	0.572833	0.775683	0.782633	1	0	Yes	Yes	0.432109	0.8839	0.3648	0.1014	0.5807	0.3773	0	0	LIMS1	RANBP2	LIMS1-AS1	LIMS1,LIMS1-AS1,RANBP2	1	0	0	0	0	SIX5_known1	0	0	0	2	0
eyebrows:chr2:108931338-109571508	rs77041714	2	109285736	T	C	0.76	0.99	0.99	No	0.7194	0.7753	1.491e-08	1	rs3827760	0.3231	0.05706	1.3814	1.491e-08	0.1083	0.572833	0.775683	0.782633	1	0	Yes	Yes	0.433307	0.8839	0.3678	0.1014	0.5807	0.3804	0	0	LIMS1	RANBP2	LIMS1-AS1	LIMS1,LIMS1-AS1,RANBP2	1	0	0	0	0	AhR::Arnt_2;Arnt_2	0	0	0	0	0
eyebrows:chr2:108931338-109571508	rs57034659	2	109291142	G	A	0.76	0.99	0.99	No	0.7194	0.7753	1.491e-08	1	rs3827760	0.3231	0.05706	1.3814	1.491e-08	0.1083	0.572833	0.775683	0.782633	1	0	Yes	Yes	0.433107	0.8829	0.3678	0.1014	0.5807	0.3804	0	0	LIMS1	RANBP2	LIMS1-AS1	LIMS1,LIMS1-AS1,RANBP2	1	0	0	0	0	NRSF_disc9;Zbtb3	0	0	0	0	0
eyebrows:chr2:108931338-109571508	rs12617542	2	109291748	A	T	0.76	0.99	0.99	No	0.7194	0.7753	1.491e-08	1	rs3827760	0.3231	0.05706	1.3814	1.491e-08	0.1083	0.572833	0.775683	0.782633	1	0	Yes	Yes	0.433506	0.8839	0.3678	0.1021	0.5807	0.3804	0	0	LIMS1	RANBP2	LIMS1-AS1	LIMS1,LIMS1-AS1,RANBP2	1	0	0	0	0	Nrf-2_3	0	0	0	0	0
eyebrows:chr2:108931338-109571508	rs62151380	2	109292979	C	T	0.76	0.99	0.99	No	0.7194	0.7753	1.491e-08	1	rs3827760	0.3231	0.05706	1.3814	1.491e-08	0.1083	0.572833	0.775683	0.782633	1	0	Yes	Yes	0.433307	0.8839	0.3678	0.1014	0.5807	0.3804	0	0	LIMS1	RANBP2	LIMS1-AS1	LIMS1,LIMS1-AS1,RANBP2	1	0	0	0	0	EWSR1-FLI1;Mef2_known5	0	0	0	3	0
eyebrows:chr2:108931338-109571508	rs62151382	2	109293407	C	G	0.76	0.99	0.99	No	0.7194	0.7753	1.491e-08	1	rs3827760	0.3231	0.05706	1.3814	1.491e-08	0.1083	0.573067	0.775936	0.782633	1	0	Yes	Yes	0.430511	0.8839	0.3678	0.0908	0.5807	0.3804	0	0	LIMS1,LIMS1-AS1	RANBP2,CCDC138	none	LIMS1,LIMS1-AS1,RANBP2,CCDC138	1	0	0	0	0	5	0	0	0	10	0
eyebrows:chr2:108931338-109571508	rs56361916	2	109294892	TA	T	0.76	0.98	0.98	No	0.7194	0.7753	1.491e-08	1	rs3827760	0.3231	0.05706	1.3814	1.491e-08	0.1083	0.572833	0.775683	0.782633	1	0	Yes	Yes	0.432708	0.8819	0.3678	0.1014	0.5793	0.3804	0	0	LIMS1,LIMS1-AS1	RANBP2,CCDC138	none	LIMS1,LIMS1-AS1,RANBP2,CCDC138	1	0	0	0	0	8	0	0	0	65	4
eyebrows:chr2:108931338-109571508	rs3863928	2	109295193	G	A	0.76	0.99	0.99	No	0.7194	0.7753	1.491e-08	1	rs3827760	0.3231	0.05706	1.3814	1.491e-08	0.1083	0.573067	0.775936	0.782633	1	0	Yes	Yes	0.430711	0.8839	0.3688	0.0908	0.5807	0.3804	0	0	LIMS1	LIMS1-AS1,RANBP2,CCDC138	none	LIMS1,LIMS1-AS1,RANBP2,CCDC138	1	0	0	0	0	6	0	0	0	65	5
eyebrows:chr2:108931338-109571508	rs549782505	2	109175131	AT	A	0.77	0.85	0.85	No	0.7437	0.7972	1.515e-08	1	rs3827760	0.3344	0.05909	1.3971	1.515e-08	0.06628	0.516367	0.745354	0.757518	1	0	No	Yes	0.457268	0.8671	0.3757	0.1899	0.5749	0.3967			LIMS1	GCC2-AS1	none	LIMS1,GCC2-AS1	0	0	0	0	0		-9999	0	0	0	0
eyebrows:chr2:108931338-109571508	rs6746280	2	108969417	C	T	0.23	0.96	0.96	No	0.2788	0.2231	1.537e-08	1	rs3827760	-0.3235	0.05718	0.723612	1.537e-08	0.09626	0.553986	0.759545	0.77529	1	0	Yes	Yes	0.434305	0.0992	0.2694	0.9455	0.1916	0.4305	0	0	none	SULT1C4,GCC2	none	SULT1C4,GCC2	-9999	-9999	-9999	-9999	-9999	8	0	0	0	0	0
eyebrows:chr2:108931338-109571508	rs143223356	2	108973424	GT	G	0.23	0.99	0.99	No	0.2788	0.2231	1.537e-08	1	rs3827760	-0.3235	0.05718	0.723612	1.537e-08	0.09626	0.554684	0.75965	0.77529	1	0	Yes	Yes	0.407548	0.1091	0.2644	0.8343	0.1816	0.4458	0	0	none	SULT1C4,GCC2	none	SULT1C4,GCC2	-9999	-9999	-9999	-9999	-9999	17	0	0	0	0	0
eyebrows:chr2:108931338-109571508	rs2198467	2	108977263	A	G	0.23	0.99	0.99	No	0.2788	0.2231	1.537e-08	1	rs3827760	-0.3235	0.05718	0.723612	1.537e-08	0.09626	0.554684	0.75965	0.77529	1	0	Yes	Yes	0.41853	0.1091	0.2694	0.8722	0.1816	0.4458	0	0	none	SULT1C4,GCC2	none	SULT1C4,GCC2	-9999	-9999	-9999	-9999	-9999	VDR_4	0	0	0	0	0
eyebrows:chr2:108931338-109571508	rs2198468	2	108977283	C	T	0.23	0.99	0.99	No	0.2788	0.2231	1.537e-08	1	rs3827760	-0.3235	0.05718	0.723612	1.537e-08	0.09626	0.554684	0.75965	0.77529	1	0	Yes	Yes	0.407548	0.1091	0.2644	0.8343	0.1816	0.4458	0	0	none	SULT1C4,GCC2	none	SULT1C4,GCC2	-9999	-9999	-9999	-9999	-9999	Irf_known10	0	0	0	0	0
eyebrows:chr2:108931338-109571508	rs2198469	2	108977439	A	G	0.23	0.99	0.99	No	0.2788	0.2231	1.537e-08	1	rs3827760	-0.3235	0.05718	0.723612	1.537e-08	0.09626	0.554684	0.75965	0.77529	1	0	Yes	Yes	0.407548	0.1091	0.2644	0.8343	0.1816	0.4458	0	0	none	SULT1C4,GCC2	none	SULT1C4,GCC2	-9999	-9999	-9999	-9999	-9999	9	0	0	0	0	0
eyebrows:chr2:108931338-109571508	rs17190797	2	108982165	T	G	0.23	0.99	0.99	No	0.2788	0.2231	1.537e-08	1	rs3827760	-0.3235	0.05718	0.723612	1.537e-08	0.09626	0.554802	0.75945	0.77529	1	0	Yes	Yes	0.401158	0.1091	0.2644	0.8109	0.1801	0.4458	0	0	none	SULT1C4,GCC2	none	SULT1C4,GCC2	-9999	-9999	-9999	-9999	-9999	FXR_1	0	0	0	0	0
eyebrows:chr2:108931338-109571508	rs10167564	2	108988625	A	G	0.23	0.99	0.99	No	0.2788	0.2231	1.537e-08	1	rs3827760	-0.3235	0.05718	0.723612	1.537e-08	0.09626	0.554452	0.759398	0.77529	1	0	Yes	Yes	0.404153	0.1091	0.2644	0.826	0.1758	0.4438	0	0	none	SULT1C4,GCC2	none	SULT1C4,GCC2	-9999	-9999	-9999	-9999	-9999	STAT_known1;STAT_known2	0	0	0	0	0
eyebrows:chr2:108931338-109571508	rs10197193	2	108990125	G	A	0.23	0.99	0.99	No	0.2788	0.2231	1.537e-08	1	rs3827760	-0.3235	0.05718	0.723612	1.537e-08	0.09626	0.554452	0.759398	0.77529	1	0	Yes	Yes	0.404553	0.1101	0.2584	0.8306	0.1744	0.4458	0	0	none	SULT1C4,GCC2	none	SULT1C4,GCC2	-9999	-9999	-9999	-9999	-9999	6	0	0	0	13	0
eyebrows:chr2:108931338-109571508	rs10177287	2	108991254	A	G	0.24	0.99	0.99	No	0.2788	0.2231	1.537e-08	1	rs3827760	-0.3235	0.05718	0.723612	1.537e-08	0.09626	0.553986	0.759545	0.77529	1	0	Yes	Yes	0.4373	0.1091	0.2634	0.944	0.1902	0.4448	0	0	none	SULT1C4,GCC2	none	SULT1C4,GCC2	-9999	-9999	-9999	-9999	-9999	12	0	0	0	0	0
eyebrows:chr2:108931338-109571508	rs4149431	2	108995259	G	A	0.23	0.99	0.99	No	0.2788	0.2231	1.537e-08	1	rs3827760	-0.3235	0.05718	0.723612	1.537e-08	0.09626	0.554452	0.759398	0.77529	1	0	Yes	Yes	0.404153	0.1081	0.2594	0.8298	0.1744	0.4458	0	0	SULT1C4	GCC2	none	SULT1C4,GCC2	1	0	0	0	0	0	0	0	33	10	0
eyebrows:chr2:108931338-109571508	rs4149432	2	108995325	G	T	0.23	0.99	0.99	No	0.2788	0.2231	1.537e-08	1	rs3827760	-0.3235	0.05718	0.723612	1.537e-08	0.09626	0.554452	0.759398	0.77529	1	0	Yes	Yes	0.403954	0.1081	0.2594	0.8298	0.1729	0.4458	0	0	SULT1C4	GCC2	none	SULT1C4,GCC2	1	0	0	0	0	0	1	0	33	10	0
eyebrows:chr2:108931338-109571508	rs4149436	2	108999786	C	T	0.23	0.99	0.99	No	0.2788	0.2231	1.537e-08	1	rs3827760	-0.3235	0.05718	0.723612	1.537e-08	0.09626	0.553986	0.759545	0.77529	1	0	Yes	Yes	0.437899	0.1081	0.2644	0.9463	0.1888	0.4458	0	0	SULT1C4	GCC2	none	SULT1C4,GCC2	1	0	0	0	0	4	2	0	0	26	0
eyebrows:chr2:108931338-109571508	rs4149438	2	109002048	A	C	0.23	0.98	0.99	No	0.2788	0.2231	1.537e-08	1	rs3827760	-0.3235	0.05718	0.723612	1.537e-08	0.09626	0.554452	0.759398	0.77529	1	0	Yes	Yes	0.403754	0.1052	0.2594	0.8313	0.1729	0.4458	0	0	SULT1C4	GCC2	none	SULT1C4,GCC2	1	0	0	0	0	YY1_disc1	1	0	1	9	0
eyebrows:chr2:108931338-109571508	rs1967572	2	109004356	C	T	0.23	0.98	0.99	No	0.2788	0.2231	1.537e-08	1	rs3827760	-0.3235	0.05718	0.723612	1.537e-08	0.09626	0.554452	0.759398	0.77529	1	0	Yes	Yes	0.403554	0.1052	0.2594	0.8313	0.1729	0.4448	0	0	SULT1C4	GCC2	none	SULT1C4,GCC2	-9999	-9999	-9999	-9999	-9999	5	0	0	0	1	0
eyebrows:chr2:108931338-109571508	rs35721028	2	109004834	GC	G	0.23	0.98	0.99	No	0.2788	0.2231	1.537e-08	1	rs3827760	-0.3235	0.05718	0.723612	1.537e-08	0.09626	0.554452	0.759398	0.77529	1	0	Yes	Yes	0.403554	0.1052	0.2594	0.8313	0.1729	0.4448	0	0	none	GCC2	SULT1C4	SULT1C4,GCC2	-9999	-9999	-9999	-9999	-9999	4	0	0	0	1	0
eyebrows:chr2:108931338-109571508	rs113708114	2	109011548	G	A	0.23	0.98	0.99	No	0.2788	0.2231	1.537e-08	1	rs3827760	-0.3235	0.05718	0.723612	1.537e-08	0.09626	0.554452	0.759398	0.77529	1	0	Yes	Yes	0.403554	0.1052	0.2594	0.8313	0.1729	0.4448	0	0	none	GCC2	SULT1C4	SULT1C4,GCC2	-9999	-9999	-9999	-9999	-9999	4	0	0	0	0	0
eyebrows:chr2:108931338-109571508	rs6714548	2	109016030	C	T	0.23	0.98	0.99	No	0.2788	0.2231	1.537e-08	1	rs3827760	-0.3235	0.05718	0.723612	1.537e-08	0.09626	0.554452	0.759398	0.77529	1	0	Yes	Yes	0.403754	0.1052	0.2594	0.8313	0.1744	0.4448	0	0	none	GCC2	SULT1C4	SULT1C4,GCC2	-9999	-9999	-9999	-9999	-9999	Egr-1_known4;HNF4_disc3;Pou2f2_disc2	0	0	0	0	0
eyebrows:chr2:108931338-109571508	rs6728337	2	109016302	G	A	0.23	0.98	0.99	No	0.2788	0.2231	1.537e-08	1	rs3827760	-0.3235	0.05718	0.723612	1.537e-08	0.09626	0.554452	0.759398	0.77529	1	0	Yes	Yes	0.403554	0.1052	0.2594	0.8313	0.1729	0.4448	0	0	none	GCC2	SULT1C4	SULT1C4,GCC2	-9999	-9999	-9999	-9999	-9999	ELF1_known1	0	0	0	0	0
eyebrows:chr2:108931338-109571508	rs3888323	2	109117515	A	G	0.72	0.81	0.84	No	0.7168	0.7728	1.566e-08	1	rs3827760	0.3213	0.05683	1.37892	1.566e-08	0.1156	0.580696	0.78749	0.783434	1	0	Yes	Yes	0.230232	0.8482	0.0159	0.0023	0.3847	0.0123	0	0	GCC2	LIMS1	GCC2-AS1	GCC2,GCC2-AS1,LIMS1	1	0	0	0	0	Zbtb3	0	0	0	0	0
eyebrows:chr2:108931338-109571508	rs75893304	2	109201898	A	AT	0.73	0.82	0.85	No	0.7173	0.7733	1.568e-08	1	rs3827760	0.3217	0.05689	1.37947	1.568e-08	0.1181	0.582867	0.788004	0.78443	1	0	Yes	Yes	0.230232	0.8542	0.0119	0.0023	0.3818	0.0123	0	0	LIMS1	GCC2-AS1	none	LIMS1,GCC2-AS1	1	0	0	0	0	5	0	0	0	57	0
eyebrows:chr2:108931338-109571508	rs59407435	2	109217901	T	C	0.73	0.84	0.86	No	0.7173	0.7733	1.568e-08	1	rs3827760	0.3217	0.05689	1.37947	1.568e-08	0.1181	0.583284	0.788285	0.78443	1	0	Yes	Yes	0.23103	0.8562	0.0119	0.0023	0.3847	0.0123	0	0	LIMS1	GCC2-AS1	none	LIMS1,GCC2-AS1	1	0	0	0	0	HNF4_disc5;RXRA_disc1	0	0	0	1	0
eyebrows:chr2:108931338-109571508	rs57774431	2	109009863	G	GA	0.23	0.97	0.97	No	0.2784	0.2227	1.595e-08	1	rs3827760	-0.3231	0.05718	0.723901	1.595e-08	0.09689	0.552817	0.757624	0.773778	1	0	Yes	Yes	0.398163	0.1071	0.2515	0.8139	0.1729	0.4468	0	0	none	GCC2	SULT1C4	SULT1C4,GCC2	-9999	-9999	-9999	-9999	-9999	5	0	0	0	0	0
eyebrows:chr2:108931338-109571508	rs10205371	2	109010515	T	C	0.23	0.97	0.97	No	0.2784	0.2227	1.595e-08	1	rs3827760	-0.3231	0.05718	0.723901	1.595e-08	0.09689	0.553055	0.75788	0.773778	1	0	Yes	Yes	0.400359	0.1052	0.2594	0.8192	0.1729	0.4448	0	0	none	GCC2	SULT1C4	SULT1C4,GCC2	-9999	-9999	-9999	-9999	-9999	Mef2_known1;Mef2_known4;PLZF	0	0	0	0	0
eyebrows:chr2:108931338-109571508	rs10779897	2	109128607	A	G	0.69	0.68	0.68	No	0.7199	0.7755	1.6e-08	1	rs3827760	0.3225	0.05708	1.38057	1.6e-08	0.1125	0.57277	0.77545	0.781023	1	0	Yes	Yes	0.403954	0.8591	0.3628	0.1157	0.3948	0.3732	0	0	GCC2-AS1	LIMS1	GCC2	GCC2-AS1,GCC2,LIMS1	-9999	-9999	-9999	-9999	-9999	4	0	0	0	2	0
eyebrows:chr2:108931338-109571508	rs55875937	2	109291899	C	CT	0.76	0.94	0.95	No	0.7194	0.7751	1.62e-08	1	rs3827760	0.3223	0.05706	1.3803	1.62e-08	0.1127	0.572304	0.77561	0.780495	1	0	Yes	Yes	0.430511	0.872	0.3668	0.1014	0.5793	0.3804	0	0	LIMS1	RANBP2	LIMS1-AS1	LIMS1,LIMS1-AS1,RANBP2	1	0	0	0	0	TBX5_2	0	0	0	2	0
eyebrows:chr2:108931338-109571508	rs13384510	2	109234314	T	G	0.76	1	1	Yes	0.7194	0.7751	1.627e-08	1	rs3827760	0.3223	0.05707	1.3803	1.627e-08	0.1097	0.572517	0.775484	0.778945	1	0	Yes	Yes	0.432708	0.8839	0.3678	0.0983	0.5807	0.3814	0	0	LIMS1	GCC2-AS1,RANBP2	none	LIMS1,GCC2-AS1,RANBP2	1	0	0	0	0	6	0	0	0	120	0
eyebrows:chr2:108931338-109571508	rs185553511	2	109258840	A	G	0.76	0.96	0.96	No	0.7194	0.7751	1.627e-08	1	rs3827760	0.3222	0.05706	1.38016	1.627e-08	0.113	0.573131	0.77617	0.780414	1	0	Yes	Yes	0.367412	0.88	0.2465	0.0197	0.5101	0.3323	0	0	LIMS1	RANBP2,GCC2-AS1	LIMS1-AS1	LIMS1,LIMS1-AS1,RANBP2,GCC2-AS1	1	0	0	0	0	0	0	0	0	0	0
eyebrows:chr2:108931338-109571508	rs57269410	2	109030396	G	A	0.22	0.92	0.93	No	0.2775	0.2218	1.633e-08	1	rs3827760	-0.3231	0.05722	0.723901	1.633e-08	0.1096	0.564572	0.763466	0.778718	1	0	Yes	Yes	0.381789	0.1062	0.2584	0.739	0.1902	0.4458	0	0	none	GCC2	SULT1C4	SULT1C4,GCC2	-9999	-9999	-9999	-9999	-9999	Pax-4_4;Pax-4_5;RBP-Jkappa_2	0	0	0	25	0
eyebrows:chr2:108931338-109571508	rs12621364	2	109049440	T	C	0.76	0.98	0.98	No	0.7199	0.7755	1.646e-08	1	rs3827760	0.3224	0.05711	1.38044	1.646e-08	0.1139	0.573881	0.775822	0.780231	1	0	Yes	Yes	0.421925	0.8839	0.3638	0.0635	0.5735	0.3824	0	0	none	GCC2,LIMS1	none	GCC2,LIMS1	-9999	-9999	-9999	-9999	-9999	6	1	0	0	0	0
eyebrows:chr2:108931338-109571508	rs28474759	2	109057956	A	G	0.76	0.98	0.98	No	0.7199	0.7755	1.646e-08	1	rs3827760	0.3224	0.05711	1.38044	1.646e-08	0.1139	0.573407	0.775311	0.780231	1	0	Yes	Yes	0.436701	0.8849	0.3638	0.118	0.5749	0.3824	0	0	none	GCC2,LIMS1	none	GCC2,LIMS1	-9999	-9999	-9999	-9999	-9999	Zfx	0	0	0	0	0
eyebrows:chr2:108931338-109571508	rs12613736	2	109060281	T	G	0.76	0.98	0.98	No	0.7199	0.7755	1.646e-08	1	rs3827760	0.3224	0.05711	1.38044	1.646e-08	0.1139	0.573641	0.775564	0.780231	1	0	Yes	Yes	0.421925	0.8849	0.3638	0.0635	0.5735	0.3814	0	0	none	GCC2,LIMS1	none	GCC2,LIMS1	-9999	-9999	-9999	-9999	-9999	Hand1_2	2	0	0	0	0
eyebrows:chr2:108931338-109571508	rs13386343	2	109124356	A	C	0.76	0.97	0.97	No	0.7207	0.7764	1.662e-08	1	rs3827760	0.3222	0.05709	1.38016	1.662e-08	0.1181	0.575051	0.775756	0.781546	1	0	Yes	Yes	0.441893	0.8819	0.3738	0.1278	0.5764	0.3875	0	0	GCC2,GCC2-AS1	LIMS1	none	GCC2,GCC2-AS1,LIMS1	0	0	0	1	0	4	0	0	0	2	9
eyebrows:chr2:108931338-109571508	rs11123707	2	109183357	A	G	0.76	0.99	0.99	No	0.7199	0.7755	1.664e-08	1	rs3827760	0.3223	0.0571	1.3803	1.664e-08	0.1146	0.573059	0.775266	0.779996	1	0	Yes	Yes	0.432907	0.8839	0.3678	0.1021	0.5807	0.3773	0	0	LIMS1	GCC2-AS1	none	LIMS1,GCC2-AS1	1	0	0	0	0	Foxj2_2	0	0	0	8	0
eyebrows:chr2:108931338-109571508	rs10179040	2	109185781	C	A	0.76	0.99	0.99	No	0.7199	0.7755	1.664e-08	1	rs3827760	0.3223	0.0571	1.3803	1.664e-08	0.1146	0.572883	0.775241	0.779996	1	0	Yes	Yes	0.432907	0.8839	0.3678	0.1021	0.5807	0.3773	0	0	LIMS1	GCC2-AS1	none	LIMS1,GCC2-AS1	1	0	0	0	0	HP1-site-factor;PLZF	1	0	0	0	0
eyebrows:chr2:108931338-109571508	rs57152392	2	109127109	T	C	0.77	0.98	0.99	No	0.7225	0.7776	1.687e-08	1	rs3827760	0.3234	0.05733	1.38182	1.687e-08	0.1227	0.578097	0.775707	0.782699	1	0	Yes	Yes	0.446286	0.8909	0.3728	0.1346	0.5807	0.3896	0	0	GCC2-AS1	LIMS1	GCC2	GCC2-AS1,GCC2,LIMS1	-9999	-9999	-9999	-9999	-9999	Mef2_known5;NF-kappaB_disc4;NF-kappaB_known3	0	0	0	0	0
eyebrows:chr2:108931338-109571508	rs4012101	2	109127519	T	C	0.77	0.97	0.97	No	0.7225	0.7776	1.687e-08	1	rs3827760	0.3234	0.05733	1.38182	1.687e-08	0.1227	0.577862	0.775454	0.782699	1	0	Yes	Yes	0.45647	0.8909	0.3757	0.1672	0.5879	0.3896	0	0	GCC2-AS1	LIMS1	GCC2	GCC2-AS1,GCC2,LIMS1	-9999	-9999	-9999	-9999	-9999	4	0	0	0	0	0
eyebrows:chr2:108931338-109571508	rs12712021	2	109032324	T	C	0.77	0.96	0.97	No	0.7207	0.7764	1.699e-08	1	rs3827760	0.322	0.05709	1.37988	1.699e-08	0.1182	0.574057	0.77518	0.780497	1	0	Yes	Yes	0.457468	0.8909	0.3767	0.1694	0.5879	0.3906	0	0	none	GCC2	SULT1C4	SULT1C4,GCC2	-9999	-9999	-9999	-9999	-9999	19	0	0	0	0	0
eyebrows:chr2:108931338-109571508	rs13390901	2	109025011	T	G	0.23	1	1	Yes	0.2773	0.2217	1.716e-08	1	rs3827760	-0.3227	0.05723	0.724191	1.716e-08	0.1049	0.564387	0.763346	0.774091	1	0	Yes	Yes	0.3752	0.1121	0.2704	0.6989	0.1844	0.4519	0	0	none	GCC2	SULT1C4	SULT1C4,GCC2	-9999	-9999	-9999	-9999	-9999	0	1	0	0	0	0
eyebrows:chr2:108931338-109571508	rs57441012	2	109000688	T	A	0.22	0.98	0.98	No	0.2572	0.2036	1.793e-08	1	rs3827760	-0.3315	0.05888	0.717846	1.793e-08	0.05912	0.493949	0.72976	0.743509	1	0	Yes	Yes	0.398962	0.0942	0.2435	0.8555	0.1657	0.4213	0	0	SULT1C4	GCC2	none	SULT1C4,GCC2	1	0	0	0	0	23	0	0	0	2	0
eyebrows:chr2:108931338-109571508	rs554998163	2	109178202	GT	G	0.75	0.69	0.72	No	0.7242	0.7792	1.795e-08	1	rs3827760	0.3231	0.05739	1.3814	1.795e-08	0.1163	0.570954	0.76701	0.776972	1	0	No	Yes	0.468251	0.8671	0.3797	0.1566	0.5735	0.4949			LIMS1	GCC2-AS1	none	LIMS1,GCC2-AS1	0	0	0	0	0		-9999	0	0	1	0
eyebrows:chr2:108931338-109571508	rs1402467	2	108994808	G	C	0.23	1	1	Yes	0.2785	0.223	1.811e-08	1	rs3827760	-0.3223	0.05725	0.724481	1.811e-08	0.09386	0.554682	0.759475	0.765912	1	0	Yes	Yes	0.417732	0.1081	0.2634	0.8752	0.1801	0.4458	0	0	SULT1C4	GCC2	none	SULT1C4,GCC2	0	1	0	0	0	4	1	0	68	13	1
eyebrows:chr2:108931338-109571508	rs4012117	2	109124556	ATT	A	0.75	0.92	0.93	No	0.7203	0.7756	1.812e-08	1	rs3827760	0.3217	0.05715	1.37947	1.812e-08	0.1208	0.573045	0.775921	0.778385	1	0	Yes	Yes	0.352436	0.8859	0.2425	0.0318	0.5058	0.2403	0	0	GCC2,GCC2-AS1	LIMS1	none	GCC2,GCC2-AS1,LIMS1	0	0	0	1	0	6	0	0	0	1	0
eyebrows:chr2:108931338-109571508	rs2378154	2	109124557	G	C	0.75	0.92	0.93	No	0.7203	0.7756	1.812e-08	1	rs3827760	0.3217	0.05715	1.37947	1.812e-08	0.1208	0.573045	0.775921	0.778385	1	0	Yes	Yes	0.352436	0.8859	0.2425	0.0318	0.5058	0.2403	0	0	GCC2,GCC2-AS1	LIMS1	none	GCC2,GCC2-AS1,LIMS1	0	0	0	1	0	5	0	0	0	1	0
eyebrows:chr2:108931338-109571508	rs2378155	2	109124559	A	C	0.75	0.92	0.93	No	0.7203	0.7756	1.812e-08	1	rs3827760	0.3217	0.05715	1.37947	1.812e-08	0.1208	0.573045	0.775921	0.778385	1	0	Yes	Yes	0.352436	0.8859	0.2425	0.0318	0.5058	0.2403	0	0	GCC2,GCC2-AS1	LIMS1	none	GCC2,GCC2-AS1,LIMS1	0	0	0	1	0	AP-2rep;Pax-6_2;Zbtb3;.	0	0	0	1	0
eyebrows:chr2:108931338-109571508	rs3820960	2	109064458	T	C	0.76	0.99	0.99	No	0.7212	0.7765	1.867e-08	1	rs3827760	0.3213	0.05713	1.37892	1.867e-08	0.1264	0.575699	0.775621	0.779149	1	0	Yes	Yes	0.447684	0.8909	0.3728	0.1392	0.5807	0.3906	0	0	none	GCC2,LIMS1	none	GCC2,LIMS1	-9999	-9999	-9999	-9999	-9999	9	1	0	2	58	6
eyebrows:chr2:108931338-109571508	rs72435153	2	109064590	G	GTA	0.76	0.97	0.97	No	0.7212	0.7765	1.867e-08	1	rs3827760	0.3213	0.05713	1.37892	1.867e-08	0.1264	0.576054	0.775669	0.779149	1	0	Yes	Yes	0.44988	0.8889	0.3728	0.1536	0.5735	0.3896	0	0	none	GCC2,LIMS1	none	GCC2,LIMS1	-9999	-9999	-9999	-9999	-9999	6	0	0	2	58	6
eyebrows:chr2:108931338-109571508	rs62150804	2	109064594	G	A	0.76	0.96	0.96	No	0.7212	0.7765	1.867e-08	1	rs3827760	0.3213	0.05713	1.37892	1.867e-08	0.1264	0.576054	0.775669	0.779149	1	0	Yes	Yes	0.449281	0.8889	0.3728	0.1543	0.5677	0.3896	0	0	none	GCC2,LIMS1	none	GCC2,LIMS1	-9999	-9999	-9999	-9999	-9999	E2A_2;Gm397	0	0	2	58	6
eyebrows:chr2:108931338-109571508	rs1879496	2	109065123	T	C	0.76	0.99	0.99	No	0.7212	0.7765	1.867e-08	1	rs3827760	0.3213	0.05713	1.37892	1.867e-08	0.1264	0.575699	0.775621	0.779149	1	0	Yes	Yes	0.447684	0.8909	0.3728	0.1392	0.5807	0.3906	0	0	GCC2	LIMS1	none	GCC2,LIMS1	-9999	-9999	-9999	-9999	-9999	6	0	0	127	0	0
eyebrows:chr2:108931338-109571508	rs5833288	2	109065481	CA	C	0.76	0.99	0.99	No	0.7212	0.7765	1.867e-08	1	rs3827760	0.3213	0.05713	1.37892	1.867e-08	0.1264	0.575699	0.775621	0.779149	1	0	Yes	Yes	0.447484	0.8909	0.3728	0.1392	0.5807	0.3896	0	0	GCC2	LIMS1	none	GCC2,LIMS1	-9999	-9999	-9999	-9999	-9999	10	0	0	127	0	0
eyebrows:chr2:108931338-109571508	rs537360874;rs12468089;rs568335797	2	109067337	TA	CA	0.76	0.98	0.98	No	0.7212	0.7765	1.867e-08	1	rs3827760	0.3213	0.05713	1.37892	1.867e-08	0.1264	0.575699	0.775621	0.779149	1	0	No	Yes	0.446086	0.8899	0.3728	0.1354	0.5793	0.3896			GCC2	LIMS1	none	GCC2,LIMS1	0	0	0	0	0		-9999	0	2	61	0
eyebrows:chr2:108931338-109571508	rs13397470	2	109067359	A	G	0.76	0.99	0.99	No	0.7212	0.7765	1.867e-08	1	rs3827760	0.3213	0.05713	1.37892	1.867e-08	0.1264	0.575699	0.775621	0.779149	1	0	Yes	Yes	0.446286	0.8899	0.3728	0.1354	0.5807	0.3896	0	0	GCC2	LIMS1	none	GCC2,LIMS1	1	0	0	0	0	0	0	0	2	61	0
eyebrows:chr2:108931338-109571508	rs13410844	2	109067360	A	T	0.76	0.99	0.99	No	0.7212	0.7765	1.867e-08	1	rs3827760	0.3213	0.05713	1.37892	1.867e-08	0.1264	0.575699	0.775621	0.779149	1	0	Yes	Yes	0.446286	0.8899	0.3728	0.1354	0.5807	0.3896	0	0	GCC2	LIMS1	none	GCC2,LIMS1	1	0	0	0	0	4	0	0	2	61	0
eyebrows:chr2:108931338-109571508	rs13411256	2	109067688	G	T	0.76	0.99	0.99	No	0.7212	0.7765	1.867e-08	1	rs3827760	0.3213	0.05713	1.37892	1.867e-08	0.1264	0.575699	0.775621	0.779149	1	0	Yes	Yes	0.44369	0.8899	0.3728	0.1263	0.5793	0.3896	0	0	GCC2	LIMS1	none	GCC2,LIMS1	1	0	0	0	0	SIX5_disc1	0	0	0	29	0
eyebrows:chr2:108931338-109571508	rs28718272	2	109068392	T	C	0.76	0.99	0.99	No	0.7212	0.7765	1.867e-08	1	rs3827760	0.3213	0.05713	1.37892	1.867e-08	0.1264	0.575699	0.775621	0.779149	1	0	Yes	Yes	0.446286	0.8899	0.3728	0.1354	0.5807	0.3896	0	0	GCC2	LIMS1	none	GCC2,LIMS1	1	0	0	0	0	Ets_known3;HNF4_known5	0	0	0	13	0
eyebrows:chr2:108931338-109571508	rs58279800	2	109070465	T	G	0.76	0.99	0.99	No	0.7212	0.7765	1.867e-08	1	rs3827760	0.3213	0.05713	1.37892	1.867e-08	0.1264	0.575699	0.775621	0.779149	1	0	Yes	Yes	0.446286	0.8899	0.3728	0.1354	0.5807	0.3896	0	0	GCC2	LIMS1	none	GCC2,LIMS1	1	0	0	0	0	24	0	0	0	0	0
eyebrows:chr2:108931338-109571508	rs61129860	2	109070518	T	C	0.76	0.99	0.99	No	0.7212	0.7765	1.867e-08	1	rs3827760	0.3213	0.05713	1.37892	1.867e-08	0.1264	0.575699	0.775621	0.779149	1	0	Yes	Yes	0.446286	0.8899	0.3728	0.1354	0.5807	0.3896	0	0	GCC2	LIMS1	none	GCC2,LIMS1	1	0	0	0	0	TCF12_disc4	0	0	0	0	0
eyebrows:chr2:108931338-109571508	rs10865019	2	109071974	T	C	0.76	0.99	0.99	No	0.7212	0.7765	1.867e-08	1	rs3827760	0.3213	0.05713	1.37892	1.867e-08	0.1264	0.575699	0.775621	0.779149	1	0	Yes	Yes	0.44369	0.8899	0.3728	0.1263	0.5793	0.3896	0	0	GCC2	LIMS1	none	GCC2,LIMS1	1	0	0	0	0	9	1	0	0	0	0
eyebrows:chr2:108931338-109571508	rs35526859	2	109072047	C	CAG	0.76	0.99	0.99	No	0.7212	0.7765	1.867e-08	1	rs3827760	0.3213	0.05713	1.37892	1.867e-08	0.1264	0.575699	0.775621	0.779149	1	0	Yes	Yes	0.446286	0.8899	0.3738	0.1354	0.5793	0.3896	0	0	GCC2	LIMS1	none	GCC2,LIMS1	1	0	0	0	0	6	0	0	0	0	0
eyebrows:chr2:108931338-109571508	rs74803127	2	109073222	C	CAT	0.76	0.99	0.99	No	0.7212	0.7765	1.867e-08	1	rs3827760	0.3213	0.05713	1.37892	1.867e-08	0.1264	0.575699	0.775621	0.779149	1	0	Yes	Yes	0.446286	0.8899	0.3728	0.1354	0.5807	0.3896	0	0	GCC2	LIMS1	none	GCC2,LIMS1	1	0	0	0	0	GR_known1;YY1_disc2	0	0	0	0	0
eyebrows:chr2:108931338-109571508	rs4450567	2	109074364	T	C	0.76	0.99	0.99	No	0.7212	0.7765	1.867e-08	1	rs3827760	0.3213	0.05713	1.37892	1.867e-08	0.1264	0.575699	0.775621	0.779149	1	0	Yes	Yes	0.446086	0.8899	0.3728	0.1346	0.5807	0.3896	0	0	GCC2	LIMS1	none	GCC2,LIMS1	1	0	0	0	0	11	0	0	0	0	0
eyebrows:chr2:108931338-109571508	rs13414406	2	109077450	A	C	0.77	0.97	0.97	No	0.7212	0.7765	1.867e-08	1	rs3827760	0.3213	0.05713	1.37892	1.867e-08	0.1264	0.575464	0.775367	0.779149	1	0	Yes	Yes	0.45647	0.8899	0.3757	0.1679	0.5879	0.3896	0	0	GCC2	LIMS1	none	GCC2,LIMS1	1	0	0	0	0	Hsf_known2;NF-kappaB_disc2;p53_1	0	0	1	1	0
eyebrows:chr2:108931338-109571508	rs9789660	2	109078341	T	C	0.76	0.99	0.99	No	0.7212	0.7765	1.867e-08	1	rs3827760	0.3213	0.05713	1.37892	1.867e-08	0.1264	0.575699	0.775621	0.779149	1	0	Yes	Yes	0.446286	0.8899	0.3728	0.1354	0.5807	0.3896	0	0	GCC2	LIMS1	none	GCC2,LIMS1	1	0	0	0	0	ELF1_disc3;Zbtb3	0	0	0	0	0
eyebrows:chr2:108931338-109571508	rs147126919	2	109078997	T	TGTCACAAAGACTTC	0.76	0.99	0.99	No	0.7212	0.7765	1.867e-08	1	rs3827760	0.3213	0.05713	1.37892	1.867e-08	0.1264	0.575699	0.775621	0.779149	1	0	Yes	Yes	0.441893	0.8899	0.3718	0.1203	0.5793	0.3896	0	0	GCC2	LIMS1	none	GCC2,LIMS1	1	0	0	0	0	9	0	0	0	0	0
eyebrows:chr2:108931338-109571508	rs13432565	2	109082641	G	C	0.76	0.99	0.99	No	0.7212	0.7765	1.867e-08	1	rs3827760	0.3213	0.05713	1.37892	1.867e-08	0.1264	0.575699	0.775621	0.779149	1	0	Yes	Yes	0.446486	0.8899	0.3728	0.1354	0.5807	0.3906	0	0	GCC2	LIMS1	none	GCC2,LIMS1	1	0	0	0	0	4	0	0	0	0	0
eyebrows:chr2:108931338-109571508	rs13398160	2	109083129	C	T	0.76	0.99	0.99	No	0.7212	0.7765	1.867e-08	1	rs3827760	0.3213	0.05713	1.37892	1.867e-08	0.1264	0.575699	0.775621	0.779149	1	0	Yes	Yes	0.446286	0.8899	0.3728	0.1354	0.5807	0.3896	0	0	GCC2	LIMS1	none	GCC2,LIMS1	1	0	0	0	0	Irf_known3	0	0	0	0	0
eyebrows:chr2:108931338-109571508	rs6719131	2	109091479	G	C	0.76	0.99	0.99	No	0.7212	0.7765	1.867e-08	1	rs3827760	0.3213	0.05713	1.37892	1.867e-08	0.1264	0.575464	0.775367	0.779149	1	0	Yes	Yes	0.44988	0.8899	0.3748	0.1445	0.5865	0.3896	0	0	GCC2	LIMS1	GCC2-AS1	GCC2,GCC2-AS1,LIMS1	1	0	0	0	0	4	1	0	0	0	0
eyebrows:chr2:108931338-109571508	rs1053027	2	109091555	C	G	0.76	0.99	0.99	No	0.7212	0.7765	1.867e-08	1	rs3827760	0.3213	0.05713	1.37892	1.867e-08	0.1264	0.575699	0.775621	0.779149	1	0	Yes	Yes	0.446286	0.8899	0.3728	0.1354	0.5807	0.3896	0	0	GCC2	LIMS1	GCC2-AS1	GCC2,GCC2-AS1,LIMS1	1	0	0	0	0	Irf_known8	1	0	0	0	0
eyebrows:chr2:108931338-109571508	rs1025695	2	109095636	G	A	0.77	0.97	0.97	No	0.7212	0.7765	1.867e-08	1	rs3827760	0.3213	0.05713	1.37892	1.867e-08	0.1264	0.575464	0.775367	0.779149	1	0	Yes	Yes	0.45647	0.8899	0.3757	0.1679	0.5879	0.3896	0	0	GCC2	LIMS1	GCC2-AS1	GCC2,GCC2-AS1,LIMS1	1	0	0	0	0	9	1	0	0	0	0
eyebrows:chr2:108931338-109571508	rs78564653	2	109097326	T	TAAC	0.76	0.99	0.99	No	0.7212	0.7765	1.867e-08	1	rs3827760	0.3213	0.05713	1.37892	1.867e-08	0.1264	0.575699	0.775621	0.779149	1	0	Yes	Yes	0.446086	0.8899	0.3728	0.1346	0.5807	0.3896	0	0	GCC2	LIMS1	GCC2-AS1	GCC2,GCC2-AS1,LIMS1	1	0	0	0	0	HNF4_disc2;Nanog_disc4;Nr2f2	0	0	0	0	0
eyebrows:chr2:108931338-109571508	rs3754925	2	109103108	T	C	0.76	0.99	0.99	No	0.7212	0.7765	1.867e-08	1	rs3827760	0.3213	0.05713	1.37892	1.867e-08	0.1264	0.575699	0.775621	0.779149	1	0	Yes	Yes	0.44369	0.8899	0.3728	0.1263	0.5793	0.3896	0	0	GCC2	LIMS1	GCC2-AS1	GCC2,GCC2-AS1,LIMS1	1	0	0	0	0	GR_known10;GR_known2	0	0	0	0	0
eyebrows:chr2:108931338-109571508	rs3820955	2	109103509	A	G	0.76	0.99	0.99	No	0.7212	0.7765	1.867e-08	1	rs3827760	0.3213	0.05713	1.37892	1.867e-08	0.1264	0.575699	0.775621	0.779149	1	0	Yes	Yes	0.446286	0.8899	0.3728	0.1354	0.5807	0.3896	0	0	GCC2	LIMS1	GCC2-AS1	GCC2,GCC2-AS1,LIMS1	1	0	0	0	0	Mef2_known5	0	0	0	0	0
eyebrows:chr2:108931338-109571508	rs58901561	2	109106134	TG	T	0.77	0.97	0.97	No	0.7212	0.7765	1.867e-08	1	rs3827760	0.3213	0.05713	1.37892	1.867e-08	0.1264	0.575464	0.775367	0.779149	1	0	Yes	Yes	0.45647	0.8899	0.3757	0.1679	0.5879	0.3896	0	0	GCC2	LIMS1	GCC2-AS1	GCC2,GCC2-AS1,LIMS1	1	0	0	0	0	10	0	0	0	0	0
eyebrows:chr2:108931338-109571508	rs12104502	2	109106381	G	A	0.77	0.97	0.97	No	0.7212	0.7765	1.867e-08	1	rs3827760	0.3213	0.05713	1.37892	1.867e-08	0.1264	0.575464	0.775367	0.779149	1	0	Yes	Yes	0.45647	0.8899	0.3757	0.1679	0.5879	0.3896	1	0	GCC2	LIMS1	GCC2-AS1	GCC2,GCC2-AS1,LIMS1	0	0	1	0	0	HNF4_known4;HNF4_known8;YY1_disc2	1	0	0	0	0
eyebrows:chr2:108931338-109571508	rs6710336	2	109110026	C	T	0.77	0.97	0.97	No	0.7212	0.7765	1.867e-08	1	rs3827760	0.3213	0.05713	1.37892	1.867e-08	0.1264	0.575464	0.775367	0.779149	1	0	Yes	Yes	0.45647	0.8899	0.3757	0.1679	0.5879	0.3896	0	0	GCC2	LIMS1	GCC2-AS1	GCC2,GCC2-AS1,LIMS1	1	0	0	0	0	0	2	0	0	1	0
eyebrows:chr2:108931338-109571508	rs10207391	2	109111239	T	C	0.76	0.99	0.99	No	0.7212	0.7765	1.867e-08	1	rs3827760	0.3213	0.05713	1.37892	1.867e-08	0.1264	0.575699	0.775621	0.779149	1	0	Yes	Yes	0.443291	0.8899	0.3708	0.1263	0.5793	0.3896	0	0	GCC2	LIMS1	GCC2-AS1	GCC2,GCC2-AS1,LIMS1	1	0	0	0	0	4	0	0	0	0	0
eyebrows:chr2:108931338-109571508	rs11123697	2	109111660	G	T	0.77	0.97	0.97	No	0.7212	0.7765	1.867e-08	1	rs3827760	0.3213	0.05713	1.37892	1.867e-08	0.1264	0.575464	0.775367	0.779149	1	0	Yes	Yes	0.447484	0.8879	0.3757	0.1362	0.5865	0.3896	0	0	GCC2	LIMS1	GCC2-AS1	GCC2,GCC2-AS1,LIMS1	1	0	0	0	0	6	0	0	0	0	0
eyebrows:chr2:108931338-109571508	rs4012146	2	109112507	C	T	0.77	0.97	0.97	No	0.7212	0.7765	1.867e-08	1	rs3827760	0.3213	0.05713	1.37892	1.867e-08	0.1264	0.575464	0.775367	0.779149	1	0	Yes	Yes	0.45607	0.8899	0.3757	0.1679	0.5879	0.3875	0	0	GCC2	LIMS1	GCC2-AS1	GCC2,GCC2-AS1,LIMS1	1	0	0	0	0	Sox_17	0	0	0	0	0
eyebrows:chr2:108931338-109571508	rs4608479	2	109112623	A	G	0.77	0.97	0.97	No	0.7212	0.7765	1.867e-08	1	rs3827760	0.3213	0.05713	1.37892	1.867e-08	0.1264	0.575464	0.775367	0.779149	1	0	Yes	Yes	0.45647	0.8899	0.3757	0.1679	0.5879	0.3896	0	0	GCC2	LIMS1	GCC2-AS1	GCC2,GCC2-AS1,LIMS1	1	0	0	0	0	0	0	0	0	0	0
eyebrows:chr2:108931338-109571508	rs1814418	2	109116868	C	T	0.77	0.97	0.97	No	0.7212	0.7765	1.867e-08	1	rs3827760	0.3213	0.05713	1.37892	1.867e-08	0.1264	0.575464	0.775367	0.779149	1	0	Yes	Yes	0.45647	0.8899	0.3757	0.1679	0.5879	0.3896	0	0	GCC2	LIMS1	GCC2-AS1	GCC2,GCC2-AS1,LIMS1	1	0	0	0	0	0	0	0	0	0	0
eyebrows:chr2:108931338-109571508	rs2378150	2	109117114	C	G	0.77	0.97	0.97	No	0.7212	0.7765	1.867e-08	1	rs3827760	0.3213	0.05713	1.37892	1.867e-08	0.1264	0.575464	0.775367	0.779149	1	0	Yes	Yes	0.45647	0.8899	0.3757	0.1679	0.5879	0.3896	0	0	GCC2	LIMS1	GCC2-AS1	GCC2,GCC2-AS1,LIMS1	1	0	0	0	0	Nkx2_8;Sox_15	1	0	0	0	0
eyebrows:chr2:108931338-109571508	rs3856401	2	109117161	T	G	0.77	0.97	0.97	No	0.7212	0.7765	1.867e-08	1	rs3827760	0.3213	0.05713	1.37892	1.867e-08	0.1264	0.575464	0.775367	0.779149	1	0	Yes	Yes	0.454473	0.8899	0.3688	0.1679	0.5865	0.3875	0	0	GCC2	LIMS1	GCC2-AS1	GCC2,GCC2-AS1,LIMS1	1	0	0	0	0	8	0	0	0	0	0
eyebrows:chr2:108931338-109571508	rs10189700	2	109118391	G	A	0.76	0.99	0.99	No	0.7212	0.7765	1.867e-08	1	rs3827760	0.3213	0.05713	1.37892	1.867e-08	0.1264	0.575699	0.775621	0.779149	1	0	Yes	Yes	0.446286	0.8899	0.3728	0.1354	0.5807	0.3896	0	0	GCC2	LIMS1	GCC2-AS1	GCC2,GCC2-AS1,LIMS1	1	0	0	0	0	0	0	0	0	0	0
eyebrows:chr2:108931338-109571508	rs35118889	2	109119631	AG	A	0.76	0.98	0.98	No	0.7212	0.7765	1.867e-08	1	rs3827760	0.3213	0.05713	1.37892	1.867e-08	0.1264	0.575699	0.775621	0.779149	1	0	Yes	Yes	0.444688	0.8879	0.3738	0.1346	0.5807	0.3834	0	0	GCC2	LIMS1	GCC2-AS1	GCC2,GCC2-AS1,LIMS1	1	0	0	0	0	11	0	0	0	0	0
eyebrows:chr2:108931338-109571508	rs7565947	2	109120575	T	C	0.76	0.99	0.99	No	0.7212	0.7765	1.867e-08	1	rs3827760	0.3213	0.05713	1.37892	1.867e-08	0.1264	0.575699	0.775621	0.779149	1	0	Yes	Yes	0.446286	0.8899	0.3728	0.1354	0.5807	0.3896	0	0	GCC2	LIMS1	GCC2-AS1	GCC2,GCC2-AS1,LIMS1	1	0	0	0	0	7	0	0	0	0	0
eyebrows:chr2:108931338-109571508	rs11123698	2	109121041	T	C	0.76	0.99	0.99	No	0.7212	0.7765	1.867e-08	1	rs3827760	0.3213	0.05713	1.37892	1.867e-08	0.1264	0.575699	0.775621	0.779149	1	0	Yes	Yes	0.446286	0.8899	0.3728	0.1354	0.5807	0.3896	0	0	GCC2	LIMS1	GCC2-AS1	GCC2,GCC2-AS1,LIMS1	1	0	0	0	0	Egr-1_known1;FXR_1;RXRA_known6	1	0	0	0	0
eyebrows:chr2:108931338-109571508	rs75910980	2	109121407	A	C	0.77	0.97	0.97	No	0.7212	0.7765	1.867e-08	1	rs3827760	0.3213	0.05713	1.37892	1.867e-08	0.1264	0.575464	0.775367	0.779149	1	0	Yes	Yes	0.455871	0.8889	0.3767	0.1664	0.5879	0.3885	0	0	GCC2	LIMS1	GCC2-AS1	GCC2,GCC2-AS1,LIMS1	1	0	0	0	0	7	0	0	0	0	0
eyebrows:chr2:108931338-109571508	rs13408176	2	109121450	A	T	0.77	0.97	0.97	No	0.7212	0.7765	1.867e-08	1	rs3827760	0.3213	0.05713	1.37892	1.867e-08	0.1264	0.575464	0.775367	0.779149	1	0	Yes	Yes	0.45647	0.8899	0.3757	0.1679	0.5879	0.3896	0	0	GCC2	LIMS1	GCC2-AS1	GCC2,GCC2-AS1,LIMS1	1	0	0	0	0	Nanog_disc4;Pou5f1_known1;Pou5f1_known2	0	0	0	0	0
eyebrows:chr2:108931338-109571508	rs62148107	2	109122335	C	G	0.77	0.97	0.97	No	0.7212	0.7765	1.867e-08	1	rs3827760	0.3213	0.05713	1.37892	1.867e-08	0.1264	0.575464	0.775367	0.779149	1	0	Yes	Yes	0.45647	0.8899	0.3757	0.1679	0.5879	0.3896	0	0	GCC2	LIMS1	GCC2-AS1	GCC2,GCC2-AS1,LIMS1	1	0	0	0	0	11	0	0	0	0	0
eyebrows:chr2:108931338-109571508	rs2917976	2	109122414	T	A	0.77	0.97	0.97	No	0.7212	0.7765	1.867e-08	1	rs3827760	0.3213	0.05713	1.37892	1.867e-08	0.1264	0.575464	0.775367	0.779149	1	0	Yes	Yes	0.45647	0.8899	0.3757	0.1679	0.5879	0.3896	0	0	GCC2	LIMS1	GCC2-AS1	GCC2,GCC2-AS1,LIMS1	1	0	0	0	0	8	0	0	0	0	0
eyebrows:chr2:108931338-109571508	rs11123700	2	109123193	C	T	0.77	0.96	0.96	No	0.7212	0.7765	1.867e-08	1	rs3827760	0.3213	0.05713	1.37892	1.867e-08	0.1264	0.575464	0.775367	0.779149	1	0	Yes	Yes	0.455871	0.8869	0.3757	0.1679	0.5879	0.3896	0	0	GCC2	LIMS1	GCC2-AS1	GCC2,GCC2-AS1,LIMS1	1	0	0	0	0	GATA_known12;NF-kappaB_disc3;Obox3	0	0	0	0	0
eyebrows:chr2:108931338-109571508	rs11123701	2	109123332	G	A	0.77	0.97	0.97	No	0.7212	0.7765	1.867e-08	1	rs3827760	0.3213	0.05713	1.37892	1.867e-08	0.1264	0.575464	0.775367	0.779149	1	0	Yes	Yes	0.456869	0.8899	0.3757	0.1687	0.5879	0.3906	0	0	GCC2	LIMS1	GCC2-AS1	GCC2,GCC2-AS1,LIMS1	1	0	0	0	0	ELF1_known1;PU.1_known2;SPIB	0	0	0	0	0
eyebrows:chr2:108931338-109571508	rs12473879	2	109123487	A	T	0.76	0.99	0.99	No	0.7212	0.7765	1.867e-08	1	rs3827760	0.3213	0.05713	1.37892	1.867e-08	0.1264	0.575699	0.775621	0.779149	1	0	Yes	Yes	0.446486	0.8899	0.3728	0.1362	0.5807	0.3896	0	0	GCC2	LIMS1	GCC2-AS1	GCC2,GCC2-AS1,LIMS1	1	0	0	0	0	HMG-IY_2	0	0	0	0	0
eyebrows:chr2:108931338-109571508	rs67425866	2	109123684	C	CA	0.77	0.97	0.97	No	0.7212	0.7765	1.867e-08	1	rs3827760	0.3213	0.05713	1.37892	1.867e-08	0.1264	0.575464	0.775367	0.779149	1	0	Yes	Yes	0.455871	0.8889	0.3757	0.1672	0.5879	0.3885	0	0	GCC2	LIMS1	GCC2-AS1	GCC2,GCC2-AS1,LIMS1	1	0	0	0	0	20	0	0	0	0	0
eyebrows:chr2:108931338-109571508	rs9973734	2	109123950	A	T	0.77	0.97	0.97	No	0.7212	0.7765	1.867e-08	1	rs3827760	0.3213	0.05713	1.37892	1.867e-08	0.1264	0.575464	0.775367	0.779149	1	0	Yes	Yes	0.45647	0.8899	0.3757	0.1679	0.5879	0.3896	0	0	GCC2	LIMS1	GCC2-AS1	GCC2,GCC2-AS1,LIMS1	1	0	0	0	0	4	0	0	0	0	0
eyebrows:chr2:108931338-109571508	rs2077472	2	109126086	C	G	0.76	0.99	0.99	No	0.7212	0.7765	1.867e-08	1	rs3827760	0.3213	0.05713	1.37892	1.867e-08	0.1264	0.575699	0.775621	0.779149	1	0	Yes	Yes	0.446086	0.8899	0.3728	0.1346	0.5807	0.3896	0	0	GCC2-AS1	LIMS1	GCC2	GCC2-AS1,GCC2,LIMS1	-9999	-9999	-9999	-9999	-9999	Gfi1_1	1	0	0	0	0
eyebrows:chr2:108931338-109571508	rs72627470	2	109128378	A	G	0.76	0.98	0.98	No	0.7212	0.7765	1.867e-08	1	rs3827760	0.3213	0.05713	1.37892	1.867e-08	0.1264	0.575699	0.775621	0.779149	1	0	Yes	Yes	0.440895	0.8869	0.3628	0.1324	0.5749	0.3834	0	0	GCC2-AS1	LIMS1	GCC2	GCC2-AS1,GCC2,LIMS1	-9999	-9999	-9999	-9999	-9999	Foxk1;Pax-4_4	0	0	0	0	0
eyebrows:chr2:108931338-109571508	rs112105993	2	109128817	AAAAC	A	0.77	0.97	0.97	No	0.7212	0.7765	1.867e-08	1	rs3827760	0.3213	0.05713	1.37892	1.867e-08	0.1264	0.575464	0.775367	0.779149	1	0	Yes	Yes	0.45028	0.8869	0.3748	0.1513	0.585	0.3865	0	0	GCC2-AS1	LIMS1	GCC2	GCC2-AS1,GCC2,LIMS1	-9999	-9999	-9999	-9999	-9999	7	0	0	0	3	0
eyebrows:chr2:108931338-109571508	rs10865020	2	109128959	G	T	0.76	0.99	0.99	No	0.7212	0.7765	1.867e-08	1	rs3827760	0.3213	0.05713	1.37892	1.867e-08	0.1264	0.575699	0.775621	0.779149	1	0	Yes	Yes	0.448083	0.8899	0.3787	0.1346	0.5865	0.3896	0	0	GCC2-AS1	LIMS1	GCC2	GCC2-AS1,GCC2,LIMS1	-9999	-9999	-9999	-9999	-9999	4	0	0	0	3	0
eyebrows:chr2:108931338-109571508	rs10865021	2	109129163	G	T	0.76	0.99	0.99	No	0.7212	0.7765	1.867e-08	1	rs3827760	0.3213	0.05713	1.37892	1.867e-08	0.1264	0.575699	0.775621	0.779149	1	0	Yes	Yes	0.448882	0.8899	0.3767	0.1392	0.5865	0.3896	0	0	GCC2-AS1	LIMS1	GCC2	GCC2-AS1,GCC2,LIMS1	-9999	-9999	-9999	-9999	-9999	E2F_known7	0	0	0	0	2
eyebrows:chr2:108931338-109571508	rs144817900	2	109129389	G	A	0.77	0.97	0.97	No	0.7212	0.7765	1.867e-08	1	rs3827760	0.3213	0.05713	1.37892	1.867e-08	0.1264	0.575464	0.775367	0.779149	1	0	Yes	Yes	0.473842	0.8899	0.4115	0.1914	0.6095	0.3947	0	0	GCC2-AS1	LIMS1	GCC2	GCC2-AS1,GCC2,LIMS1	-9999	-9999	-9999	-9999	-9999	10	0	0	0	0	0
eyebrows:chr2:108931338-109571508	rs6749501	2	109130969	C	T	0.77	0.97	0.97	No	0.7212	0.7765	1.867e-08	1	rs3827760	0.3213	0.05713	1.37892	1.867e-08	0.1264	0.575464	0.775367	0.779149	1	0	Yes	Yes	0.457867	0.8899	0.3797	0.1664	0.5937	0.3906	0	0	GCC2-AS1	LIMS1	GCC2	GCC2-AS1,GCC2,LIMS1	-9999	-9999	-9999	-9999	-9999	17	0	0	0	14	2
eyebrows:chr2:108931338-109571508	rs35581729	2	109131041	AG	A	0.76	0.99	0.99	No	0.7212	0.7765	1.867e-08	1	rs3827760	0.3213	0.05713	1.37892	1.867e-08	0.1264	0.575699	0.775621	0.779149	1	0	Yes	Yes	0.446685	0.8879	0.3757	0.1339	0.585	0.3896	0	0	GCC2-AS1	LIMS1	GCC2	GCC2-AS1,GCC2,LIMS1	-9999	-9999	-9999	-9999	-9999	13	0	0	0	8	18
eyebrows:chr2:108931338-109571508	rs6737416	2	109131094	T	C	0.77	0.97	0.97	No	0.7212	0.7765	1.867e-08	1	rs3827760	0.3213	0.05713	1.37892	1.867e-08	0.1264	0.575464	0.775367	0.779149	1	0	Yes	Yes	0.457867	0.8899	0.3797	0.1664	0.5937	0.3906	0	0	GCC2-AS1	LIMS1	GCC2	GCC2-AS1,GCC2,LIMS1	-9999	-9999	-9999	-9999	-9999	8	0	0	0	8	18
eyebrows:chr2:108931338-109571508	rs58467037	2	109132446	T	G	0.76	0.99	0.99	No	0.7212	0.7765	1.867e-08	1	rs3827760	0.3213	0.05713	1.37892	1.867e-08	0.1264	0.575699	0.775621	0.779149	1	0	Yes	Yes	0.445088	0.8889	0.3738	0.1309	0.5821	0.3885	0	0	GCC2-AS1	LIMS1	GCC2	GCC2-AS1,GCC2,LIMS1	-9999	-9999	-9999	-9999	-9999	Rad21_disc9;TCF11::MafG	0	0	0	0	0
eyebrows:chr2:108931338-109571508	rs61526105	2	109132458	C	T	0.76	0.99	0.99	No	0.7212	0.7765	1.867e-08	1	rs3827760	0.3213	0.05713	1.37892	1.867e-08	0.1264	0.575699	0.775621	0.779149	1	0	Yes	Yes	0.445088	0.8889	0.3738	0.1309	0.5821	0.3885	0	0	GCC2-AS1	LIMS1	GCC2	GCC2-AS1,GCC2,LIMS1	-9999	-9999	-9999	-9999	-9999	Zbtb3	0	0	0	0	0
eyebrows:chr2:108931338-109571508	rs60285775	2	109132476	G	C	0.77	0.97	0.97	No	0.7212	0.7765	1.867e-08	1	rs3827760	0.3213	0.05713	1.37892	1.867e-08	0.1264	0.575464	0.775367	0.779149	1	0	Yes	Yes	0.455072	0.8889	0.3767	0.1626	0.5893	0.3885	0	0	GCC2-AS1	LIMS1	GCC2	GCC2-AS1,GCC2,LIMS1	-9999	-9999	-9999	-9999	-9999	HNF4_known4	0	0	0	0	0
eyebrows:chr2:108931338-109571508	rs13389995	2	109132686	G	A	0.77	0.97	0.97	No	0.7212	0.7765	1.867e-08	1	rs3827760	0.3213	0.05713	1.37892	1.867e-08	0.1264	0.575464	0.775367	0.779149	1	0	Yes	Yes	0.45647	0.8889	0.3777	0.1657	0.5922	0.3885	0	0	GCC2-AS1	LIMS1	GCC2	GCC2-AS1,GCC2,LIMS1	-9999	-9999	-9999	-9999	-9999	0	0	0	0	0	0
eyebrows:chr2:108931338-109571508	rs72627471	2	109134114	G	A	0.76	0.99	0.99	No	0.7212	0.7765	1.867e-08	1	rs3827760	0.3213	0.05713	1.37892	1.867e-08	0.1264	0.575699	0.775621	0.779149	1	0	Yes	Yes	0.447484	0.8889	0.3767	0.1346	0.5865	0.3896	0	0	GCC2-AS1	LIMS1	GCC2	GCC2-AS1,GCC2,LIMS1	-9999	-9999	-9999	-9999	-9999	HDAC2_disc6;Sox_17	0	0	0	0	0
eyebrows:chr2:108931338-109571508	rs12466778	2	109136499	A	G	0.77	0.97	0.97	No	0.7212	0.7765	1.867e-08	1	rs3827760	0.3213	0.05713	1.37892	1.867e-08	0.1264	0.575464	0.775367	0.779149	1	0	Yes	Yes	0.457867	0.8899	0.3807	0.1664	0.5937	0.3896	0	0	GCC2-AS1	LIMS1	GCC2	GCC2-AS1,GCC2,LIMS1	-9999	-9999	-9999	-9999	-9999	9	0	0	0	0	0
eyebrows:chr2:108931338-109571508	rs12476887	2	109138002	G	A	0.77	0.97	0.97	No	0.7212	0.7765	1.867e-08	1	rs3827760	0.3213	0.05713	1.37892	1.867e-08	0.1264	0.575464	0.775367	0.779149	1	0	Yes	Yes	0.457268	0.8879	0.3797	0.1664	0.5937	0.3896	0	0	GCC2-AS1	LIMS1	GCC2	GCC2-AS1,GCC2,LIMS1	-9999	-9999	-9999	-9999	-9999	Hsf_known3;Mef2_disc1;Mef2_known5	0	0	0	0	0
eyebrows:chr2:108931338-109571508	rs12616898	2	109139743	A	C	0.77	0.97	0.98	No	0.7212	0.7765	1.867e-08	1	rs3827760	0.3213	0.05713	1.37892	1.867e-08	0.1264	0.575464	0.775367	0.779149	1	0	Yes	Yes	0.456869	0.8899	0.3797	0.1626	0.5951	0.3896	0	0	GCC2-AS1	LIMS1	GCC2	GCC2-AS1,LIMS1,GCC2	-9999	-9999	-9999	-9999	-9999	4	0	0	0	0	0
eyebrows:chr2:108931338-109571508	rs11123703	2	109142307	C	A	0.77	0.95	0.95	No	0.7212	0.7765	1.867e-08	1	rs3827760	0.3213	0.05713	1.37892	1.867e-08	0.1264	0.57523	0.775114	0.779149	1	0	Yes	Yes	0.470647	0.8909	0.4105	0.1672	0.6066	0.4131	0	0	GCC2-AS1	LIMS1	GCC2	GCC2-AS1,LIMS1,GCC2	-9999	-9999	-9999	-9999	-9999	7	0	0	0	0	0
eyebrows:chr2:108931338-109571508	rs140300015	2	109142651	T	TAAGAA	0.77	0.97	0.98	No	0.7212	0.7765	1.867e-08	1	rs3827760	0.3213	0.05713	1.37892	1.867e-08	0.1264	0.575464	0.775367	0.779149	1	0	Yes	Yes	0.45647	0.8899	0.3797	0.1619	0.5937	0.3896	0	0	GCC2-AS1	LIMS1	GCC2	GCC2-AS1,LIMS1,GCC2	-9999	-9999	-9999	-9999	-9999	Nkx3_1;Nkx3_2;.	0	0	0	0	0
eyebrows:chr2:108931338-109571508	rs13431334	2	109143327	C	T	0.77	0.97	0.98	No	0.7212	0.7765	1.867e-08	1	rs3827760	0.3213	0.05713	1.37892	1.867e-08	0.1264	0.575464	0.775367	0.779149	1	0	Yes	Yes	0.45647	0.8899	0.3797	0.1619	0.5937	0.3896	0	0	GCC2-AS1	LIMS1	GCC2	GCC2-AS1,LIMS1,GCC2	-9999	-9999	-9999	-9999	-9999	SMC3_disc2;SMC3_disc4;Sin3Ak-20_disc5	0	0	0	0	0
eyebrows:chr2:108931338-109571508	rs4407215	2	109148470	C	A	0.76	0.99	0.99	No	0.7212	0.7765	1.867e-08	1	rs3827760	0.3213	0.05713	1.37892	1.867e-08	0.1264	0.575699	0.775621	0.779149	1	0	Yes	Yes	0.44349	0.8899	0.3767	0.1203	0.5865	0.3875	0	0	GCC2-AS1	LIMS1	GCC2	GCC2-AS1,LIMS1,GCC2	-9999	-9999	-9999	-9999	-9999	9	0	0	0	1	0
eyebrows:chr2:108931338-109571508	rs12620163	2	109148638	T	C	0.76	0.99	0.99	No	0.7212	0.7765	1.867e-08	1	rs3827760	0.3213	0.05713	1.37892	1.867e-08	0.1264	0.575699	0.775621	0.779149	1	0	Yes	Yes	0.443291	0.8899	0.3767	0.1195	0.5865	0.3875	0	0	GCC2-AS1	LIMS1	GCC2	GCC2-AS1,LIMS1,GCC2	-9999	-9999	-9999	-9999	-9999	4	0	0	0	1	0
eyebrows:chr2:108931338-109571508	rs140622671	2	109148971	T	TTTTTG	0.76	0.99	0.99	No	0.7212	0.7765	1.867e-08	1	rs3827760	0.3213	0.05713	1.37892	1.867e-08	0.1264	0.575699	0.775621	0.779149	1	0	Yes	Yes	0.443091	0.8899	0.3757	0.1195	0.5865	0.3875	0	0	GCC2-AS1	LIMS1	GCC2	GCC2-AS1,LIMS1,GCC2	-9999	-9999	-9999	-9999	-9999	19	0	0	0	0	0
eyebrows:chr2:108931338-109571508	rs55728321	2	109154436	T	A	0.76	0.99	0.99	No	0.7212	0.7765	1.867e-08	1	rs3827760	0.3213	0.05713	1.37892	1.867e-08	0.1264	0.575819	0.775416	0.779149	1	0	Yes	Yes	0.44988	0.8899	0.3757	0.146	0.5879	0.3855	0	0	LIMS1	GCC2-AS1	GCC2	LIMS1,GCC2-AS1,GCC2	1	0	0	0	0	33	0	0	0	72	0
eyebrows:chr2:108931338-109571508	rs12476488	2	109155954	T	C	0.76	0.99	0.99	No	0.7212	0.7765	1.867e-08	1	rs3827760	0.3213	0.05713	1.37892	1.867e-08	0.1264	0.575819	0.775416	0.779149	1	0	Yes	Yes	0.45008	0.8899	0.3757	0.1467	0.5879	0.3855	0	0	LIMS1	GCC2-AS1	GCC2	LIMS1,GCC2-AS1,GCC2	1	0	0	0	0	Mrg_1;Pbx3_disc3	1	0	0	0	0
eyebrows:chr2:108931338-109571508	rs56387115	2	109156724	A	G	0.76	0.99	0.99	No	0.7212	0.7765	1.867e-08	1	rs3827760	0.3213	0.05713	1.37892	1.867e-08	0.1264	0.575819	0.775416	0.779149	1	0	Yes	Yes	0.44988	0.8899	0.3757	0.146	0.5879	0.3855	0	0	LIMS1	GCC2-AS1	GCC2	LIMS1,GCC2-AS1,GCC2	1	0	0	0	0	ATF3_known8;Zbtb3	0	0	0	0	0
eyebrows:chr2:108931338-109571508	rs10192524	2	109159811	G	A	0.76	0.99	0.99	No	0.7212	0.7765	1.867e-08	1	rs3827760	0.3213	0.05713	1.37892	1.867e-08	0.1264	0.575819	0.775416	0.779149	1	0	Yes	Yes	0.44988	0.8899	0.3757	0.146	0.5879	0.3855	0	0	LIMS1	GCC2-AS1	GCC2	LIMS1,GCC2-AS1,GCC2	1	0	0	0	0	12	0	0	0	0	0
eyebrows:chr2:108931338-109571508	rs10175540	2	109161482	A	G	0.76	0.99	0.99	No	0.7212	0.7765	1.867e-08	1	rs3827760	0.3213	0.05713	1.37892	1.867e-08	0.1264	0.575699	0.775621	0.779149	1	0	Yes	Yes	0.442891	0.8899	0.3757	0.1203	0.5865	0.3855	0	0	LIMS1	GCC2-AS1	GCC2	LIMS1,GCC2-AS1,GCC2	1	0	0	0	0	5	1	0	0	0	0
eyebrows:chr2:108931338-109571508	rs10460484	2	109162487	C	T	0.76	0.99	0.99	No	0.7212	0.7765	1.867e-08	1	rs3827760	0.3213	0.05713	1.37892	1.867e-08	0.1264	0.575819	0.775416	0.779149	1	0	Yes	Yes	0.44988	0.8899	0.3757	0.146	0.5879	0.3855	0	0	LIMS1	GCC2-AS1	GCC2	LIMS1,GCC2-AS1,GCC2	1	0	0	0	0	Pbx-1_4	1	0	0	0	0
eyebrows:chr2:108931338-109571508	rs67983224	2	109163133	T	TC	0.76	0.99	0.99	No	0.7212	0.7765	1.867e-08	1	rs3827760	0.3213	0.05713	1.37892	1.867e-08	0.1264	0.575819	0.775416	0.779149	1	0	Yes	Yes	0.45028	0.8909	0.3757	0.146	0.5879	0.3865	0	0	LIMS1	GCC2-AS1	GCC2	LIMS1,GCC2-AS1,GCC2	1	0	0	0	0	16	0	0	0	0	0
eyebrows:chr2:108931338-109571508	rs12465708	2	109165782	A	G	0.76	0.99	0.99	No	0.7212	0.7765	1.867e-08	1	rs3827760	0.3213	0.05713	1.37892	1.867e-08	0.1264	0.575819	0.775416	0.779149	1	0	Yes	Yes	0.44988	0.8899	0.3757	0.146	0.5879	0.3855	0	0	LIMS1	GCC2-AS1	GCC2	LIMS1,GCC2-AS1,GCC2	1	0	0	0	0	4	0	0	0	10	0
eyebrows:chr2:108931338-109571508	rs57973912	2	109167246	A	T	0.76	0.99	0.99	No	0.7212	0.7765	1.867e-08	1	rs3827760	0.3213	0.05713	1.37892	1.867e-08	0.1264	0.575699	0.775621	0.779149	1	0	Yes	Yes	0.442692	0.8899	0.3757	0.1195	0.5865	0.3855	0	0	LIMS1	GCC2-AS1	none	LIMS1,GCC2-AS1	1	0	0	0	0	EBF_disc2;RXRA_disc2	0	0	0	0	0
eyebrows:chr2:108931338-109571508	rs2378136	2	109167292	A	T	0.76	0.99	0.99	No	0.7212	0.7765	1.867e-08	1	rs3827760	0.3213	0.05713	1.37892	1.867e-08	0.1264	0.575819	0.775416	0.779149	1	0	Yes	Yes	0.44988	0.8899	0.3757	0.146	0.5879	0.3855	0	0	LIMS1	GCC2-AS1	none	LIMS1,GCC2-AS1	1	0	0	0	0	4	1	0	0	0	0
eyebrows:chr2:108931338-109571508	rs56206339	2	109168598	G	A	0.76	0.99	0.99	No	0.7212	0.7765	1.867e-08	1	rs3827760	0.3213	0.05713	1.37892	1.867e-08	0.1264	0.575819	0.775416	0.779149	1	0	Yes	Yes	0.45008	0.8899	0.3757	0.1467	0.5879	0.3855	0	0	LIMS1	GCC2-AS1	none	LIMS1,GCC2-AS1	1	0	0	0	0	5	0	0	0	0	0
eyebrows:chr2:108931338-109571508	rs6747255	2	109170066	C	T	0.76	0.99	0.99	No	0.7212	0.7765	1.867e-08	1	rs3827760	0.3213	0.05713	1.37892	1.867e-08	0.1264	0.575819	0.775416	0.779149	1	0	Yes	Yes	0.44988	0.8899	0.3757	0.146	0.5879	0.3855	0	0	LIMS1	GCC2-AS1	none	LIMS1,GCC2-AS1	1	0	0	0	0	Otx2;PLZF	1	0	0	67	0
eyebrows:chr2:108931338-109571508	rs9631040	2	109171461	A	C	0.76	0.99	0.99	No	0.7212	0.7765	1.867e-08	1	rs3827760	0.3213	0.05713	1.37892	1.867e-08	0.1264	0.575819	0.775416	0.779149	1	0	Yes	Yes	0.44988	0.8899	0.3757	0.146	0.5879	0.3855	0	0	LIMS1	GCC2-AS1	none	LIMS1,GCC2-AS1	1	0	0	0	0	Smad3_1	0	0	0	37	0
eyebrows:chr2:108931338-109571508	rs3927014	2	109174775	A	G	0.76	0.99	0.99	No	0.7212	0.7765	1.867e-08	1	rs3827760	0.3213	0.05713	1.37892	1.867e-08	0.1264	0.575819	0.775416	0.779149	1	0	Yes	Yes	0.457668	0.8899	0.3757	0.174	0.5908	0.3855	0	0	LIMS1	GCC2-AS1	none	LIMS1,GCC2-AS1	1	0	0	0	0	5	0	0	0	0	0
eyebrows:chr2:108931338-109571508	rs1530027	2	109174886	T	C	0.76	0.99	0.99	No	0.7212	0.7765	1.867e-08	1	rs3827760	0.3213	0.05713	1.37892	1.867e-08	0.1264	0.575819	0.775416	0.779149	1	0	Yes	Yes	0.457668	0.8899	0.3757	0.174	0.5908	0.3855	0	0	LIMS1	GCC2-AS1	none	LIMS1,GCC2-AS1	1	0	0	0	0	0	0	0	0	0	0
eyebrows:chr2:108931338-109571508	rs56054625	2	109180870	A	G	0.76	0.99	0.99	No	0.7212	0.7765	1.867e-08	1	rs3827760	0.3213	0.05713	1.37892	1.867e-08	0.1264	0.575819	0.775416	0.779149	1	0	Yes	Yes	0.457668	0.8899	0.3757	0.174	0.5908	0.3855	0	0	LIMS1	GCC2-AS1	none	LIMS1,GCC2-AS1	1	0	0	0	0	PLZF;Zic_2	0	0	0	12	0
eyebrows:chr2:108931338-109571508	rs5833292	2	109181491	CT	C	0.76	0.99	0.99	No	0.7212	0.7765	1.867e-08	1	rs3827760	0.3213	0.05713	1.37892	1.867e-08	0.1264	0.575819	0.775416	0.779149	1	0	Yes	Yes	0.457268	0.8899	0.3757	0.1725	0.5908	0.3855	0	0	LIMS1	GCC2-AS1	none	LIMS1,GCC2-AS1	1	0	0	0	0	11	0	0	0	33	0
eyebrows:chr2:108931338-109571508	rs58537398	2	109191742	TA	T	0.76	0.99	0.99	No	0.7212	0.7765	1.867e-08	1	rs3827760	0.3213	0.05713	1.37892	1.867e-08	0.1264	0.575819	0.775416	0.779149	1	0	Yes	Yes	0.457668	0.8899	0.3757	0.174	0.5908	0.3855	0	0	LIMS1	GCC2-AS1	none	LIMS1,GCC2-AS1	1	0	0	0	0	Cdx;Pou6f1_1;TEF-1_2	0	0	0	112	0
eyebrows:chr2:108931338-109571508	rs12478285	2	109051753	A	G	0.77	0.96	0.96	No	0.7225	0.7774	1.874e-08	1	rs3827760	0.3224	0.05733	1.38044	1.874e-08	0.1291	0.577807	0.775226	0.78001	1	0	Yes	Yes	0.481829	0.8919	0.4076	0.2247	0.6066	0.3947	0	0	none	GCC2,LIMS1	none	GCC2,LIMS1	-9999	-9999	-9999	-9999	-9999	TCF12_disc6	0	0	0	0	0
eyebrows:chr2:108931338-109571508	rs10182304	2	109059614	C	T	0.77	0.96	0.96	No	0.7225	0.7774	1.874e-08	1	rs3827760	0.3224	0.05733	1.38044	1.874e-08	0.1291	0.577807	0.775226	0.78001	1	0	Yes	Yes	0.48123	0.8909	0.4076	0.2239	0.6066	0.3937	0	0	none	GCC2,LIMS1	none	GCC2,LIMS1	-9999	-9999	-9999	-9999	-9999	GR_known10	0	0	0	0	0
eyebrows:chr2:108931338-109571508	rs568299536	2	109090452	CA	C	0.71	0.71	0.72	No	0.7186	0.7742	1.911e-08	1	rs3827760	0.3201	0.05696	1.37727	1.911e-08	0.1187	0.566621	0.774394	0.774881	1	0	No	Yes	0.43151	0.8214	0.3598	0.171	0.5403	0.3783			GCC2	LIMS1	GCC2-AS1	GCC2,GCC2-AS1,LIMS1	0	0	0	0	0		-9999	0	0	0	0
eyebrows:chr2:108931338-109571508	rs6754683	2	109156275	A	G	0.77	1	1	Yes	0.7218	0.777	1.985e-08	1	rs3827760	0.3215	0.05727	1.3792	1.985e-08	0.124	0.576524	0.775157	0.775163	1	0	Yes	Yes	0.44988	0.8899	0.3757	0.146	0.5879	0.3855	0	0	LIMS1	GCC2-AS1	GCC2	LIMS1,GCC2-AS1,GCC2	1	0	0	0	0	0	2	0	0	1	0
eyebrows:chr2:108931338-109571508	rs72123368	2	109133465	T	TTGTCAGA	0.77	0.97	0.97	No	0.7212	0.7764	2.036e-08	1	rs3827760	0.3205	0.05714	1.37782	2.036e-08	0.1318	0.575287	0.775343	0.776928	1	0	Yes	Yes	0.457268	0.8879	0.3797	0.1664	0.5937	0.3896	0	0	GCC2-AS1	LIMS1	GCC2	GCC2-AS1,GCC2,LIMS1	-9999	-9999	-9999	-9999	-9999	5	0	0	0	0	0
eyebrows:chr2:108931338-109571508	rs56154404	2	109033625	C	T	0.76	0.98	0.98	No	0.7212	0.7764	2.072e-08	1	rs3827760	0.3203	0.05714	1.37754	2.072e-08	0.133	0.575521	0.775596	0.776509	1	0	Yes	Yes	0.446685	0.8909	0.3738	0.1354	0.5807	0.3896	0	0	none	GCC2	SULT1C4	SULT1C4,GCC2	-9999	-9999	-9999	-9999	-9999	Nkx2_2	0	0	0	0	0
eyebrows:chr2:108931338-109571508	rs1533735	2	109033833	G	C	0.77	0.96	0.97	No	0.7212	0.7764	2.072e-08	1	rs3827760	0.3203	0.05714	1.37754	2.072e-08	0.133	0.575287	0.775343	0.776509	1	0	Yes	Yes	0.457668	0.8909	0.3767	0.171	0.5879	0.3896	0	0	none	GCC2	SULT1C4	SULT1C4,GCC2	-9999	-9999	-9999	-9999	-9999	10	1	0	0	0	7
eyebrows:chr2:108931338-109571508	rs11123689	2	109036931	T	C	0.77	0.97	0.97	No	0.7212	0.7764	2.072e-08	1	rs3827760	0.3203	0.05714	1.37754	2.072e-08	0.133	0.575287	0.775343	0.776509	1	0	Yes	Yes	0.457468	0.8909	0.3767	0.1702	0.5879	0.3896	0	0	none	GCC2	SULT1C4	GCC2,SULT1C4	-9999	-9999	-9999	-9999	-9999	0	0	0	0	0	0
eyebrows:chr2:108931338-109571508	rs10202243	2	109037453	T	A	0.77	0.96	0.97	No	0.7212	0.7764	2.072e-08	1	rs3827760	0.3203	0.05714	1.37754	2.072e-08	0.133	0.575287	0.775343	0.776509	1	0	Yes	Yes	0.457468	0.8909	0.3767	0.1702	0.5879	0.3896	0	0	none	GCC2	SULT1C4	GCC2,SULT1C4	-9999	-9999	-9999	-9999	-9999	9	0	0	0	0	0
eyebrows:chr2:108931338-109571508	rs1976832	2	109041000	A	G	0.77	0.97	0.97	No	0.7212	0.7764	2.072e-08	1	rs3827760	0.3203	0.05714	1.37754	2.072e-08	0.133	0.575287	0.775343	0.776509	1	0	Yes	Yes	0.457668	0.8909	0.3757	0.171	0.5879	0.3906	0	0	none	GCC2,LIMS1	SULT1C4	GCC2,SULT1C4,LIMS1	-9999	-9999	-9999	-9999	-9999	Nr2f2;BDP1_disc2;GCNF	0	0	0	0	0
eyebrows:chr2:108931338-109571508	rs13388725	2	109047190	G	A	0.76	0.98	0.98	No	0.7212	0.7764	2.072e-08	1	rs3827760	0.3203	0.05714	1.37754	2.072e-08	0.133	0.575521	0.775596	0.776509	1	0	Yes	Yes	0.446685	0.8909	0.3728	0.1354	0.5807	0.3906	0	0	none	GCC2,LIMS1	none	GCC2,LIMS1	-9999	-9999	-9999	-9999	-9999	6	1	0	0	0	0
eyebrows:chr2:108931338-109571508	rs2204025	2	109048275	T	C	0.76	0.98	0.98	No	0.7212	0.7764	2.072e-08	1	rs3827760	0.3203	0.05714	1.37754	2.072e-08	0.133	0.575521	0.775596	0.776509	1	0	Yes	Yes	0.446685	0.8909	0.3728	0.1354	0.5807	0.3906	0	0	none	GCC2,LIMS1	none	GCC2,LIMS1	-9999	-9999	-9999	-9999	-9999	TATA_known1	0	0	0	0	0
eyebrows:chr2:108931338-109571508	rs7559079	2	109049798	C	T	0.76	0.98	0.98	No	0.7212	0.7764	2.072e-08	1	rs3827760	0.3203	0.05714	1.37754	2.072e-08	0.133	0.575521	0.775596	0.776509	1	0	Yes	Yes	0.446486	0.8909	0.3728	0.1346	0.5807	0.3906	0	0	none	GCC2,LIMS1	none	GCC2,LIMS1	-9999	-9999	-9999	-9999	-9999	Mef2_known5;XBP-1_1;p53_2	0	0	0	0	0
eyebrows:chr2:108931338-109571508	rs9789717	2	109050363	T	C	0.76	0.98	0.98	No	0.7212	0.7764	2.072e-08	1	rs3827760	0.3203	0.05714	1.37754	2.072e-08	0.133	0.575521	0.775596	0.776509	1	0	Yes	Yes	0.444089	0.8909	0.3728	0.1263	0.5793	0.3906	0	0	none	GCC2,LIMS1	none	GCC2,LIMS1	-9999	-9999	-9999	-9999	-9999	.;Pou2f2_known9	0	0	0	0	0
eyebrows:chr2:108931338-109571508	rs7349435	2	109051423	T	C	0.76	0.98	0.98	No	0.7212	0.7764	2.072e-08	1	rs3827760	0.3203	0.05714	1.37754	2.072e-08	0.133	0.575521	0.775596	0.776509	1	0	Yes	Yes	0.446486	0.8899	0.3728	0.1354	0.5807	0.3906	0	0	none	GCC2,LIMS1	none	GCC2,LIMS1	-9999	-9999	-9999	-9999	-9999	14	0	0	0	0	0
eyebrows:chr2:108931338-109571508	rs12624177	2	109052549	T	C	0.76	0.98	0.98	No	0.7212	0.7764	2.072e-08	1	rs3827760	0.3203	0.05714	1.37754	2.072e-08	0.133	0.575521	0.775596	0.776509	1	0	Yes	Yes	0.446685	0.8909	0.3728	0.1354	0.5807	0.3906	0	0	none	GCC2,LIMS1	none	GCC2,LIMS1	-9999	-9999	-9999	-9999	-9999	Irx;STAT_known11	0	0	0	0	0
eyebrows:chr2:108931338-109571508	rs11123691	2	109054851	A	T	0.77	0.97	0.97	No	0.7212	0.7764	2.072e-08	1	rs3827760	0.3203	0.05714	1.37754	2.072e-08	0.133	0.575287	0.775343	0.776509	1	0	Yes	Yes	0.457668	0.8909	0.3757	0.171	0.5879	0.3906	0	0	none	GCC2,LIMS1	none	GCC2,LIMS1	-9999	-9999	-9999	-9999	-9999	BHLHE40_known1	1	0	0	0	0
eyebrows:chr2:108931338-109571508	rs10203795	2	109055717	T	C	0.76	0.98	0.98	No	0.7212	0.7764	2.072e-08	1	rs3827760	0.3203	0.05714	1.37754	2.072e-08	0.133	0.575521	0.775596	0.776509	1	0	Yes	Yes	0.446486	0.8899	0.3728	0.1354	0.5807	0.3906	0	0	none	GCC2,LIMS1	none	GCC2,LIMS1	-9999	-9999	-9999	-9999	-9999	0	2	0	0	0	0
eyebrows:chr2:108931338-109571508	rs10169264	2	109055908	C	T	0.77	0.97	0.97	No	0.7212	0.7764	2.072e-08	1	rs3827760	0.3203	0.05714	1.37754	2.072e-08	0.133	0.575287	0.775343	0.776509	1	0	Yes	Yes	0.457668	0.8909	0.3757	0.171	0.5879	0.3906	0	0	none	GCC2,LIMS1	none	GCC2,LIMS1	-9999	-9999	-9999	-9999	-9999	5	2	0	0	0	0
eyebrows:chr2:108931338-109571508	rs1112806	2	109056609	T	G	0.77	0.96	0.96	No	0.7212	0.7764	2.072e-08	1	rs3827760	0.3203	0.05714	1.37754	2.072e-08	0.133	0.575287	0.775343	0.776509	1	0	Yes	Yes	0.457668	0.8919	0.3757	0.171	0.5865	0.3906	0	0	none	GCC2,LIMS1	none	GCC2,LIMS1	-9999	-9999	-9999	-9999	-9999	4	1	0	0	0	0
eyebrows:chr2:108931338-109571508	rs10210738	2	109057942	C	G	0.77	0.97	0.97	No	0.7212	0.7764	2.072e-08	1	rs3827760	0.3203	0.05714	1.37754	2.072e-08	0.133	0.575287	0.775343	0.776509	1	0	Yes	Yes	0.454473	0.8909	0.3658	0.171	0.585	0.3865	0	0	none	GCC2,LIMS1	none	GCC2,LIMS1	-9999	-9999	-9999	-9999	-9999	CEBPB_known2;p300_disc6	0	0	0	0	0
eyebrows:chr2:108931338-109571508	rs10166029	2	109058253	G	C	0.77	0.97	0.97	No	0.7212	0.7764	2.072e-08	1	rs3827760	0.3203	0.05714	1.37754	2.072e-08	0.133	0.575287	0.775343	0.776509	1	0	Yes	Yes	0.457867	0.8909	0.3757	0.1725	0.5879	0.3896	0	0	none	GCC2,LIMS1	none	GCC2,LIMS1	-9999	-9999	-9999	-9999	-9999	13	0	0	0	0	0
eyebrows:chr2:108931338-109571508	rs10172708	2	109060169	T	C	0.77	0.97	0.97	No	0.7212	0.7764	2.072e-08	1	rs3827760	0.3203	0.05714	1.37754	2.072e-08	0.133	0.575287	0.775343	0.776509	1	0	Yes	Yes	0.457468	0.8909	0.3757	0.171	0.5879	0.3896	0	0	none	GCC2,LIMS1	none	GCC2,LIMS1	-9999	-9999	-9999	-9999	-9999	Irf_disc4;SP1_disc3;TATA_disc4	0	0	0	0	0
eyebrows:chr2:108931338-109571508	rs201720696	2	109145809	A	G	0.75	0.93	0.94	No	0.7203	0.7753	2.228e-08	1	rs3827760	0.3194	0.05711	1.3763	2.228e-08	0.1339	0.572282	0.775595	0.773247	1	0	Yes	Yes	0.345847	0.875	0.2107	0.0552	0.4841	0.2342	0	0	GCC2-AS1	LIMS1	GCC2	GCC2-AS1,LIMS1,GCC2	-9999	-9999	-9999	-9999	-9999	PPAR_1;TBX5_1;TBX5_2	0	0	0	0	0
eyebrows:chr2:108931338-109571508	rs13021399	2	109006665	A	T	0.76	0.95	0.96	No	0.7207	0.7758	2.249e-08	1	rs3827760	0.3192	0.05708	1.37603	2.249e-08	0.1215	0.558868	0.765325	0.767968	1	0	Yes	Yes	0.3752	0.8938	0.2575	0.0151	0.5303	0.3384	0	0	none	GCC2	SULT1C4	SULT1C4,GCC2	-9999	-9999	-9999	-9999	-9999	CHOP::CEBPalpha;ERalpha-a_disc3;Pou2f2_disc1	0	0	0	0	0
eyebrows:chr2:108931338-109571508	rs368571649	2	109011454	C	CT	0.26	0.82	0.83	No	0.2788	0.2236	2.28e-08	1	rs3827760	-0.3191	0.05709	0.726803	2.28e-08	0.1147	0.549431	0.757347	0.764437	1	0	No	Yes	0.379193	0.1369	0.2753	0.6982	0.1945	0.4356			none	GCC2	SULT1C4	SULT1C4,GCC2	0	0	0	0	0		-9999	0	0	0	0
eyebrows:chr2:108931338-109571508	rs10183602	2	109144544	A	G	0.77	0.98	0.98	No	0.7207	0.7756	2.338e-08	1	rs3827760	0.3189	0.05711	1.37561	2.338e-08	0.1365	0.571237	0.772799	0.771813	1	0	Yes	Yes	0.436901	0.8849	0.3688	0.1127	0.5807	0.3814	0	0	GCC2-AS1	LIMS1	GCC2	GCC2-AS1,LIMS1,GCC2	-9999	-9999	-9999	-9999	-9999	0	0	0	0	0	0
eyebrows:chr2:108931338-109571508	rs2077471	2	109126070	G	A	0.78	0.89	0.9	No	0.7216	0.7765	2.388e-08	1	rs3827760	0.3189	0.05713	1.37561	2.388e-08	0.1432	0.574762	0.774608	0.773138	1	0	Yes	Yes	0.480631	0.8909	0.4145	0.1694	0.6311	0.4397	0	0	GCC2-AS1	LIMS1	GCC2	GCC2-AS1,GCC2,LIMS1	-9999	-9999	-9999	-9999	-9999	AP-4_1;NRSF_disc6;TATA_disc10	0	0	0	0	0
eyebrows:chr2:108931338-109571508	rs67983225	2	109163134	T	C	0.76	0.92	0.93	No	0.7216	0.7765	2.429e-08	1	rs3827760	0.3187	0.05713	1.37534	2.429e-08	0.1418	0.572763	0.772785	0.771808	1	0	Yes	Yes	0.394369	0.8839	0.2813	0.1074	0.5288	0.2986	0	0	LIMS1	GCC2-AS1	GCC2	LIMS1,GCC2-AS1,GCC2	1	0	0	0	0	11	0	0	0	0	0
eyebrows:chr2:108931338-109571508	rs2378152	2	109124534	C	T	0.66	0.57	0.58	No	0.7164	0.7713	2.435e-08	1	rs3827760	0.3175	0.05692	1.37369	2.435e-08	0.1253	0.555904	0.774425	0.765558	1	0	Yes	Yes	0.359026	0.75	0.3072	0.0847	0.4669	0.3037	0	0	GCC2,GCC2-AS1	LIMS1	none	GCC2,GCC2-AS1,LIMS1	0	0	0	1	0	AP-2_known4;AP-2_known6	0	0	0	1	0
eyebrows:chr2:108931338-109571508	rs832336	2	109124536	T	C	0.66	0.59	0.6	No	0.7164	0.7713	2.435e-08	1	rs3827760	0.3175	0.05692	1.37369	2.435e-08	0.1253	0.555904	0.774425	0.765558	1	0	Yes	Yes	0.352835	0.75	0.3072	0.0613	0.4669	0.3037	0	0	GCC2,GCC2-AS1	LIMS1	none	GCC2,GCC2-AS1,LIMS1	0	0	0	1	0	AP-2_known4;HP1-site-factor	0	0	0	1	0
eyebrows:chr2:108931338-109571508	rs10183403	2	109320736	C	T	0.83	0.71	0.77	No	0.7849	0.8345	2.553e-08	1	rs3827760	0.3491	0.06268	1.41779	2.553e-08	0.04642	0.458994	0.792901	0.714022	1	0	Yes	Yes	0.652955	0.9018	0.7386	0.41	0.7896	0.5399	0	0	none	RANBP2,LIMS1-AS1,CCDC138	LIMS1	RANBP2,LIMS1,LIMS1-AS1,CCDC138	-9999	-9999	-9999	-9999	-9999	Zfp105	0	0	0	0	0
eyebrows:chr2:108931338-109571508	rs57754438	2	109144613	A	G	0.77	0.98	0.98	No	0.722	0.7765	2.938e-08	1	rs3827760	0.3168	0.05714	1.37273	2.938e-08	0.1584	0.573352	0.773087	0.767868	1	0	Yes	Yes	0.446486	0.8909	0.3767	0.1293	0.5865	0.3896	0	0	GCC2-AS1	LIMS1	GCC2	GCC2-AS1,LIMS1,GCC2	-9999	-9999	-9999	-9999	-9999	Bcl6b;Ik-3	0	0	0	0	0
eyebrows:chr2:108931338-109571508	rs561283997	2	109038859	GTT	G	0.76	0.97	0.97	No	0.7212	0.7756	2.979e-08	1	rs3827760	0.3168	0.05715	1.37273	2.979e-08	0.1576	0.573111	0.775491	0.76693	1	0	No	Yes	0.446486	0.8869	0.3748	0.1362	0.5807	0.3906			none	GCC2	SULT1C4	GCC2,SULT1C4	0	0	0	0	0		-9999	0	0	0	0
eyebrows:chr2:108931338-109571508	rs12472088	2	109447178	T	C	0.82	0.65	0.69	No	0.7728	0.8226	3.205e-08	1	rs3827760	0.3396	0.06142	1.40439	3.205e-08	0.727	0.780126	0.994937	0.839046	1	1	Yes	Yes	0.622804	0.879	0.662	0.3888	0.7651	0.5337	0	0	CCDC138	none	none	CCDC138	1	0	0	0	0	HNF4_known5;ZBTB33_disc3	0	0	0	0	0
eyebrows:chr2:108931338-109571508	rs398042563	2	109332803	C	CT	0.23	0.36	0.4	No	0.1934	0.1469	3.826e-08	1	rs3827760	-0.3578	0.06506	0.699213	3.826e-08	0.02972	0.401398	0.794951	0.671891	1	0	No	Yes	0.355631	0.1746	0.2545	0.59	0.2723	0.3885			none	RANBP2,LIMS1-AS1,CCDC138	LIMS1	RANBP2,LIMS1,LIMS1-AS1,CCDC138	0	0	0	0	0		-9999	0	0	0	0
eyebrows:chr2:108931338-109571508	rs11123692	2	109064526	A	G	0.72	0.78	0.78	No	0.7194	0.7735	3.87e-08	1	rs3827760	0.3136	0.05705	1.36834	3.87e-08	0.1706	0.567366	0.774714	0.757894	1	0	Yes	Yes	0.420727	0.8343	0.3598	0.1256	0.5331	0.3763	0	0	none	GCC2,LIMS1	none	GCC2,LIMS1	-9999	-9999	-9999	-9999	-9999	Gm397;TCF12_disc2	0	0	2	58	6
eyebrows:chr2:108931338-109571508	rs11123693	2	109064527	C	T	0.72	0.78	0.78	No	0.7194	0.7735	3.87e-08	1	rs3827760	0.3136	0.05705	1.36834	3.87e-08	0.1706	0.567366	0.774714	0.757894	1	0	Yes	Yes	0.420927	0.8343	0.3608	0.1256	0.5331	0.3763	0	0	none	GCC2,LIMS1	none	GCC2,LIMS1	-9999	-9999	-9999	-9999	-9999	4	0	0	2	58	6
eyebrows:chr2:108931338-109571508	rs5833283	2	108931338	TA	T	0.23	0.51	0.55	No	0.2754	0.2211	3.917e-08	1	rs3827760	-0.3178	0.05784	0.727748	3.917e-08	0.02323	0.352969	0.6024	0.658522	1	0	Yes	Yes	0.435503	0.1448	0.2773	0.7905	0.2219	0.5695	0	0	none	SULT1C4,LINC01594	SULT1C2	SULT1C2,SULT1C4,LINC01594	-9999	-9999	-9999	-9999	-9999	Foxp1;HDAC2_disc6;p300_disc5;.	0	0	0	19	0
eyebrows:chr2:108931338-109571508	rs527454034	2	109078455	AT	A	0.75	0.91	0.91	No	0.7199	0.7739	4.009e-08	1	rs3827760	0.3134	0.05708	1.36807	4.009e-08	0.1754	0.567769	0.774989	0.757521	1	0	No	Yes	0.440895	0.87	0.3678	0.1399	0.5706	0.3885			GCC2	LIMS1	none	GCC2,LIMS1	0	0	0	0	0		-9999	0	0	0	0
eyebrows:chr2:108931338-109571508	rs59701000	2	109000689	A	T	0.21	0.92	0.93	No	0.2619	0.2096	4.309e-08	1	rs3827760	-0.32	0.05842	0.726149	4.309e-08	0.09785	0.491227	0.715007	0.725033	1	0	Yes	Yes	0.35004	0.1012	0.2594	0.6581	0.1643	0.4151	0	0	SULT1C4	GCC2	none	SULT1C4,GCC2	1	0	0	0	0	30	0	0	0	2	0
eyebrows:chr2:108931338-109571508	rs60054148	2	108940553	C	T	0.22	0.85	0.87	No	0.2788	0.2253	4.839e-08	1	rs3827760	-0.3143	0.0576	0.7303	4.839e-08	0.03886	0.384967	0.6355	0.673539	1	0	Yes	Yes	0.411542	0.1181	0.3787	0.5287	0.3343	0.6442	0	0	none	SULT1C4,LINC01594	SULT1C2	SULT1C2,SULT1C4,LINC01594	1	0	0	0	0	7	0	0	0	19	6
eyebrows:chr2:108931338-109571508	rs10432620	2	109372112	T	G	0.8	0.82	0.84	No	0.7719	0.8207	6.56e-08	1	rs3827760	0.3306	0.06118	1.3918	6.56e-08	0.9562	0.777793	0.987171	0.817138	1	1	Yes	Yes	0.515176	0.8929	0.6034	0.0431	0.7089	0.5358	0	0	RANBP2	CCDC138,LIMS1-AS1	none	RANBP2,CCDC138,LIMS1-AS1	1	0	0	0	0	NRSF_disc10	0	0	0	0	0
eyebrows:chr2:108931338-109571508	rs12473546	2	109378141	C	G	0.8	0.81	0.84	No	0.7719	0.8207	6.56e-08	1	rs3827760	0.3306	0.06118	1.3918	6.56e-08	0.9562	0.777793	0.987171	0.817138	1	1	Yes	Yes	0.514377	0.8899	0.6034	0.0431	0.7089	0.5348	0	0	RANBP2	CCDC138,LIMS1-AS1	none	RANBP2,CCDC138,LIMS1-AS1	1	0	0	0	0	0	0	0	0	0	0
eyebrows:chr2:108931338-109571508	rs2059725	2	109359052	A	G	0.81	0.79	0.83	No	0.7723	0.821	6.784e-08	1	rs3827760	0.3305	0.06125	1.39166	6.784e-08	0.9483	0.776649	0.987153	0.815064	1	1	Yes	Yes	0.546526	0.8938	0.663	0.0915	0.7464	0.5419	0	0	RANBP2	CCDC138,LIMS1-AS1	none	RANBP2,CCDC138,LIMS1-AS1	1	0	0	0	0	ATF3_disc3;Zfx	0	0	0	0	0
eyebrows:chr2:108931338-109571508	rs34478124	2	108940523	A	G	0.22	0.86	0.87	No	0.2806	0.2274	7.802e-08	1	rs3827760	-0.308	0.05733	0.734915	7.802e-08	0.04892	0.381939	0.635478	0.66128	1	0	Yes	Yes	0.408147	0.123	0.3787	0.5129	0.3329	0.6442	0	0	none	SULT1C4,LINC01594	SULT1C2	SULT1C2,SULT1C4,LINC01594	1	0	0	0	0	AP-2_known6	0	0	0	19	6
eyebrows:chr2:108931338-109571508	rs12476551	2	109180221	T	C	0.78	0.91	0.93	No	0.7385	0.7891	1.317e-07	1	rs3827760	0.3074	0.05826	1.35988	1.317e-07	0.1999	0.509855	0.727503	0.705076	1	0	Yes	Yes	0.459465	0.8988	0.3757	0.174	0.5908	0.3855	0	0	LIMS1	GCC2-AS1	none	LIMS1,GCC2-AS1	1	0	0	0	0	5	0	0	0	0	0
eyebrows:chr2:108931338-109571508	rs7607740	2	108939518	C	A	0.25	0.99	0.99	No	0.2979	0.2444	1.379e-07	1	rs3827760	-0.2948	0.05596	0.744681	1.379e-07	0.1156	0.440408	0.714258	0.675666	1	0	Yes	Yes	0.459665	0.1339	0.4115	0.6339	0.3573	0.682	0	0	none	SULT1C4,LINC01594	SULT1C2	SULT1C2,SULT1C4,LINC01594	1	0	0	0	0	8	0	0	0	0	0
eyebrows:chr2:108931338-109571508	rs35287501	2	109460875	T	TG	0.81	0.76	0.8	No	0.7689	0.8169	1.398e-07	1	rs3827760	0.3204	0.06086	1.37768	1.398e-07	0.6483	0.81432	0.998777	0.760404	1	0	Yes	Yes	0.571885	0.877	0.7276	0.1127	0.7882	0.5644	0	0	CCDC138	none	none	CCDC138	1	0	0	0	0	CEBPB_known4	0	0	0	0	0
eyebrows:chr2:108931338-109571508	rs11123717	2	109526138	A	G	0.8	0.75	0.78	No	0.7502	0.7999	1.424e-07	1	rs3827760	0.3103	0.05896	1.36383	1.424e-07	0.1032	0.90853	0.998625	0.668454	1	0	Yes	Yes	0.52516	0.876	0.6143	0.0287	0.7233	0.6022	0	0	EDAR	none	CCDC138	EDAR,CCDC138	1	0	0	0	0	HNF4_disc5	0	0	0	4	0
eyebrows:chr2:108931338-109571508	rs2433792	2	109367219	A	G	0.25	0.38	0.43	No	0.2077	0.1616	1.427e-07	1	rs3827760	-0.334	0.06347	0.716054	1.427e-07	0.6883	0.667951	0.97144	0.762353	1	0	Yes	Yes	0.450879	0.1964	0.325	0.7867	0.3458	0.4632	0	0	RANBP2	CCDC138,LIMS1-AS1	none	RANBP2,CCDC138,LIMS1-AS1	1	0	0	0	0	5	0	0	0	1	0
eyebrows:chr2:108931338-109571508	rs4676209	2	109465238	C	T	0.8	0.79	0.82	No	0.768	0.816	1.472e-07	1	rs3827760	0.319	0.06068	1.37575	1.472e-07	0.5955	0.816631	0.998781	0.75364	1	0	Yes	Yes	0.534545	0.877	0.672	0.0371	0.7493	0.5603	0	0	CCDC138	none	none	CCDC138	1	0	0	0	0	14	0	0	0	0	0
eyebrows:chr2:108931338-109571508	rs12476238	2	108940336	C	T	0.74	1	1	Yes	0.6948	0.7486	1.608e-07	1	rs3827760	0.2917	0.05568	1.3387	1.608e-07	0.09207	0.41894	0.711308	0.656781	1	0	Yes	Yes	0.294928	0.8641	0.1551	0.0628	0.389	0.0992	0	0	none	SULT1C4,LINC01594	SULT1C2	SULT1C2,SULT1C4,LINC01594	1	0	0	0	0	BDP1_disc1	1	0	0	18	7
eyebrows:chr2:108931338-109571508	rs7607619	2	108939381	G	A	0.23	0.95	0.96	No	0.2797	0.2283	2.022e-07	1	rs3827760	-0.2974	0.05722	0.742747	2.022e-07	0.08257	0.382902	0.637754	0.640037	1	0	Yes	Yes	0.441693	0.125	0.3837	0.6316	0.3415	0.6421	0	0	none	SULT1C4,LINC01594	SULT1C2	SULT1C2,SULT1C4,LINC01594	1	0	0	0	0	4	0	0	0	0	0
eyebrows:chr2:108931338-109571508	rs7595791	2	108939940	G	T	0.25	1	1	Yes	0.2971	0.2444	2.038e-07	1	rs3827760	-0.2911	0.05603	0.747441	2.038e-07	0.1211	0.440186	0.714102	0.658618	1	0	Yes	Yes	0.456869	0.1339	0.4085	0.6248	0.3588	0.682	0	0	none	SULT1C4,LINC01594	SULT1C2	SULT1C2,SULT1C4,LINC01594	1	0	0	0	0	5	0	0	0	13	0
eyebrows:chr2:108931338-109571508	rs13012360	2	108936494	A	G	0.23	0.89	0.9	No	0.2797	0.2283	2.06e-07	1	rs3827760	-0.297	0.05717	0.743044	2.06e-07	0.08363	0.38312	0.637625	0.639746	1	0	Yes	Yes	0.422324	0.128	0.3837	0.5582	0.3372	0.6421	0	0	none	SULT1C4,LINC01594	SULT1C2	SULT1C2,SULT1C4,LINC01594	-9999	-9999	-9999	-9999	-9999	Ets_disc6;Mef2_known5;ZBTB33_disc4	0	0	0	0	0
eyebrows:chr2:108931338-109571508	rs34661588	2	108936835	A	G	0.23	0.89	0.9	No	0.2797	0.2283	2.06e-07	1	rs3827760	-0.297	0.05717	0.743044	2.06e-07	0.08363	0.383805	0.637806	0.639746	1	0	Yes	Yes	0.43111	0.127	0.3867	0.5862	0.3429	0.6431	0	0	none	SULT1C4,LINC01594	SULT1C2	SULT1C2,SULT1C4,LINC01594	-9999	-9999	-9999	-9999	-9999	Myf_1	0	0	0	0	1
eyebrows:chr2:108931338-109571508	rs545978911	2	109169048	GTGTGTGTGTGTA	G	0.84	0.74	0.8	No	0.7988	0.8443	2.223e-07	1	rs3827760	0.3329	0.06427	1.39501	2.223e-07	0.03074	0.304869	0.671118	0.586393	1	0	No	Yes	0.495607	0.9177	0.4245	0.1558	0.6369	0.4928			LIMS1	GCC2-AS1	none	LIMS1,GCC2-AS1	0	0	0	0	0		-9999	0	0	53	0
eyebrows:chr2:108931338-109571508	rs6542763	2	108938084	T	C	0.23	0.94	0.95	No	0.2797	0.2285	2.235e-07	1	rs3827760	-0.2961	0.05718	0.743713	2.235e-07	0.08684	0.382631	0.637683	0.637573	1	0	Yes	Yes	0.440296	0.128	0.3847	0.621	0.3444	0.6431	0	0	none	SULT1C4,LINC01594	SULT1C2	SULT1C2,SULT1C4,LINC01594	-9999	-9999	-9999	-9999	-9999	4	0	0	0	0	0
eyebrows:chr2:108931338-109571508	rs1879493	2	108938488	C	T	0.23	0.95	0.95	No	0.2797	0.2285	2.235e-07	1	rs3827760	-0.2961	0.05718	0.743713	2.235e-07	0.08684	0.382631	0.637683	0.637573	1	0	Yes	Yes	0.442692	0.128	0.3847	0.6309	0.3429	0.6431	0	0	none	SULT1C4,LINC01594	SULT1C2	SULT1C2,SULT1C4,LINC01594	-9999	-9999	-9999	-9999	-9999	Ets_disc7;Pax-5_known3	0	0	0	0	0
eyebrows:chr2:108931338-109571508	rs1879494	2	108938515	A	C	0.23	0.95	0.95	No	0.2797	0.2285	2.235e-07	1	rs3827760	-0.2961	0.05718	0.743713	2.235e-07	0.08684	0.382631	0.637683	0.637573	1	0	Yes	Yes	0.440495	0.128	0.3847	0.6233	0.3429	0.6421	0	0	none	SULT1C4,LINC01594	SULT1C2	SULT1C2,SULT1C4,LINC01594	-9999	-9999	-9999	-9999	-9999	Nkx2_1	1	0	0	0	0
eyebrows:chr2:108931338-109571508	rs1478517	2	109510937	A	G	0.8	0.79	0.83	No	0.7667	0.8142	2.257e-07	1	rs3827760	0.3134	0.06054	1.36807	2.257e-07	0.4255	0.8266	0.998795	0.715815	1	0	Yes	Yes	0.531749	0.877	0.6581	0.0431	0.7464	0.5542	0	1	EDAR	none	CCDC138	EDAR,CCDC138	0	0	0	1	0	13	0	0	0	0	0
eyebrows:chr2:108931338-109571508	rs7581572	2	108939728	T	C	0.23	0.95	0.96	No	0.2793	0.2281	2.295e-07	1	rs3827760	-0.296	0.05722	0.743787	2.295e-07	0.08801	0.382687	0.63711	0.636924	1	0	Yes	Yes	0.438299	0.122	0.3827	0.6225	0.3401	0.6421	0	0	none	SULT1C4,LINC01594	SULT1C2	SULT1C2,SULT1C4,LINC01594	1	0	0	0	0	Bach1;TLX1::NFIC	0	0	0	1	0
eyebrows:chr2:108931338-109571508	rs10865025	2	109511765	G	A	0.84	0.68	0.75	No	0.8023	0.8465	2.617e-07	1	rs3827760	0.3325	0.06457	1.39445	2.617e-07	0.7217	0.657743	1	0.734657	1	0	Yes	Yes	0.669928	0.9018	0.836	0.3086	0.8357	0.6309	0	0	EDAR	none	CCDC138	EDAR,CCDC138	0	0	0	1	0	9	0	0	0	1	0
eyebrows:chr2:108931338-109571508	rs7574944	2	109469263	G	C	0.83	0.65	0.72	No	0.804	0.8479	2.792e-07	1	rs3827760	0.3335	0.06491	1.39585	2.792e-07	0.6983	0.649774	0.998477	0.729817	1	0	Yes	Yes	0.668131	0.8889	0.836	0.3162	0.8357	0.6247	0	0	CCDC138	none	none	CCDC138	1	0	0	0	0	Brachyury_1	0	0	0	0	0
eyebrows:chr2:108931338-109571508	rs17036137	2	108936705	G	T	0.74	0.94	0.94	No	0.6947	0.7475	2.846e-07	1	rs3827760	0.2841	0.05534	1.32857	2.846e-07	0.1394	0.421333	0.715142	0.649046	1	0	Yes	Yes	0.266573	0.8591	0.0934	0.0166	0.3761	0.0941	0	0	none	SULT1C4,LINC01594	SULT1C2	SULT1C2,SULT1C4,LINC01594	-9999	-9999	-9999	-9999	-9999	Evi-1_2;Irf_known11;Mef2_known5	0	0	0	0	0
eyebrows:chr2:108931338-109571508	rs12477830	2	108938735	G	A	0.74	0.97	0.98	No	0.6947	0.7475	2.846e-07	1	rs3827760	0.2841	0.05534	1.32857	2.846e-07	0.1394	0.420757	0.714572	0.649046	1	0	Yes	Yes	0.292332	0.8581	0.1581	0.053	0.3919	0.1002	0	0	none	SULT1C4,LINC01594	SULT1C2	SULT1C2,SULT1C4,LINC01594	-9999	-9999	-9999	-9999	-9999	Hoxa5_1	1	0	0	0	0
eyebrows:chr2:108931338-109571508	rs56099136	2	109506016	C	T	0.83	0.65	0.72	No	0.8023	0.8463	2.911e-07	1	rs3827760	0.3312	0.06457	1.39264	2.911e-07	0.7321	0.655973	0.998491	0.730091	1	0	Yes	Yes	0.667332	0.8889	0.836	0.3094	0.8357	0.6299	0	0	none	none	EDAR,CCDC138	EDAR,CCDC138	-9999	-9999	-9999	-9999	-9999	7	0	0	0	0	0
eyebrows:chr2:108931338-109571508	rs56409908	2	109450504	C	T	0.83	0.65	0.72	No	0.8049	0.8486	2.989e-07	1	rs3827760	0.3329	0.06497	1.39501	2.989e-07	0.7022	0.647428	0.998471	0.726716	1	0	Yes	Yes	0.669129	0.8889	0.836	0.3139	0.8357	0.6329	0	0	CCDC138	none	none	CCDC138	1	0	0	0	0	NF-Y_known2	0	0	0	0	0
eyebrows:chr2:108931338-109571508	rs826536	2	109339763	T	A	0.16	0.67	0.73	No	0.2029	0.1584	2.997e-07	1	rs3827760	-0.3272	0.06387	0.72094	2.997e-07	0.8392	0.6622	0.984695	0.735413	1	0	Yes	Yes	0.384185	0.0952	0.2465	0.7829	0.2219	0.3998	0	0	RANBP2	LIMS1-AS1,CCDC138	LIMS1	RANBP2,LIMS1,LIMS1-AS1,CCDC138	1	0	0	0	0	0	0	0	0	12	0
eyebrows:chr2:108931338-109571508	rs10865022	2	109452566	G	A	0.83	0.65	0.72	No	0.8049	0.8486	3.01e-07	1	rs3827760	0.3328	0.06497	1.39487	3.01e-07	0.698	0.648067	0.998473	0.726072	1	0	Yes	Yes	0.66853	0.8889	0.833	0.3139	0.8357	0.6329	0	0	CCDC138	none	none	CCDC138	1	0	0	0	0	Myc_disc7	0	0	0	0	0
eyebrows:chr2:108931338-109571508	rs2718732	2	109108241	T	A	0.79	0.77	0.81	No	0.7637	0.8104	3.021e-07	1	rs3827760	0.3094	0.06041	1.36261	3.021e-07	0.308	0.508423	0.77272	0.685362	1	0	Yes	Yes	0.578474	0.874	0.5298	0.447	0.6628	0.4417	0	0	GCC2	LIMS1	GCC2-AS1	GCC2,GCC2-AS1,LIMS1	1	0	0	0	0	23	0	0	0	18	0
eyebrows:chr2:108931338-109571508	rs9646949	2	108933068	A	G	0.22	0.69	0.72	No	0.2793	0.229	3.123e-07	1	rs3827760	-0.2931	0.05729	0.745948	3.123e-07	0.09927	0.380782	0.636605	0.627627	1	0	Yes	Yes	0.394169	0.129	0.328	0.5545	0.2118	0.6483	0	0	none	SULT1C4,LINC01594	SULT1C2	SULT1C2,SULT1C4,LINC01594	-9999	-9999	-9999	-9999	-9999	Gm397;Mtf1_1;Nrf1_disc1	0	0	11	36	0
eyebrows:chr2:108931338-109571508	rs13009852	2	109462677	C	A	0.83	0.65	0.72	No	0.8049	0.8485	3.336e-07	1	rs3827760	0.3315	0.06496	1.39306	3.336e-07	0.7302	0.648281	0.998473	0.723212	1	0	Yes	Yes	0.66893	0.8889	0.836	0.3154	0.8357	0.6299	0	0	CCDC138	none	none	CCDC138	1	0	0	0	0	Maf_known4	0	0	0	0	0
eyebrows:chr2:108931338-109571508	rs7598552	2	108940070	C	T	0.23	0.95	0.96	No	0.2793	0.229	3.428e-07	1	rs3827760	-0.2914	0.05716	0.747217	3.428e-07	0.1063	0.38192	0.637478	0.6264	1	0	Yes	Yes	0.442891	0.123	0.3797	0.6369	0.3458	0.6442	0	0	none	SULT1C4,LINC01594	SULT1C2	SULT1C2,SULT1C4,LINC01594	1	0	0	0	0	Myb_2;Myb_3	0	0	0	18	0
eyebrows:chr2:108931338-109571508	rs826541	2	109334042	G	T	0.16	0.66	0.73	No	0.1943	0.151	3.563e-07	1	rs3827760	-0.3305	0.06492	0.718564	3.563e-07	0.7141	0.622524	0.983767	0.718846	1	0	Yes	Yes	0.382388	0.0962	0.2465	0.77	0.2219	0.407	0	0	none	RANBP2,LIMS1-AS1,CCDC138	LIMS1	RANBP2,LIMS1,LIMS1-AS1,CCDC138	-9999	-9999	-9999	-9999	-9999	Arid5a;CDP_1;Sox_15	0	0	0	0	0
eyebrows:chr2:108931338-109571508	rs4476312	2	109475202	C	T	0.83	0.65	0.72	No	0.8027	0.8463	3.672e-07	1	rs3827760	0.3287	0.06465	1.38916	3.672e-07	0.792	0.655117	0.998489	0.722482	1	0	Yes	Yes	0.667133	0.8889	0.836	0.3086	0.8357	0.6299	0	0	CCDC138	none	EDAR	CCDC138,EDAR	1	0	0	0	0	E2A_2;ZEB1_known3;ZEB1_known4	0	0	0	0	0
eyebrows:chr2:108931338-109571508	rs11123715	2	109479392	C	T	0.83	0.65	0.72	No	0.8027	0.8463	3.672e-07	1	rs3827760	0.3287	0.06465	1.38916	3.672e-07	0.792	0.655117	0.998489	0.722482	1	0	Yes	Yes	0.667332	0.8899	0.836	0.3086	0.8357	0.6299	0	0	CCDC138	none	EDAR	CCDC138,EDAR	1	0	0	0	0	AP-1_disc4;Irf_known11;Irf_known3	0	0	0	0	0
eyebrows:chr2:108931338-109571508	rs61622245	2	109481284	T	G	0.83	0.65	0.72	No	0.8027	0.8463	3.672e-07	1	rs3827760	0.3287	0.06465	1.38916	3.672e-07	0.792	0.655117	0.998489	0.722482	1	0	Yes	Yes	0.665935	0.8889	0.832	0.3079	0.8343	0.6299	0	0	CCDC138	none	EDAR	CCDC138,EDAR	1	0	0	0	0	Gm397	0	0	0	0	0
eyebrows:chr2:108931338-109571508	rs12469095	2	109529701	A	G	0.81	0.72	0.76	No	0.7541	0.8016	3.733e-07	1	rs3827760	0.3009	0.05921	1.35107	3.733e-07	0.05122	0.892673	0.998881	0.586008	1	0	Yes	Yes	0.582668	0.878	0.7207	0.115	0.7867	0.6237	0	0	EDAR	none	CCDC138	EDAR,CCDC138	1	0	0	0	0	19	0	0	0	0	0
eyebrows:chr2:108931338-109571508	rs7600513	2	109481483	A	G	0.83	0.65	0.72	No	0.8036	0.847	3.772e-07	1	rs3827760	0.329	0.06476	1.38958	3.772e-07	0.7844	0.652551	0.998483	0.720674	1	0	Yes	Yes	0.668331	0.8889	0.833	0.3154	0.8357	0.6299	0	0	CCDC138	none	EDAR	CCDC138,EDAR	1	0	0	0	0	0	0	0	0	0	0
eyebrows:chr2:108931338-109571508	rs2912857	2	109336681	G	T	0.16	0.66	0.73	No	0.2012	0.1575	4.121e-07	1	rs3827760	-0.3242	0.06403	0.723106	4.121e-07	0.8902	0.65917	0.984628	0.722558	1	0	Yes	Yes	0.396366	0.0952	0.2962	0.7829	0.2378	0.3998	0	0	RANBP2	LIMS1-AS1,CCDC138	LIMS1	RANBP2,LIMS1,LIMS1-AS1,CCDC138	1	0	0	0	0	9	0	0	127	0	0
eyebrows:chr2:108931338-109571508	rs11686550	2	109490146	G	A	0.83	0.65	0.72	No	0.8027	0.8461	4.138e-07	1	rs3827760	0.3269	0.06458	1.38666	4.138e-07	0.825	0.655545	0.99849	0.718586	1	0	Yes	Yes	0.666134	0.8889	0.836	0.3086	0.8357	0.6247	0	0	CCDC138	none	EDAR	CCDC138,EDAR	1	0	0	0	0	0	0	0	0	0	0
eyebrows:chr2:108931338-109571508	rs826542	2	109333474	T	A	0.16	0.66	0.73	No	0.1938	0.151	4.634e-07	1	rs3827760	-0.3273	0.06493	0.720867	4.634e-07	0.7741	0.622311	0.983762	0.709823	1	0	Yes	Yes	0.382188	0.0942	0.2465	0.7708	0.2219	0.407	0	0	none	RANBP2,LIMS1-AS1,CCDC138	LIMS1	RANBP2,LIMS1,LIMS1-AS1,CCDC138	-9999	-9999	-9999	-9999	-9999	BHLHE40_disc1;GR_known3	0	0	0	0	0
eyebrows:chr2:108931338-109571508	rs13025380	2	109503207	C	T	0.83	0.65	0.72	No	0.8036	0.8467	4.705e-07	1	rs3827760	0.3259	0.06469	1.38528	4.705e-07	0.8449	0.653833	0.998486	0.713405	1	0	Yes	Yes	0.667931	0.8889	0.836	0.3154	0.8357	0.6247	0	0	none	none	EDAR,CCDC138	EDAR,CCDC138	-9999	-9999	-9999	-9999	-9999	6	0	0	0	0	0
eyebrows:chr2:108931338-109571508	rs5833298	2	109357252	TTAAAA	T	0.16	0.67	0.73	No	0.2003	0.1569	4.768e-07	1	rs3827760	-0.3229	0.06413	0.724046	4.768e-07	0.915	0.655341	0.9849	0.716695	1	0	Yes	Yes	0.38139	0.0952	0.2425	0.7806	0.2219	0.3926	0	0	RANBP2	CCDC138,LIMS1-AS1	none	RANBP2,CCDC138,LIMS1-AS1	1	0	0	0	0	8	0	0	0	0	0
eyebrows:chr2:108931338-109571508	rs67550039	2	109386410	A	AT	0.17	0.64	0.7	No	0.2012	0.1578	5.149e-07	1	rs3827760	-0.3217	0.06408	0.724916	5.149e-07	0.9271	0.65562	0.981348	0.713537	1	0	Yes	Yes	0.386981	0.1022	0.2545	0.7784	0.2233	0.4039	0	0	RANBP2	CCDC138,LIMS1-AS1	none	RANBP2,CCDC138,LIMS1-AS1	1	0	0	0	0	0	0	0	1	0	0
eyebrows:chr2:108931338-109571508	rs7574030	2	109504525	G	C	0.83	0.66	0.73	No	0.7975	0.8413	5.241e-07	1	rs3827760	0.3204	0.06387	1.37768	5.241e-07	0.9714	0.680526	0.998544	0.714972	1	0	Yes	Yes	0.659145	0.8889	0.836	0.2791	0.8343	0.6299	0	0	none	none	EDAR,CCDC138	EDAR,CCDC138	-9999	-9999	-9999	-9999	-9999	.;PLZF	0	0	0	0	0
eyebrows:chr2:108931338-109571508	rs1585708	2	109505876	G	A	0.83	0.66	0.73	No	0.7975	0.8413	5.241e-07	1	rs3827760	0.3204	0.06387	1.37768	5.241e-07	0.9714	0.680526	0.998544	0.714972	1	0	Yes	Yes	0.659145	0.8889	0.836	0.2791	0.8343	0.6299	0	0	none	none	EDAR,CCDC138	EDAR,CCDC138	-9999	-9999	-9999	-9999	-9999	0	0	0	0	0	0
eyebrows:chr2:108931338-109571508	rs826534	2	109341708	A	G	0.16	0.67	0.74	No	0.2003	0.1571	5.331e-07	1	rs3827760	-0.3215	0.06413	0.725061	5.331e-07	0.9465	0.656205	0.984919	0.712842	1	0	Yes	Yes	0.382987	0.0952	0.2445	0.7821	0.2219	0.3967	0	0	RANBP2	LIMS1-AS1,CCDC138	LIMS1	RANBP2,LIMS1,LIMS1-AS1,CCDC138	1	0	0	0	0	0	0	0	0	0	0
eyebrows:chr2:108931338-109571508	rs1649341	2	109342605	A	G	0.16	0.67	0.73	No	0.2003	0.1571	5.331e-07	1	rs3827760	-0.3215	0.06413	0.725061	5.331e-07	0.9465	0.656205	0.984919	0.712842	1	0	Yes	Yes	0.382788	0.0952	0.2445	0.7806	0.2219	0.3978	0	0	RANBP2	LIMS1-AS1,CCDC138	LIMS1	RANBP2,LIMS1,LIMS1-AS1,CCDC138	1	0	0	0	0	PLZF	0	0	0	34	0
eyebrows:chr2:108931338-109571508	rs9917289	2	109344190	C	T	0.16	0.67	0.74	No	0.2003	0.1571	5.331e-07	1	rs3827760	-0.3215	0.06413	0.725061	5.331e-07	0.9465	0.655989	0.984915	0.712842	1	0	Yes	Yes	0.382388	0.0952	0.2485	0.7769	0.2219	0.3967	0	0	RANBP2	LIMS1-AS1,CCDC138	none	RANBP2,LIMS1-AS1,CCDC138	1	0	0	0	0	5	0	0	0	0	0
eyebrows:chr2:108931338-109571508	rs826526	2	109347947	G	T	0.16	0.67	0.74	No	0.2003	0.1571	5.331e-07	1	rs3827760	-0.3215	0.06413	0.725061	5.331e-07	0.9465	0.657068	0.984938	0.712842	1	0	Yes	Yes	0.382987	0.0952	0.2445	0.7821	0.2219	0.3967	0	0	RANBP2	LIMS1-AS1,CCDC138	none	RANBP2,LIMS1-AS1,CCDC138	1	0	0	0	0	11	0	0	0	0	0
eyebrows:chr2:108931338-109571508	rs826578	2	109352503	G	A	0.16	0.67	0.74	No	0.2003	0.1571	5.331e-07	1	rs3827760	-0.3215	0.06413	0.725061	5.331e-07	0.9465	0.657068	0.984938	0.712842	1	0	Yes	Yes	0.382987	0.0952	0.2445	0.7821	0.2219	0.3967	0	0	RANBP2	CCDC138,LIMS1-AS1	none	RANBP2,CCDC138,LIMS1-AS1	1	0	0	0	0	12	0	0	0	0	0
eyebrows:chr2:108931338-109571508	rs826577	2	109352542	A	G	0.16	0.67	0.74	No	0.2003	0.1571	5.331e-07	1	rs3827760	-0.3215	0.06413	0.725061	5.331e-07	0.9465	0.657068	0.984938	0.712842	1	0	Yes	Yes	0.382987	0.0952	0.2445	0.7821	0.2219	0.3967	0	0	RANBP2	CCDC138,LIMS1-AS1	none	RANBP2,CCDC138,LIMS1-AS1	1	0	0	0	0	GR_known9;PU.1_disc1	0	0	0	0	0
eyebrows:chr2:108931338-109571508	rs826571	2	109355350	T	A	0.16	0.67	0.74	No	0.2003	0.1571	5.331e-07	1	rs3827760	-0.3215	0.06413	0.725061	5.331e-07	0.9465	0.657068	0.984938	0.712842	1	0	Yes	Yes	0.382788	0.0952	0.2445	0.7814	0.2219	0.3967	0	0	RANBP2	CCDC138,LIMS1-AS1	none	RANBP2,CCDC138,LIMS1-AS1	1	0	0	0	0	NRSF_disc10;Pax-6_2	0	0	0	0	0
eyebrows:chr2:108931338-109571508	rs826547	2	109375504	T	A	0.16	0.66	0.72	No	0.1999	0.1567	5.375e-07	1	rs3827760	-0.3219	0.06421	0.724771	5.375e-07	0.9403	0.65534	0.984899	0.71211	1	0	Yes	Yes	0.379992	0.0962	0.2406	0.7821	0.2133	0.3906	0	0	RANBP2	CCDC138,LIMS1-AS1	none	RANBP2,CCDC138,LIMS1-AS1	1	0	0	0	0	HNF1_2	0	0	0	0	0
eyebrows:chr2:108931338-109571508	rs826528	2	109346734	T	G	0.16	0.67	0.73	No	0.1999	0.1567	5.425e-07	1	rs3827760	-0.3214	0.06415	0.725133	5.425e-07	0.9436	0.654909	0.98489	0.711825	1	0	Yes	Yes	0.38139	0.0962	0.2435	0.7784	0.219	0.3957	0	0	RANBP2	LIMS1-AS1,CCDC138	none	RANBP2,LIMS1-AS1,CCDC138	1	0	0	0	0	15	0	0	0	0	0
eyebrows:chr2:108931338-109571508	rs2308203	2	109401291	TTCTAG	T	0.16	0.67	0.74	No	0.1999	0.1567	5.425e-07	1	rs3827760	-0.3214	0.06415	0.725133	5.425e-07	0.9436	0.654478	0.984881	0.711825	1	0	Yes	Yes	0.382388	0.0952	0.2445	0.7806	0.2219	0.3957	0	0	RANBP2	CCDC138,LIMS1-AS1	none	RANBP2,CCDC138,LIMS1-AS1	0	0	0	1	0	0	0	0	0	1	0
eyebrows:chr2:108931338-109571508	rs1600197	2	109505388	A	G	0.83	0.66	0.73	No	0.7975	0.8411	5.768e-07	1	rs3827760	0.3192	0.06386	1.37603	5.768e-07	0.9997	0.680743	0.998545	0.711648	1	0	Yes	Yes	0.658546	0.8889	0.833	0.2791	0.8343	0.6299	0	0	none	none	EDAR,CCDC138	EDAR,CCDC138	-9999	-9999	-9999	-9999	-9999	Cdx2_2;Foxp1;Hoxb9	0	0	0	0	0
eyebrows:chr2:108931338-109571508	rs1478516	2	109501066	C	A	0.83	0.65	0.72	No	0.7975	0.8411	5.781e-07	1	rs3827760	0.3192	0.06386	1.37603	5.781e-07	0.9924	0.681393	0.998546	0.711174	1	0	Yes	Yes	0.658147	0.8889	0.836	0.2791	0.8343	0.6247	0	0	none	none	CCDC138,EDAR	CCDC138,EDAR	-9999	-9999	-9999	-9999	-9999	Foxa_disc5;Foxf2;NF-kappaB_disc4	1	0	0	3	0
eyebrows:chr2:108931338-109571508	rs1724203	2	109391095	T	C	0.16	0.68	0.74	No	0.1999	0.1569	6.123e-07	1	rs3827760	-0.3199	0.06415	0.726222	6.123e-07	0.9708	0.654479	0.984882	0.707236	1	0	Yes	Yes	0.3752	0.0952	0.2445	0.7534	0.2205	0.3967	0	0	RANBP2	CCDC138,LIMS1-AS1	none	RANBP2,CCDC138,LIMS1-AS1	1	0	0	0	0	6	0	0	0	1	0
eyebrows:chr2:108931338-109571508	rs1724204	2	109394238	T	C	0.16	0.68	0.74	No	0.1999	0.1569	6.123e-07	1	rs3827760	-0.3199	0.06415	0.726222	6.123e-07	0.9708	0.654479	0.984882	0.707236	1	0	Yes	Yes	0.3752	0.0952	0.2445	0.7534	0.2205	0.3967	0	0	RANBP2	CCDC138,LIMS1-AS1	none	RANBP2,CCDC138,LIMS1-AS1	1	0	0	0	0	Nkx6-1_2;Sox_3;Sox_5	0	0	0	3	0
eyebrows:chr2:108931338-109571508	rs826551	2	109407369	G	A	0.17	0.65	0.71	No	0.2003	0.1575	6.6e-07	1	rs3827760	-0.3189	0.06412	0.726948	6.6e-07	0.9878	0.654672	0.983454	0.70438	1	0	Yes	Yes	0.385583	0.1071	0.2445	0.7814	0.2219	0.3988	0	0	CCDC138	none	RANBP2	CCDC138,RANBP2	1	0	0	0	0	LUN-1	0	0	1	0	0
eyebrows:chr2:108931338-109571508	rs11334213	2	109089768	T	TA	0.76	0.49	0.53	No	0.7598	0.8054	6.607e-07	1	rs3827760	0.2969	0.05971	1.34568	6.607e-07	0.3342	0.474995	0.738342	0.65064	1	0	Yes	Yes	0.594449	0.8115	0.5298	0.5371	0.6542	0.4724	0	0	GCC2	LIMS1	GCC2-AS1	GCC2,GCC2-AS1,LIMS1	1	0	0	0	0	5	0	0	0	0	0
eyebrows:chr2:108931338-109571508	rs11389927	2	109411513	AT	A	0.83	0.65	0.71	No	0.7997	0.8425	6.664e-07	1	rs3827760	0.3187	0.06412	1.37534	6.664e-07	0.9834	0.653594	0.983429	0.703681	1	0	Yes	Yes	0.622204	0.8919	0.7565	0.2474	0.7795	0.6012	0	0	CCDC138	none	RANBP2	CCDC138,RANBP2	1	0	0	0	0	11	0	0	0	0	0
eyebrows:chr2:108931338-109571508	rs527873611	2	108938018	TA	T	0.72	0.78	0.79	No	0.7095	0.7593	7.69e-07	1	rs3827760	0.2776	0.05616	1.31996	7.69e-07	0.122	0.354987	0.635285	0.5932	1	0	No	Yes	0.271565	0.8006	0.1262	0.0197	0.379	0.1401			none	SULT1C4,LINC01594	SULT1C2	SULT1C2,SULT1C4,LINC01594	0	0	0	0	0		-9999	0	0	0	0
eyebrows:chr2:108931338-109571508	rs10202541	2	109463774	T	A	0.85	0.63	0.7	No	0.8278	0.8671	7.78e-07	1	rs3827760	0.3377	0.06834	1.40172	7.78e-07	0.5022	0.55268	0.998213	0.66272	1	0	Yes	Yes	0.699081	0.9028	0.841	0.3896	0.8429	0.6595	0	0	CCDC138	none	none	CCDC138	1	0	0	0	0	0	0	0	0	0	0
eyebrows:chr2:108931338-109571508	rs975597	2	109429146	A	T	0.83	0.65	0.71	No	0.8001	0.8425	8.05e-07	1	rs3827760	0.3168	0.0642	1.37273	8.05e-07	0.9562	0.656323	0.985637	0.692931	1	0	Yes	Yes	0.614417	0.8929	0.7555	0.2186	0.7781	0.6012	1	1	CCDC138	none	RANBP2	CCDC138,RANBP2	-9999	-9999	-9999	-9999	-9999	GCNF	0	0	0	0	0
eyebrows:chr2:108931338-109571508	rs8179656	2	109429644	A	G	0.83	0.65	0.71	No	0.8001	0.8425	8.05e-07	1	rs3827760	0.3168	0.0642	1.37273	8.05e-07	0.9562	0.656323	0.985637	0.692931	1	0	Yes	Yes	0.614417	0.8919	0.7555	0.2194	0.7781	0.6012	0	0	CCDC138	none	RANBP2	CCDC138,RANBP2	1	0	0	0	0	ERalpha-a_known3;Esr2;Irf_disc4	0	0	0	0	0
eyebrows:chr2:108931338-109571508	rs3193141	2	109493002	A	T	0.83	0.65	0.72	No	0.7979	0.8409	8.173e-07	1	rs3827760	0.315	0.06388	1.37026	8.173e-07	0.8979	0.68031	0.998544	0.689063	1	0	Yes	Yes	0.657947	0.8889	0.836	0.2784	0.8343	0.6247	1	1	CCDC138	none	EDAR	CCDC138,EDAR	-9999	-9999	-9999	-9999	-9999	6	0	0	0	0	0
eyebrows:chr2:108931338-109571508	rs1478520	2	109494560	A	G	0.83	0.66	0.73	No	0.7988	0.8416	8.411e-07	1	rs3827760	0.3152	0.06399	1.37053	8.411e-07	0.9071	0.678144	0.998539	0.688146	1	0	Yes	Yes	0.659944	0.8899	0.836	0.2852	0.8343	0.6247	0	0	none	none	CCDC138,EDAR	CCDC138,EDAR	-9999	-9999	-9999	-9999	-9999	4	0	0	0	0	0
eyebrows:chr2:108931338-109571508	rs34373199	2	108932587	A	T	0.13	0.58	0.66	No	0.1622	0.1234	8.752e-07	1	rs3827760	-0.3477	0.0707	0.706311	8.752e-07	0.2362	0.425289	0.903853	0.61952	1	0	Yes	Yes	0.172125	0.0427	0.2416	0.1528	0.1354	0.2863	0	0	none	SULT1C4,LINC01594	SULT1C2	SULT1C2,SULT1C4,LINC01594	-9999	-9999	-9999	-9999	-9999	0	0	0	0	41	2
eyebrows:chr2:108931338-109571508	rs7578825	2	109440233	T	C	0.83	0.65	0.71	No	0.8001	0.8424	8.983e-07	1	rs3827760	0.3154	0.0642	1.37081	8.983e-07	0.9246	0.656538	0.985642	0.685834	1	0	Yes	Yes	0.61242	0.8929	0.7555	0.2179	0.7781	0.592	0	0	CCDC138	none	RANBP2	CCDC138,RANBP2	1	0	0	0	0	BDP1_disc2;Maf_disc2;Nr2f2	0	0	0	0	0
eyebrows:chr2:108931338-109571508	rs11123714	2	109460518	C	A	0.83	0.65	0.72	No	0.801	0.8434	8.995e-07	1	rs3827760	0.3157	0.06426	1.37122	8.995e-07	0.9062	0.668213	0.998518	0.684772	1	0	Yes	Yes	0.658946	0.8889	0.836	0.2784	0.8343	0.6299	0	0	CCDC138	none	none	CCDC138	1	0	0	0	0	4	0	0	0	0	0
eyebrows:chr2:108931338-109571508	rs1478515	2	109500929	T	C	0.83	0.65	0.72	No	0.7992	0.842	9.056e-07	1	rs3827760	0.3145	0.06403	1.36957	9.056e-07	0.9094	0.676413	0.998535	0.684612	1	0	Yes	Yes	0.660343	0.8889	0.836	0.2867	0.8343	0.6258	0	0	none	none	CCDC138,EDAR	CCDC138,EDAR	-9999	-9999	-9999	-9999	-9999	BCL_disc5;Pou2f2_known8	1	0	0	0	0
eyebrows:chr2:108931338-109571508	rs11123713	2	109445383	A	G	0.83	0.65	0.71	No	0.8005	0.8427	9.061e-07	1	rs3827760	0.3157	0.06429	1.37122	9.061e-07	0.9309	0.655675	0.985624	0.685742	1	0	Yes	Yes	0.615216	0.8938	0.7555	0.2186	0.7781	0.6043	0	0	CCDC138	none	none	CCDC138	1	0	0	0	0	6	0	0	0	0	0
eyebrows:chr2:108931338-109571508	rs1649328	2	109392777	G	C	0.14	0.66	0.72	No	0.1795	0.1397	9.185e-07	1	rs3827760	-0.3293	0.06708	0.719427	9.185e-07	0.7357	0.583604	0.994951	0.673411	1	0	Yes	Yes	0.372404	0.0804	0.2356	0.7821	0.2176	0.3701	0	0	RANBP2	CCDC138,LIMS1-AS1	none	RANBP2,CCDC138,LIMS1-AS1	1	0	0	0	0	Arid5a;Ik-2_2	0	0	0	3	0
eyebrows:chr2:108931338-109571508	rs6743140	2	109509027	T	C	0.83	0.65	0.72	No	0.7988	0.8415	9.278e-07	1	rs3827760	0.3139	0.06398	1.36875	9.278e-07	0.8779	0.678794	0.998541	0.681665	1	0	Yes	Yes	0.659744	0.8889	0.836	0.2852	0.8343	0.6247	0	0	none	none	EDAR,CCDC138	EDAR,CCDC138	-9999	-9999	-9999	-9999	-9999	STAT_known11	0	0	0	0	0
eyebrows:chr2:108931338-109571508	rs826535	2	109341270	A	G	0.16	0.67	0.73	No	0.1969	0.1549	9.525e-07	1	rs3827760	-0.3161	0.06449	0.728987	9.525e-07	0.9609	0.644365	0.984655	0.684839	1	0	Yes	Yes	0.377396	0.0952	0.2416	0.7693	0.2161	0.3926	0	0	RANBP2	LIMS1-AS1,CCDC138	LIMS1	RANBP2,LIMS1,LIMS1-AS1,CCDC138	1	0	0	0	0	Evi-1_2;Gfi1_2	0	0	0	11	0
eyebrows:chr2:108931338-109571508	rs12478500	2	109414103	C	T	0.84	0.65	0.71	No	0.8005	0.8427	9.599e-07	1	rs3827760	0.3143	0.06416	1.3693	9.599e-07	0.9282	0.652359	0.983757	0.682741	1	0	Yes	Yes	0.623203	0.8929	0.7555	0.2489	0.7795	0.6043	0	0	CCDC138	none	RANBP2	CCDC138,RANBP2	1	0	0	0	0	6	1	0	0	0	0
eyebrows:chr2:108931338-109571508	rs11681025	2	109474212	C	G	0.83	0.65	0.72	No	0.7984	0.8411	9.669e-07	1	rs3827760	0.3131	0.06392	1.36766	9.669e-07	0.8252	0.679443	0.998542	0.676554	1	0	Yes	Yes	0.657947	0.8889	0.836	0.2784	0.8343	0.6247	0	0	CCDC138	none	EDAR	CCDC138,EDAR	1	0	0	0	0	NF-E2_known1	0	0	0	0	0
eyebrows:chr2:108931338-109571508	rs6727368	2	109475077	T	C	0.83	0.65	0.72	No	0.7984	0.8411	9.669e-07	1	rs3827760	0.3131	0.06392	1.36766	9.669e-07	0.8252	0.679443	0.998542	0.676554	1	0	Yes	Yes	0.657947	0.8889	0.836	0.2784	0.8343	0.6247	0	0	CCDC138	none	EDAR	CCDC138,EDAR	1	0	0	0	0	PTF1-beta;Pou2f2_known2;Zfp105	0	0	0	0	0
eyebrows:chr2:108931338-109571508	rs71381981	2	109340348	C	CATTG	0.14	0.65	0.71	No	0.1787	0.139	1.002e-06	1	rs3827760	-0.3287	0.06721	0.719859	1.002e-06	0.7439	0.580089	0.994922	0.669649	1	0	Yes	Yes	0.372404	0.0804	0.2366	0.7799	0.219	0.3712	0	0	RANBP2	LIMS1-AS1,CCDC138	LIMS1	RANBP2,LIMS1,LIMS1-AS1,CCDC138	1	0	0	0	0	6	0	0	0	19	0
eyebrows:chr2:108931338-109571508	rs262086	2	109517666	C	G	0.84	0.65	0.73	No	0.7944	0.8375	1.015e-06	1	rs3827760	0.3087	0.06315	1.36165	1.015e-06	0.7512	0.694247	1	0.669494	1	0	Yes	Yes	0.66873	0.9008	0.836	0.3086	0.8357	0.6258	0	0	EDAR	none	CCDC138	EDAR,CCDC138	1	0	0	0	0	6	0	0	0	0	0
eyebrows:chr2:108931338-109571508	rs11689836	2	109514985	T	C	0.84	0.67	0.74	No	0.7905	0.8338	1.107e-06	1	rs3827760	0.305	0.06261	1.35663	1.107e-06	0.6353	0.718138	1	0.656895	1	0	Yes	Yes	0.660543	0.9008	0.836	0.2784	0.8343	0.6258	0	0	EDAR	none	CCDC138	EDAR,CCDC138	1	0	0	0	0	Hoxa9;SIX5_disc4	0	0	0	0	0
eyebrows:chr2:108931338-109571508	rs144795306	2	109371230	GTAT	G	0.13	0.58	0.65	No	0.1657	0.1273	1.123e-06	1	rs3827760	-0.3377	0.06937	0.713409	1.123e-06	0.5538	0.526478	0.994412	0.649382	1	0	Yes	Yes	0.364018	0.0794	0.2366	0.7557	0.2147	0.365	0	0	RANBP2	CCDC138,LIMS1-AS1	none	RANBP2,CCDC138,LIMS1-AS1	1	0	0	0	0	9	0	0	0	0	0
eyebrows:chr2:108931338-109571508	rs2889851	2	109470099	G	C	0.83	0.65	0.72	No	0.8001	0.8422	1.138e-06	1	rs3827760	0.3125	0.06421	1.36684	1.138e-06	0.8122	0.674684	0.998532	0.667696	1	0	Yes	Yes	0.657947	0.8889	0.836	0.2784	0.8343	0.6247	0	0	CCDC138	none	none	CCDC138	1	0	0	0	0	5	0	0	0	0	12
eyebrows:chr2:108931338-109571508	rs6730830	2	109421952	C	T	0.84	0.65	0.71	No	0.801	0.8427	1.168e-06	1	rs3827760	0.3123	0.06424	1.36656	1.168e-06	0.8727	0.653736	0.985584	0.669966	1	0	Yes	Yes	0.625	0.8929	0.7555	0.2489	0.7896	0.6063	0	0	CCDC138	none	RANBP2	CCDC138,RANBP2	1	0	0	0	0	7	0	0	0	0	0
eyebrows:chr2:108931338-109571508	rs7564164	2	109443939	G	A	0.84	0.65	0.71	No	0.801	0.8427	1.168e-06	1	rs3827760	0.3123	0.06424	1.36656	1.168e-06	0.8727	0.653736	0.985584	0.669966	1	0	Yes	Yes	0.622404	0.8929	0.7555	0.2481	0.7795	0.6012	0	0	CCDC138	none	none	CCDC138	1	0	0	0	0	AP-1_disc1;Cdx2_2;p300_disc6	0	0	0	0	0
eyebrows:chr2:108931338-109571508	rs826527	2	109346822	G	T	0.14	0.66	0.72	No	0.1791	0.1397	1.175e-06	1	rs3827760	-0.3261	0.0671	0.721733	1.175e-06	0.7904	0.582776	0.994944	0.664763	1	0	Yes	Yes	0.365415	0.0804	0.2366	0.7557	0.2161	0.3701	0	0	RANBP2	LIMS1-AS1,CCDC138	none	RANBP2,LIMS1-AS1,CCDC138	1	0	0	0	0	6	0	0	0	0	0
eyebrows:chr2:108931338-109571508	rs826525	2	109348726	A	G	0.14	0.66	0.72	No	0.1791	0.1397	1.175e-06	1	rs3827760	-0.3261	0.0671	0.721733	1.175e-06	0.7904	0.582983	0.994946	0.664763	1	0	Yes	Yes	0.366813	0.0804	0.2366	0.761	0.2161	0.3701	0	0	RANBP2	LIMS1-AS1,CCDC138	none	RANBP2,LIMS1-AS1,CCDC138	1	0	0	0	0	Pou2f2_known9	0	0	0	0	0
eyebrows:chr2:108931338-109571508	rs826565	2	109357772	C	T	0.14	0.66	0.72	No	0.1791	0.1397	1.175e-06	1	rs3827760	-0.3261	0.0671	0.721733	1.175e-06	0.7904	0.583604	0.994951	0.664763	1	0	Yes	Yes	0.367212	0.0813	0.2376	0.761	0.2161	0.3701	0	0	RANBP2	CCDC138,LIMS1-AS1	none	RANBP2,CCDC138,LIMS1-AS1	1	0	0	0	0	AP-1_disc7;BDP1_disc3;Maf_known1	0	0	0	0	0
eyebrows:chr2:108931338-109571508	rs826559	2	109364301	A	G	0.14	0.65	0.71	No	0.1791	0.1397	1.175e-06	1	rs3827760	-0.3261	0.0671	0.721733	1.175e-06	0.7904	0.584018	0.994955	0.664763	1	0	Yes	Yes	0.368011	0.0853	0.2366	0.761	0.2176	0.3701	0	0	RANBP2	CCDC138,LIMS1-AS1	none	RANBP2,CCDC138,LIMS1-AS1	1	0	0	0	0	HNF4_known4;Pax-6_1;RXRA_known2	0	0	0	0	0
eyebrows:chr2:108931338-109571508	rs3108313	2	109372105	A	T	0.14	0.66	0.72	No	0.1791	0.1397	1.175e-06	1	rs3827760	-0.3261	0.0671	0.721733	1.175e-06	0.7904	0.582983	0.994946	0.664763	1	0	Yes	Yes	0.367013	0.0804	0.2366	0.7602	0.2161	0.3722	0	0	RANBP2	CCDC138,LIMS1-AS1	none	RANBP2,CCDC138,LIMS1-AS1	1	0	0	0	0	Ik-1_2	0	0	0	0	0
eyebrows:chr2:108931338-109571508	rs826556	2	109401259	T	C	0.14	0.66	0.72	No	0.1791	0.1397	1.175e-06	1	rs3827760	-0.3261	0.0671	0.721733	1.175e-06	0.7904	0.582569	0.994943	0.664763	1	0	Yes	Yes	0.366613	0.0804	0.2366	0.7602	0.2161	0.3701	1	1	RANBP2	CCDC138,LIMS1-AS1	none	RANBP2,CCDC138,LIMS1-AS1	0	0	0	1	0	HMG-IY_2;Pou5f1_known1	0	0	0	1	0
eyebrows:chr2:108931338-109571508	rs59038554	2	109310575	C	G	0.83	0.68	0.78	No	0.7979	0.8404	1.196e-06	1	rs3827760	0.3145	0.06477	1.36957	1.196e-06	0.07126	0.29937	0.658946	0.544685	1	0	Yes	Yes	0.617812	0.9067	0.7127	0.1808	0.8112	0.6759	0	0	none	LIMS1-AS1,RANBP2,CCDC138	LIMS1	LIMS1,LIMS1-AS1,RANBP2,CCDC138	-9999	-9999	-9999	-9999	-9999	0	0	0	0	0	0
eyebrows:chr2:108931338-109571508	rs374293598	2	109361573	C	CT	0.15	0.61	0.66	No	0.1748	0.1359	1.204e-06	1	rs3827760	-0.3293	0.06782	0.719427	1.204e-06	0.6693	0.561414	0.993892	0.655316	1	0	No	Yes	0.370807	0.0933	0.2435	0.7413	0.2305	0.3865			RANBP2	CCDC138,LIMS1-AS1	none	RANBP2,CCDC138,LIMS1-AS1	0	0	0	0	0		-9999	0	0	0	0
eyebrows:chr2:108931338-109571508	rs3789738	2	109513786	T	A	0.84	0.66	0.74	No	0.7901	0.8332	1.283e-06	1	rs3827760	0.3032	0.06261	1.35419	1.283e-06	0.566	0.714614	1	0.643863	1	0	Yes	Yes	0.66234	0.9028	0.8201	0.3079	0.8228	0.6176	0	0	EDAR	none	CCDC138	EDAR,CCDC138	1	0	0	0	0	7	0	0	0	0	0
eyebrows:chr2:108931338-109571508	rs1724184	2	109408776	C	T	0.15	0.64	0.7	No	0.1795	0.1402	1.285e-06	1	rs3827760	-0.3247	0.06706	0.722744	1.285e-06	0.8023	0.582251	0.993274	0.66107	1	0	Yes	Yes	0.3752	0.0923	0.2366	0.7814	0.2176	0.3722	0	0	CCDC138	none	RANBP2	CCDC138,RANBP2	1	0	0	0	0	13	0	0	0	1	0
eyebrows:chr2:108931338-109571508	rs70664	2	109538093	T	C	0.87	0.49	0.58	No	0.8317	0.8698	1.318e-06	1	rs3827760	0.3334	0.06893	1.39571	1.318e-06	0.5668	0.536677	0.99816	0.6426	1	0	Yes	Yes	0.717053	0.9077	0.8549	0.3971	0.8516	0.7157	0	0	EDAR	none	none	EDAR	1	0	0	0	0	4	0	0	0	11	0
eyebrows:chr2:108931338-109571508	rs112135496	2	109517027	AAC	A	0.84	0.65	0.73	No	0.7931	0.8357	1.413e-06	1	rs3827760	0.3038	0.06298	1.355	1.413e-06	0.6111	0.705172	1	0.64288	1	0	Yes	Yes	0.665735	0.8998	0.829	0.3064	0.8314	0.6247	0	0	EDAR	none	CCDC138	EDAR,CCDC138	1	0	0	0	0	20	0	0	0	0	0
eyebrows:chr2:108931338-109571508	rs12464296	2	109472101	G	A	0.83	0.65	0.72	No	0.8001	0.8418	1.438e-06	1	rs3827760	0.3092	0.06415	1.36233	1.438e-06	0.7437	0.675549	0.998534	0.65174	1	0	Yes	Yes	0.660543	0.8889	0.836	0.2852	0.8329	0.6299	0	0	CCDC138	none	EDAR	CCDC138,EDAR	1	0	0	0	0	AIRE_1;THAP1_disc1	0	0	0	0	0
eyebrows:chr2:108931338-109571508	rs71383811	2	109489753	A	AATG	0.83	0.65	0.72	No	0.8001	0.8418	1.438e-06	1	rs3827760	0.3092	0.06415	1.36233	1.438e-06	0.7437	0.676846	0.998536	0.65174	1	0	Yes	Yes	0.659744	0.8889	0.836	0.2852	0.8343	0.6247	0	0	CCDC138	none	EDAR	CCDC138,EDAR	1	0	0	0	0	Pax-8_2;Pou2f2_known8	0	0	0	0	0
eyebrows:chr2:108931338-109571508	rs260639	2	109522720	A	G	0.84	0.6	0.68	No	0.7966	0.839	1.439e-06	1	rs3827760	0.3054	0.06336	1.35717	1.439e-06	0.7229	0.682694	0.998549	0.6503	1	0	Yes	Yes	0.674321	0.8968	0.836	0.3003	0.8429	0.6646	0	0	EDAR	none	CCDC138	EDAR,CCDC138	1	0	0	0	0	AP-2rep;NERF1a	0	0	0	0	0
eyebrows:chr2:108931338-109571508	rs61173720	2	109328638	T	TA	0.13	0.66	0.72	No	0.1618	0.1245	1.527e-06	1	rs3827760	-0.3358	0.06984	0.714766	1.527e-06	0.4623	0.513653	0.994278	0.625213	1	0	Yes	Yes	0.308706	0.0813	0.2386	0.5477	0.2003	0.3691	0	0	none	RANBP2,LIMS1-AS1,CCDC138	LIMS1	RANBP2,LIMS1,LIMS1-AS1,CCDC138	-9999	-9999	-9999	-9999	-9999	Zfp105	0	0	0	0	0
eyebrows:chr2:108931338-109571508	rs2462788	2	109334869	T	C	0.13	0.67	0.72	No	0.1618	0.1245	1.527e-06	1	rs3827760	-0.3358	0.06984	0.714766	1.527e-06	0.4623	0.513053	0.994271	0.625213	1	0	Yes	Yes	0.308706	0.0784	0.2376	0.5461	0.1988	0.3763	0	0	none	RANBP2,LIMS1-AS1,CCDC138	LIMS1	RANBP2,LIMS1,LIMS1-AS1,CCDC138	-9999	-9999	-9999	-9999	-9999	5	0	0	0	1	2
eyebrows:chr2:108931338-109571508	rs77929914	2	108936241	C	G	0.1	0.54	0.64	No	0.1301	0.09631	1.567e-06	1	rs3827760	-0.376	0.07828	0.686602	1.567e-06	0.1477	0.35736	0.959651	0.567407	1	0	Yes	Yes	0.0824681	0.0317	0.1322	0.0083	0.0749	0.1892	0	0	none	SULT1C4,LINC01594	SULT1C2	SULT1C2,SULT1C4,LINC01594	-9999	-9999	-9999	-9999	-9999	0	0	0	0	0	0
eyebrows:chr2:108931338-109571508	rs34671288	2	109436324	G	GA	0.85	0.64	0.7	No	0.8209	0.8598	1.639e-06	1	rs3827760	0.3216	0.06709	1.37933	1.639e-06	0.858	0.582251	0.993274	0.652341	1	0	Yes	Yes	0.625	0.9077	0.7634	0.2186	0.7839	0.6278	0	0	CCDC138	none	RANBP2	CCDC138,RANBP2	1	0	0	0	0	4	0	0	0	0	0
eyebrows:chr2:108931338-109571508	rs6756939	2	109445946	G	A	0.86	0.64	0.7	No	0.8213	0.8601	1.663e-06	1	rs3827760	0.3219	0.06719	1.37975	1.663e-06	0.8482	0.579148	0.993239	0.651052	1	0	Yes	Yes	0.638978	0.9087	0.7634	0.2693	0.7853	0.6288	0	0	CCDC138	none	none	CCDC138	1	0	0	0	0	0	0	0	0	0	0
eyebrows:chr2:108931338-109571508	rs201191699	2	109422472	A	AGT	0.85	0.64	0.7	No	0.8213	0.8599	1.88e-06	1	rs3827760	0.3199	0.06711	1.37699	1.88e-06	0.8808	0.579562	0.993244	0.646844	1	0	Yes	Yes	0.641174	0.9077	0.7634	0.27	0.7954	0.6329	0	0	CCDC138	none	RANBP2	CCDC138,RANBP2	1	0	0	0	0	17	0	0	0	0	0
eyebrows:chr2:108931338-109571508	rs62148814	2	108931755	T	C	0.11	0.54	0.63	No	0.1331	0.09953	2.099e-06	1	rs3827760	-0.3679	0.07755	0.692186	2.099e-06	0.2127	0.370131	0.958083	0.570993	1	0	Yes	Yes	0.108826	0.0337	0.1402	0.0651	0.0879	0.228	0	0	none	SULT1C4,LINC01594	SULT1C2	SULT1C2,SULT1C4,LINC01594	-9999	-9999	-9999	-9999	-9999	NF-E2_disc1;Nrf-2_3	0	0	0	39	0
eyebrows:chr2:108931338-109571508	rs260627	2	109528832	A	G	0.83	0.58	0.66	No	0.7892	0.8312	2.144e-06	1	rs3827760	0.2969	0.06264	1.34568	2.144e-06	0.3762	0.719626	0.998278	0.598191	1	0	Yes	Yes	0.662141	0.8869	0.8161	0.267	0.83	0.6871	0	0	EDAR	none	CCDC138	EDAR,CCDC138	1	0	0	0	0	6	0	0	0	0	0
eyebrows:chr2:108931338-109571508	rs4011974	2	109475368	C	A	0.86	0.62	0.69	No	0.8395	0.8761	2.173e-06	1	rs3827760	0.3324	0.07018	1.39431	2.173e-06	0.5247	0.512214	0.998073	0.614008	1	0	Yes	Yes	0.751597	0.9028	0.8439	0.5802	0.8545	0.6595	0	0	CCDC138	none	EDAR	CCDC138,EDAR	1	0	0	0	0	GATA_disc4;GATA_known10	0	0	0	0	0
eyebrows:chr2:108931338-109571508	rs11688034	2	109473821	A	G	0.83	0.65	0.72	No	0.8049	0.8452	2.264e-06	1	rs3827760	0.3049	0.06449	1.35649	2.264e-06	0.7859	0.654903	0.998489	0.631989	1	0	Yes	Yes	0.663738	0.8889	0.833	0.2995	0.8386	0.6258	0	0	CCDC138	none	EDAR	CCDC138,EDAR	1	0	0	0	0	Mtf1_1	0	0	0	0	0
eyebrows:chr2:108931338-109571508	rs11123709	2	109217352	T	C	0.85	0.7	0.77	No	0.8339	0.8712	2.337e-06	1	rs3827760	0.3267	0.06918	1.38639	2.337e-06	0.3038	0.415342	0.879754	0.583332	1	0	Yes	Yes	0.641973	0.9345	0.5755	0.5091	0.6945	0.5511	0	0	LIMS1	GCC2-AS1	none	LIMS1,GCC2-AS1	1	0	0	0	0	Evi-1_2;HDAC2_disc6;p300_disc5	0	0	0	0	0
eyebrows:chr2:108931338-109571508	rs6709978	2	108946860	C	A	0.81	1	1	Yes	0.7736	0.8163	2.468e-06	1	rs3827760	0.287	0.06092	1.33242	2.468e-06	0.8023	0.559094	0.831552	0.628738	1	0	Yes	Yes	0.516573	0.9147	0.33	0.3782	0.6167	0.4141	0	0	none	SULT1C4	SULT1C2	SULT1C2,SULT1C4	1	0	0	0	0	4	1	0	0	0	0
eyebrows:chr2:108931338-109571508	rs1585709	2	109456996	G	C	0.86	0.62	0.69	No	0.84	0.8761	2.795e-06	1	rs3827760	0.329	0.07021	1.38958	2.795e-06	0.571	0.511417	0.99807	0.605727	1	0	Yes	Yes	0.749201	0.9028	0.8439	0.5719	0.8545	0.6585	0	0	CCDC138	none	none	CCDC138	1	0	0	0	0	CDP_2;Homez	0	0	0	0	0
eyebrows:chr2:108931338-109571508	rs260595	2	109533558	C	G	0.84	0.58	0.66	No	0.7958	0.8368	2.847e-06	1	rs3827760	0.2959	0.0632	1.34434	2.847e-06	0.4919	0.692636	0.998213	0.597427	1	0	Yes	Yes	0.672125	0.8909	0.84	0.2799	0.8329	0.6902	0	0	EDAR	none	none	EDAR	1	0	0	0	0	RXRA_known7	1	0	7	39	3
eyebrows:chr2:108931338-109571508	rs826585	2	109306267	C	T	0.12	0.59	0.67	No	0.1496	0.1146	3.11e-06	1	rs3827760	-0.3382	0.07252	0.713053	3.11e-06	0.3777	0.418752	0.932675	0.579963	1	0	No	Yes	0.334864	0.0685	0.4533	0.3464	0.3069	0.4918			none	LIMS1-AS1,RANBP2,CCDC138	LIMS1	LIMS1,LIMS1-AS1,RANBP2,CCDC138	0	0	0	0	0		-9999	0	0	0	0
eyebrows:chr2:108931338-109571508	rs3833574	2	109522747	C	CT	0.14	0.55	0.63	No	0.1691	0.1325	3.223e-06	1	rs3827760	-0.3189	0.06849	0.726948	3.223e-06	0.7669	0.544966	0.998188	0.613281	1	0	Yes	Yes	0.244409	0.0913	0.0596	0.5658	0.098	0.2618	0	0	EDAR	none	CCDC138	EDAR,CCDC138	1	0	0	0	0	0	0	0	0	0	0
eyebrows:chr2:108931338-109571508	rs544996100	2	109364830	A	ATTTT	0.12	0.6	0.66	No	0.1631	0.1272	3.851e-06	1	rs3827760	-0.3211	0.0695	0.725351	3.851e-06	0.6678	0.517852	0.994323	0.597607	1	0	No	Yes	0.298922	0.0804	0.2356	0.5091	0.2003	0.3753			RANBP2	CCDC138,LIMS1-AS1	none	RANBP2,CCDC138,LIMS1-AS1	0	0	0	0	0		-9999	0	0	0	0
eyebrows:chr2:108931338-109571508	rs201673601	2	109073404	T	TA	0.73	0.56	0.6	No	0.7593	0.8029	3.915e-06	1	rs3827760	0.2742	0.0594	1.31548	3.915e-06	0.5619	0.46907	0.724856	0.588237	1	0	Yes	Yes	0.533546	0.872	0.4433	0.3215	0.5706	0.5378	0	0	GCC2	LIMS1	none	GCC2,LIMS1	1	0	0	0	0	HDAC2_disc6;Pax-4_4;p300_disc5	0	0	0	0	0
eyebrows:chr2:108931338-109571508	rs149302791	2	108950576	TACAC	T	0.15	0.71	0.77	No	0.1726	0.1352	4.074e-06	1	rs3827760	-0.3148	0.06833	0.729935	4.074e-06	0.6407	0.47922	0.912512	0.592766	1	0	Yes	Yes	0.250399	0.0387	0.1561	0.5635	0.1268	0.2301	0	0	none	SULT1C4	SULT1C2	SULT1C2,SULT1C4	1	0	0	0	0	Foxp1;RREB-1_1;RREB-1_2	0	0	0	0	0
eyebrows:chr2:108931338-109571508	rs260631	2	109527087	A	G	0.84	0.59	0.67	No	0.794	0.8343	4.276e-06	1	rs3827760	0.2897	0.06302	1.33603	4.276e-06	0.319	0.702251	0.998237	0.555822	1	0	Yes	Yes	0.665535	0.8889	0.83	0.267	0.8314	0.6871	0	0	EDAR	none	CCDC138	EDAR,CCDC138	1	0	0	0	0	BCL_disc8;HNF4_disc5	0	0	0	1	0
eyebrows:chr2:108931338-109571508	rs11414922	2	109350941	GA	G	0.14	0.55	0.63	No	0.1839	0.1456	4.372e-06	1	rs3827760	-0.3025	0.06586	0.738968	4.372e-06	0.8543	0.592306	0.983762	0.603522	1	0	Yes	Yes	0.361422	0.0903	0.2137	0.7716	0.1844	0.364	0	0	RANBP2	CCDC138,LIMS1-AS1	none	RANBP2,CCDC138,LIMS1-AS1	1	0	0	0	0	GATA_disc3;HDAC2_disc6	0	0	0	0	0
eyebrows:chr2:108931338-109571508	rs75253977	2	108945485	C	T	0.12	0.62	0.68	No	0.1539	0.1196	5.489e-06	1	rs3827760	-0.3273	0.072	0.720867	5.489e-06	0.5458	0.442356	0.942927	0.570056	1	0	Yes	Yes	0.113219	0.0427	0.1312	0.112	0.0807	0.1922	0	0	none	SULT1C4	SULT1C2	SULT1C2,SULT1C4	1	0	0	0	0	4	0	0	0	0	0
eyebrows:chr2:108931338-109571508	rs3215127	2	109552935	C	CG	0.17	0.63	0.69	No	0.216	0.1754	5.604e-06	1	rs3827760	-0.2831	0.06236	0.753444	5.604e-06	0.691	0.606826	0.885446	0.580715	1	0	Yes	Yes	0.647364	0.0466	0.9046	0.8389	0.5202	0.8333	0	0	EDAR	none	none	EDAR	1	0	0	0	0	5	0	0	0	16	0
eyebrows:chr2:108931338-109571508	rs826582	2	109386618	C	T	0.23	0.44	0.49	No	0.2082	0.1682	6.243e-06	1	rs3827760	-0.2836	0.06278	0.753068	6.243e-06	0.5386	0.632374	0.932952	0.563022	1	0	Yes	Yes	0.413538	0.1756	0.2684	0.7821	0.2363	0.4356	0	0	RANBP2	CCDC138,LIMS1-AS1	none	RANBP2,CCDC138,LIMS1-AS1	1	0	0	0	0	Foxo_3;Sox_6	0	0	1	0	0
eyebrows:chr2:108931338-109571508	rs75088767	2	108938201	A	G	0.12	0.62	0.69	No	0.1526	0.1182	6.729e-06	1	rs3827760	-0.3245	0.07208	0.722889	6.729e-06	0.5021	0.425864	0.931857	0.555832	1	0	Yes	Yes	0.103634	0.0367	0.1332	0.0817	0.0793	0.1892	0	0	none	SULT1C4,LINC01594	SULT1C2	SULT1C2,SULT1C4,LINC01594	-9999	-9999	-9999	-9999	-9999	Foxa_known3;Sox_10;Sox_7	0	0	0	0	0
eyebrows:chr2:108931338-109571508	rs2912856	2	109336749	A	G	0.11	0.51	0.6	No	0.1487	0.1155	7.334e-06	1	rs3827760	-0.3253	0.07255	0.722311	7.334e-06	0.5964	0.470376	0.993761	0.560093	1	0	Yes	Yes	0.260783	0.0774	0.2336	0.3737	0.1873	0.3773	0	0	RANBP2	LIMS1-AS1,CCDC138	LIMS1	RANBP2,LIMS1,LIMS1-AS1,CCDC138	1	0	0	0	0	0	0	0	127	0	0
eyebrows:chr2:108931338-109571508	rs6732428	2	109318185	T	A	0.82	0.79	0.84	No	0.7997	0.8382	7.653e-06	1	rs3827760	0.2855	0.0638	1.33043	7.653e-06	0.4979	0.634155	0.94596	0.549042	1	0	Yes	Yes	0.535343	0.9464	0.3946	0.2837	0.6081	0.545	0	0	none	RANBP2,LIMS1-AS1,CCDC138	LIMS1	LIMS1,RANBP2,LIMS1-AS1,CCDC138	-9999	-9999	-9999	-9999	-9999	31	0	0	0	5	0
eyebrows:chr2:108931338-109571508	rs550416828	2	109358267	C	CTTT	0.12	0.54	0.63	No	0.1565	0.1228	8.762e-06	1	rs3827760	-0.3152	0.0709	0.729643	8.762e-06	0.7497	0.502296	0.99415	0.562613	1	0	No	Yes	0.284944	0.0794	0.2366	0.4576	0.2046	0.3701			RANBP2	CCDC138,LIMS1-AS1	none	RANBP2,CCDC138,LIMS1-AS1	0	0	0	0	0		-9999	0	0	0	0
eyebrows:chr2:108931338-109571508	rs56036058	2	109427703	T	C	0.88	0.47	0.57	No	0.8452	0.8782	9.083e-06	1	rs3827760	0.3185	0.07178	1.37506	9.083e-06	0.7327	0.491899	0.992557	0.559694	1	0	Yes	Yes	0.73143	0.9077	0.7654	0.6021	0.8127	0.6319	0	0	CCDC138	none	RANBP2	CCDC138,RANBP2	1	0	0	0	0	4	0	0	0	1	0
eyebrows:chr2:108931338-109571508	rs11346556	2	109444270	T	TA	0.85	0.47	0.55	No	0.8265	0.8617	9.972e-06	1	rs3827760	0.302	0.06836	1.35256	9.972e-06	0.9091	0.555291	0.98315	0.565755	1	0	Yes	Yes	0.691494	0.88	0.7425	0.531	0.7853	0.5951	0	0	CCDC138	none	none	CCDC138	1	0	0	0	0	8	0	0	0	0	0
eyebrows:chr2:108931338-109571508	rs11123716	2	109500143	C	G	0.86	0.7	0.75	No	0.8348	0.8696	1.003e-05	1	rs3827760	0.3056	0.0692	1.35744	1.003e-05	0.8713	0.543505	1	0.563363	1	0	Yes	Yes	0.709465	0.9474	0.837	0.3427	0.8429	0.7342	0	0	none	none	CCDC138,EDAR	CCDC138,EDAR	-9999	-9999	-9999	-9999	-9999	HNF4_disc2;LBP-1_3;Nanog_disc3	0	0	0	0	0
eyebrows:chr2:108931338-109571508	rs260633	2	109525530	T	C	0.85	0.56	0.64	No	0.8166	0.8526	1.089e-05	1	rs3827760	0.2912	0.06621	1.33803	1.089e-05	0.521	0.615622	0.997993	0.533814	1	0	Yes	Yes	0.677915	0.9028	0.7644	0.3707	0.7997	0.6861	0	0	EDAR	none	CCDC138	EDAR,CCDC138	1	0	0	0	0	0	1	0	0	1	0
eyebrows:chr2:108931338-109571508	rs11330697	2	109458658	G	GT	0.78	0.33	0.38	No	0.8309	0.8655	1.1e-05	1	rs3827760	0.301	0.06847	1.35121	1.1e-05	0.9346	0.522721	0.96706	0.562265	1	0	Yes	Yes	0.677316	0.8085	0.7604	0.531	0.7478	0.6043	0	0	CCDC138	none	none	CCDC138	1	0	0	0	0	4	0	0	0	0	0
eyebrows:chr2:108931338-109571508	rs1724198	2	109366631	A	T	0.11	0.53	0.62	No	0.1509	0.1184	1.101e-05	1	rs3827760	-0.317	0.0721	0.728331	1.101e-05	0.7191	0.481155	0.993898	0.549235	1	0	Yes	Yes	0.256789	0.0794	0.2346	0.3623	0.1888	0.3681	0	0	RANBP2	CCDC138,LIMS1-AS1	none	RANBP2,CCDC138,LIMS1-AS1	1	0	0	0	0	AP-1_disc7;Zbtb3	0	0	0	0	0
eyebrows:chr2:108931338-109571508	rs6720376	2	109488995	G	T	0.86	0.7	0.75	No	0.8348	0.8694	1.123e-05	1	rs3827760	0.3039	0.06919	1.35513	1.123e-05	0.8411	0.544719	1	0.556018	1	0	Yes	Yes	0.710264	0.9474	0.837	0.3457	0.8429	0.7342	0	0	CCDC138	none	EDAR	CCDC138,EDAR	1	0	0	0	0	NF-I_1	0	0	0	0	0
eyebrows:chr2:108931338-109571508	rs4584990	2	109489018	T	C	0.86	0.7	0.75	No	0.8348	0.8694	1.123e-05	1	rs3827760	0.3039	0.06919	1.35513	1.123e-05	0.8411	0.544719	1	0.556018	1	0	Yes	Yes	0.710264	0.9474	0.837	0.3457	0.8429	0.7342	0	0	CCDC138	none	EDAR	CCDC138,EDAR	1	0	0	0	0	Hoxa9;Hoxc9;NF-I_1	0	0	0	0	0
eyebrows:chr2:108931338-109571508	rs2378216	2	109489066	C	T	0.86	0.7	0.75	No	0.8348	0.8694	1.123e-05	1	rs3827760	0.3039	0.06919	1.35513	1.123e-05	0.8411	0.544719	1	0.556018	1	0	Yes	Yes	0.710264	0.9474	0.837	0.3457	0.8429	0.7342	0	0	CCDC138	none	EDAR	CCDC138,EDAR	1	0	0	0	0	TLX1::NFIC	0	0	0	0	0
eyebrows:chr2:108931338-109571508	rs4676215	2	109489109	A	G	0.86	0.7	0.75	No	0.8348	0.8694	1.123e-05	1	rs3827760	0.3039	0.06919	1.35513	1.123e-05	0.8411	0.544719	1	0.556018	1	0	Yes	Yes	0.710264	0.9474	0.837	0.3457	0.8429	0.7342	0	0	CCDC138	none	EDAR	CCDC138,EDAR	1	0	0	0	0	THAP1_disc1	0	0	0	0	0
eyebrows:chr2:108931338-109571508	rs1073893	2	109489365	G	A	0.86	0.7	0.75	No	0.8348	0.8694	1.123e-05	1	rs3827760	0.3039	0.06919	1.35513	1.123e-05	0.8411	0.544719	1	0.556018	1	0	Yes	Yes	0.710264	0.9474	0.837	0.3457	0.8429	0.7342	0	0	CCDC138	none	EDAR	CCDC138,EDAR	1	0	0	0	0	HNF4_known8	0	0	0	0	0
eyebrows:chr2:108931338-109571508	rs1073894	2	109489402	C	G	0.86	0.7	0.75	No	0.8348	0.8694	1.123e-05	1	rs3827760	0.3039	0.06919	1.35513	1.123e-05	0.8411	0.544719	1	0.556018	1	0	Yes	Yes	0.710264	0.9474	0.837	0.3457	0.8429	0.7342	0	0	CCDC138	none	EDAR	CCDC138,EDAR	1	0	0	0	0	BATF_disc3;PLZF	0	0	0	0	0
eyebrows:chr2:108931338-109571508	rs34492681	2	109494058	GA	G	0.86	0.7	0.75	No	0.8348	0.8694	1.123e-05	1	rs3827760	0.3039	0.06919	1.35513	1.123e-05	0.8411	0.544922	1	0.556018	1	0	Yes	Yes	0.709065	0.9474	0.837	0.3411	0.8429	0.7342	0	0	none	none	CCDC138,EDAR	CCDC138,EDAR	-9999	-9999	-9999	-9999	-9999	YY1_known5;.	0	0	0	0	0
eyebrows:chr2:108931338-109571508	rs1478522	2	109495030	T	C	0.86	0.7	0.75	No	0.8348	0.8694	1.123e-05	1	rs3827760	0.3039	0.06919	1.35513	1.123e-05	0.8411	0.544922	1	0.556018	1	0	Yes	Yes	0.709065	0.9474	0.837	0.3411	0.8429	0.7342	0	0	none	none	CCDC138,EDAR	CCDC138,EDAR	-9999	-9999	-9999	-9999	-9999	5	0	0	0	0	0
eyebrows:chr2:108931338-109571508	rs9636370	2	109495481	C	T	0.86	0.7	0.75	No	0.8348	0.8694	1.123e-05	1	rs3827760	0.3039	0.06919	1.35513	1.123e-05	0.8411	0.544922	1	0.556018	1	0	Yes	Yes	0.709065	0.9474	0.837	0.3411	0.8429	0.7342	0	0	none	none	CCDC138,EDAR	CCDC138,EDAR	-9999	-9999	-9999	-9999	-9999	THAP1_disc2	0	0	0	0	0
eyebrows:chr2:108931338-109571508	rs58469769	2	109495492	T	TA	0.86	0.7	0.75	No	0.8348	0.8694	1.123e-05	1	rs3827760	0.3039	0.06919	1.35513	1.123e-05	0.8411	0.544922	1	0.556018	1	0	Yes	Yes	0.709065	0.9474	0.837	0.3411	0.8429	0.7342	0	0	none	none	CCDC138,EDAR	CCDC138,EDAR	-9999	-9999	-9999	-9999	-9999	9	0	0	0	0	0
eyebrows:chr2:108931338-109571508	rs6744968	2	109497401	G	A	0.86	0.7	0.75	No	0.8348	0.8694	1.123e-05	1	rs3827760	0.3039	0.06919	1.35513	1.123e-05	0.8411	0.544922	1	0.556018	1	0	Yes	Yes	0.710264	0.9474	0.837	0.3457	0.8429	0.7342	0	0	none	none	CCDC138,EDAR	CCDC138,EDAR	-9999	-9999	-9999	-9999	-9999	PPAR_3;Pax-6_1	0	0	0	0	0
eyebrows:chr2:108931338-109571508	rs6716771	2	109497506	T	C	0.86	0.7	0.75	No	0.8348	0.8694	1.123e-05	1	rs3827760	0.3039	0.06919	1.35513	1.123e-05	0.8411	0.544922	1	0.556018	1	0	Yes	Yes	0.709065	0.9474	0.837	0.3411	0.8429	0.7342	0	0	none	none	CCDC138,EDAR	CCDC138,EDAR	-9999	-9999	-9999	-9999	-9999	Myb_2;RFX5_disc3	0	0	0	0	0
eyebrows:chr2:108931338-109571508	rs765089	2	109498997	C	T	0.86	0.7	0.75	No	0.8348	0.8694	1.123e-05	1	rs3827760	0.3039	0.06919	1.35513	1.123e-05	0.8411	0.544922	1	0.556018	1	0	Yes	Yes	0.710264	0.9474	0.837	0.3457	0.8429	0.7342	0	0	none	none	CCDC138,EDAR	CCDC138,EDAR	-9999	-9999	-9999	-9999	-9999	HDAC2_disc1	1	0	0	0	0
eyebrows:chr2:108931338-109571508	rs11682896	2	109499982	C	G	0.86	0.7	0.75	No	0.8348	0.8694	1.123e-05	1	rs3827760	0.3039	0.06919	1.35513	1.123e-05	0.8411	0.544922	1	0.556018	1	0	Yes	Yes	0.709065	0.9474	0.837	0.3411	0.8429	0.7342	0	0	none	none	CCDC138,EDAR	CCDC138,EDAR	-9999	-9999	-9999	-9999	-9999	5	0	0	0	0	0
eyebrows:chr2:108931338-109571508	rs6747767	2	109501404	C	T	0.86	0.7	0.75	No	0.8348	0.8694	1.123e-05	1	rs3827760	0.3039	0.06919	1.35513	1.123e-05	0.8411	0.544922	1	0.556018	1	0	Yes	Yes	0.709265	0.9474	0.837	0.3419	0.8429	0.7342	1	1	none	none	CCDC138,EDAR	CCDC138,EDAR	-9999	-9999	-9999	-9999	-9999	10	1	0	0	0	0
eyebrows:chr2:108931338-109571508	rs12993535	2	109502945	A	C	0.86	0.7	0.75	No	0.8348	0.8694	1.123e-05	1	rs3827760	0.3039	0.06919	1.35513	1.123e-05	0.8411	0.544922	1	0.556018	1	0	Yes	Yes	0.709065	0.9474	0.837	0.3411	0.8429	0.7342	0	0	none	none	EDAR,CCDC138	EDAR,CCDC138	-9999	-9999	-9999	-9999	-9999	5	0	0	0	0	0
eyebrows:chr2:108931338-109571508	rs10865024	2	109510054	A	C	0.86	0.7	0.75	No	0.8348	0.8694	1.123e-05	1	rs3827760	0.3039	0.06919	1.35513	1.123e-05	0.8411	0.544922	1	0.556018	1	0	Yes	Yes	0.709265	0.9474	0.837	0.3411	0.8444	0.7342	0	0	none	none	EDAR,CCDC138	EDAR,CCDC138	-9999	-9999	-9999	-9999	-9999	19	0	0	0	0	0
eyebrows:chr2:108931338-109571508	rs6747261	2	109510152	T	C	0.86	0.7	0.75	No	0.8348	0.8694	1.123e-05	1	rs3827760	0.3039	0.06919	1.35513	1.123e-05	0.8411	0.545124	1	0.556018	1	0	Yes	Yes	0.708866	0.9464	0.837	0.3411	0.8429	0.7342	0	0	none	none	EDAR,CCDC138	EDAR,CCDC138	-9999	-9999	-9999	-9999	-9999	5	1	0	0	0	0
eyebrows:chr2:108931338-109571508	rs260640	2	109519889	C	G	0.86	0.65	0.72	No	0.8343	0.8689	1.205e-05	1	rs3827760	0.3024	0.0691	1.3531	1.205e-05	0.8156	0.546541	1	0.551001	1	0	Yes	Yes	0.708067	0.9474	0.827	0.3464	0.8429	0.7321	0	0	EDAR	none	CCDC138	EDAR,CCDC138	1	0	0	0	0	Pou2f2_known8	0	0	0	0	0
eyebrows:chr2:108931338-109571508	rs62148815	2	108933628	G	A	0.12	0.63	0.69	No	0.1518	0.1187	1.217e-05	1	rs3827760	-0.3165	0.07234	0.728695	1.217e-05	0.6816	0.438749	0.941132	0.541619	1	0	Yes	Yes	0.133586	0.0347	0.1402	0.1536	0.0922	0.2311	0	0	none	SULT1C4,LINC01594	SULT1C2	SULT1C2,SULT1C4,LINC01594	-9999	-9999	-9999	-9999	-9999	9	0	0	0	28	0
eyebrows:chr2:108931338-109571508	rs62148816	2	108933924	T	A	0.12	0.63	0.69	No	0.1522	0.1191	1.23e-05	1	rs3827760	-0.3156	0.07219	0.729351	1.23e-05	0.6743	0.437022	0.937784	0.540559	1	0	Yes	Yes	0.13758	0.0347	0.1392	0.1694	0.0922	0.2311	0	0	none	SULT1C4,LINC01594	SULT1C2	SULT1C2,SULT1C4,LINC01594	-9999	-9999	-9999	-9999	-9999	CDP_6	0	0	0	5	0
eyebrows:chr2:108931338-109571508	rs201463688	2	109208252	T	TTTTTG	0.84	0.77	0.83	No	0.8205	0.8563	1.246e-05	1	rs3827760	0.292	0.06682	1.3391	1.246e-05	0.9459	0.498504	0.903126	0.556686	1	0	Yes	Yes	0.560104	0.9683	0.4543	0.2716	0.6455	0.5777	0	0	LIMS1	GCC2-AS1	none	LIMS1,GCC2-AS1	1	0	0	0	0	19	0	0	0	9	0
eyebrows:chr2:108931338-109571508	rs87545	2	109538088	G	A	0.84	0.56	0.64	No	0.8018	0.8397	1.276e-05	1	rs3827760	0.278	0.06371	1.32049	1.276e-05	0.275	0.674901	0.998533	0.494309	0	0	Yes	Yes	0.685703	0.8938	0.8549	0.3124	0.8429	0.6902	0	0	EDAR	none	none	EDAR	1	0	0	0	0	0	0	0	0	11	0
eyebrows:chr2:108931338-109571508	rs12623957	2	109513654	A	G	0.86	0.66	0.72	No	0.8348	0.8691	1.323e-05	1	rs3827760	0.3012	0.06914	1.35148	1.323e-05	0.797	0.545934	1	0.54523	1	0	Yes	Yes	0.711861	0.9474	0.837	0.3517	0.8429	0.7342	1	1	EDAR	none	CCDC138	EDAR,CCDC138	0	0	1	0	0	Duxl;Ets_disc3	0	0	0	0	0
eyebrows:chr2:108931338-109571508	rs35164335	2	109493760	CA	C	0.85	0.65	0.7	No	0.8348	0.8691	1.358e-05	1	rs3827760	0.301	0.06918	1.35121	1.358e-05	0.8019	0.543979	0.997284	0.544241	1	0	Yes	Yes	0.699081	0.9306	0.8161	0.3472	0.8343	0.7198	0	0	none	none	CCDC138,EDAR	CCDC138,EDAR	-9999	-9999	-9999	-9999	-9999	4	0	0	0	0	0
eyebrows:chr2:108931338-109571508	rs826540	2	109337403	C	G	0.11	0.53	0.62	No	0.1496	0.1175	1.386e-05	1	rs3827760	-0.3136	0.07216	0.730811	1.386e-05	0.7528	0.478602	0.993867	0.540099	1	0	Yes	Yes	0.256989	0.0784	0.2346	0.3623	0.1888	0.3701	0	0	RANBP2	LIMS1-AS1,CCDC138	LIMS1	RANBP2,LIMS1,LIMS1-AS1,CCDC138	1	0	0	0	0	7	0	0	122	5	0
eyebrows:chr2:108931338-109571508	rs749946	2	109390116	G	T	0.12	0.54	0.62	No	0.1565	0.1237	1.389e-05	1	rs3827760	-0.3074	0.07073	0.735356	1.389e-05	0.8661	0.502097	0.994148	0.546938	1	0	Yes	Yes	0.267971	0.0833	0.2346	0.3994	0.1888	0.3712	0	0	RANBP2	CCDC138,LIMS1-AS1	none	RANBP2,CCDC138,LIMS1-AS1	1	0	0	0	0	12	0	0	0	0	0
eyebrows:chr2:108931338-109571508	rs260642	2	109536784	C	T	0.86	0.53	0.62	No	0.8387	0.872	1.459e-05	1	rs3827760	0.3021	0.0697	1.3527	1.459e-05	0.9974	0.517003	0.998091	0.551494	1	0	Yes	Yes	0.736621	0.9048	0.8181	0.5507	0.8487	0.6513	0	0	EDAR	none	none	EDAR	1	0	0	0	0	Irf_known11;Pou2f2_known3	1	0	0	1	0
eyebrows:chr2:108931338-109571508	rs367697586	2	109068297	C	CT	0.83	0.52	0.58	No	0.7901	0.8273	1.523e-05	1	rs3827760	0.2731	0.06315	1.31403	1.523e-05	0.9138	0.496829	0.816514	0.545031	1	0	No	Yes	0.577676	0.9058	0.502	0.379	0.6527	0.5327			GCC2	LIMS1	none	GCC2,LIMS1	0	0	0	0	0		-9999	0	0	13	0
eyebrows:chr2:108931338-109571508	rs826583	2	109385128	G	A	0.12	0.53	0.62	No	0.1513	0.1194	1.543e-05	1	rs3827760	-0.3114	0.07204	0.732421	1.543e-05	0.8059	0.483514	0.993927	0.53816	1	0	Yes	Yes	0.262181	0.0794	0.2445	0.3729	0.1902	0.3701	0	0	RANBP2	CCDC138,LIMS1-AS1	none	RANBP2,CCDC138,LIMS1-AS1	1	0	0	0	0	BHLHE40_known1	0	0	2	3	0
eyebrows:chr2:108931338-109571508	rs826537	2	109338182	T	C	0.11	0.53	0.62	No	0.1505	0.1185	1.57e-05	1	rs3827760	-0.3111	0.07204	0.732641	1.57e-05	0.7939	0.482334	0.993913	0.536558	1	0	Yes	Yes	0.258786	0.0794	0.2356	0.3676	0.1888	0.3701	0	0	RANBP2	LIMS1-AS1,CCDC138	LIMS1	RANBP2,LIMS1,LIMS1-AS1,CCDC138	1	0	0	0	0	TBX5_1;TBX5_3	0	0	0	5	0
eyebrows:chr2:108931338-109571508	rs700876	2	109388846	A	G	0.11	0.53	0.62	No	0.1509	0.1191	1.572e-05	1	rs3827760	-0.3113	0.07209	0.732494	1.572e-05	0.805	0.482728	0.993918	0.537182	1	0	Yes	Yes	0.259984	0.0794	0.2356	0.3722	0.1888	0.3701	0	0	RANBP2	CCDC138,LIMS1-AS1	none	RANBP2,CCDC138,LIMS1-AS1	1	0	0	0	0	4	0	0	0	0	0
eyebrows:chr2:108931338-109571508	rs1618433	2	109343738	G	C	0.11	0.53	0.62	No	0.1509	0.1191	1.573e-05	1	rs3827760	-0.3113	0.07209	0.732494	1.573e-05	0.8052	0.483121	0.993922	0.537163	1	0	Yes	Yes	0.257188	0.0794	0.2346	0.3623	0.1888	0.3701	0	0	RANBP2	LIMS1-AS1,CCDC138	none	RANBP2,LIMS1-AS1,CCDC138	1	0	0	0	0	Ets_disc5;RFX5_disc1;RFX5_known4	0	0	0	0	0
eyebrows:chr2:108931338-109571508	rs826531	2	109345867	G	C	0.11	0.53	0.62	No	0.1509	0.1191	1.573e-05	1	rs3827760	-0.3113	0.07209	0.732494	1.573e-05	0.8052	0.482728	0.993918	0.537163	1	0	Yes	Yes	0.257188	0.0794	0.2346	0.3623	0.1888	0.3701	0	0	RANBP2	LIMS1-AS1,CCDC138	none	RANBP2,LIMS1-AS1,CCDC138	1	0	0	0	0	Sin3Ak-20_disc3;TATA_known2	0	0	0	0	0
eyebrows:chr2:108931338-109571508	rs826579	2	109351914	G	C	0.11	0.53	0.62	No	0.1509	0.1191	1.573e-05	1	rs3827760	-0.3113	0.07209	0.732494	1.573e-05	0.8052	0.482728	0.993918	0.537163	1	0	Yes	Yes	0.258586	0.0794	0.2356	0.3669	0.1888	0.3701	0	0	RANBP2	CCDC138,LIMS1-AS1	none	RANBP2,CCDC138,LIMS1-AS1	1	0	0	0	0	0	0	0	0	6	0
eyebrows:chr2:108931338-109571508	rs826569	2	109355486	T	C	0.11	0.53	0.62	No	0.1509	0.1191	1.573e-05	1	rs3827760	-0.3113	0.07209	0.732494	1.573e-05	0.8052	0.482728	0.993918	0.537163	1	0	Yes	Yes	0.258586	0.0794	0.2356	0.3669	0.1888	0.3701	0	0	RANBP2	CCDC138,LIMS1-AS1	none	RANBP2,CCDC138,LIMS1-AS1	1	0	0	0	0	Foxp1;Hoxd10;Nkx6-1_1	0	0	0	0	0
eyebrows:chr2:108931338-109571508	rs826561	2	109363025	C	T	0.11	0.53	0.62	No	0.1509	0.1191	1.573e-05	1	rs3827760	-0.3113	0.07209	0.732494	1.573e-05	0.8052	0.482728	0.993918	0.537163	1	0	Yes	Yes	0.257188	0.0794	0.2346	0.3623	0.1888	0.3701	0	0	RANBP2	CCDC138,LIMS1-AS1	none	RANBP2,CCDC138,LIMS1-AS1	1	0	0	0	0	0	0	0	0	0	0
eyebrows:chr2:108931338-109571508	rs826522	2	109369126	A	G	0.11	0.53	0.62	No	0.1509	0.1191	1.573e-05	1	rs3827760	-0.3113	0.07209	0.732494	1.573e-05	0.8052	0.482728	0.993918	0.537163	1	0	Yes	Yes	0.257188	0.0794	0.2346	0.3623	0.1888	0.3701	0	0	RANBP2	CCDC138,LIMS1-AS1	none	RANBP2,CCDC138,LIMS1-AS1	1	0	0	0	0	4	0	0	0	0	0
eyebrows:chr2:108931338-109571508	rs826521	2	109369720	T	G	0.11	0.53	0.62	No	0.1509	0.1191	1.573e-05	1	rs3827760	-0.3113	0.07209	0.732494	1.573e-05	0.8052	0.482728	0.993918	0.537163	1	0	Yes	Yes	0.257188	0.0794	0.2346	0.3623	0.1888	0.3701	0	0	RANBP2	CCDC138,LIMS1-AS1	none	RANBP2,CCDC138,LIMS1-AS1	1	0	0	0	0	8	0	0	0	0	0
eyebrows:chr2:108931338-109571508	rs826546	2	109378008	T	G	0.11	0.53	0.62	No	0.1509	0.1191	1.573e-05	1	rs3827760	-0.3113	0.07209	0.732494	1.573e-05	0.8052	0.482728	0.993918	0.537163	1	0	Yes	Yes	0.258586	0.0794	0.2356	0.3669	0.1888	0.3701	0	0	RANBP2	CCDC138,LIMS1-AS1	none	RANBP2,CCDC138,LIMS1-AS1	1	0	0	0	0	AP-1_disc9;Foxd3;Pbx-1_1	0	0	0	0	0
eyebrows:chr2:108931338-109571508	rs1649329	2	109392741	G	A	0.11	0.53	0.62	No	0.1509	0.1191	1.573e-05	1	rs3827760	-0.3113	0.07209	0.732494	1.573e-05	0.8052	0.482531	0.993915	0.537163	1	0	Yes	Yes	0.257188	0.0794	0.2336	0.3631	0.1888	0.3701	0	0	RANBP2	CCDC138,LIMS1-AS1	none	RANBP2,CCDC138,LIMS1-AS1	1	0	0	0	0	Pou2f2_known5	0	0	0	3	0
eyebrows:chr2:108931338-109571508	rs1724205	2	109395678	A	C	0.11	0.53	0.62	No	0.1509	0.1191	1.573e-05	1	rs3827760	-0.3113	0.07209	0.732494	1.573e-05	0.8052	0.482728	0.993918	0.537163	1	0	Yes	Yes	0.258786	0.0794	0.2366	0.3669	0.1888	0.3701	0	0	RANBP2	CCDC138,LIMS1-AS1	none	RANBP2,CCDC138,LIMS1-AS1	1	0	0	0	0	Pax-5_disc1;Zbtb3	0	0	0	7	0
eyebrows:chr2:108931338-109571508	rs35096475	2	109396609	T	C	0.11	0.53	0.62	No	0.1509	0.1191	1.573e-05	1	rs3827760	-0.3113	0.07209	0.732494	1.573e-05	0.8052	0.482728	0.993918	0.537163	1	0	Yes	Yes	0.258586	0.0794	0.2356	0.3669	0.1888	0.3701	0	0	RANBP2	CCDC138,LIMS1-AS1	none	RANBP2,CCDC138,LIMS1-AS1	1	0	0	0	0	0	0	0	0	1	0
eyebrows:chr2:108931338-109571508	rs34533357	2	109396694	A	G	0.11	0.53	0.62	No	0.1509	0.1191	1.573e-05	1	rs3827760	-0.3113	0.07209	0.732494	1.573e-05	0.8052	0.482728	0.993918	0.537163	1	0	Yes	Yes	0.257188	0.0794	0.2346	0.3623	0.1888	0.3701	0	0	RANBP2	CCDC138,LIMS1-AS1	none	RANBP2,CCDC138,LIMS1-AS1	1	0	0	0	0	Sox_4;TCF11::MafG	0	0	0	1	0
eyebrows:chr2:108931338-109571508	rs826555	2	109402770	G	T	0.11	0.53	0.62	No	0.1509	0.1191	1.573e-05	1	rs3827760	-0.3113	0.07209	0.732494	1.573e-05	0.8052	0.482728	0.993918	0.537163	1	0	Yes	Yes	0.258786	0.0794	0.2356	0.3676	0.1888	0.3701	0	0	none	CCDC138,LIMS1-AS1	RANBP2	CCDC138,RANBP2,LIMS1-AS1	-9999	-9999	-9999	-9999	-9999	Mef2_known5;Pbx3_known1;Spz1_2	0	0	116	6	0
eyebrows:chr2:108931338-109571508	rs826554	2	109403101	C	G	0.11	0.53	0.62	No	0.1509	0.1191	1.573e-05	1	rs3827760	-0.3113	0.07209	0.732494	1.573e-05	0.8052	0.482728	0.993918	0.537163	1	0	Yes	Yes	0.257188	0.0794	0.2346	0.3623	0.1888	0.3701	0	0	none	CCDC138,LIMS1-AS1	RANBP2	CCDC138,RANBP2,LIMS1-AS1	-9999	-9999	-9999	-9999	-9999	Hsf_known1;Hsf_known2;Zfp161_1	0	0	127	0	0
eyebrows:chr2:108931338-109571508	rs71421339	2	109346642	G	C	0.15	0.6	0.68	No	0.1748	0.1399	1.592e-05	1	rs3827760	-0.2907	0.06735	0.74774	1.592e-05	0.6821	0.566514	0.985122	0.528349	1	0	Yes	Yes	0.345248	0.0883	0.1948	0.7557	0.1844	0.3241	0	0	RANBP2	LIMS1-AS1,CCDC138	none	RANBP2,LIMS1-AS1,CCDC138	1	0	0	0	0	Mrg1::Hoxa9_1;Mrg1::Hoxa9_2	0	0	0	0	0
eyebrows:chr2:108931338-109571508	rs73952199	2	108943709	A	G	0.12	0.63	0.7	No	0.1587	0.1254	1.625e-05	1	rs3827760	-0.3052	0.0708	0.736976	1.625e-05	0.7766	0.444857	0.920528	0.53376	1	0	Yes	Yes	0.121006	0.0308	0.1312	0.152	0.0821	0.1892	0	0	none	SULT1C4,LINC01594	SULT1C2	SULT1C2,SULT1C4,LINC01594	1	0	0	0	0	HNF4_known8	0	0	0	0	0
eyebrows:chr2:108931338-109571508	rs826538	2	109337667	T	A	0.11	0.53	0.62	No	0.15	0.1182	1.637e-05	1	rs3827760	-0.3107	0.07209	0.732934	1.637e-05	0.7986	0.480958	0.993896	0.53478	1	0	Yes	Yes	0.257188	0.0794	0.2346	0.3623	0.1888	0.3701	0	0	RANBP2	LIMS1-AS1,CCDC138	LIMS1	RANBP2,LIMS1,LIMS1-AS1,CCDC138	1	0	0	0	0	HNF4_known5;RORalpha1_1	0	0	80	37	0
eyebrows:chr2:108931338-109571508	rs13025158	2	109329354	A	C	0.11	0.53	0.62	No	0.1492	0.1175	1.657e-05	1	rs3827760	-0.3114	0.0723	0.732421	1.657e-05	0.7898	0.479387	0.993876	0.533629	1	0	Yes	Yes	0.255391	0.0794	0.2356	0.3555	0.1902	0.3681	1	0	none	RANBP2,LIMS1-AS1,CCDC138	LIMS1	RANBP2,LIMS1,LIMS1-AS1,CCDC138	-9999	-9999	-9999	-9999	-9999	8	0	0	0	0	0
eyebrows:chr2:108931338-109571508	rs1724189	2	109329377	T	C	0.11	0.54	0.62	No	0.1492	0.1175	1.657e-05	1	rs3827760	-0.3114	0.0723	0.732421	1.657e-05	0.7898	0.477817	0.993856	0.533629	1	0	Yes	Yes	0.243411	0.0794	0.2356	0.3101	0.1902	0.3681	0	0	none	RANBP2,LIMS1-AS1,CCDC138	LIMS1	RANBP2,LIMS1,LIMS1-AS1,CCDC138	-9999	-9999	-9999	-9999	-9999	Zfp161_1	3	0	0	0	0
eyebrows:chr2:108931338-109571508	rs55890101	2	109329773	T	G	0.11	0.53	0.62	No	0.1492	0.1175	1.657e-05	1	rs3827760	-0.3114	0.0723	0.732421	1.657e-05	0.7898	0.47919	0.993873	0.533629	1	0	Yes	Yes	0.255391	0.0794	0.2356	0.3555	0.1902	0.3681	0	0	none	RANBP2,LIMS1-AS1,CCDC138	LIMS1	RANBP2,LIMS1,LIMS1-AS1,CCDC138	-9999	-9999	-9999	-9999	-9999	STAT_disc6;Smad_2	0	0	0	0	0
eyebrows:chr2:108931338-109571508	rs1095551	2	109330851	A	G	0.11	0.54	0.62	No	0.1492	0.1175	1.657e-05	1	rs3827760	-0.3114	0.0723	0.732421	1.657e-05	0.7898	0.477816	0.993856	0.533629	1	0	Yes	Yes	0.254593	0.0784	0.2346	0.354	0.1902	0.3681	0	0	none	RANBP2,LIMS1-AS1,CCDC138	LIMS1	RANBP2,LIMS1,LIMS1-AS1,CCDC138	-9999	-9999	-9999	-9999	-9999	AP-1_disc7;ERalpha-a_known4;Esr2	0	0	0	0	0
eyebrows:chr2:108931338-109571508	rs826572	2	109355337	C	T	0.11	0.53	0.62	No	0.1509	0.1193	1.739e-05	1	rs3827760	-0.3097	0.07209	0.733667	1.739e-05	0.8302	0.483121	0.993922	0.533708	1	0	Yes	Yes	0.260184	0.0794	0.2356	0.3729	0.1888	0.3701	0	0	RANBP2	CCDC138,LIMS1-AS1	none	RANBP2,CCDC138,LIMS1-AS1	1	0	0	0	0	6	0	0	0	0	0
eyebrows:chr2:108931338-109571508	rs826570	2	109355420	C	T	0.11	0.53	0.62	No	0.1509	0.1193	1.739e-05	1	rs3827760	-0.3097	0.07209	0.733667	1.739e-05	0.8302	0.483121	0.993922	0.533708	1	0	Yes	Yes	0.260184	0.0794	0.2356	0.3729	0.1888	0.3701	0	0	RANBP2	CCDC138,LIMS1-AS1	none	RANBP2,CCDC138,LIMS1-AS1	1	0	0	0	0	28	0	0	0	0	0
eyebrows:chr2:108931338-109571508	rs826568	2	109356205	G	A	0.11	0.53	0.62	No	0.1509	0.1193	1.739e-05	1	rs3827760	-0.3097	0.07209	0.733667	1.739e-05	0.8302	0.483121	0.993922	0.533708	1	0	Yes	Yes	0.260184	0.0794	0.2356	0.3729	0.1888	0.3701	0	0	RANBP2	CCDC138,LIMS1-AS1	none	RANBP2,CCDC138,LIMS1-AS1	1	0	0	0	0	NRSF_known3	0	0	0	0	0
eyebrows:chr2:108931338-109571508	rs826567	2	109356288	G	A	0.11	0.53	0.62	No	0.1509	0.1193	1.739e-05	1	rs3827760	-0.3097	0.07209	0.733667	1.739e-05	0.8302	0.483121	0.993922	0.533708	1	0	Yes	Yes	0.260184	0.0794	0.2356	0.3729	0.1888	0.3701	0	0	RANBP2	CCDC138,LIMS1-AS1	none	RANBP2,CCDC138,LIMS1-AS1	1	0	0	0	0	TATA_known1	0	0	0	0	0
eyebrows:chr2:108931338-109571508	rs4012071	2	109357651	T	A	0.11	0.53	0.62	No	0.1509	0.1193	1.739e-05	1	rs3827760	-0.3097	0.07209	0.733667	1.739e-05	0.8302	0.483121	0.993922	0.533708	1	0	Yes	Yes	0.260184	0.0794	0.2356	0.3729	0.1888	0.3701	0	0	RANBP2	CCDC138,LIMS1-AS1	none	RANBP2,CCDC138,LIMS1-AS1	1	0	0	0	0	14	0	0	0	0	0
eyebrows:chr2:108931338-109571508	rs866115	2	109365847	G	A	0.11	0.53	0.62	No	0.1509	0.1193	1.739e-05	1	rs3827760	-0.3097	0.07209	0.733667	1.739e-05	0.8302	0.483121	0.993922	0.533708	1	0	Yes	Yes	0.260184	0.0794	0.2356	0.3729	0.1888	0.3701	0	0	RANBP2	CCDC138,LIMS1-AS1	none	RANBP2,CCDC138,LIMS1-AS1	1	0	0	0	0	4	0	0	0	0	0
eyebrows:chr2:108931338-109571508	rs866114	2	109368773	A	T	0.11	0.53	0.62	No	0.1509	0.1193	1.739e-05	1	rs3827760	-0.3097	0.07209	0.733667	1.739e-05	0.8302	0.483121	0.993922	0.533708	1	0	Yes	Yes	0.260184	0.0794	0.2356	0.3729	0.1888	0.3701	0	0	RANBP2	CCDC138,LIMS1-AS1	none	RANBP2,CCDC138,LIMS1-AS1	1	0	0	0	0	4	0	0	0	0	0
eyebrows:chr2:108931338-109571508	rs1614285	2	109394015	A	T	0.11	0.53	0.62	No	0.1509	0.1193	1.739e-05	1	rs3827760	-0.3097	0.07209	0.733667	1.739e-05	0.8302	0.483121	0.993922	0.533708	1	0	Yes	Yes	0.260184	0.0794	0.2356	0.3729	0.1888	0.3701	0	0	RANBP2	CCDC138,LIMS1-AS1	none	RANBP2,CCDC138,LIMS1-AS1	1	0	0	0	0	Arid5a;HNF1_6	0	0	0	2	0
eyebrows:chr2:108931338-109571508	rs826532	2	109345484	A	G	0.12	0.53	0.62	No	0.1513	0.1196	1.751e-05	1	rs3827760	-0.309	0.07195	0.734181	1.751e-05	0.8383	0.484498	0.993939	0.533848	1	0	Yes	Yes	0.263179	0.0794	0.2356	0.3843	0.1888	0.3701	0	0	RANBP2	LIMS1-AS1,CCDC138	none	RANBP2,LIMS1-AS1,CCDC138	1	0	0	0	0	6	0	0	0	0	0
eyebrows:chr2:108931338-109571508	rs826563	2	109359680	T	C	0.11	0.53	0.62	No	0.1483	0.1168	1.812e-05	1	rs3827760	-0.3108	0.07249	0.73286	1.812e-05	0.8192	0.475224	0.99382	0.53101	1	0	Yes	Yes	0.254193	0.0794	0.2346	0.3517	0.1888	0.3691	0	0	RANBP2	CCDC138,LIMS1-AS1	none	RANBP2,CCDC138,LIMS1-AS1	1	0	0	0	0	Ik-1_2;SETDB1_disc1;Sin3Ak-20_disc1	0	0	0	0	0
eyebrows:chr2:108931338-109571508	rs34180619	2	109346630	C	A	0.15	0.6	0.68	No	0.1735	0.1392	1.907e-05	1	rs3827760	-0.2894	0.06768	0.748713	1.907e-05	0.663	0.563421	0.985043	0.517998	1	0	No	Yes	0.336661	0.0873	0.1948	0.7254	0.1816	0.3241			RANBP2	LIMS1-AS1,CCDC138	none	RANBP2,LIMS1-AS1,CCDC138	0	0	0	0	0		-9999	0	0	0	0
eyebrows:chr2:108931338-109571508	rs748224	2	109540036	G	C	0.13	0.56	0.65	No	0.1565	0.1237	1.923e-05	1	rs3827760	-0.3037	0.07106	0.738082	1.923e-05	0.8121	0.511406	1	0.527633	1	0	Yes	Yes	0.213458	0.0446	0.0636	0.5802	0.0893	0.1339	0	0	EDAR	none	none	EDAR	1	0	0	0	0	11	0	0	0	24	0
eyebrows:chr2:108931338-109571508	rs1724188	2	109343845	G	A	0.11	0.52	0.62	No	0.1466	0.1157	2.037e-05	1	rs3827760	-0.3114	0.07309	0.732421	2.037e-05	0.8039	0.467549	0.994241	0.524278	1	0	Yes	Yes	0.253794	0.0794	0.2346	0.3517	0.1844	0.3701	0	0	RANBP2	LIMS1-AS1,CCDC138	none	RANBP2,LIMS1-AS1,CCDC138	1	0	0	0	0	0	0	0	0	0	0
eyebrows:chr2:108931338-109571508	rs844113	2	109331715	T	G	0.89	0.54	0.62	No	0.8513	0.8825	2.043e-05	1	rs3827760	0.3085	0.07243	1.36138	2.043e-05	0.8355	0.477228	0.993848	0.526042	1	0	Yes	Yes	0.755791	0.9216	0.7654	0.6914	0.8098	0.6237	0	0	none	RANBP2,LIMS1-AS1,CCDC138	LIMS1	RANBP2,LIMS1,LIMS1-AS1,CCDC138	-9999	-9999	-9999	-9999	-9999	11	0	0	0	0	0
eyebrows:chr2:108931338-109571508	rs826543	2	109332402	T	C	0.11	0.53	0.62	No	0.1487	0.1175	2.044e-05	1	rs3827760	-0.3085	0.07243	0.734548	2.044e-05	0.8355	0.478012	0.993858	0.526018	1	0	Yes	Yes	0.25619	0.0784	0.2346	0.354	0.1902	0.3763	0	0	none	RANBP2,LIMS1-AS1,CCDC138	LIMS1	RANBP2,LIMS1,LIMS1-AS1,CCDC138	-9999	-9999	-9999	-9999	-9999	Myf_3;Nkx3_4;Zfp691	0	0	0	0	0
eyebrows:chr2:108931338-109571508	rs17034666	2	109571508	A	G	0.81	0.65	0.7	No	0.7593	0.7995	2.067e-05	1	rs3827760	0.2543	0.05973	1.28956	2.067e-05	0.2944	0.633549	0.841732	0.47379	0	0	Yes	Yes	0.296126	0.9107	0.0507	0.1188	0.4236	0.0644	1	0	EDAR	none	none	EDAR	1	0	0	0	0	AP-1_disc5;EBF_known3	0	0	0	0	0
eyebrows:chr2:108931338-109571508	rs4953791	2	109216758	T	C	0.7	0.42	0.46	No	0.7797	0.818	2.069e-05	1	rs3827760	0.2625	0.06167	1.30018	2.069e-05	0.8253	0.519216	0.805285	0.524807	1	0	Yes	Yes	0.480431	0.7986	0.4105	0.2201	0.5764	0.5082	0	0	LIMS1	GCC2-AS1	none	LIMS1,GCC2-AS1	1	0	0	0	0	NRSF_disc9;PLAG1;Zfx	0	0	0	0	0
eyebrows:chr2:108931338-109571508	rs75284763	2	108940623	C	T	0.12	0.63	0.69	No	0.1578	0.1248	2.157e-05	1	rs3827760	-0.3013	0.07092	0.739856	2.157e-05	0.8311	0.443188	0.922323	0.52309	1	0	Yes	Yes	0.120807	0.0317	0.1312	0.1498	0.0807	0.1912	0	0	none	SULT1C4,LINC01594	SULT1C2	SULT1C2,SULT1C4,LINC01594	1	0	0	0	0	5	0	0	0	24	1
eyebrows:chr2:108931338-109571508	rs826552	2	109405786	T	C	0.12	0.51	0.59	No	0.1509	0.1196	2.175e-05	1	rs3827760	-0.306	0.07206	0.736387	2.175e-05	0.8698	0.481546	0.991902	0.524933	1	0	Yes	Yes	0.259984	0.0913	0.2346	0.3623	0.1888	0.3722	0	0	CCDC138	none	RANBP2	CCDC138,RANBP2	1	0	0	0	0	AP-1_disc7	0	0	2	0	0
eyebrows:chr2:108931338-109571508	rs6740879	2	109408208	A	G	0.12	0.51	0.59	No	0.1509	0.1196	2.175e-05	1	rs3827760	-0.306	0.07206	0.736387	2.175e-05	0.8698	0.481546	0.991902	0.524933	1	0	Yes	Yes	0.259984	0.0913	0.2346	0.3623	0.1888	0.3722	1	0	CCDC138	none	RANBP2	CCDC138,RANBP2	0	1	0	0	0	CDP_1;Homez	0	0	0	1	0
eyebrows:chr2:108931338-109571508	rs4387742	2	109412959	A	G	0.88	0.51	0.59	No	0.8491	0.8804	2.175e-05	1	rs3827760	0.306	0.07206	1.35798	2.175e-05	0.8698	0.481348	0.991898	0.524933	1	0	Yes	Yes	0.740815	0.9087	0.7654	0.6384	0.8112	0.6309	0	0	CCDC138	none	RANBP2	CCDC138,RANBP2	1	0	0	0	0	5	0	0	0	0	0
eyebrows:chr2:108931338-109571508	rs1724195	2	109410638	T	C	0.12	0.51	0.59	No	0.1509	0.1196	2.185e-05	1	rs3827760	-0.3059	0.07206	0.73646	2.185e-05	0.871	0.481545	0.991901	0.524774	1	0	Yes	Yes	0.261981	0.0913	0.2346	0.3722	0.1888	0.3691	0	0	CCDC138	none	RANBP2	CCDC138,RANBP2	1	0	0	0	0	10	0	0	0	0	0
eyebrows:chr2:108931338-109571508	rs111234702	2	109411248	G	GAATAT	0.88	0.51	0.59	No	0.8491	0.8804	2.185e-05	1	rs3827760	0.3059	0.07206	1.35785	2.185e-05	0.871	0.481545	0.991901	0.524774	1	0	Yes	Yes	0.738019	0.9087	0.7654	0.6278	0.8112	0.6309	0	0	CCDC138	none	RANBP2	CCDC138,RANBP2	1	0	0	0	0	27	0	0	0	0	0
eyebrows:chr2:108931338-109571508	rs4676040	2	109315755	A	G	0.82	0.79	0.84	No	0.7905	0.8275	2.41e-05	1	rs3827760	0.2652	0.06279	1.30369	2.41e-05	0.4804	0.588304	0.883743	0.490442	0	0	Yes	Yes	0.512979	0.9474	0.4274	0.1619	0.6225	0.5501	0	0	none	RANBP2,LIMS1-AS1,CCDC138	LIMS1	LIMS1,RANBP2,LIMS1-AS1,CCDC138	-9999	-9999	-9999	-9999	-9999	13	1	0	0	0	0
eyebrows:chr2:108931338-109571508	rs826533	2	109345211	A	G	0.11	0.53	0.62	No	0.1496	0.1187	2.447e-05	1	rs3827760	-0.3055	0.0724	0.736755	2.447e-05	0.8983	0.480565	0.99389	0.520693	1	0	Yes	Yes	0.245208	0.0794	0.2346	0.3162	0.1902	0.3701	0	0	RANBP2	LIMS1-AS1,CCDC138	none	RANBP2,LIMS1-AS1,CCDC138	1	0	0	0	0	0	0	0	0	0	0
eyebrows:chr2:108931338-109571508	rs7574679	2	109351168	G	A	0.12	0.5	0.59	No	0.1487	0.1178	2.499e-05	1	rs3827760	-0.3052	0.07241	0.736976	2.499e-05	0.8928	0.475952	0.993326	0.519347	1	0	Yes	Yes	0.25639	0.0883	0.2336	0.3555	0.1888	0.3671	0	0	RANBP2	CCDC138,LIMS1-AS1	none	RANBP2,CCDC138,LIMS1-AS1	1	0	0	0	0	Hoxa5_1	0	0	0	0	0
eyebrows:chr2:108931338-109571508	rs7601270	2	109351178	G	C	0.12	0.51	0.59	No	0.1487	0.1178	2.499e-05	1	rs3827760	-0.3052	0.07241	0.736976	2.499e-05	0.8928	0.475952	0.993326	0.519347	1	0	Yes	Yes	0.25619	0.0873	0.2336	0.3555	0.1888	0.3671	0	0	RANBP2	CCDC138,LIMS1-AS1	none	RANBP2,CCDC138,LIMS1-AS1	1	0	0	0	0	Hic1_3;RREB-1_2	0	0	0	0	0
eyebrows:chr2:108931338-109571508	rs545020663	2	109354007	C	CT	0.14	0.4	0.47	No	0.1513	0.1202	2.583e-05	1	rs3827760	-0.3022	0.07182	0.73919	2.583e-05	0.9216	0.476458	0.983881	0.519282	1	0	No	Yes	0.277756	0.1131	0.2535	0.3805	0.2161	0.3773			RANBP2	CCDC138,LIMS1-AS1	none	RANBP2,CCDC138,LIMS1-AS1	0	0	0	0	0		-9999	0	0	0	0
eyebrows:chr2:108931338-109571508	rs2378217	2	109514192	T	C	0.88	0.64	0.7	No	0.8543	0.885	2.635e-05	1	rs3827760	0.3055	0.07268	1.3573	2.635e-05	0.9964	0.473176	1	0.522161	1	0	Yes	Yes	0.721845	0.9613	0.8419	0.3517	0.8473	0.7628	0	0	EDAR	none	CCDC138	EDAR,CCDC138	1	0	0	0	0	Sox_2	1	0	0	0	0
eyebrows:chr2:108931338-109571508	rs10183476	2	109475514	T	C	0.11	0.71	0.75	No	0.1448	0.1141	2.797e-05	1	rs3827760	-0.3054	0.07291	0.736829	2.797e-05	0.999	0.465969	1	0.519334	1	0	Yes	Yes	0.137181	0.0327	0.0596	0.295	0.072	0.1575	0	0	CCDC138	none	EDAR	CCDC138,EDAR	1	0	0	0	0	Pbx3_disc2;Sox_3	0	0	0	0	10
eyebrows:chr2:108931338-109571508	rs370487338	2	109409649	T	TA	0.12	0.5	0.58	No	0.1518	0.1209	2.891e-05	1	rs3827760	-0.3001	0.07176	0.740744	2.891e-05	0.9573	0.485484	0.991966	0.515584	1	0	No	Yes	0.265974	0.0942	0.2366	0.3759	0.1945	0.3753			CCDC138	none	RANBP2	CCDC138,RANBP2	0	0	0	0	0		-9999	0	0	0	0
eyebrows:chr2:108931338-109571508	rs569704474	2	109402708	CT	C	0.13	0.53	0.64	No	0.16	0.1279	2.985e-05	1	rs3827760	-0.2929	0.07016	0.746097	2.985e-05	0.7252	0.506668	0.983903	0.500244	1	0	No	Yes	0.248802	0.0536	0.2833	0.3699	0.1816	0.2986			none	CCDC138,LIMS1-AS1	RANBP2	RANBP2,CCDC138,LIMS1-AS1	0	0	0	0	0		-9999	0	116	6	0
eyebrows:chr2:108931338-109571508	rs826524	2	109348951	A	G	0.11	0.53	0.62	No	0.1492	0.1187	3.012e-05	1	rs3827760	-0.3023	0.07245	0.739116	3.012e-05	0.9466	0.479976	0.993883	0.512996	1	0	Yes	Yes	0.245008	0.0794	0.2346	0.3162	0.1888	0.3701	0	0	RANBP2	LIMS1-AS1,CCDC138	none	RANBP2,LIMS1-AS1,CCDC138	1	0	0	0	0	Pax-4_5	0	0	0	0	0
eyebrows:chr2:108931338-109571508	rs700875	2	109389124	T	A	0.11	0.53	0.62	No	0.1492	0.1187	3.012e-05	1	rs3827760	-0.3023	0.07245	0.739116	3.012e-05	0.9466	0.479976	0.993883	0.512996	1	0	Yes	Yes	0.245208	0.0794	0.2346	0.3162	0.1888	0.3712	0	0	RANBP2	CCDC138,LIMS1-AS1	none	RANBP2,CCDC138,LIMS1-AS1	1	0	0	0	0	6	0	0	0	0	0
eyebrows:chr2:108931338-109571508	rs28463097	2	108953181	T	G	0.11	0.74	0.77	No	0.147	0.116	3.022e-05	1	rs3827760	-0.3047	0.07303	0.737345	3.022e-05	0.9528	0.453802	0.969149	0.513156	1	0	Yes	Yes	0.0994409	0.0208	0.0746	0.1551	0.0548	0.1626	0	0	none	SULT1C4	SULT1C2	SULT1C2,SULT1C4	1	0	0	0	0	6	0	0	0	0	0
eyebrows:chr2:108931338-109571508	rs375007897	2	108953210	G	T	0.11	0.75	0.78	No	0.1474	0.1168	3.586e-05	1	rs3827760	-0.3009	0.07281	0.740152	3.586e-05	0.9959	0.455963	0.96929	0.50687	1	0	No	Yes	0.101438	0.0208	0.0746	0.1626	0.0548	0.1626			none	SULT1C4	SULT1C2	SULT1C2,SULT1C4	0	0	0	0	0		-9999	0	0	0	0
eyebrows:chr2:108931338-109571508	rs28816714	2	108953257	G	T	0.11	0.76	0.78	No	0.1474	0.1168	3.586e-05	1	rs3827760	-0.3009	0.07281	0.740152	3.586e-05	0.9959	0.456354	0.969314	0.50687	1	0	Yes	Yes	0.102037	0.0208	0.0755	0.1626	0.0576	0.1626	0	0	none	SULT1C4	SULT1C2	SULT1C2,SULT1C4	-9999	-9999	-9999	-9999	-9999	Fox	0	0	0	0	0
eyebrows:chr2:108931338-109571508	rs13001699	2	109512234	C	T	0.88	0.69	0.74	No	0.8547	0.885	3.764e-05	1	rs3827760	0.2998	0.07274	1.34959	3.764e-05	0.9167	0.472591	1	0.500365	1	0	Yes	Yes	0.720847	0.9613	0.8449	0.3457	0.8473	0.7628	0	0	EDAR	none	CCDC138	EDAR,CCDC138	0	0	0	1	0	NRSF_known1	0	0	0	4	0
eyebrows:chr2:108931338-109571508	rs56132830	2	109393766	T	A	0.11	0.53	0.62	No	0.1479	0.1178	3.814e-05	1	rs3827760	-0.2989	0.07258	0.741634	3.814e-05	0.9911	0.476248	0.993837	0.503577	1	0	Yes	Yes	0.254992	0.0794	0.2346	0.3578	0.1859	0.3671	0	0	RANBP2	CCDC138,LIMS1-AS1	none	RANBP2,CCDC138,LIMS1-AS1	1	0	0	0	0	DMRT5;DMRT7	0	0	0	4	0
eyebrows:chr2:108931338-109571508	rs67517304	2	109248006	C	CT	0.8	0.69	0.73	No	0.7845	0.8212	3.874e-05	1	rs3827760	0.2552	0.06202	1.29072	3.874e-05	0.4569	0.568	0.849698	0.464444	0	0	Yes	Yes	0.528355	0.9266	0.4364	0.2262	0.6182	0.5573	0	0	LIMS1	RANBP2,GCC2-AS1	none	LIMS1,RANBP2,GCC2-AS1	1	0	0	0	0	5	0	0	0	98	0
eyebrows:chr2:108931338-109571508	rs826564	2	109358997	A	C	0.11	0.53	0.62	No	0.1483	0.1184	3.984e-05	1	rs3827760	-0.298	0.07253	0.742301	3.984e-05	0.9914	0.47919	0.993873	0.501432	1	0	Yes	Yes	0.256989	0.0794	0.2346	0.3631	0.1888	0.3681	0	0	RANBP2	CCDC138,LIMS1-AS1	none	RANBP2,CCDC138,LIMS1-AS1	1	0	0	0	0	5	0	0	0	0	0
eyebrows:chr2:108931338-109571508	rs5017297	2	109148362	T	C	0.81	0.81	0.86	No	0.7879	0.8242	4.804e-05	1	rs3827760	0.253	0.06224	1.28788	4.804e-05	0.4327	0.561214	0.852642	0.451089	0	0	Yes	Yes	0.522364	0.9484	0.4264	0.1944	0.6124	0.5613	0	0	GCC2-AS1	LIMS1	GCC2	GCC2-AS1,LIMS1,GCC2	-9999	-9999	-9999	-9999	-9999	6	0	0	0	1	0
eyebrows:chr2:108931338-109571508	rs2438272	2	109216161	T	G	0.78	0.66	0.7	No	0.7845	0.8207	4.914e-05	1	rs3827760	0.2518	0.06203	1.28634	4.914e-05	0.3922	0.572212	0.853461	0.445099	0	0	Yes	Yes	0.494209	0.9028	0.4225	0.1483	0.598	0.5409	0	0	LIMS1	GCC2-AS1	none	LIMS1,GCC2-AS1	1	0	0	0	0	4	0	0	0	0	0
eyebrows:chr2:108931338-109571508	rs1347707	2	109153697	A	G	0.83	0.8	0.85	No	0.8092	0.8438	4.934e-05	1	rs3827760	0.2636	0.06494	1.30161	4.934e-05	0.6778	0.509786	0.870475	0.472	0	0	Yes	Yes	0.521965	0.9623	0.4095	0.1921	0.6138	0.5644	0	0	LIMS1	GCC2-AS1	GCC2	LIMS1,GCC2-AS1,GCC2	1	0	0	0	0	RXRA_known5;TATA_known5	0	0	2	81	0
eyebrows:chr2:108931338-109571508	rs13419773	2	109154695	T	C	0.83	0.8	0.85	No	0.8092	0.8438	4.934e-05	1	rs3827760	0.2636	0.06494	1.30161	4.934e-05	0.6778	0.509786	0.870475	0.472	0	0	Yes	Yes	0.522165	0.9623	0.4095	0.1921	0.6153	0.5644	0	0	LIMS1	GCC2-AS1	GCC2	LIMS1,GCC2-AS1,GCC2	1	0	0	0	0	5	1	0	0	81	0
eyebrows:chr2:108931338-109571508	rs6760160	2	109205624	G	A	0.81	0.82	0.87	No	0.7884	0.8246	4.935e-05	1	rs3827760	0.2531	0.06236	1.28801	4.935e-05	0.3993	0.569031	0.860704	0.445777	0	0	Yes	Yes	0.532149	0.9524	0.4334	0.2209	0.6268	0.5542	1	0	LIMS1	GCC2-AS1	none	LIMS1,GCC2-AS1	1	0	0	0	0	13	1	0	33	45	0
eyebrows:chr2:108931338-109571508	rs10198849	2	109309433	T	C	0.82	0.79	0.84	No	0.7875	0.8235	4.946e-05	1	rs3827760	0.2526	0.06224	1.28737	4.946e-05	0.393	0.575226	0.862841	0.444878	0	0	Yes	Yes	0.509585	0.9464	0.4274	0.1543	0.6138	0.5501	0	0	none	LIMS1-AS1,RANBP2,CCDC138	LIMS1	LIMS1,LIMS1-AS1,RANBP2,CCDC138	-9999	-9999	-9999	-9999	-9999	0	0	0	0	0	0
eyebrows:chr2:108931338-109571508	rs10211361	2	109309547	G	T	0.82	0.79	0.84	No	0.7875	0.8235	4.946e-05	1	rs3827760	0.2526	0.06224	1.28737	4.946e-05	0.393	0.575449	0.863135	0.444878	0	0	Yes	Yes	0.509784	0.9464	0.4274	0.1551	0.6138	0.5501	0	0	none	LIMS1-AS1,RANBP2,CCDC138	LIMS1	LIMS1,LIMS1-AS1,RANBP2,CCDC138	-9999	-9999	-9999	-9999	-9999	Nkx2_4;Nkx2_7;TCF4_disc2	0	0	0	0	0
eyebrows:chr2:108931338-109571508	rs10199284	2	109214664	A	G	0.81	0.81	0.86	No	0.7879	0.8237	4.965e-05	1	rs3827760	0.2536	0.0625	1.28866	4.965e-05	0.3977	0.570294	0.859134	0.445277	0	0	Yes	Yes	0.507388	0.9474	0.4254	0.149	0.6167	0.545	0	0	LIMS1	GCC2-AS1	none	LIMS1,GCC2-AS1	1	0	0	0	0	0	0	0	0	1	0
eyebrows:chr2:108931338-109571508	rs8179687	2	109240353	T	C	0.81	0.82	0.87	No	0.7862	0.8223	5.084e-05	1	rs3827760	0.252	0.06219	1.2866	5.084e-05	0.4039	0.569362	0.855426	0.44487	0	0	Yes	Yes	0.507188	0.9464	0.4254	0.149	0.6167	0.545	0	0	LIMS1	GCC2-AS1,RANBP2	none	LIMS1,GCC2-AS1,RANBP2	1	0	0	0	0	BHLHE40_known1;Myc_disc7;Pou2f2_known11	1	0	12	60	0
eyebrows:chr2:108931338-109571508	rs4676203	2	109246363	C	T	0.81	0.82	0.87	No	0.7862	0.8223	5.084e-05	1	rs3827760	0.252	0.06219	1.2866	5.084e-05	0.4039	0.569812	0.856014	0.44487	0	0	Yes	Yes	0.506989	0.9464	0.4254	0.1483	0.6167	0.545	0	0	LIMS1	RANBP2,GCC2-AS1	none	LIMS1,RANBP2,GCC2-AS1	1	0	0	0	0	AP-1_disc6;COMP1;ERalpha-a_disc2	0	0	0	47	0
eyebrows:chr2:108931338-109571508	rs12464601	2	109259688	A	G	0.81	0.82	0.87	No	0.7862	0.8223	5.084e-05	1	rs3827760	0.252	0.06219	1.2866	5.084e-05	0.4039	0.570033	0.856305	0.44487	0	0	Yes	Yes	0.508387	0.9464	0.4254	0.1513	0.6167	0.5481	0	0	LIMS1	RANBP2,GCC2-AS1	LIMS1-AS1	LIMS1,LIMS1-AS1,RANBP2,GCC2-AS1	1	0	0	0	0	5	0	0	0	12	0
eyebrows:chr2:108931338-109571508	rs59946778	2	109260147	A	G	0.81	0.82	0.87	No	0.7862	0.8223	5.084e-05	1	rs3827760	0.252	0.06219	1.2866	5.084e-05	0.4039	0.570033	0.856305	0.44487	0	0	Yes	Yes	0.507388	0.9464	0.4254	0.1475	0.6167	0.5481	0	0	LIMS1	RANBP2,GCC2-AS1	LIMS1-AS1	LIMS1,LIMS1-AS1,RANBP2,GCC2-AS1	1	0	0	0	0	EWSR1-FLI1;p300_disc5	0	0	0	10	0
eyebrows:chr2:108931338-109571508	rs10170690	2	109260259	T	C	0.81	0.82	0.87	No	0.7862	0.8223	5.084e-05	1	rs3827760	0.252	0.06219	1.2866	5.084e-05	0.4039	0.570033	0.856305	0.44487	0	0	Yes	Yes	0.507588	0.9464	0.4254	0.1483	0.6167	0.5481	0	0	LIMS1	RANBP2,GCC2-AS1	LIMS1-AS1	LIMS1,LIMS1-AS1,RANBP2,GCC2-AS1	1	0	0	0	0	4	1	0	0	11	0
eyebrows:chr2:108931338-109571508	rs62149924	2	109261984	G	A	0.81	0.82	0.87	No	0.7862	0.8223	5.084e-05	1	rs3827760	0.252	0.06219	1.2866	5.084e-05	0.4039	0.570033	0.856305	0.44487	0	0	Yes	Yes	0.507588	0.9464	0.4254	0.1483	0.6167	0.5481	0	0	LIMS1	RANBP2	LIMS1-AS1	LIMS1,LIMS1-AS1,RANBP2	1	0	0	0	0	0	0	0	0	0	0
eyebrows:chr2:108931338-109571508	rs61547788	2	109265417	A	G	0.81	0.82	0.87	No	0.7862	0.8223	5.084e-05	1	rs3827760	0.252	0.06219	1.2866	5.084e-05	0.4039	0.570033	0.856305	0.44487	0	0	Yes	Yes	0.507588	0.9464	0.4254	0.1483	0.6167	0.5481	0	0	LIMS1	RANBP2	LIMS1-AS1	LIMS1,LIMS1-AS1,RANBP2	1	0	0	0	0	COMP1;Foxp1;RFX5_known2	0	0	0	0	2
eyebrows:chr2:108931338-109571508	rs4012003	2	109269466	T	G	0.81	0.82	0.87	No	0.7862	0.8223	5.084e-05	1	rs3827760	0.252	0.06219	1.2866	5.084e-05	0.4039	0.569808	0.856261	0.44487	0	0	Yes	Yes	0.507788	0.9464	0.4274	0.1483	0.6153	0.5481	0	0	LIMS1	RANBP2	LIMS1-AS1	LIMS1,LIMS1-AS1,RANBP2	1	0	0	0	0	Foxp1;YY1_known6	0	0	0	105	0
eyebrows:chr2:108931338-109571508	rs4488673	2	109270046	T	C	0.81	0.82	0.87	No	0.7862	0.8223	5.084e-05	1	rs3827760	0.252	0.06219	1.2866	5.084e-05	0.4039	0.570028	0.856301	0.44487	0	0	Yes	Yes	0.507388	0.9464	0.4274	0.146	0.6167	0.5481	0	0	LIMS1	RANBP2	LIMS1-AS1	LIMS1,LIMS1-AS1,RANBP2	1	0	0	0	0	RFX5_known2	0	0	0	55	2
eyebrows:chr2:108931338-109571508	rs9646950	2	109271004	A	G	0.81	0.82	0.87	No	0.7862	0.8223	5.084e-05	1	rs3827760	0.252	0.06219	1.2866	5.084e-05	0.4039	0.570033	0.856305	0.44487	0	0	Yes	Yes	0.507987	0.9464	0.4274	0.1483	0.6167	0.5481	0	0	LIMS1	RANBP2	LIMS1-AS1	LIMS1,LIMS1-AS1,RANBP2	1	0	0	0	0	SZF1-1	0	0	0	64	3
eyebrows:chr2:108931338-109571508	rs58564286	2	109276866	T	C	0.81	0.82	0.87	No	0.7862	0.8223	5.084e-05	1	rs3827760	0.252	0.06219	1.2866	5.084e-05	0.4039	0.570264	0.856853	0.44487	0	0	Yes	Yes	0.514577	0.9464	0.4254	0.1747	0.6167	0.5481	0	0	LIMS1	RANBP2	LIMS1-AS1	LIMS1,LIMS1-AS1,RANBP2	1	0	0	0	0	4	0	0	0	0	0
eyebrows:chr2:108931338-109571508	rs546322214	2	109283976	TATA	T	0.81	0.82	0.87	No	0.7862	0.8223	5.084e-05	1	rs3827760	0.252	0.06219	1.2866	5.084e-05	0.4039	0.571132	0.856505	0.44487	0	0	No	Yes	0.506589	0.9454	0.4254	0.1483	0.6167	0.544			LIMS1	RANBP2	LIMS1-AS1	LIMS1,LIMS1-AS1,RANBP2	0	0	0	0	0		-9999	0	0	0	0
eyebrows:chr2:108931338-109571508	rs12104672	2	109151173	G	T	0.81	0.82	0.87	No	0.7875	0.8237	5.092e-05	1	rs3827760	0.2521	0.06222	1.28672	5.092e-05	0.4087	0.563619	0.852842	0.445378	0	0	Yes	Yes	0.50639	0.9534	0.4006	0.1611	0.6081	0.5491	0	0	LIMS1	GCC2-AS1	GCC2	LIMS1,GCC2-AS1,GCC2	1	0	0	0	0	21	0	0	127	0	0
eyebrows:chr2:108931338-109571508	rs1866187	2	109197247	T	C	0.81	0.82	0.87	No	0.7866	0.8226	5.22e-05	1	rs3827760	0.2519	0.06226	1.28647	5.22e-05	0.4002	0.568701	0.856053	0.443107	0	0	Yes	Yes	0.507188	0.9464	0.4254	0.149	0.6167	0.545	0	0	LIMS1	GCC2-AS1	none	LIMS1,GCC2-AS1	1	0	0	0	0	BDP1_disc3;SRF_known1;SRF_known6	1	0	0	84	0
eyebrows:chr2:108931338-109571508	rs11452939	2	109491378	AT	A	0.8	0.46	0.49	No	0.8343	0.866	5.263e-05	1	rs3827760	0.2786	0.06889	1.32128	5.263e-05	0.5002	0.535927	0.979558	0.45375	0	0	Yes	Yes	0.670927	0.88	0.7992	0.3366	0.7853	0.6943	0	0	CCDC138	none	EDAR	CCDC138,EDAR	1	0	0	0	0	HDAC2_disc6;TATA_known5;Zfp105	0	0	0	0	0
eyebrows:chr2:108931338-109571508	rs7581929	2	109175742	T	G	0.81	0.82	0.87	No	0.7888	0.8248	5.399e-05	1	rs3827760	0.2521	0.06243	1.28672	5.399e-05	0.3819	0.568592	0.860878	0.439118	0	0	Yes	Yes	0.531949	0.9524	0.4334	0.2209	0.6268	0.5532	0	0	LIMS1	GCC2-AS1	none	LIMS1,GCC2-AS1	1	0	0	0	0	0	1	0	0	2	0
eyebrows:chr2:108931338-109571508	rs10209071	2	109178453	C	T	0.81	0.82	0.87	No	0.7888	0.8248	5.399e-05	1	rs3827760	0.2521	0.06243	1.28672	5.399e-05	0.3819	0.568819	0.861177	0.439118	0	0	Yes	Yes	0.532149	0.9524	0.4344	0.2209	0.6268	0.5532	0	0	LIMS1	GCC2-AS1	none	LIMS1,GCC2-AS1	1	0	0	0	0	PLAG1;STAT_known5;Sin3Ak-20_disc1	0	0	0	3	0
eyebrows:chr2:108931338-109571508	rs10188434	2	109188156	G	A	0.81	0.82	0.87	No	0.7888	0.8248	5.399e-05	1	rs3827760	0.2521	0.06243	1.28672	5.399e-05	0.3819	0.568819	0.861177	0.439118	0	0	Yes	Yes	0.531949	0.9514	0.4334	0.2216	0.6268	0.5532	0	0	LIMS1	GCC2-AS1	none	LIMS1,GCC2-AS1	1	0	0	0	0	0	3	0	0	43	0
eyebrows:chr2:108931338-109571508	rs12469666	2	109195081	C	T	0.81	0.82	0.87	No	0.7888	0.8248	5.399e-05	1	rs3827760	0.2521	0.06243	1.28672	5.399e-05	0.3819	0.568819	0.861177	0.439118	0	0	Yes	Yes	0.532149	0.9524	0.4334	0.2216	0.6268	0.5532	0	0	LIMS1	GCC2-AS1	none	LIMS1,GCC2-AS1	1	0	0	0	0	AP-2rep	0	0	0	0	0
eyebrows:chr2:108931338-109571508	rs57336888	2	109199704	G	A	0.81	0.82	0.87	No	0.7888	0.8248	5.399e-05	1	rs3827760	0.2521	0.06243	1.28672	5.399e-05	0.3819	0.568819	0.861177	0.439118	0	0	Yes	Yes	0.532348	0.9524	0.4344	0.2216	0.6268	0.5532	0	0	LIMS1	GCC2-AS1	none	LIMS1,GCC2-AS1	1	0	0	0	0	SRF_known6	0	0	0	0	0
eyebrows:chr2:108931338-109571508	rs10195379	2	109308341	T	C	0.81	0.81	0.86	No	0.7875	0.8234	5.456e-05	1	rs3827760	0.2512	0.06224	1.28557	5.456e-05	0.3767	0.574544	0.86195	0.437918	0	0	Yes	Yes	0.505192	0.9464	0.4254	0.1415	0.611	0.5491	0	0	none	LIMS1-AS1,RANBP2,CCDC138	LIMS1	LIMS1,LIMS1-AS1,RANBP2,CCDC138	-9999	-9999	-9999	-9999	-9999	13	0	0	0	0	0
eyebrows:chr2:108931338-109571508	rs6747243	2	109170054	C	T	0.83	0.8	0.86	No	0.8109	0.8449	5.516e-05	1	rs3827760	0.2634	0.06532	1.30135	5.516e-05	0.6332	0.511822	0.875017	0.463104	0	0	Yes	Yes	0.53754	0.9633	0.4095	0.2489	0.6167	0.5644	0	0	LIMS1	GCC2-AS1	none	LIMS1,GCC2-AS1	1	0	0	0	0	PLZF	2	0	0	67	0
eyebrows:chr2:108931338-109571508	rs1469964	2	109170731	G	A	0.81	0.82	0.87	No	0.7875	0.8235	5.556e-05	1	rs3827760	0.2508	0.06222	1.28505	5.556e-05	0.3896	0.564068	0.853432	0.438687	0	0	Yes	Yes	0.514776	0.9534	0.4016	0.1921	0.6095	0.5481	0	0	LIMS1	GCC2-AS1	none	LIMS1,GCC2-AS1	1	0	0	0	0	5	2	0	0	81	0
eyebrows:chr2:108931338-109571508	rs12617558	2	109270833	G	C	0.81	0.82	0.86	No	0.7862	0.8221	5.659e-05	1	rs3827760	0.2502	0.06214	1.28428	5.659e-05	0.385	0.571796	0.856379	0.437188	0	0	Yes	Yes	0.506789	0.9435	0.4254	0.1483	0.6167	0.547	0	0	LIMS1	RANBP2	LIMS1-AS1	LIMS1,LIMS1-AS1,RANBP2	1	0	0	0	0	0	0	0	0	71	1
eyebrows:chr2:108931338-109571508	rs7585366	2	109294588	T	A	0.81	0.82	0.87	No	0.7866	0.8225	5.68e-05	1	rs3827760	0.2504	0.06221	1.28454	5.68e-05	0.3775	0.570709	0.857188	0.43603	0	0	Yes	Yes	0.507588	0.9464	0.4254	0.1483	0.6167	0.5481	0	0	LIMS1,LIMS1-AS1	RANBP2,CCDC138	none	LIMS1,LIMS1-AS1,RANBP2,CCDC138	1	0	0	0	0	6	0	0	0	22	0
eyebrows:chr2:108931338-109571508	rs112109673	2	109296210	CAAAATA	C	0.81	0.82	0.87	No	0.7866	0.8225	5.68e-05	1	rs3827760	0.2504	0.06221	1.28454	5.68e-05	0.3775	0.570941	0.857737	0.43603	0	0	Yes	Yes	0.514976	0.9464	0.4245	0.1762	0.6182	0.5481	0	0	LIMS1	LIMS1-AS1,RANBP2,CCDC138	none	LIMS1,LIMS1-AS1,RANBP2,CCDC138	1	0	0	0	0	21	0	0	0	4	0
eyebrows:chr2:108931338-109571508	rs11123711	2	109296564	T	C	0.81	0.82	0.87	No	0.7866	0.8225	5.68e-05	1	rs3827760	0.2504	0.06221	1.28454	5.68e-05	0.3775	0.570709	0.857188	0.43603	0	0	Yes	Yes	0.507588	0.9464	0.4254	0.1483	0.6167	0.5481	0	0	LIMS1	LIMS1-AS1,RANBP2,CCDC138	none	LIMS1,LIMS1-AS1,RANBP2,CCDC138	1	0	0	0	0	AP-1_disc7	0	0	0	3	0
eyebrows:chr2:108931338-109571508	rs61151045	2	109296984	A	C	0.81	0.82	0.87	No	0.7866	0.8225	5.68e-05	1	rs3827760	0.2504	0.06221	1.28454	5.68e-05	0.3775	0.570709	0.857188	0.43603	0	0	Yes	Yes	0.507788	0.9464	0.4254	0.149	0.6167	0.5481	0	0	LIMS1	LIMS1-AS1,RANBP2,CCDC138	none	LIMS1,LIMS1-AS1,RANBP2,CCDC138	1	0	0	0	0	0	0	0	0	0	0
eyebrows:chr2:108931338-109571508	rs56711588	2	109201345	T	C	0.81	0.82	0.86	No	0.7866	0.8225	5.766e-05	1	rs3827760	0.2502	0.0622	1.28428	5.766e-05	0.3827	0.568264	0.855474	0.435964	0	0	Yes	Yes	0.547125	0.9464	0.4254	0.298	0.621	0.545	0	0	LIMS1	GCC2-AS1	none	LIMS1,GCC2-AS1	1	0	0	0	0	0	0	0	0	31	0
eyebrows:chr2:108931338-109571508	rs3806527	2	109203105	T	G	0.81	0.82	0.87	No	0.7866	0.8225	5.766e-05	1	rs3827760	0.2502	0.0622	1.28428	5.766e-05	0.3827	0.568484	0.855515	0.435964	0	0	Yes	Yes	0.507188	0.9464	0.4254	0.149	0.6167	0.545	0	0	LIMS1	GCC2-AS1	none	LIMS1,GCC2-AS1	1	0	0	0	0	GR_known3;Smad_2	1	0	4	110	0
eyebrows:chr2:108931338-109571508	rs12469750	2	109204334	C	G	0.81	0.82	0.87	No	0.7866	0.8225	5.766e-05	1	rs3827760	0.2502	0.0622	1.28428	5.766e-05	0.3827	0.568484	0.855515	0.435964	0	0	Yes	Yes	0.507188	0.9464	0.4254	0.149	0.6167	0.545	0	0	LIMS1	GCC2-AS1	none	LIMS1,GCC2-AS1	1	0	0	0	0	9	0	0	2	119	0
eyebrows:chr2:108931338-109571508	rs12622759	2	109207749	G	T	0.81	0.82	0.87	No	0.7866	0.8225	5.766e-05	1	rs3827760	0.2502	0.0622	1.28428	5.766e-05	0.3827	0.568259	0.855221	0.435964	0	0	Yes	Yes	0.507188	0.9464	0.4254	0.149	0.6167	0.545	0	0	LIMS1	GCC2-AS1	none	LIMS1,GCC2-AS1	1	0	0	0	0	6	1	0	1	72	0
eyebrows:chr2:108931338-109571508	rs1821867	2	109210854	T	C	0.81	0.82	0.87	No	0.7866	0.8225	5.766e-05	1	rs3827760	0.2502	0.0622	1.28428	5.766e-05	0.3827	0.568709	0.855809	0.435964	0	0	Yes	Yes	0.513978	0.9464	0.4254	0.1762	0.6138	0.545	0	0	LIMS1	GCC2-AS1	none	LIMS1,GCC2-AS1	1	0	0	0	0	0	1	0	0	127	0
eyebrows:chr2:108931338-109571508	rs12464522	2	109215670	C	T	0.81	0.82	0.87	No	0.7866	0.8225	5.766e-05	1	rs3827760	0.2502	0.0622	1.28428	5.766e-05	0.3827	0.568259	0.855221	0.435964	0	0	Yes	Yes	0.507388	0.9464	0.4264	0.149	0.6167	0.545	0	0	LIMS1	GCC2-AS1	none	LIMS1,GCC2-AS1	1	0	0	0	0	GATA_known11	0	0	0	0	0
eyebrows:chr2:108931338-109571508	rs59337195	2	109297017	A	AAAAG	0.83	0.8	0.85	No	0.8118	0.8454	6.002e-05	1	rs3827760	0.2626	0.06544	1.30031	6.002e-05	0.6019	0.513434	0.879227	0.45641	0	0	Yes	Yes	0.523163	0.9633	0.4394	0.1641	0.6268	0.5675	0	0	LIMS1	LIMS1-AS1,RANBP2,CCDC138	none	LIMS1,LIMS1-AS1,RANBP2,CCDC138	1	0	0	0	0	GR_known1;Pax-4_5;.	0	0	0	5	0
eyebrows:chr2:108931338-109571508	rs10194708	2	109163721	C	T	0.83	0.8	0.85	No	0.8096	0.8438	6.025e-05	1	rs3827760	0.2606	0.06496	1.29771	6.025e-05	0.6326	0.508941	0.870311	0.458684	0	0	Yes	Yes	0.53734	0.9623	0.4095	0.2489	0.6167	0.5644	0	0	LIMS1	GCC2-AS1	GCC2	LIMS1,GCC2-AS1,GCC2	1	0	0	0	0	LXR_3	0	0	0	30	0
eyebrows:chr2:108931338-109571508	rs6737333	2	109171882	T	C	0.83	0.8	0.85	No	0.8096	0.8438	6.025e-05	1	rs3827760	0.2606	0.06496	1.29771	6.025e-05	0.6326	0.508941	0.870311	0.458684	0	0	Yes	Yes	0.53734	0.9623	0.4095	0.2489	0.6167	0.5644	0	0	LIMS1	GCC2-AS1	none	LIMS1,GCC2-AS1	1	0	0	0	0	CTCFL_disc1;TATA_disc7	0	0	0	36	0
eyebrows:chr2:108931338-109571508	rs144943547	2	109218417	G	GTTCTA	0.81	0.82	0.87	No	0.7866	0.8223	6.1e-05	1	rs3827760	0.2494	0.06221	1.28326	6.1e-05	0.3708	0.568918	0.855342	0.431609	0	0	Yes	Yes	0.507188	0.9464	0.4254	0.149	0.6167	0.545	0	0	LIMS1	GCC2-AS1	none	LIMS1,GCC2-AS1	1	0	0	0	0	4	0	0	0	0	0
eyebrows:chr2:108931338-109571508	rs13396405	2	109218582	C	T	0.81	0.82	0.87	No	0.7866	0.8223	6.1e-05	1	rs3827760	0.2494	0.06221	1.28326	6.1e-05	0.3708	0.568918	0.855342	0.431609	0	0	Yes	Yes	0.507188	0.9464	0.4254	0.149	0.6167	0.545	0	0	LIMS1	GCC2-AS1	none	LIMS1,GCC2-AS1	1	0	0	0	0	STAT_known1	0	0	0	0	0
eyebrows:chr2:108931338-109571508	rs6760957	2	109230389	G	A	0.81	0.82	0.87	No	0.7866	0.8223	6.1e-05	1	rs3827760	0.2494	0.06221	1.28326	6.1e-05	0.3708	0.568918	0.855342	0.431609	0	0	Yes	Yes	0.507987	0.9464	0.4254	0.149	0.6167	0.5491	0	0	LIMS1	GCC2-AS1,RANBP2	none	LIMS1,GCC2-AS1,RANBP2	1	0	0	0	0	Irx;Nkx2_1;Pou2f2_known11	2	0	0	109	0
eyebrows:chr2:108931338-109571508	rs67034956	2	109231555	T	TTGG	0.81	0.82	0.87	No	0.7866	0.8223	6.1e-05	1	rs3827760	0.2494	0.06221	1.28326	6.1e-05	0.3708	0.568918	0.855342	0.431609	0	0	Yes	Yes	0.507588	0.9464	0.4254	0.1498	0.6167	0.546	0	0	LIMS1	GCC2-AS1,RANBP2	none	LIMS1,GCC2-AS1,RANBP2	1	0	0	0	0	GLI	0	0	0	42	0
eyebrows:chr2:108931338-109571508	rs6744135	2	109233079	T	C	0.81	0.82	0.87	No	0.7866	0.8223	6.1e-05	1	rs3827760	0.2494	0.06221	1.28326	6.1e-05	0.3708	0.568918	0.855342	0.431609	0	0	Yes	Yes	0.507987	0.9464	0.4254	0.149	0.6167	0.5491	0	0	LIMS1	GCC2-AS1,RANBP2	none	LIMS1,GCC2-AS1,RANBP2	1	0	0	0	0	AP-1_disc5;ZEB1_known2	2	0	0	107	0
eyebrows:chr2:108931338-109571508	rs7574800	2	109263322	T	C	0.81	0.82	0.87	No	0.7866	0.8223	6.1e-05	1	rs3827760	0.2494	0.06221	1.28326	6.1e-05	0.3708	0.569589	0.856221	0.431609	0	0	Yes	Yes	0.507788	0.9464	0.4254	0.1483	0.6167	0.5491	0	0	LIMS1	RANBP2	LIMS1-AS1	LIMS1,LIMS1-AS1,RANBP2	1	0	0	0	0	Ets_disc7;Myf_4;ZEB1_known3	0	0	0	0	0
eyebrows:chr2:108931338-109571508	rs749810	2	109539430	A	G	0.13	0.56	0.65	No	0.1539	0.1234	6.215e-05	1	rs3827760	-0.2851	0.0712	0.751939	6.215e-05	0.5692	0.509218	1	0.451915	0	0	Yes	Yes	0.209265	0.0456	0.0537	0.5741	0.0865	0.1319	0	0	EDAR	none	none	EDAR	1	0	0	0	0	GATA_known3	0	0	0	21	2
eyebrows:chr2:108931338-109571508	rs10181348	2	109189776	C	T	0.81	0.82	0.87	No	0.7871	0.8226	6.305e-05	1	rs3827760	0.2492	0.06228	1.283	6.305e-05	0.3659	0.568938	0.856857	0.429313	0	0	Yes	Yes	0.506989	0.9464	0.4254	0.149	0.6167	0.544	0	0	LIMS1	GCC2-AS1	none	LIMS1,GCC2-AS1	1	0	0	0	0	7	0	0	0	61	0
eyebrows:chr2:108931338-109571508	rs10205370	2	109193507	G	A	0.81	0.82	0.87	No	0.7871	0.8226	6.305e-05	1	rs3827760	0.2492	0.06228	1.283	6.305e-05	0.3659	0.568712	0.856562	0.429313	0	0	Yes	Yes	0.507588	0.9464	0.4254	0.1498	0.6167	0.546	0	0	LIMS1	GCC2-AS1	none	LIMS1,GCC2-AS1	1	0	0	0	0	11	1	0	0	28	0
eyebrows:chr2:108931338-109571508	rs7559347	2	109194066	T	C	0.81	0.82	0.87	No	0.7871	0.8226	6.305e-05	1	rs3827760	0.2492	0.06228	1.283	6.305e-05	0.3659	0.568487	0.856267	0.429313	0	0	Yes	Yes	0.507188	0.9464	0.4254	0.149	0.6167	0.545	0	0	LIMS1	GCC2-AS1	none	LIMS1,GCC2-AS1	1	0	0	0	0	Pax-4_5	2	0	0	6	0
eyebrows:chr2:108931338-109571508	rs12469775	2	109195412	A	T	0.81	0.82	0.87	No	0.7871	0.8226	6.305e-05	1	rs3827760	0.2492	0.06228	1.283	6.305e-05	0.3659	0.568262	0.855972	0.429313	0	0	Yes	Yes	0.507188	0.9464	0.4254	0.149	0.6167	0.545	1	0	LIMS1	GCC2-AS1	none	LIMS1,GCC2-AS1	1	0	0	0	0	7	1	0	0	3	0
eyebrows:chr2:108931338-109571508	rs2438267	2	109267629	G	T	0.81	0.82	0.87	No	0.7871	0.8225	6.72e-05	1	rs3827760	0.248	0.06223	1.28146	6.72e-05	0.3524	0.569594	0.856475	0.424293	0	0	Yes	Yes	0.514377	0.9464	0.4374	0.1626	0.621	0.5481	0	0	LIMS1	RANBP2	LIMS1-AS1	LIMS1,LIMS1-AS1,RANBP2	1	0	0	0	0	FXR_2	0	0	0	35	0
eyebrows:chr2:108931338-109571508	rs10209570	2	109243957	A	T	0.81	0.82	0.87	No	0.7884	0.8237	6.905e-05	1	rs3827760	0.2482	0.06237	1.28172	6.905e-05	0.3337	0.570104	0.860124	0.420246	0	0	Yes	Yes	0.531949	0.9524	0.4344	0.2201	0.6268	0.5532	0	0	LIMS1	RANBP2,GCC2-AS1	none	LIMS1,RANBP2,GCC2-AS1	1	0	0	0	0	6	2	0	0	14	0
eyebrows:chr2:108931338-109571508	rs8179686	2	109240242	T	C	0.83	0.8	0.85	No	0.8109	0.8447	7e-05	1	rs3827760	0.2591	0.06516	1.29576	7e-05	0.6066	0.507291	0.872963	0.449175	0	0	Yes	Yes	0.539137	0.9613	0.4414	0.2209	0.6311	0.5695	0	0	LIMS1	GCC2-AS1,RANBP2	none	LIMS1,GCC2-AS1,RANBP2	1	0	0	0	0	Foxi1;Pou3f2_1	0	0	12	60	0
eyebrows:chr2:108931338-109571508	rs6738629	2	109247389	A	G	0.83	0.8	0.85	No	0.8131	0.8463	7.38e-05	1	rs3827760	0.2599	0.06557	1.2968	7.38e-05	0.5699	0.510132	0.87924	0.443464	0	0	Yes	Yes	0.554313	0.9633	0.4414	0.2753	0.634	0.5695	0	0	LIMS1	RANBP2,GCC2-AS1	none	LIMS1,RANBP2,GCC2-AS1	1	0	0	0	0	4	0	0	0	52	0
eyebrows:chr2:108931338-109571508	rs11897612	2	109239010	C	T	0.81	0.82	0.87	No	0.7884	0.8235	7.432e-05	1	rs3827760	0.2471	0.06237	1.28031	7.432e-05	0.3191	0.570093	0.859612	0.414386	0	0	Yes	Yes	0.531949	0.9524	0.4334	0.2209	0.6268	0.5532	0	0	LIMS1	GCC2-AS1,RANBP2	none	LIMS1,GCC2-AS1,RANBP2	1	0	0	0	0	0	2	0	20	32	0
eyebrows:chr2:108931338-109571508	rs5833297	2	109252241	T	TC	0.81	0.82	0.87	No	0.7888	0.8239	7.704e-05	1	rs3827760	0.2467	0.06239	1.2798	7.704e-05	0.3101	0.571004	0.861056	0.411188	0	0	Yes	Yes	0.532548	0.9524	0.4334	0.2209	0.6268	0.5562	0	0	LIMS1	RANBP2,GCC2-AS1	none	LIMS1,RANBP2,GCC2-AS1	1	0	0	0	0	7	0	0	1	93	0
eyebrows:chr2:108931338-109571508	rs12467880	2	109262598	A	G	0.81	0.82	0.87	No	0.7888	0.8239	7.704e-05	1	rs3827760	0.2467	0.06239	1.2798	7.704e-05	0.3101	0.571004	0.861056	0.411188	0	0	Yes	Yes	0.532348	0.9524	0.4334	0.2201	0.6268	0.5562	0	0	LIMS1	RANBP2	LIMS1-AS1	LIMS1,LIMS1-AS1,RANBP2	1	0	0	0	0	Nrf1_disc2;RXRA_known5	0	0	0	0	0
eyebrows:chr2:108931338-109571508	rs6750452	2	109280327	C	G	0.81	0.82	0.87	No	0.7888	0.8239	7.704e-05	1	rs3827760	0.2467	0.06239	1.2798	7.704e-05	0.3101	0.571004	0.861056	0.411188	0	0	Yes	Yes	0.532348	0.9524	0.4334	0.2201	0.6268	0.5562	0	0	LIMS1	RANBP2	LIMS1-AS1	LIMS1,LIMS1-AS1,RANBP2	1	0	0	0	0	6	0	0	0	10	0
eyebrows:chr2:108931338-109571508	rs34175526	2	109301115	TA	T	0.81	0.81	0.86	No	0.7892	0.8242	7.863e-05	1	rs3827760	0.2464	0.06241	1.27941	7.863e-05	0.3039	0.571248	0.861872	0.409176	0	0	Yes	Yes	0.533746	0.9524	0.4334	0.2254	0.6268	0.5562	1	0	LIMS1	LIMS1-AS1,RANBP2,CCDC138	none	LIMS1,LIMS1-AS1,RANBP2,CCDC138	0	0	0	1	0	ERalpha-a_known1;HMG-IY_2	0	0	0	0	0
eyebrows:chr2:108931338-109571508	rs7597586	2	109285103	A	G	0.83	0.79	0.85	No	0.8118	0.8452	7.94e-05	1	rs3827760	0.2573	0.06521	1.29343	7.94e-05	0.5679	0.50767	0.874843	0.439667	0	0	Yes	Yes	0.554513	0.9613	0.4414	0.2769	0.6311	0.5726	0	0	LIMS1	RANBP2	LIMS1-AS1	LIMS1,LIMS1-AS1,RANBP2	1	0	0	0	0	Arid5b;HDAC2_disc3	0	0	0	0	0
eyebrows:chr2:108931338-109571508	rs58889267	2	109296930	C	T	0.84	0.8	0.85	No	0.8135	0.8465	8.136e-05	1	rs3827760	0.2585	0.0656	1.29499	8.136e-05	0.5419	0.510856	0.880291	0.436137	0	0	Yes	Yes	0.55651	0.9633	0.4414	0.2814	0.634	0.5726	0	0	LIMS1	LIMS1-AS1,RANBP2,CCDC138	none	LIMS1,LIMS1-AS1,RANBP2,CCDC138	1	0	0	0	0	ERalpha-a_known3;Esr2	0	0	0	0	0
eyebrows:chr2:108931338-109571508	rs930038	2	109301841	A	G	0.84	0.8	0.85	No	0.8135	0.8465	8.136e-05	1	rs3827760	0.2585	0.0656	1.29499	8.136e-05	0.5419	0.511097	0.880642	0.436137	0	0	Yes	Yes	0.556709	0.9633	0.4414	0.2821	0.634	0.5726	0	0	LIMS1	LIMS1-AS1,RANBP2,CCDC138	none	LIMS1,LIMS1-AS1,RANBP2,CCDC138	0	0	0	1	0	5	1	0	0	0	0
eyebrows:chr2:108931338-109571508	rs10164699	2	109249886	C	T	0.81	0.82	0.87	No	0.7888	0.8237	8.288e-05	1	rs3827760	0.2456	0.06239	1.27839	8.288e-05	0.2961	0.571448	0.861138	0.40528	0	0	Yes	Yes	0.532348	0.9524	0.4334	0.2201	0.6268	0.5562	0	0	LIMS1	RANBP2,GCC2-AS1	none	LIMS1,RANBP2,GCC2-AS1	1	0	0	0	0	0	0	0	0	54	0
eyebrows:chr2:108931338-109571508	rs2053261	2	109251048	C	G	0.81	0.81	0.86	No	0.7888	0.8237	8.288e-05	1	rs3827760	0.2456	0.06239	1.27839	8.288e-05	0.2961	0.571448	0.861138	0.40528	0	0	Yes	Yes	0.532548	0.9524	0.4334	0.2201	0.6268	0.5573	0	0	LIMS1	RANBP2,GCC2-AS1	none	LIMS1,RANBP2,GCC2-AS1	1	0	0	0	0	Brachyury_1;Hsf_known1;SREBP_disc1	1	0	0	125	0
eyebrows:chr2:108931338-109571508	rs4676204	2	109251819	G	A	0.81	0.82	0.87	No	0.7888	0.8237	8.288e-05	1	rs3827760	0.2456	0.06239	1.27839	8.288e-05	0.2961	0.571448	0.861138	0.40528	0	0	Yes	Yes	0.532348	0.9524	0.4334	0.2201	0.6268	0.5562	0	0	LIMS1	RANBP2,GCC2-AS1	none	LIMS1,RANBP2,GCC2-AS1	1	0	0	0	0	BDP1_disc3;ERalpha-a_known3;TATA_disc7	0	0	0	7	0
eyebrows:chr2:108931338-109571508	rs57933919	2	109260144	G	GA	0.81	0.82	0.87	No	0.7888	0.8237	8.288e-05	1	rs3827760	0.2456	0.06239	1.27839	8.288e-05	0.2961	0.571448	0.861138	0.40528	0	0	Yes	Yes	0.532947	0.9524	0.4354	0.2201	0.6268	0.5573	0	0	LIMS1	RANBP2,GCC2-AS1	LIMS1-AS1	LIMS1,LIMS1-AS1,RANBP2,GCC2-AS1	1	0	0	0	0	EWSR1-FLI1	0	0	0	10	0
eyebrows:chr2:108931338-109571508	rs2378138	2	109208113	G	A	0.83	0.8	0.85	No	0.8118	0.8451	8.585e-05	1	rs3827760	0.2561	0.06521	1.29188	8.585e-05	0.558	0.507695	0.875148	0.434927	0	0	Yes	Yes	0.554513	0.9613	0.4414	0.2776	0.634	0.5695	0	0	LIMS1	GCC2-AS1	none	LIMS1,GCC2-AS1	1	0	0	0	0	0	0	0	0	19	0
eyebrows:chr2:108931338-109571508	rs12476399	2	109215751	A	G	0.83	0.8	0.85	No	0.8118	0.8451	8.585e-05	1	rs3827760	0.2561	0.06521	1.29188	8.585e-05	0.558	0.507222	0.874457	0.434927	0	0	Yes	Yes	0.554513	0.9613	0.4414	0.2776	0.634	0.5695	0	0	LIMS1	GCC2-AS1	none	LIMS1,GCC2-AS1	1	0	0	0	0	11	0	0	0	0	0
eyebrows:chr2:108931338-109571508	rs9308807	2	109173930	C	T	0.83	0.8	0.85	No	0.8135	0.8463	8.629e-05	1	rs3827760	0.2578	0.06567	1.29408	8.629e-05	0.5372	0.510009	0.880133	0.432792	0	0	Yes	Yes	0.554912	0.9633	0.4414	0.2776	0.634	0.5695	0	0	LIMS1	GCC2-AS1	none	LIMS1,GCC2-AS1	1	0	0	0	0	Gfi1_1	0	0	0	0	0
eyebrows:chr2:108931338-109571508	rs10193908	2	109193017	C	T	0.83	0.8	0.85	No	0.8135	0.8463	8.629e-05	1	rs3827760	0.2578	0.06567	1.29408	8.629e-05	0.5372	0.510487	0.880832	0.432792	0	0	Yes	Yes	0.561502	0.9633	0.4423	0.3018	0.634	0.5695	0	0	LIMS1	GCC2-AS1	none	LIMS1,GCC2-AS1	1	0	0	0	0	CACD_2;TCF12_disc1;ZEB1_disc1	0	0	0	20	0
eyebrows:chr2:108931338-109571508	rs6736225	2	109197936	C	T	0.83	0.8	0.85	No	0.8135	0.8463	8.629e-05	1	rs3827760	0.2578	0.06567	1.29408	8.629e-05	0.5372	0.510487	0.880832	0.432792	0	0	Yes	Yes	0.554912	0.9633	0.4414	0.2776	0.634	0.5695	0	0	LIMS1	GCC2-AS1	none	LIMS1,GCC2-AS1	1	0	0	0	0	CEBPB_known2;Hmx_2;Sox_3	0	0	1	18	0
eyebrows:chr2:108931338-109571508	rs6542772	2	109174615	T	C	0.83	0.8	0.85	No	0.8122	0.8452	9.393e-05	1	rs3827760	0.2551	0.0653	1.29059	9.393e-05	0.5376	0.507092	0.875336	0.428626	0	0	Yes	Yes	0.554712	0.9623	0.4414	0.2776	0.634	0.5695	0	0	LIMS1	GCC2-AS1	none	LIMS1,GCC2-AS1	1	0	0	0	0	AIRE_1;HDAC2_disc6	0	0	0	0	0
eyebrows:chr2:108931338-109571508	rs13411824	2	109219539	G	A	0.83	0.8	0.85	No	0.8118	0.8449	9.462e-05	1	rs3827760	0.2546	0.06521	1.28995	9.462e-05	0.5393	0.506983	0.874109	0.42842	0	0	Yes	Yes	0.554513	0.9613	0.4414	0.2776	0.634	0.5695	0	0	LIMS1	GCC2-AS1	none	LIMS1,GCC2-AS1	1	0	0	0	0	AP-1_disc6	0	0	0	0	0
eyebrows:chr2:108931338-109571508	rs60098338	2	109286178	T	TA	0.83	0.75	0.8	No	0.8122	0.8452	9.656e-05	1	rs3827760	0.2544	0.06524	1.28969	9.656e-05	0.5262	0.507102	0.875345	0.426196	0	0	Yes	Yes	0.563099	0.9544	0.4463	0.3011	0.6412	0.5787	0	0	LIMS1	RANBP2	LIMS1-AS1	LIMS1,LIMS1-AS1,RANBP2	1	0	0	0	0	5	0	0	0	0	0
eyebrows:chr2:108931338-109571508	rs149312375	2	109181412	G	GCCCTAGCTCTTTAAGAGAAAC	0.81	0.67	0.72	No	0.8135	0.8456	0.0001259	1	rs3827760	0.2517	0.06565	1.28621	0.0001259	0.4678	0.508987	0.878109	0.407224	0	0	Yes	Yes	0.542931	0.9296	0.4384	0.2761	0.621	0.5573	0	0	LIMS1	GCC2-AS1	none	LIMS1,GCC2-AS1	1	0	0	0	0	KAP1_disc2;Mef2_known6	0	0	0	33	0
eyebrows:chr2:108931338-109571508	rs537008783	2	109277792	CT	C	0.76	0.56	0.6	No	0.7897	0.823	0.000126	1	rs3827760	0.2396	0.06249	1.27074	0.000126	0.3655	0.527962	0.828089	0.39496	0	0	No	Yes	0.52516	0.8542	0.4135	0.3359	0.5893	0.5112			LIMS1	RANBP2	LIMS1-AS1	LIMS1,LIMS1-AS1,RANBP2	0	0	0	0	0		-9999	0	0	0	0
eyebrows:chr2:108931338-109571508	rs9789602	2	109046749	A	G	0.85	0.94	0.95	No	0.8226	0.8535	0.0001411	1	rs3827760	0.2543	0.06682	1.28956	0.0001411	0.3275	0.53585	0.930144	0.383915	0	0	Yes	Yes	0.629992	0.9524	0.5388	0.4501	0.6729	0.6043	0	0	none	GCC2,LIMS1	none	GCC2,LIMS1	-9999	-9999	-9999	-9999	-9999	0	0	0	0	0	0
eyebrows:chr2:108931338-109571508	rs7596199	2	109045009	G	T	0.85	0.94	0.95	No	0.8239	0.8544	0.0001678	1	rs3827760	0.252	0.06698	1.2866	0.0001678	0.2793	0.538989	0.934767	0.367443	0	0	Yes	Yes	0.640176	0.9583	0.5477	0.4682	0.6801	0.6115	0	0	none	GCC2,LIMS1	none	GCC2,LIMS1	-9999	-9999	-9999	-9999	-9999	PTF1-beta;TCF4_disc2	3	0	0	0	0
eyebrows:chr2:108931338-109571508	rs10200997	2	109049182	A	G	0.85	0.94	0.95	No	0.8239	0.8544	0.0001678	1	rs3827760	0.252	0.06698	1.2866	0.0001678	0.2793	0.538989	0.934767	0.367443	0	0	Yes	Yes	0.640375	0.9583	0.5477	0.469	0.6801	0.6115	0	0	none	GCC2,LIMS1	none	GCC2,LIMS1	-9999	-9999	-9999	-9999	-9999	5	0	0	0	0	0
eyebrows:chr2:108931338-109571508	rs9789720	2	109050406	A	G	0.85	0.94	0.94	No	0.8239	0.8544	0.0001678	1	rs3827760	0.252	0.06698	1.2866	0.0001678	0.2793	0.538989	0.934767	0.367443	0	0	Yes	Yes	0.640575	0.9583	0.5497	0.4682	0.6801	0.6115	0	0	none	GCC2,LIMS1	none	GCC2,LIMS1	-9999	-9999	-9999	-9999	-9999	.;Pbx-1_4	0	0	0	0	0
eyebrows:chr2:108931338-109571508	rs2683806	2	109060980	G	C	0.85	0.94	0.95	No	0.8239	0.8544	0.0001678	1	rs3827760	0.252	0.06698	1.2866	0.0001678	0.2793	0.538989	0.934767	0.367443	0	0	Yes	Yes	0.640575	0.9583	0.5477	0.469	0.6816	0.6115	0	0	none	GCC2,LIMS1	none	GCC2,LIMS1	-9999	-9999	-9999	-9999	-9999	16	3	0	0	1	9
eyebrows:chr2:108931338-109571508	rs2917984	2	109117733	A	G	0.84	0.86	0.87	No	0.8244	0.8544	0.0001694	1	rs3827760	0.2527	0.06719	1.2875	0.0001694	0.2863	0.537306	0.933148	0.368199	0	0	Yes	Yes	0.586262	0.9444	0.5249	0.3744	0.6585	0.5153	0	0	GCC2	LIMS1	GCC2-AS1	GCC2,GCC2-AS1,LIMS1	1	0	0	0	0	6	0	0	0	0	0
eyebrows:chr2:108931338-109571508	rs1829598	2	109042679	A	G	0.85	0.94	0.95	No	0.8239	0.8542	0.0001827	1	rs3827760	0.2506	0.06697	1.2848	0.0001827	0.2681	0.538726	0.93438	0.361201	0	0	Yes	Yes	0.640176	0.9583	0.5477	0.4682	0.6801	0.6115	0	0	none	GCC2,LIMS1	SULT1C4	GCC2,SULT1C4,LIMS1	-9999	-9999	-9999	-9999	-9999	0	0	0	0	0	0
eyebrows:chr2:108931338-109571508	rs2139809	2	109045638	C	T	0.85	0.94	0.95	No	0.8257	0.8555	0.0001869	1	rs3827760	0.2516	0.06735	1.28608	0.0001869	0.2508	0.541898	0.940488	0.356771	0	0	Yes	Yes	0.663938	0.9593	0.5795	0.5204	0.6988	0.6155	0	0	none	GCC2,LIMS1	none	GCC2,LIMS1	-9999	-9999	-9999	-9999	-9999	AP-4_1;SETDB1_disc1	0	0	0	0	0
eyebrows:chr2:108931338-109571508	rs10210420	2	109048620	C	T	0.85	0.94	0.95	No	0.8257	0.8555	0.0001869	1	rs3827760	0.2516	0.06735	1.28608	0.0001869	0.2508	0.541898	0.940488	0.356771	0	0	Yes	Yes	0.663938	0.9593	0.5795	0.5204	0.6988	0.6155	0	0	none	GCC2,LIMS1	none	GCC2,LIMS1	-9999	-9999	-9999	-9999	-9999	0	0	0	0	0	0
[truncated: 19 more columns]

## Sheet: Worksheet S6
SignalID	rsid	Chrom	Pos. (bp)	A1	A2	Imp. AF	Imp. AR2	Imp. DR2	Genotyped?	LL02 MAF_U	LL02 MAF_A	Uncond. metaanalysis P	Cond. SNP index	Top SNP rsid	Beta	Beta SE	OR	P Cond. on SNP index-1	P Cond. on SNP index	r to top SNP	D' to top SNP	r2equiv to top SNP	Mod. LD (Yes>=1, No=0)	High LD (Yes>=1, No=0)	InHaploReq?	In 1000G?	1000G AF	EAS AF	EUR AF	AFR AF	AMR AF	SAS AF	GERP_cons	SiPhy_cons	Genes (within)	Genes (SNP upstream)	Genes (SNP downstream)	Genes (All)	Intronic	Nonsyn	Syn	UTR3	UTR5	Motifs summary	GRASP hit ct.	GWAS hit ct.	Promoter ct.	Enhancer ct.	DNase ct.
hair:chr2:108931105-109571508	rs260643	2	109539653	G	A	0.2	0.83	0.85	No	0.329	0.1324	1.633e-103	1	rs260643	-1.206	0.05582	0.299392	1.633e-103	1	1	1	1	1	1	Yes	Yes	0.659944	0.0764	0.8976	0.8775	0.5375	0.8098	0	0	EDAR	none	none	EDAR	2	0	0	0	0	0	0	0	0	21	11
hair:chr2:108931105-109571508	rs3827760	2	109513601	G	A	0.77	1	1	Yes	0.6685	0.8656	3.142e-103	1	rs260643	1.2	0.05562	3.32012	3.142e-103	0.2036	0.982464	1	0.99051	1	1	Yes	Yes	0.235623	0.873	0.0109	0.003	0.3919	0.0133	1	0	EDAR	none	CCDC138	EDAR,CCDC138	0	2	0	0	0	CEBPA_2;Nanog_disc3	0	11	0	0	0
hair:chr2:108931105-109571508	rs72627476	2	109451118	G	A	0.76	0.89	0.9	No	0.6675	0.8647	4.683e-103	1	rs260643	1.195	0.05543	3.30356	4.683e-103	0.3051	0.981311	1	0.990533	1	1	Yes	Yes	0.232628	0.8621	0.0109	0.003	0.3876	0.0123	0	0	CCDC138	none	none	CCDC138	2	0	0	0	0	4	0	0	0	0	0
hair:chr2:108931105-109571508	rs4676213	2	109483295	T	C	0.77	0.92	0.93	No	0.6675	0.8647	4.683e-103	1	rs260643	1.195	0.05543	3.30356	4.683e-103	0.3051	0.981311	1	0.990533	1	1	Yes	Yes	0.232827	0.8591	0.0109	0.003	0.3905	0.0143	0	0	CCDC138	none	EDAR	CCDC138,EDAR	2	0	0	0	0	4	0	0	0	0	0
hair:chr2:108931105-109571508	rs12620921	2	109362162	C	A	0.76	0.8	0.83	No	0.668	0.8638	1.227e-101	1	rs260643	1.183	0.05525	3.26415	1.227e-101	0.3981	0.965411	0.993106	0.977858	1	1	Yes	Yes	0.233027	0.8591	0.0129	0.003	0.3919	0.0123	0	0	RANBP2	CCDC138,LIMS1-AS1	none	RANBP2,CCDC138,LIMS1-AS1	2	0	0	0	0	4	0	0	0	0	0
hair:chr2:108931105-109571508	rs12614691	2	109362565	A	G	0.76	0.8	0.83	No	0.668	0.8638	1.227e-101	1	rs260643	1.183	0.05525	3.26415	1.227e-101	0.3981	0.965411	0.993106	0.977858	1	1	Yes	Yes	0.233027	0.8591	0.0129	0.003	0.3919	0.0123	0	0	RANBP2	CCDC138,LIMS1-AS1	none	RANBP2,CCDC138,LIMS1-AS1	2	0	0	0	0	BRCA1_known1;GR_known10;GR_known5	0	0	0	0	0
hair:chr2:108931105-109571508	rs11123717	2	109526138	A	G	0.8	0.75	0.78	No	0.6884	0.8753	3.292e-97	1	rs260643	1.187	0.05675	3.27723	3.292e-97	0.1037	0.889827	0.979292	0.929089	1	1	Yes	Yes	0.52516	0.876	0.6143	0.0287	0.7233	0.6022	0	0	EDAR	none	CCDC138	EDAR,CCDC138	2	0	0	0	0	HNF4_disc5	0	0	0	4	0
hair:chr2:108931105-109571508	rs12472088	2	109447178	T	C	0.82	0.65	0.69	No	0.7156	0.8943	1.225e-96	1	rs260643	1.253	0.06005	3.50083	1.225e-96	2.745e-06	0.76139	0.974578	0.879006	1	1	Yes	Yes	0.622804	0.879	0.662	0.3888	0.7651	0.5337	0	0	CCDC138	none	none	CCDC138	2	0	0	0	0	HNF4_known5;ZBTB33_disc3	0	0	0	0	0
hair:chr2:108931105-109571508	rs10432620	2	109372112	T	G	0.8	0.82	0.84	No	0.7135	0.8928	1.424e-96	1	rs260643	1.245	0.05971	3.47293	1.424e-96	2.954e-06	0.759272	0.967098	0.87868	1	1	Yes	Yes	0.515176	0.8929	0.6034	0.0431	0.7089	0.5358	0	0	RANBP2	CCDC138,LIMS1-AS1	none	RANBP2,CCDC138,LIMS1-AS1	2	0	0	0	0	NRSF_disc10	0	0	0	0	0
hair:chr2:108931105-109571508	rs12473546	2	109378141	C	G	0.8	0.81	0.84	No	0.7135	0.8928	1.424e-96	1	rs260643	1.245	0.05971	3.47293	1.424e-96	2.954e-06	0.759272	0.967098	0.87868	1	1	Yes	Yes	0.514377	0.8899	0.6034	0.0431	0.7089	0.5348	0	0	RANBP2	CCDC138,LIMS1-AS1	none	RANBP2,CCDC138,LIMS1-AS1	2	0	0	0	0	0	0	0	0	0	0
hair:chr2:108931105-109571508	rs2059725	2	109359052	A	G	0.81	0.79	0.83	No	0.7141	0.893	2.587e-96	1	rs260643	1.244	0.05975	3.46946	2.587e-96	3.153e-06	0.758115	0.967052	0.876433	1	1	Yes	Yes	0.546526	0.8938	0.663	0.0915	0.7464	0.5419	0	0	RANBP2	CCDC138,LIMS1-AS1	none	RANBP2,CCDC138,LIMS1-AS1	2	0	0	0	0	ATF3_disc3;Zfx	0	0	0	0	0
hair:chr2:108931105-109571508	rs12469095	2	109529701	A	G	0.81	0.72	0.76	No	0.6925	0.8772	3.626e-96	1	rs260643	1.187	0.05703	3.27723	3.626e-96	0.08788	0.873778	0.979209	0.918253	1	1	Yes	Yes	0.582668	0.878	0.7207	0.115	0.7867	0.6237	0	0	EDAR	none	CCDC138	EDAR,CCDC138	2	0	0	0	0	19	0	0	0	0	0
hair:chr2:108931105-109571508	rs1478517	2	109510937	A	G	0.8	0.79	0.83	No	0.7058	0.8866	4.125e-96	1	rs260643	1.22	0.05863	3.38719	4.125e-96	0.000761	0.806729	0.977903	0.897642	1	1	Yes	Yes	0.531749	0.877	0.6581	0.0431	0.7464	0.5542	0	1	EDAR	none	CCDC138	EDAR,CCDC138	0	0	0	2	0	13	0	0	0	0	0
hair:chr2:108931105-109571508	rs35287501	2	109460875	T	TG	0.81	0.76	0.8	No	0.7091	0.8887	5.688e-96	1	rs260643	1.228	0.05907	3.41439	5.688e-96	0.0002339	0.794074	0.977576	0.8913	1	1	Yes	Yes	0.571885	0.877	0.7276	0.1127	0.7882	0.5644	0	0	CCDC138	none	none	CCDC138	2	0	0	0	0	CEBPB_known4	0	0	0	0	0
hair:chr2:108931105-109571508	rs4676209	2	109465238	C	T	0.8	0.79	0.82	No	0.7081	0.8881	7.892e-96	1	rs260643	1.223	0.0589	3.39736	7.892e-96	0.0003979	0.796647	0.977644	0.892161	1	1	Yes	Yes	0.534545	0.877	0.672	0.0371	0.7493	0.5603	0	0	CCDC138	none	none	CCDC138	2	0	0	0	0	14	0	0	0	0	0
hair:chr2:108931105-109571508	rs6732428	2	109318185	T	A	0.82	0.79	0.84	No	0.7433	0.9011	3.375e-82	1	rs260643	1.177	0.0613	3.24463	3.375e-82	0.0006699	0.642214	0.944082	0.761747	1	0	Yes	Yes	0.535343	0.9464	0.3946	0.2837	0.6081	0.545	0	0	none	RANBP2,LIMS1-AS1,CCDC138	LIMS1	LIMS1,RANBP2,LIMS1-AS1,CCDC138	-9999	-9999	-9999	-9999	-9999	31	0	0	0	5	0
hair:chr2:108931105-109571508	rs2433792	2	109367219	A	G	0.25	0.38	0.43	No	0.2561	0.09847	3.757e-82	1	rs260643	-1.178	0.06136	0.307894	3.757e-82	0.001087	0.648453	0.94895	0.76334	1	0	Yes	Yes	0.450879	0.1964	0.325	0.7867	0.3458	0.4632	0	0	RANBP2	CCDC138,LIMS1-AS1	none	RANBP2,CCDC138,LIMS1-AS1	2	0	0	0	0	5	0	0	0	1	0
hair:chr2:108931105-109571508	rs826536	2	109339763	T	A	0.16	0.67	0.73	No	0.2508	0.09463	1.061e-81	1	rs260643	-1.189	0.06212	0.304526	1.061e-81	0.0007459	0.642013	0.961327	0.757362	1	0	Yes	Yes	0.384185	0.0952	0.2465	0.7829	0.2219	0.3998	0	0	RANBP2	LIMS1-AS1,CCDC138	LIMS1	RANBP2,LIMS1,LIMS1-AS1,CCDC138	2	0	0	0	0	0	0	0	0	12	0
hair:chr2:108931105-109571508	rs7574944	2	109469263	G	C	0.83	0.65	0.72	No	0.7561	0.9096	3.325e-81	1	rs260643	1.208	0.0633	3.34678	3.325e-81	0.0003773	0.626141	0.97203	0.749656	1	0	Yes	Yes	0.668131	0.8889	0.836	0.3162	0.8357	0.6247	0	0	CCDC138	none	none	CCDC138	2	0	0	0	0	Brachyury_1	0	0	0	0	0
hair:chr2:108931105-109571508	rs7600513	2	109481483	A	G	0.83	0.65	0.72	No	0.7553	0.909	3.536e-81	1	rs260643	1.205	0.06316	3.33676	3.536e-81	0.0005089	0.628948	0.972146	0.75066	1	0	Yes	Yes	0.668331	0.8889	0.833	0.3154	0.8357	0.6299	0	0	CCDC138	none	EDAR	CCDC138,EDAR	2	0	0	0	0	0	0	0	0	0	0
hair:chr2:108931105-109571508	rs67550039	2	109386410	A	AT	0.17	0.64	0.7	No	0.2498	0.09484	5.536e-81	1	rs260643	-1.185	0.06216	0.305746	5.536e-81	0.0008242	0.635681	0.957936	0.750803	1	0	Yes	Yes	0.386981	0.1022	0.2545	0.7784	0.2233	0.4039	0	0	RANBP2	CCDC138,LIMS1-AS1	none	RANBP2,CCDC138,LIMS1-AS1	2	0	0	0	0	0	0	0	1	0	0
hair:chr2:108931105-109571508	rs11686550	2	109490146	G	A	0.83	0.65	0.72	No	0.7545	0.9081	8.222e-81	1	rs260643	1.198	0.06292	3.31348	8.222e-81	0.0009574	0.631974	0.97227	0.749765	1	0	Yes	Yes	0.666134	0.8889	0.836	0.3086	0.8357	0.6247	0	0	CCDC138	none	EDAR	CCDC138,EDAR	2	0	0	0	0	0	0	0	0	0	0
hair:chr2:108931105-109571508	rs13025380	2	109503207	C	T	0.83	0.65	0.72	No	0.7551	0.9086	8.317e-81	1	rs260643	1.2	0.06303	3.32012	8.317e-81	0.0007992	0.630245	0.9722	0.748953	1	0	Yes	Yes	0.667931	0.8889	0.836	0.3154	0.8357	0.6247	0	0	none	none	EDAR,CCDC138	EDAR,CCDC138	-9999	-9999	-9999	-9999	-9999	6	0	0	0	0	0
hair:chr2:108931105-109571508	rs10865025	2	109511765	G	A	0.84	0.68	0.75	No	0.7545	0.9081	8.723e-81	1	rs260643	1.198	0.06292	3.31348	8.723e-81	0.001073	0.634146	0.973782	0.749997	1	0	Yes	Yes	0.669928	0.9018	0.836	0.3086	0.8357	0.6309	0	0	EDAR	none	CCDC138	EDAR,CCDC138	0	0	0	2	0	9	0	0	0	1	0
hair:chr2:108931105-109571508	rs4476312	2	109475202	C	T	0.83	0.65	0.72	No	0.7547	0.9081	9.521e-81	1	rs260643	1.198	0.06295	3.31348	9.521e-81	0.001006	0.631541	0.972252	0.749355	1	0	Yes	Yes	0.667133	0.8889	0.836	0.3086	0.8357	0.6299	0	0	CCDC138	none	EDAR	CCDC138,EDAR	2	0	0	0	0	E2A_2;ZEB1_known3;ZEB1_known4	0	0	0	0	0
hair:chr2:108931105-109571508	rs11123715	2	109479392	C	T	0.83	0.65	0.72	No	0.7547	0.9081	9.521e-81	1	rs260643	1.198	0.06295	3.31348	9.521e-81	0.001006	0.631541	0.972252	0.749355	1	0	Yes	Yes	0.667332	0.8899	0.836	0.3086	0.8357	0.6299	0	0	CCDC138	none	EDAR	CCDC138,EDAR	2	0	0	0	0	AP-1_disc4;Irf_known11;Irf_known3	0	0	0	0	0
hair:chr2:108931105-109571508	rs61622245	2	109481284	T	G	0.83	0.65	0.72	No	0.7547	0.9081	9.521e-81	1	rs260643	1.198	0.06295	3.31348	9.521e-81	0.001006	0.631541	0.972252	0.749355	1	0	Yes	Yes	0.665935	0.8889	0.832	0.3079	0.8343	0.6299	0	0	CCDC138	none	EDAR	CCDC138,EDAR	2	0	0	0	0	Gm397	0	0	0	0	0
hair:chr2:108931105-109571508	rs56409908	2	109450504	C	T	0.83	0.65	0.72	No	0.7571	0.9101	1.105e-80	1	rs260643	1.205	0.06336	3.33676	1.105e-80	0.0004565	0.623771	0.971932	0.745387	1	0	Yes	Yes	0.669129	0.8889	0.836	0.3139	0.8357	0.6329	0	0	CCDC138	none	none	CCDC138	2	0	0	0	0	NF-Y_known2	0	0	0	0	0
hair:chr2:108931105-109571508	rs13009852	2	109462677	C	A	0.83	0.65	0.72	No	0.7569	0.9098	1.119e-80	1	rs260643	1.204	0.06332	3.33342	1.119e-80	0.0005026	0.624633	0.971968	0.74574	1	0	Yes	Yes	0.66893	0.8889	0.836	0.3154	0.8357	0.6299	0	0	CCDC138	none	none	CCDC138	2	0	0	0	0	Maf_known4	0	0	0	0	0
hair:chr2:108931105-109571508	rs826547	2	109375504	T	A	0.16	0.66	0.72	No	0.2482	0.09399	1.647e-80	1	rs260643	-1.184	0.06232	0.306052	1.647e-80	0.001287	0.635068	0.96128	0.74808	1	0	Yes	Yes	0.379992	0.0962	0.2406	0.7821	0.2133	0.3906	0	0	RANBP2	CCDC138,LIMS1-AS1	none	RANBP2,CCDC138,LIMS1-AS1	2	0	0	0	0	HNF1_2	0	0	0	0	0
hair:chr2:108931105-109571508	rs10865022	2	109452566	G	A	0.83	0.65	0.72	No	0.7571	0.9098	1.821e-80	1	rs260643	1.203	0.06331	3.33009	1.821e-80	0.0005454	0.624416	0.971958	0.744028	1	0	Yes	Yes	0.66853	0.8889	0.833	0.3139	0.8357	0.6329	0	0	CCDC138	none	none	CCDC138	2	0	0	0	0	Myc_disc7	0	0	0	0	0
hair:chr2:108931105-109571508	rs56099136	2	109506016	C	T	0.83	0.65	0.72	No	0.7547	0.9079	2.05e-80	1	rs260643	1.194	0.06287	3.30026	2.05e-80	0.001281	0.632407	0.972288	0.747135	1	0	Yes	Yes	0.667332	0.8889	0.836	0.3094	0.8357	0.6299	0	0	none	none	EDAR,CCDC138	EDAR,CCDC138	-9999	-9999	-9999	-9999	-9999	7	0	0	0	0	0
hair:chr2:108931105-109571508	rs5833298	2	109357252	TTAAAA	T	0.16	0.67	0.73	No	0.2484	0.0942	2.165e-80	1	rs260643	-1.182	0.06225	0.306665	2.165e-80	0.001514	0.63507	0.961282	0.747611	1	0	Yes	Yes	0.38139	0.0952	0.2425	0.7806	0.2219	0.3926	0	0	RANBP2	CCDC138,LIMS1-AS1	none	RANBP2,CCDC138,LIMS1-AS1	2	0	0	0	0	8	0	0	0	0	0
hair:chr2:108931105-109571508	rs2912857	2	109336681	G	T	0.16	0.66	0.73	No	0.2496	0.09506	2.321e-80	1	rs260643	-1.178	0.06207	0.307894	2.321e-80	0.002087	0.63895	0.961158	0.748673	1	0	Yes	Yes	0.396366	0.0952	0.2962	0.7829	0.2378	0.3998	0	0	RANBP2	LIMS1-AS1,CCDC138	LIMS1	RANBP2,LIMS1,LIMS1-AS1,CCDC138	2	0	0	0	0	9	0	0	127	0	0
hair:chr2:108931105-109571508	rs11123713	2	109445383	A	G	0.83	0.65	0.71	No	0.752	0.9058	3.162e-80	1	rs260643	1.182	0.0623	3.26089	3.162e-80	0.0018	0.635385	0.96198	0.746741	1	0	Yes	Yes	0.615216	0.8938	0.7555	0.2186	0.7781	0.6043	0	0	CCDC138	none	none	CCDC138	2	0	0	0	0	6	0	0	0	0	0
hair:chr2:108931105-109571508	rs6730830	2	109421952	C	T	0.84	0.65	0.71	No	0.7522	0.906	3.43e-80	1	rs260643	1.182	0.06231	3.26089	3.43e-80	0.001564	0.633427	0.961874	0.745804	1	0	Yes	Yes	0.625	0.8929	0.7555	0.2489	0.7896	0.6063	0	0	CCDC138	none	RANBP2	CCDC138,RANBP2	2	0	0	0	0	7	0	0	0	0	0
hair:chr2:108931105-109571508	rs7564164	2	109443939	G	A	0.84	0.65	0.71	No	0.7522	0.906	3.43e-80	1	rs260643	1.182	0.06231	3.26089	3.43e-80	0.001564	0.633427	0.961874	0.745804	1	0	Yes	Yes	0.622404	0.8929	0.7555	0.2481	0.7795	0.6012	0	0	CCDC138	none	none	CCDC138	2	0	0	0	0	AP-1_disc1;Cdx2_2;p300_disc6	0	0	0	0	0
hair:chr2:108931105-109571508	rs826534	2	109341708	A	G	0.16	0.67	0.74	No	0.2484	0.09442	3.606e-80	1	rs260643	-1.179	0.0622	0.307586	3.606e-80	0.001922	0.635943	0.961331	0.746463	1	0	Yes	Yes	0.382987	0.0952	0.2445	0.7821	0.2219	0.3967	0	0	RANBP2	LIMS1-AS1,CCDC138	LIMS1	RANBP2,LIMS1,LIMS1-AS1,CCDC138	2	0	0	0	0	0	0	0	0	0	0
hair:chr2:108931105-109571508	rs1649341	2	109342605	A	G	0.16	0.67	0.73	No	0.2484	0.09442	3.606e-80	1	rs260643	-1.179	0.0622	0.307586	3.606e-80	0.001922	0.635943	0.961331	0.746463	1	0	Yes	Yes	0.382788	0.0952	0.2445	0.7806	0.2219	0.3978	0	0	RANBP2	LIMS1-AS1,CCDC138	LIMS1	RANBP2,LIMS1,LIMS1-AS1,CCDC138	2	0	0	0	0	PLZF	0	0	0	34	0
hair:chr2:108931105-109571508	rs9917289	2	109344190	C	T	0.16	0.67	0.74	No	0.2484	0.09442	3.606e-80	1	rs260643	-1.179	0.0622	0.307586	3.606e-80	0.001922	0.635725	0.961319	0.746463	1	0	Yes	Yes	0.382388	0.0952	0.2485	0.7769	0.2219	0.3967	0	0	RANBP2	LIMS1-AS1,CCDC138	none	RANBP2,LIMS1-AS1,CCDC138	2	0	0	0	0	5	0	0	0	0	0
hair:chr2:108931105-109571508	rs826526	2	109347947	G	T	0.16	0.67	0.74	No	0.2484	0.09442	3.606e-80	1	rs260643	-1.179	0.0622	0.307586	3.606e-80	0.001922	0.636815	0.961378	0.746463	1	0	Yes	Yes	0.382987	0.0952	0.2445	0.7821	0.2219	0.3967	0	0	RANBP2	LIMS1-AS1,CCDC138	none	RANBP2,LIMS1-AS1,CCDC138	2	0	0	0	0	11	0	0	0	0	0
hair:chr2:108931105-109571508	rs826578	2	109352503	G	A	0.16	0.67	0.74	No	0.2484	0.09442	3.606e-80	1	rs260643	-1.179	0.0622	0.307586	3.606e-80	0.001922	0.636815	0.961378	0.746463	1	0	Yes	Yes	0.382987	0.0952	0.2445	0.7821	0.2219	0.3967	0	0	RANBP2	CCDC138,LIMS1-AS1	none	RANBP2,CCDC138,LIMS1-AS1	2	0	0	0	0	12	0	0	0	0	0
hair:chr2:108931105-109571508	rs826577	2	109352542	A	G	0.16	0.67	0.74	No	0.2484	0.09442	3.606e-80	1	rs260643	-1.179	0.0622	0.307586	3.606e-80	0.001922	0.636815	0.961378	0.746463	1	0	Yes	Yes	0.382987	0.0952	0.2445	0.7821	0.2219	0.3967	0	0	RANBP2	CCDC138,LIMS1-AS1	none	RANBP2,CCDC138,LIMS1-AS1	2	0	0	0	0	GR_known9;PU.1_disc1	0	0	0	0	0
hair:chr2:108931105-109571508	rs826571	2	109355350	T	A	0.16	0.67	0.74	No	0.2484	0.09442	3.606e-80	1	rs260643	-1.179	0.0622	0.307586	3.606e-80	0.001922	0.636815	0.961378	0.746463	1	0	Yes	Yes	0.382788	0.0952	0.2445	0.7814	0.2219	0.3967	0	0	RANBP2	CCDC138,LIMS1-AS1	none	RANBP2,CCDC138,LIMS1-AS1	2	0	0	0	0	NRSF_disc10;Pax-6_2	0	0	0	0	0
hair:chr2:108931105-109571508	rs975597	2	109429146	A	T	0.83	0.65	0.71	No	0.7518	0.9056	4.149e-80	1	rs260643	1.179	0.06223	3.25112	4.149e-80	0.002111	0.63604	0.962016	0.746267	1	0	Yes	Yes	0.614417	0.8929	0.7555	0.2186	0.7781	0.6012	1	1	CCDC138	none	RANBP2	CCDC138,RANBP2	-9999	-9999	-9999	-9999	-9999	GCNF	0	0	0	0	0
hair:chr2:108931105-109571508	rs8179656	2	109429644	A	G	0.83	0.65	0.71	No	0.7518	0.9056	4.149e-80	1	rs260643	1.179	0.06223	3.25112	4.149e-80	0.002111	0.63604	0.962016	0.746267	1	0	Yes	Yes	0.614417	0.8919	0.7555	0.2194	0.7781	0.6012	0	0	CCDC138	none	RANBP2	CCDC138,RANBP2	2	0	0	0	0	ERalpha-a_known3;Esr2;Irf_disc4	0	0	0	0	0
hair:chr2:108931105-109571508	rs1724203	2	109391095	T	C	0.16	0.68	0.74	No	0.248	0.0942	4.621e-80	1	rs260643	-1.179	0.06224	0.307586	4.621e-80	0.001759	0.6342	0.961235	0.745041	1	0	Yes	Yes	0.3752	0.0952	0.2445	0.7534	0.2205	0.3967	0	0	RANBP2	CCDC138,LIMS1-AS1	none	RANBP2,CCDC138,LIMS1-AS1	2	0	0	0	0	6	0	0	0	1	0
hair:chr2:108931105-109571508	rs1724204	2	109394238	T	C	0.16	0.68	0.74	No	0.248	0.0942	4.621e-80	1	rs260643	-1.179	0.06224	0.307586	4.621e-80	0.001759	0.6342	0.961235	0.745041	1	0	Yes	Yes	0.3752	0.0952	0.2445	0.7534	0.2205	0.3967	0	0	RANBP2	CCDC138,LIMS1-AS1	none	RANBP2,CCDC138,LIMS1-AS1	2	0	0	0	0	Nkx6-1_2;Sox_3;Sox_5	0	0	0	3	0
hair:chr2:108931105-109571508	rs12478500	2	109414103	C	T	0.84	0.65	0.71	No	0.752	0.9058	4.899e-80	1	rs260643	1.179	0.06224	3.25112	4.899e-80	0.001533	0.632091	0.960094	0.744213	1	0	Yes	Yes	0.623203	0.8929	0.7555	0.2489	0.7795	0.6043	0	0	CCDC138	none	RANBP2	CCDC138,RANBP2	2	0	0	0	0	6	1	0	0	0	0
hair:chr2:108931105-109571508	rs826582	2	109386618	C	T	0.23	0.44	0.49	No	0.2597	0.1034	4.987e-80	1	rs260643	-1.144	0.0604	0.318542	4.987e-80	0.0005989	0.613667	0.911223	0.740167	1	0	Yes	Yes	0.413538	0.1756	0.2684	0.7821	0.2363	0.4356	0	0	RANBP2	CCDC138,LIMS1-AS1	none	RANBP2,CCDC138,LIMS1-AS1	2	0	0	0	0	Foxo_3;Sox_6	0	0	1	0	0
hair:chr2:108931105-109571508	rs826528	2	109346734	T	G	0.16	0.67	0.73	No	0.248	0.0942	5.239e-80	1	rs260643	-1.179	0.06224	0.307586	5.239e-80	0.001952	0.634634	0.961258	0.74495	1	0	Yes	Yes	0.38139	0.0962	0.2435	0.7784	0.219	0.3957	0	0	RANBP2	LIMS1-AS1,CCDC138	none	RANBP2,LIMS1-AS1,CCDC138	2	0	0	0	0	15	0	0	0	0	0
hair:chr2:108931105-109571508	rs2308203	2	109401291	TTCTAG	T	0.16	0.67	0.74	No	0.248	0.0942	5.239e-80	1	rs260643	-1.179	0.06224	0.307586	5.239e-80	0.001952	0.634198	0.961234	0.74495	1	0	Yes	Yes	0.382388	0.0952	0.2445	0.7806	0.2219	0.3957	0	0	RANBP2	CCDC138,LIMS1-AS1	none	RANBP2,CCDC138,LIMS1-AS1	0	0	0	2	0	0	0	0	0	1	0
hair:chr2:108931105-109571508	rs826551	2	109407369	G	A	0.17	0.65	0.71	No	0.2484	0.09463	5.93e-80	1	rs260643	-1.177	0.06216	0.308202	5.93e-80	0.002066	0.634438	0.959887	0.744667	1	0	Yes	Yes	0.385583	0.1071	0.2445	0.7814	0.2219	0.3988	0	0	CCDC138	none	RANBP2	CCDC138,RANBP2	2	0	0	0	0	LUN-1	0	0	1	0	0
hair:chr2:108931105-109571508	rs7578825	2	109440233	T	C	0.83	0.65	0.71	No	0.7518	0.9054	6.922e-80	1	rs260643	1.177	0.06218	3.24463	6.922e-80	0.002664	0.636258	0.962027	0.745087	1	0	Yes	Yes	0.61242	0.8929	0.7555	0.2179	0.7781	0.592	0	0	CCDC138	none	RANBP2	CCDC138,RANBP2	2	0	0	0	0	BDP1_disc2;Maf_disc2;Nr2f2	0	0	0	0	0
hair:chr2:108931105-109571508	rs11389927	2	109411513	AT	A	0.83	0.65	0.71	No	0.7518	0.9054	8.614e-80	1	rs260643	1.176	0.06216	3.24138	8.614e-80	0.002153	0.63335	0.959827	0.743264	1	0	Yes	Yes	0.622204	0.8919	0.7565	0.2474	0.7795	0.6012	0	0	CCDC138	none	RANBP2	CCDC138,RANBP2	2	0	0	0	0	11	0	0	0	0	0
hair:chr2:108931105-109571508	rs260627	2	109528832	A	G	0.83	0.58	0.66	No	0.7391	0.896	1.421e-79	1	rs260643	1.136	0.06013	3.11429	1.421e-79	0.2166	0.698321	0.974409	0.760632	1	0	Yes	Yes	0.662141	0.8869	0.8161	0.267	0.83	0.6871	0	0	EDAR	none	CCDC138	EDAR,CCDC138	2	0	0	0	0	6	0	0	0	0	0
hair:chr2:108931105-109571508	rs12464296	2	109472101	G	A	0.83	0.65	0.72	No	0.7506	0.9039	1.998e-79	1	rs260643	1.17	0.06199	3.22199	1.998e-79	0.0174	0.652628	0.973087	0.748538	1	0	Yes	Yes	0.660543	0.8889	0.836	0.2852	0.8329	0.6299	0	0	CCDC138	none	EDAR	CCDC138,EDAR	2	0	0	0	0	AIRE_1;THAP1_disc1	0	0	0	0	0
hair:chr2:108931105-109571508	rs71383811	2	109489753	A	AATG	0.83	0.65	0.72	No	0.7506	0.9039	1.998e-79	1	rs260643	1.17	0.06199	3.22199	1.998e-79	0.0174	0.65394	0.973138	0.748538	1	0	Yes	Yes	0.659744	0.8889	0.836	0.2852	0.8343	0.6247	0	0	CCDC138	none	EDAR	CCDC138,EDAR	2	0	0	0	0	Pax-8_2;Pou2f2_known8	0	0	0	0	0
hair:chr2:108931105-109571508	rs826535	2	109341270	A	G	0.16	0.67	0.73	No	0.2451	0.09271	2.507e-79	1	rs260643	-1.18	0.06259	0.307279	2.507e-79	0.001542	0.623762	0.960644	0.73734	1	0	Yes	Yes	0.377396	0.0952	0.2416	0.7693	0.2161	0.3926	0	0	RANBP2	LIMS1-AS1,CCDC138	LIMS1	RANBP2,LIMS1,LIMS1-AS1,CCDC138	2	0	0	0	0	Evi-1_2;Gfi1_2	0	0	0	11	0
hair:chr2:108931105-109571508	rs2889851	2	109470099	G	C	0.83	0.65	0.72	No	0.751	0.9039	3.217e-79	1	rs260643	1.168	0.062	3.21556	3.217e-79	0.01948	0.651754	0.973053	0.747002	1	0	Yes	Yes	0.657947	0.8889	0.836	0.2784	0.8343	0.6247	0	0	CCDC138	none	none	CCDC138	2	0	0	0	0	5	0	0	0	0	12
hair:chr2:108931105-109571508	rs11123714	2	109460518	C	A	0.83	0.65	0.72	No	0.7524	0.9049	3.929e-79	1	rs260643	1.171	0.06219	3.22522	3.929e-79	0.01254	0.645214	0.972801	0.744297	1	0	Yes	Yes	0.658946	0.8889	0.836	0.2784	0.8343	0.6299	0	0	CCDC138	none	none	CCDC138	2	0	0	0	0	4	0	0	0	0	0
hair:chr2:108931105-109571508	rs11681025	2	109474212	C	G	0.83	0.65	0.72	No	0.7498	0.903	4.559e-79	1	rs260643	1.163	0.06177	3.19952	4.559e-79	0.02808	0.656566	0.973238	0.747074	1	0	Yes	Yes	0.657947	0.8889	0.836	0.2784	0.8343	0.6247	0	0	CCDC138	none	EDAR	CCDC138,EDAR	2	0	0	0	0	NF-E2_known1	0	0	0	0	0
hair:chr2:108931105-109571508	rs6727368	2	109475077	T	C	0.83	0.65	0.72	No	0.7498	0.903	4.559e-79	1	rs260643	1.163	0.06177	3.19952	4.559e-79	0.02808	0.656566	0.973238	0.747074	1	0	Yes	Yes	0.657947	0.8889	0.836	0.2784	0.8343	0.6247	0	0	CCDC138	none	EDAR	CCDC138,EDAR	2	0	0	0	0	PTF1-beta;Pou2f2_known2;Zfp105	0	0	0	0	0
hair:chr2:108931105-109571508	rs4676040	2	109315755	A	G	0.82	0.79	0.84	No	0.735	0.8915	7.546e-79	1	rs260643	1.118	0.05945	3.05873	7.546e-79	0.0005039	0.596474	0.882613	0.727958	1	0	Yes	Yes	0.512979	0.9474	0.4274	0.1619	0.6225	0.5501	0	0	none	RANBP2,LIMS1-AS1,CCDC138	LIMS1	LIMS1,RANBP2,LIMS1-AS1,CCDC138	-9999	-9999	-9999	-9999	-9999	13	1	0	0	0	0
hair:chr2:108931105-109571508	rs1478516	2	109501066	C	A	0.83	0.65	0.72	No	0.7496	0.9026	8.848e-79	1	rs260643	1.159	0.06166	3.18674	8.848e-79	0.03712	0.658758	0.973322	0.745452	1	0	Yes	Yes	0.658147	0.8889	0.836	0.2791	0.8343	0.6247	0	0	none	none	CCDC138,EDAR	CCDC138,EDAR	-9999	-9999	-9999	-9999	-9999	Foxa_disc5;Foxf2;NF-kappaB_disc4	1	0	0	3	0
hair:chr2:108931105-109571508	rs262086	2	109517666	C	G	0.84	0.65	0.73	No	0.7453	0.9	8.939e-79	1	rs260643	1.145	0.06093	3.14244	8.939e-79	0.08421	0.67193	0.975164	0.74887	1	0	Yes	Yes	0.66873	0.9008	0.836	0.3086	0.8357	0.6258	0	0	EDAR	none	CCDC138	EDAR,CCDC138	2	0	0	0	0	6	0	0	0	0	0
hair:chr2:108931105-109571508	rs1478520	2	109494560	A	G	0.83	0.66	0.73	No	0.7504	0.9032	9.285e-79	1	rs260643	1.161	0.06179	3.19312	9.285e-79	0.03061	0.655473	0.973197	0.744433	1	0	Yes	Yes	0.659944	0.8899	0.836	0.2852	0.8343	0.6247	0	0	none	none	CCDC138,EDAR	CCDC138,EDAR	-9999	-9999	-9999	-9999	-9999	4	0	0	0	0	0
hair:chr2:108931105-109571508	rs1478515	2	109500929	T	C	0.83	0.65	0.72	No	0.751	0.9035	1.255e-78	1	rs260643	1.162	0.06188	3.19632	1.255e-78	0.02762	0.65372	0.973128	0.742726	1	0	Yes	Yes	0.660343	0.8889	0.836	0.2867	0.8343	0.6258	0	0	none	none	CCDC138,EDAR	CCDC138,EDAR	-9999	-9999	-9999	-9999	-9999	BCL_disc5;Pou2f2_known8	1	0	0	0	0
hair:chr2:108931105-109571508	rs7574030	2	109504525	G	C	0.83	0.66	0.73	No	0.7498	0.9026	1.393e-78	1	rs260643	1.157	0.06165	3.18038	1.393e-78	0.03885	0.65788	0.973288	0.743727	1	0	Yes	Yes	0.659145	0.8889	0.836	0.2791	0.8343	0.6299	0	0	none	none	EDAR,CCDC138	EDAR,CCDC138	-9999	-9999	-9999	-9999	-9999	.;PLZF	0	0	0	0	0
hair:chr2:108931105-109571508	rs1585708	2	109505876	G	A	0.83	0.66	0.73	No	0.7498	0.9026	1.393e-78	1	rs260643	1.157	0.06165	3.18038	1.393e-78	0.03885	0.65788	0.973288	0.743727	1	0	Yes	Yes	0.659145	0.8889	0.836	0.2791	0.8343	0.6299	0	0	none	none	EDAR,CCDC138	EDAR,CCDC138	-9999	-9999	-9999	-9999	-9999	0	0	0	0	0	0
hair:chr2:108931105-109571508	rs3193141	2	109493002	A	T	0.83	0.65	0.72	No	0.7498	0.9026	1.416e-78	1	rs260643	1.157	0.06165	3.18038	1.416e-78	0.04114	0.657662	0.97328	0.743899	1	0	Yes	Yes	0.657947	0.8889	0.836	0.2784	0.8343	0.6247	1	1	CCDC138	none	EDAR	CCDC138,EDAR	-9999	-9999	-9999	-9999	-9999	6	0	0	0	0	0
hair:chr2:108931105-109571508	rs6743140	2	109509027	T	C	0.83	0.65	0.72	No	0.7504	0.903	1.461e-78	1	rs260643	1.159	0.06175	3.18674	1.461e-78	0.03611	0.656129	0.973222	0.743216	1	0	Yes	Yes	0.659744	0.8889	0.836	0.2852	0.8343	0.6247	0	0	none	none	EDAR,CCDC138	EDAR,CCDC138	-9999	-9999	-9999	-9999	-9999	STAT_known11	0	0	0	0	0
hair:chr2:108931105-109571508	rs7581929	2	109175742	T	G	0.81	0.82	0.87	No	0.732	0.889	2.036e-78	1	rs260643	1.105	0.05892	3.01922	2.036e-78	0.0002315	0.57586	0.859339	0.720478	1	0	Yes	Yes	0.531949	0.9524	0.4334	0.2209	0.6268	0.5532	0	0	LIMS1	GCC2-AS1	none	LIMS1,GCC2-AS1	2	0	0	0	0	0	1	0	0	2	0
hair:chr2:108931105-109571508	rs10209071	2	109178453	C	T	0.81	0.82	0.87	No	0.732	0.889	2.036e-78	1	rs260643	1.105	0.05892	3.01922	2.036e-78	0.0002315	0.576087	0.859634	0.720478	1	0	Yes	Yes	0.532149	0.9524	0.4344	0.2209	0.6268	0.5532	0	0	LIMS1	GCC2-AS1	none	LIMS1,GCC2-AS1	2	0	0	0	0	PLAG1;STAT_known5;Sin3Ak-20_disc1	0	0	0	3	0
hair:chr2:108931105-109571508	rs10188434	2	109188156	G	A	0.81	0.82	0.87	No	0.732	0.889	2.036e-78	1	rs260643	1.105	0.05892	3.01922	2.036e-78	0.0002315	0.576087	0.859634	0.720478	1	0	Yes	Yes	0.531949	0.9514	0.4334	0.2216	0.6268	0.5532	0	0	LIMS1	GCC2-AS1	none	LIMS1,GCC2-AS1	2	0	0	0	0	0	3	0	0	43	0
hair:chr2:108931105-109571508	rs12469666	2	109195081	C	T	0.81	0.82	0.87	No	0.732	0.889	2.036e-78	1	rs260643	1.105	0.05892	3.01922	2.036e-78	0.0002315	0.576087	0.859634	0.720478	1	0	Yes	Yes	0.532149	0.9524	0.4334	0.2216	0.6268	0.5532	0	0	LIMS1	GCC2-AS1	none	LIMS1,GCC2-AS1	2	0	0	0	0	AP-2rep	0	0	0	0	0
hair:chr2:108931105-109571508	rs57336888	2	109199704	G	A	0.81	0.82	0.87	No	0.732	0.889	2.036e-78	1	rs260643	1.105	0.05892	3.01922	2.036e-78	0.0002315	0.576087	0.859634	0.720478	1	0	Yes	Yes	0.532348	0.9524	0.4344	0.2216	0.6268	0.5532	0	0	LIMS1	GCC2-AS1	none	LIMS1,GCC2-AS1	2	0	0	0	0	SRF_known6	0	0	0	0	0
hair:chr2:108931105-109571508	rs1600197	2	109505388	A	G	0.83	0.66	0.73	No	0.7498	0.9024	2.204e-78	1	rs260643	1.155	0.06161	3.17402	2.204e-78	0.04566	0.658099	0.973296	0.74247	1	0	Yes	Yes	0.658546	0.8889	0.833	0.2791	0.8343	0.6299	0	0	none	none	EDAR,CCDC138	EDAR,CCDC138	-9999	-9999	-9999	-9999	-9999	Cdx2_2;Foxp1;Hoxb9	0	0	0	0	0
hair:chr2:108931105-109571508	rs6760160	2	109205624	G	A	0.81	0.82	0.87	No	0.7318	0.8887	2.886e-78	1	rs260643	1.102	0.05887	3.01018	2.886e-78	0.0002697	0.576307	0.859169	0.719649	1	0	Yes	Yes	0.532149	0.9524	0.4334	0.2209	0.6268	0.5542	1	0	LIMS1	GCC2-AS1	none	LIMS1,GCC2-AS1	2	0	0	0	0	13	1	0	33	45	0
hair:chr2:108931105-109571508	rs11689836	2	109514985	T	C	0.84	0.67	0.74	No	0.7419	0.8968	5.821e-78	1	rs260643	1.125	0.06021	3.08022	5.821e-78	0.2896	0.696048	0.975643	0.746172	1	0	Yes	Yes	0.660543	0.9008	0.836	0.2784	0.8343	0.6258	0	0	EDAR	none	CCDC138	EDAR,CCDC138	2	0	0	0	0	Hoxa9;SIX5_disc4	0	0	0	0	0
hair:chr2:108931105-109571508	rs10164699	2	109249886	C	T	0.81	0.82	0.87	No	0.7316	0.8881	8.417e-78	1	rs260643	1.097	0.05877	2.99517	8.417e-78	0.0004466	0.578753	0.859606	0.717258	1	0	Yes	Yes	0.532348	0.9524	0.4334	0.2201	0.6268	0.5562	0	0	LIMS1	RANBP2,GCC2-AS1	none	LIMS1,RANBP2,GCC2-AS1	2	0	0	0	0	0	0	0	0	54	0
hair:chr2:108931105-109571508	rs2053261	2	109251048	C	G	0.81	0.81	0.86	No	0.7316	0.8881	8.417e-78	1	rs260643	1.097	0.05877	2.99517	8.417e-78	0.0004466	0.578753	0.859606	0.717258	1	0	Yes	Yes	0.532548	0.9524	0.4334	0.2201	0.6268	0.5573	0	0	LIMS1	RANBP2,GCC2-AS1	none	LIMS1,RANBP2,GCC2-AS1	2	0	0	0	0	Brachyury_1;Hsf_known1;SREBP_disc1	1	0	0	125	0
hair:chr2:108931105-109571508	rs4676204	2	109251819	G	A	0.81	0.82	0.87	No	0.7316	0.8881	8.417e-78	1	rs260643	1.097	0.05877	2.99517	8.417e-78	0.0004466	0.578753	0.859606	0.717258	1	0	Yes	Yes	0.532348	0.9524	0.4334	0.2201	0.6268	0.5562	0	0	LIMS1	RANBP2,GCC2-AS1	none	LIMS1,RANBP2,GCC2-AS1	2	0	0	0	0	BDP1_disc3;ERalpha-a_known3;TATA_disc7	0	0	0	7	0
hair:chr2:108931105-109571508	rs5833297	2	109252241	T	TC	0.81	0.82	0.87	No	0.7316	0.8881	8.417e-78	1	rs260643	1.097	0.05877	2.99517	8.417e-78	0.0004466	0.578304	0.859524	0.717258	1	0	Yes	Yes	0.532548	0.9524	0.4334	0.2209	0.6268	0.5562	0	0	LIMS1	RANBP2,GCC2-AS1	none	LIMS1,RANBP2,GCC2-AS1	2	0	0	0	0	7	0	0	1	93	0
hair:chr2:108931105-109571508	rs57933919	2	109260144	G	GA	0.81	0.82	0.87	No	0.7316	0.8881	8.417e-78	1	rs260643	1.097	0.05877	2.99517	8.417e-78	0.0004466	0.578753	0.859606	0.717258	1	0	Yes	Yes	0.532947	0.9524	0.4354	0.2201	0.6268	0.5573	0	0	LIMS1	RANBP2,GCC2-AS1	LIMS1-AS1	LIMS1,LIMS1-AS1,RANBP2,GCC2-AS1	2	0	0	0	0	EWSR1-FLI1	0	0	0	10	0
hair:chr2:108931105-109571508	rs12467880	2	109262598	A	G	0.81	0.82	0.87	No	0.7316	0.8881	8.417e-78	1	rs260643	1.097	0.05877	2.99517	8.417e-78	0.0004466	0.578304	0.859524	0.717258	1	0	Yes	Yes	0.532348	0.9524	0.4334	0.2201	0.6268	0.5562	0	0	LIMS1	RANBP2	LIMS1-AS1	LIMS1,LIMS1-AS1,RANBP2	2	0	0	0	0	Nrf1_disc2;RXRA_known5	0	0	0	0	0
hair:chr2:108931105-109571508	rs6750452	2	109280327	C	G	0.81	0.82	0.87	No	0.7316	0.8881	8.417e-78	1	rs260643	1.097	0.05877	2.99517	8.417e-78	0.0004466	0.578304	0.859524	0.717258	1	0	Yes	Yes	0.532348	0.9524	0.4334	0.2201	0.6268	0.5562	0	0	LIMS1	RANBP2	LIMS1-AS1	LIMS1,LIMS1-AS1,RANBP2	2	0	0	0	0	6	0	0	0	10	0
hair:chr2:108931105-109571508	rs11897612	2	109239010	C	T	0.81	0.82	0.87	No	0.7316	0.8879	1.326e-77	1	rs260643	1.095	0.05874	2.98918	1.326e-77	0.000512	0.577399	0.858098	0.715915	1	0	Yes	Yes	0.531949	0.9524	0.4334	0.2209	0.6268	0.5532	0	0	LIMS1	GCC2-AS1,RANBP2	none	LIMS1,GCC2-AS1,RANBP2	2	0	0	0	0	0	2	0	20	32	0
hair:chr2:108931105-109571508	rs10209570	2	109243957	A	T	0.81	0.82	0.87	No	0.7316	0.8879	1.326e-77	1	rs260643	1.095	0.05874	2.98918	1.326e-77	0.000512	0.577403	0.858603	0.715915	1	0	Yes	Yes	0.531949	0.9524	0.4344	0.2201	0.6268	0.5532	0	0	LIMS1	RANBP2,GCC2-AS1	none	LIMS1,RANBP2,GCC2-AS1	2	0	0	0	0	6	2	0	0	14	0
hair:chr2:108931105-109571508	rs112135496	2	109517027	AAC	A	0.84	0.65	0.73	No	0.7441	0.8979	1.472e-77	1	rs260643	1.128	0.06051	3.08947	1.472e-77	0.2658	0.682977	0.975539	0.74189	1	0	Yes	Yes	0.665735	0.8998	0.829	0.3064	0.8314	0.6247	0	0	EDAR	none	CCDC138	EDAR,CCDC138	2	0	0	0	0	20	0	0	0	0	0
hair:chr2:108931105-109571508	rs2438272	2	109216161	T	G	0.78	0.66	0.7	No	0.7289	0.8855	1.91e-77	1	rs260643	1.087	0.05838	2.96536	1.91e-77	0.0007655	0.579624	0.852046	0.716072	1	0	Yes	Yes	0.494209	0.9028	0.4225	0.1483	0.598	0.5409	0	0	LIMS1	GCC2-AS1	none	LIMS1,GCC2-AS1	2	0	0	0	0	4	0	0	0	0	0
hair:chr2:108931105-109571508	rs1469964	2	109170731	G	A	0.81	0.82	0.87	No	0.7308	0.8873	2.201e-77	1	rs260643	1.091	0.05858	2.97725	2.201e-77	0.0004369	0.571366	0.851987	0.713103	1	0	Yes	Yes	0.514776	0.9534	0.4016	0.1921	0.6095	0.5481	0	0	LIMS1	GCC2-AS1	none	LIMS1,GCC2-AS1	2	0	0	0	0	5	2	0	0	81	0
hair:chr2:108931105-109571508	rs260639	2	109522720	A	G	0.84	0.6	0.68	No	0.7482	0.9009	2.971e-77	1	rs260643	1.136	0.06107	3.11429	2.971e-77	0.1089	0.660298	0.973383	0.735152	1	0	Yes	Yes	0.674321	0.8968	0.836	0.3003	0.8429	0.6646	0	0	EDAR	none	CCDC138	EDAR,CCDC138	2	0	0	0	0	AP-2rep;NERF1a	0	0	0	0	0
hair:chr2:108931105-109571508	rs12104672	2	109151173	G	T	0.81	0.82	0.87	No	0.731	0.8873	3.224e-77	1	rs260643	1.089	0.05857	2.9713	3.224e-77	0.0004845	0.570918	0.851405	0.711927	1	0	Yes	Yes	0.50639	0.9534	0.4006	0.1611	0.6081	0.5491	0	0	LIMS1	GCC2-AS1	GCC2	LIMS1,GCC2-AS1,GCC2	2	0	0	0	0	21	0	0	127	0	0
hair:chr2:108931105-109571508	rs260631	2	109527087	A	G	0.84	0.59	0.67	No	0.7443	0.8977	3.45e-77	1	rs260643	1.124	0.06043	3.07714	3.45e-77	0.2967	0.680308	0.973781	0.738756	1	0	Yes	Yes	0.665535	0.8889	0.83	0.267	0.8314	0.6871	0	0	EDAR	none	CCDC138	EDAR,CCDC138	2	0	0	0	0	BCL_disc8;HNF4_disc5	0	0	0	1	0
hair:chr2:108931105-109571508	rs11688034	2	109473821	A	G	0.83	0.65	0.72	No	0.7565	0.9064	3.591e-77	1	rs260643	1.162	0.06247	3.19632	3.591e-77	0.01757	0.631546	0.972256	0.726644	1	0	Yes	Yes	0.663738	0.8889	0.833	0.2995	0.8386	0.6258	0	0	CCDC138	none	EDAR	CCDC138,EDAR	2	0	0	0	0	Mtf1_1	0	0	0	0	0
hair:chr2:108931105-109571508	rs260595	2	109533558	C	G	0.84	0.58	0.66	No	0.7468	0.8996	3.964e-77	1	rs260643	1.13	0.06081	3.09566	3.964e-77	0.1859	0.670587	0.973429	0.736194	1	0	Yes	Yes	0.672125	0.8909	0.84	0.2799	0.8329	0.6902	0	0	EDAR	none	none	EDAR	2	0	0	0	0	RXRA_known7	1	0	7	39	3
hair:chr2:108931105-109571508	rs34175526	2	109301115	TA	T	0.81	0.81	0.86	No	0.7324	0.8881	4.102e-77	1	rs260643	1.092	0.05874	2.98023	4.102e-77	0.0008679	0.578541	0.860329	0.713373	1	0	Yes	Yes	0.533746	0.9524	0.4334	0.2254	0.6268	0.5562	1	0	LIMS1	LIMS1-AS1,RANBP2,CCDC138	none	LIMS1,LIMS1-AS1,RANBP2,CCDC138	0	0	0	2	0	ERalpha-a_known1;HMG-IY_2	0	0	0	0	0
hair:chr2:108931105-109571508	rs5017297	2	109148362	T	C	0.81	0.81	0.86	No	0.7314	0.8875	4.523e-77	1	rs260643	1.089	0.0586	2.9713	4.523e-77	0.0004489	0.568036	0.850864	0.710175	1	0	Yes	Yes	0.522364	0.9484	0.4264	0.1944	0.6124	0.5613	0	0	GCC2-AS1	LIMS1	GCC2	GCC2-AS1,LIMS1,GCC2	-9999	-9999	-9999	-9999	-9999	6	0	0	0	1	0
hair:chr2:108931105-109571508	rs10199284	2	109214664	A	G	0.81	0.81	0.86	No	0.732	0.8875	4.781e-77	1	rs260643	1.091	0.05874	2.97725	4.781e-77	0.0008425	0.577608	0.857628	0.7126	1	0	Yes	Yes	0.507388	0.9474	0.4254	0.149	0.6167	0.545	0	0	LIMS1	GCC2-AS1	none	LIMS1,GCC2-AS1	2	0	0	0	0	0	0	0	0	1	0
hair:chr2:108931105-109571508	rs10181348	2	109189776	C	T	0.81	0.82	0.87	No	0.7314	0.887	5.945e-77	1	rs260643	1.088	0.05862	2.96833	5.945e-77	0.0007788	0.576262	0.85538	0.711347	1	0	Yes	Yes	0.506989	0.9464	0.4254	0.149	0.6167	0.544	0	0	LIMS1	GCC2-AS1	none	LIMS1,GCC2-AS1	2	0	0	0	0	7	0	0	0	61	0
hair:chr2:108931105-109571508	rs1866187	2	109197247	T	C	0.81	0.82	0.87	No	0.7312	0.8868	6.475e-77	1	rs260643	1.087	0.05859	2.96536	6.475e-77	0.0008093	0.576031	0.854587	0.711149	1	0	Yes	Yes	0.507188	0.9464	0.4254	0.149	0.6167	0.545	0	0	LIMS1	GCC2-AS1	none	LIMS1,GCC2-AS1	2	0	0	0	0	BDP1_disc3;SRF_known1;SRF_known6	1	0	0	84	0
hair:chr2:108931105-109571508	rs826542	2	109333474	T	A	0.16	0.66	0.73	No	0.2389	0.09037	7.542e-77	1	rs260643	-1.171	0.06312	0.310057	7.542e-77	0.002076	0.601493	0.958967	0.714485	1	0	Yes	Yes	0.382188	0.0942	0.2465	0.7708	0.2219	0.407	0	0	none	RANBP2,LIMS1-AS1,CCDC138	LIMS1	RANBP2,LIMS1,LIMS1-AS1,CCDC138	-9999	-9999	-9999	-9999	-9999	BHLHE40_disc1;GR_known3	0	0	0	0	0
hair:chr2:108931105-109571508	rs10205370	2	109193507	G	A	0.81	0.82	0.87	No	0.7314	0.8868	9.656e-77	1	rs260643	1.086	0.05858	2.9624	9.656e-77	0.0009002	0.576037	0.855089	0.70991	1	0	Yes	Yes	0.507588	0.9464	0.4254	0.1498	0.6167	0.546	0	0	LIMS1	GCC2-AS1	none	LIMS1,GCC2-AS1	2	0	0	0	0	11	1	0	0	28	0
hair:chr2:108931105-109571508	rs7559347	2	109194066	T	C	0.81	0.82	0.87	No	0.7314	0.8868	9.656e-77	1	rs260643	1.086	0.05858	2.9624	9.656e-77	0.0009002	0.575812	0.854797	0.70991	1	0	Yes	Yes	0.507188	0.9464	0.4254	0.149	0.6167	0.545	0	0	LIMS1	GCC2-AS1	none	LIMS1,GCC2-AS1	2	0	0	0	0	Pax-4_5	2	0	0	6	0
hair:chr2:108931105-109571508	rs12469775	2	109195412	A	T	0.81	0.82	0.87	No	0.7314	0.8868	9.656e-77	1	rs260643	1.086	0.05858	2.9624	9.656e-77	0.0009002	0.575587	0.854506	0.70991	1	0	Yes	Yes	0.507188	0.9464	0.4254	0.149	0.6167	0.545	1	0	LIMS1	GCC2-AS1	none	LIMS1,GCC2-AS1	2	0	0	0	0	7	1	0	0	3	0
hair:chr2:108931105-109571508	rs826541	2	109334042	G	T	0.16	0.66	0.73	No	0.2389	0.09058	1.143e-76	1	rs260643	-1.169	0.06308	0.310677	1.143e-76	0.002516	0.601707	0.95898	0.71354	1	0	Yes	Yes	0.382388	0.0962	0.2465	0.77	0.2219	0.407	0	0	none	RANBP2,LIMS1-AS1,CCDC138	LIMS1	RANBP2,LIMS1,LIMS1-AS1,CCDC138	-9999	-9999	-9999	-9999	-9999	Arid5a;CDP_1;Sox_15	0	0	0	0	0
hair:chr2:108931105-109571508	rs56711588	2	109201345	T	C	0.81	0.82	0.86	No	0.7312	0.8866	1.358e-76	1	rs260643	1.084	0.05853	2.95648	1.358e-76	0.001033	0.575595	0.854015	0.709051	1	0	Yes	Yes	0.547125	0.9464	0.4254	0.298	0.621	0.545	0	0	LIMS1	GCC2-AS1	none	LIMS1,GCC2-AS1	2	0	0	0	0	0	0	0	0	31	0
hair:chr2:108931105-109571508	rs3806527	2	109203105	T	G	0.81	0.82	0.87	No	0.7312	0.8866	1.358e-76	1	rs260643	1.084	0.05853	2.95648	1.358e-76	0.001033	0.575818	0.854056	0.709051	1	0	Yes	Yes	0.507188	0.9464	0.4254	0.149	0.6167	0.545	0	0	LIMS1	GCC2-AS1	none	LIMS1,GCC2-AS1	2	0	0	0	0	GR_known3;Smad_2	1	0	4	110	0
hair:chr2:108931105-109571508	rs12469750	2	109204334	C	G	0.81	0.82	0.87	No	0.7312	0.8866	1.358e-76	1	rs260643	1.084	0.05853	2.95648	1.358e-76	0.001033	0.575818	0.854056	0.709051	1	0	Yes	Yes	0.507188	0.9464	0.4254	0.149	0.6167	0.545	0	0	LIMS1	GCC2-AS1	none	LIMS1,GCC2-AS1	2	0	0	0	0	9	0	0	2	119	0
hair:chr2:108931105-109571508	rs12622759	2	109207749	G	T	0.81	0.82	0.87	No	0.7312	0.8866	1.358e-76	1	rs260643	1.084	0.05853	2.95648	1.358e-76	0.001033	0.575593	0.853765	0.709051	1	0	Yes	Yes	0.507188	0.9464	0.4254	0.149	0.6167	0.545	0	0	LIMS1	GCC2-AS1	none	LIMS1,GCC2-AS1	2	0	0	0	0	6	1	0	1	72	0
hair:chr2:108931105-109571508	rs1821867	2	109210854	T	C	0.81	0.82	0.87	No	0.7312	0.8866	1.358e-76	1	rs260643	1.084	0.05853	2.95648	1.358e-76	0.001033	0.576042	0.854346	0.709051	1	0	Yes	Yes	0.513978	0.9464	0.4254	0.1762	0.6138	0.545	0	0	LIMS1	GCC2-AS1	none	LIMS1,GCC2-AS1	2	0	0	0	0	0	1	0	0	127	0
hair:chr2:108931105-109571508	rs12464522	2	109215670	C	T	0.81	0.82	0.87	No	0.7312	0.8866	1.358e-76	1	rs260643	1.084	0.05853	2.95648	1.358e-76	0.001033	0.575593	0.853765	0.709051	1	0	Yes	Yes	0.507388	0.9464	0.4264	0.149	0.6167	0.545	0	0	LIMS1	GCC2-AS1	none	LIMS1,GCC2-AS1	2	0	0	0	0	GATA_known11	0	0	0	0	0
hair:chr2:108931105-109571508	rs144943547	2	109218417	G	GTTCTA	0.81	0.82	0.87	No	0.7312	0.8864	2.103e-76	1	rs260643	1.082	0.0585	2.95057	2.103e-76	0.001255	0.57626	0.853887	0.708025	1	0	Yes	Yes	0.507188	0.9464	0.4254	0.149	0.6167	0.545	0	0	LIMS1	GCC2-AS1	none	LIMS1,GCC2-AS1	2	0	0	0	0	4	0	0	0	0	0
hair:chr2:108931105-109571508	rs13396405	2	109218582	C	T	0.81	0.82	0.87	No	0.7312	0.8864	2.103e-76	1	rs260643	1.082	0.0585	2.95057	2.103e-76	0.001255	0.57626	0.853887	0.708025	1	0	Yes	Yes	0.507188	0.9464	0.4254	0.149	0.6167	0.545	0	0	LIMS1	GCC2-AS1	none	LIMS1,GCC2-AS1	2	0	0	0	0	STAT_known1	0	0	0	0	0
hair:chr2:108931105-109571508	rs6760957	2	109230389	G	A	0.81	0.82	0.87	No	0.7312	0.8864	2.103e-76	1	rs260643	1.082	0.0585	2.95057	2.103e-76	0.001255	0.57626	0.853887	0.708025	1	0	Yes	Yes	0.507987	0.9464	0.4254	0.149	0.6167	0.5491	0	0	LIMS1	GCC2-AS1,RANBP2	none	LIMS1,GCC2-AS1,RANBP2	2	0	0	0	0	Irx;Nkx2_1;Pou2f2_known11	2	0	0	109	0
hair:chr2:108931105-109571508	rs67034956	2	109231555	T	TTGG	0.81	0.82	0.87	No	0.7312	0.8864	2.103e-76	1	rs260643	1.082	0.0585	2.95057	2.103e-76	0.001255	0.57626	0.853887	0.708025	1	0	Yes	Yes	0.507588	0.9464	0.4254	0.1498	0.6167	0.546	0	0	LIMS1	GCC2-AS1,RANBP2	none	LIMS1,GCC2-AS1,RANBP2	2	0	0	0	0	GLI	0	0	0	42	0
hair:chr2:108931105-109571508	rs6744135	2	109233079	T	C	0.81	0.82	0.87	No	0.7312	0.8864	2.103e-76	1	rs260643	1.082	0.0585	2.95057	2.103e-76	0.001255	0.57626	0.853887	0.708025	1	0	Yes	Yes	0.507987	0.9464	0.4254	0.149	0.6167	0.5491	0	0	LIMS1	GCC2-AS1,RANBP2	none	LIMS1,GCC2-AS1,RANBP2	2	0	0	0	0	AP-1_disc5;ZEB1_known2	2	0	0	107	0
hair:chr2:108931105-109571508	rs7574800	2	109263322	T	C	0.81	0.82	0.87	No	0.7312	0.8864	2.103e-76	1	rs260643	1.082	0.0585	2.95057	2.103e-76	0.001255	0.576929	0.854755	0.708025	1	0	Yes	Yes	0.507788	0.9464	0.4254	0.1483	0.6167	0.5491	0	0	LIMS1	RANBP2	LIMS1-AS1	LIMS1,LIMS1-AS1,RANBP2	2	0	0	0	0	Ets_disc7;Myf_4;ZEB1_known3	0	0	0	0	0
hair:chr2:108931105-109571508	rs2438267	2	109267629	G	T	0.81	0.82	0.87	No	0.7312	0.8864	2.103e-76	1	rs260643	1.082	0.0585	2.95057	2.103e-76	0.001255	0.576932	0.855006	0.708025	1	0	Yes	Yes	0.514377	0.9464	0.4374	0.1626	0.621	0.5481	0	0	LIMS1	RANBP2	LIMS1-AS1	LIMS1,LIMS1-AS1,RANBP2	2	0	0	0	0	FXR_2	0	0	0	35	0
hair:chr2:108931105-109571508	rs7585366	2	109294588	T	A	0.81	0.82	0.87	No	0.7312	0.8864	2.114e-76	1	rs260643	1.082	0.0585	2.95057	2.114e-76	0.001356	0.578053	0.855712	0.70833	1	0	Yes	Yes	0.507588	0.9464	0.4254	0.1483	0.6167	0.5481	0	0	LIMS1,LIMS1-AS1	RANBP2,CCDC138	none	LIMS1,LIMS1-AS1,RANBP2,CCDC138	2	0	0	0	0	6	0	0	0	22	0
hair:chr2:108931105-109571508	rs112109673	2	109296210	CAAAATA	C	0.81	0.82	0.87	No	0.7312	0.8864	2.114e-76	1	rs260643	1.082	0.0585	2.95057	2.114e-76	0.001356	0.578281	0.856254	0.70833	1	0	Yes	Yes	0.514976	0.9464	0.4245	0.1762	0.6182	0.5481	0	0	LIMS1	LIMS1-AS1,RANBP2,CCDC138	none	LIMS1,LIMS1-AS1,RANBP2,CCDC138	2	0	0	0	0	21	0	0	0	4	0
hair:chr2:108931105-109571508	rs11123711	2	109296564	T	C	0.81	0.82	0.87	No	0.7312	0.8864	2.114e-76	1	rs260643	1.082	0.0585	2.95057	2.114e-76	0.001356	0.578053	0.855712	0.70833	1	0	Yes	Yes	0.507588	0.9464	0.4254	0.1483	0.6167	0.5481	0	0	LIMS1	LIMS1-AS1,RANBP2,CCDC138	none	LIMS1,LIMS1-AS1,RANBP2,CCDC138	2	0	0	0	0	AP-1_disc7	0	0	0	3	0
hair:chr2:108931105-109571508	rs61151045	2	109296984	A	C	0.81	0.82	0.87	No	0.7312	0.8864	2.114e-76	1	rs260643	1.082	0.0585	2.95057	2.114e-76	0.001356	0.578053	0.855712	0.70833	1	0	Yes	Yes	0.507788	0.9464	0.4254	0.149	0.6167	0.5481	0	0	LIMS1	LIMS1-AS1,RANBP2,CCDC138	none	LIMS1,LIMS1-AS1,RANBP2,CCDC138	2	0	0	0	0	0	0	0	0	0	0
hair:chr2:108931105-109571508	rs8179687	2	109240353	T	C	0.81	0.82	0.87	No	0.7312	0.8862	3.322e-76	1	rs260643	1.08	0.05846	2.94468	3.322e-76	0.001536	0.576709	0.853972	0.706947	1	0	Yes	Yes	0.507188	0.9464	0.4254	0.149	0.6167	0.545	0	0	LIMS1	GCC2-AS1,RANBP2	none	LIMS1,GCC2-AS1,RANBP2	2	0	0	0	0	BHLHE40_known1;Myc_disc7;Pou2f2_known11	1	0	12	60	0
hair:chr2:108931105-109571508	rs4676203	2	109246363	C	T	0.81	0.82	0.87	No	0.7312	0.8862	3.322e-76	1	rs260643	1.08	0.05846	2.94468	3.322e-76	0.001536	0.577158	0.854552	0.706947	1	0	Yes	Yes	0.506989	0.9464	0.4254	0.1483	0.6167	0.545	0	0	LIMS1	RANBP2,GCC2-AS1	none	LIMS1,RANBP2,GCC2-AS1	2	0	0	0	0	AP-1_disc6;COMP1;ERalpha-a_disc2	0	0	0	47	0
hair:chr2:108931105-109571508	rs12464601	2	109259688	A	G	0.81	0.82	0.87	No	0.7312	0.8862	3.322e-76	1	rs260643	1.08	0.05846	2.94468	3.322e-76	0.001536	0.577379	0.85484	0.706947	1	0	Yes	Yes	0.508387	0.9464	0.4254	0.1513	0.6167	0.5481	0	0	LIMS1	RANBP2,GCC2-AS1	LIMS1-AS1	LIMS1,LIMS1-AS1,RANBP2,GCC2-AS1	2	0	0	0	0	5	0	0	0	12	0
hair:chr2:108931105-109571508	rs59946778	2	109260147	A	G	0.81	0.82	0.87	No	0.7312	0.8862	3.322e-76	1	rs260643	1.08	0.05846	2.94468	3.322e-76	0.001536	0.577379	0.85484	0.706947	1	0	Yes	Yes	0.507388	0.9464	0.4254	0.1475	0.6167	0.5481	0	0	LIMS1	RANBP2,GCC2-AS1	LIMS1-AS1	LIMS1,LIMS1-AS1,RANBP2,GCC2-AS1	2	0	0	0	0	EWSR1-FLI1;p300_disc5	0	0	0	10	0
hair:chr2:108931105-109571508	rs10170690	2	109260259	T	C	0.81	0.82	0.87	No	0.7312	0.8862	3.322e-76	1	rs260643	1.08	0.05846	2.94468	3.322e-76	0.001536	0.577379	0.85484	0.706947	1	0	Yes	Yes	0.507588	0.9464	0.4254	0.1483	0.6167	0.5481	0	0	LIMS1	RANBP2,GCC2-AS1	LIMS1-AS1	LIMS1,LIMS1-AS1,RANBP2,GCC2-AS1	2	0	0	0	0	4	1	0	0	11	0
hair:chr2:108931105-109571508	rs62149924	2	109261984	G	A	0.81	0.82	0.87	No	0.7312	0.8862	3.322e-76	1	rs260643	1.08	0.05846	2.94468	3.322e-76	0.001536	0.577379	0.85484	0.706947	1	0	Yes	Yes	0.507588	0.9464	0.4254	0.1483	0.6167	0.5481	0	0	LIMS1	RANBP2	LIMS1-AS1	LIMS1,LIMS1-AS1,RANBP2	2	0	0	0	0	0	0	0	0	0	0
hair:chr2:108931105-109571508	rs61547788	2	109265417	A	G	0.81	0.82	0.87	No	0.7312	0.8862	3.322e-76	1	rs260643	1.08	0.05846	2.94468	3.322e-76	0.001536	0.577379	0.85484	0.706947	1	0	Yes	Yes	0.507588	0.9464	0.4254	0.1483	0.6167	0.5481	0	0	LIMS1	RANBP2	LIMS1-AS1	LIMS1,LIMS1-AS1,RANBP2	2	0	0	0	0	COMP1;Foxp1;RFX5_known2	0	0	0	0	2
hair:chr2:108931105-109571508	rs4012003	2	109269466	T	G	0.81	0.82	0.87	No	0.7312	0.8862	3.322e-76	1	rs260643	1.08	0.05846	2.94468	3.322e-76	0.001536	0.577152	0.854796	0.706947	1	0	Yes	Yes	0.507788	0.9464	0.4274	0.1483	0.6153	0.5481	0	0	LIMS1	RANBP2	LIMS1-AS1	LIMS1,LIMS1-AS1,RANBP2	2	0	0	0	0	Foxp1;YY1_known6	0	0	0	105	0
hair:chr2:108931105-109571508	rs4488673	2	109270046	T	C	0.81	0.82	0.87	No	0.7312	0.8862	3.322e-76	1	rs260643	1.08	0.05846	2.94468	3.322e-76	0.001536	0.577374	0.854836	0.706947	1	0	Yes	Yes	0.507388	0.9464	0.4274	0.146	0.6167	0.5481	0	0	LIMS1	RANBP2	LIMS1-AS1	LIMS1,LIMS1-AS1,RANBP2	2	0	0	0	0	RFX5_known2	0	0	0	55	2
hair:chr2:108931105-109571508	rs9646950	2	109271004	A	G	0.81	0.82	0.87	No	0.7312	0.8862	3.322e-76	1	rs260643	1.08	0.05846	2.94468	3.322e-76	0.001536	0.577379	0.85484	0.706947	1	0	Yes	Yes	0.507987	0.9464	0.4274	0.1483	0.6167	0.5481	0	0	LIMS1	RANBP2	LIMS1-AS1	LIMS1,LIMS1-AS1,RANBP2	2	0	0	0	0	SZF1-1	0	0	0	64	3
hair:chr2:108931105-109571508	rs58564286	2	109276866	T	C	0.81	0.82	0.87	No	0.7312	0.8862	3.322e-76	1	rs260643	1.08	0.05846	2.94468	3.322e-76	0.001536	0.577606	0.855381	0.706947	1	0	Yes	Yes	0.514577	0.9464	0.4254	0.1747	0.6167	0.5481	0	0	LIMS1	RANBP2	LIMS1-AS1	LIMS1,LIMS1-AS1,RANBP2	2	0	0	0	0	4	0	0	0	0	0
hair:chr2:108931105-109571508	rs3789738	2	109513786	T	A	0.84	0.66	0.74	No	0.7421	0.8954	3.498e-76	1	rs260643	1.107	0.05993	3.02527	3.498e-76	0.6783	0.692528	0.975856	0.732462	1	0	Yes	Yes	0.66234	0.9028	0.8201	0.3079	0.8228	0.6176	0	0	EDAR	none	CCDC138	EDAR,CCDC138	2	0	0	0	0	7	0	0	0	0	0
hair:chr2:108931105-109571508	rs87545	2	109538088	G	A	0.84	0.56	0.64	No	0.752	0.9028	3.769e-76	1	rs260643	1.134	0.06142	3.10806	3.769e-76	0.1041	0.652206	0.973081	0.724228	1	0	Yes	Yes	0.685703	0.8938	0.8549	0.3124	0.8429	0.6902	0	0	EDAR	none	none	EDAR	2	0	0	0	0	0	0	0	0	11	0
hair:chr2:108931105-109571508	rs546322214	2	109283976	TATA	T	0.81	0.82	0.87	No	0.7312	0.886	5.007e-76	1	rs260643	1.078	0.05844	2.9388	5.007e-76	0.001845	0.578491	0.855041	0.705988	1	0	No	Yes	0.506589	0.9454	0.4254	0.1483	0.6167	0.544			LIMS1	RANBP2	LIMS1-AS1	LIMS1,LIMS1-AS1,RANBP2	0	0	0	0	0		-9999	0	0	0	0
hair:chr2:108931105-109571508	rs10198849	2	109309433	T	C	0.82	0.79	0.84	No	0.7324	0.8868	6.792e-76	1	rs260643	1.079	0.05854	2.94174	6.792e-76	0.002475	0.582562	0.861298	0.705941	1	0	Yes	Yes	0.509585	0.9464	0.4274	0.1543	0.6138	0.5501	0	0	none	LIMS1-AS1,RANBP2,CCDC138	LIMS1	LIMS1,LIMS1-AS1,RANBP2,CCDC138	-9999	-9999	-9999	-9999	-9999	0	0	0	0	0	0
hair:chr2:108931105-109571508	rs10211361	2	109309547	G	T	0.82	0.79	0.84	No	0.7324	0.8868	6.792e-76	1	rs260643	1.079	0.05854	2.94174	6.792e-76	0.002475	0.582785	0.861588	0.705941	1	0	Yes	Yes	0.509784	0.9464	0.4274	0.1551	0.6138	0.5501	0	0	none	LIMS1-AS1,RANBP2,CCDC138	LIMS1	LIMS1,LIMS1-AS1,RANBP2,CCDC138	-9999	-9999	-9999	-9999	-9999	Nkx2_4;Nkx2_7;TCF4_disc2	0	0	0	0	0
hair:chr2:108931105-109571508	rs12617558	2	109270833	G	C	0.81	0.82	0.86	No	0.731	0.8858	6.867e-76	1	rs260643	1.076	0.05839	2.93292	6.867e-76	0.002084	0.579166	0.854919	0.705168	1	0	Yes	Yes	0.506789	0.9435	0.4254	0.1483	0.6167	0.547	0	0	LIMS1	RANBP2	LIMS1-AS1	LIMS1,LIMS1-AS1,RANBP2	2	0	0	0	0	0	0	0	0	71	1
hair:chr2:108931105-109571508	rs67517304	2	109248006	C	CT	0.8	0.69	0.73	No	0.7301	0.8849	7.161e-76	1	rs260643	1.074	0.05827	2.92706	7.161e-76	0.002185	0.5754	0.848323	0.705191	1	0	Yes	Yes	0.528355	0.9266	0.4364	0.2262	0.6182	0.5573	0	0	LIMS1	RANBP2,GCC2-AS1	none	LIMS1,RANBP2,GCC2-AS1	2	0	0	0	0	5	0	0	0	98	0
[truncated: 1,572 more rows]
[truncated: 20 more columns]

## Sheet: Worksheet S7
SignalID	rsid	Chrom	Pos. (bp)	A1	A2	Imp. AF	Imp. AR2	Imp. DR2	Genotyped?	LL01 MAF_U	LL01 MAF_A	LL02 MAF_U	LL02 MAF_A	Uncond. metaanalysis P	Cond. SNP index	Top SNP rsid	Beta	Beta SE	OR	P Cond. on SNP index-1	P Cond. on SNP index	r2 to top SNP	D' to top SNP	r2equiv to top SNP	Mod. LD (Yes>=1, No=0)	High LD (Yes>=1, No=0)	InHaploReq?	In 1000G?	1000G AF	EAS AF	EUR AF	AFR AF	AMR AF	SAS AF	GERP_cons	SiPhy_cons	Genes (within)	Genes (SNP upstream)	Genes (SNP downstream)	Genes (All)	Intronic	Nonsyn	Syn	UTR3	UTR5	Motifs summary	GRASP hit ct.	GWAS hit ct.	Promoter ct.
[truncated: 1,175 more rows]
[truncated: 21 more columns]

[truncated: 1 more sheets: Worksheet S8]
