# Supplementary material for: Genome-wide association study in Japanese females identifies fifteen novel skin-related trait associations
Source: Sci Rep. 2018 Jun 12;8:8974. doi: 10.1038/s41598-018-27145-2 (PMC5997657; doi:10.1038/s41598-018-27145-2)
Supplement: Supplementary file 3 — Supplementary Worksheets S9-S14 [file 41598_2018_27145_MOESM3_ESM.xlsx]

## Sheet: Worksheets S9-S14 legend
Column name	Description
Phenotype	Phenotype analyzed in GWAS
Main locus gene	Main gene used in describing the locus
Chr	Chromosome
Analysis start (bp)	Start of region used in colocalization analysis
Analysis end (bp)	End of region used in colocalization analysis
eQTL gene	Gene analyzed in GTExPortal eQTL analysis
SNP ct.	Number of SNPs analyzed in colocalization analysis
PP.H0.abf	Posterior-probability that neither trait has a genetic association in the region
PP.H1.abf	Posterior-probability that only trait 1 (GWAS) has a genetic association in the region
PP.H2.abf	Posterior-probability that only trait 2 (eQTL) has a genetic association in the region
PP.H3.abf	Posterior-probability that both traits are associated, but with different causal variants
PP.H4.abf	Posterior-probability that both traits are associated and share a single causal variant
Variant ID	GTExPortal variant ID
SNP pos. (bp)	0-base SNP position in GRCh37 build of the human genome reference sequence
SNP rsid	SNP rsid in dbSNP Build 147
A1 (ALT)	Effect allele in GWAS and eQTL analyses (set to b37 Alternate allele)
A2 (REF)	Other allele in GWAS and eQTL analyses (set to b37 Reference allele)
Coloc. Rank	Rank of SNP after sorting on PP.H4.abf column
GWAS P	P-value in GWAS analysis of phenotype
GWAS r2	LD r2 in Japanese samples to top GWAS SNP
GWAS r2equiv	GWAS r2equiv to top GWAS SNP
FE P	P-value from Fixed-effects analysis of multi-tissue meta-analysis
RE P	P-value from Random-effects analysis of multi-tissue meta-analysis
RE2 P	P-value from Metasoft RE2 multi-tissue meta-analysis
eQTL r2	LD r2 in 1000G EUR or AFR samples to top SNP in eQTL signal
EAS AF	Alternate allele-frequency in 1000 Genomes East Asian ancestry samples
EUR AF	Alternate allele-frequency in 1000 Genomes European ancestry samples
AFR AF	Alternate allele-frequency in 1000 Genomes African ancestry samples
AMR AF	Alternate allele-frequency in 1000 Genomes Admixed American ancestry samples
SAS AF	Alternate allele-frequency in 1000 Genomes Southeast Asian ancestry samples
V.df1	Variance of the GWAS effect-size estimate
z.df1	Z-score of the GWAS association
r.df1	Shrinkage factor (ratio of the variance of the prior and total variance) of the GWAS statistics
lABF.df1	log Approximate Bayes Factor for the GWAS statistics
V.df2	Variance of the eQTL effect-size estimate
z.df2	Z-score of the eQTL association
r.df2	Shrinkage factor (ratio of the variance of the prior and total variance) of the eQTL statistics
lABF.df2	log Approximate Bayes Factor for the eQTL statistics
SNP PP (H4)	Posterior probability of the SNP being causal for the GWAS and eQTL signals
Freq	Frequency of the effect allele in the GWAS data
b_GWAS	Effect size from GWAS
se_GWAS	SE from GWAS
p_GWAS	p-value from GWAS
b_eQTL	effect size from eQTL study
se_eQTL	SE from eQTL study
p_eQTL	p-value from eQTL study
b_SMR	effect size from SMR
se_SMR	SE from SMR
p_SMR	p-value from SMR
p_HEIDI	p-value from HEIDI (HEterogeneity In Depedent Instruments) test
nsnp_HEIDI	number of SNPs used in the HEIDI test

## Sheet: Worksheet S9
Phenotype	Main locus gene(s)	Chr	Analysis start (bp)	Analysis end (bp)	Cond. SNP idx.	eQTL beta used	min. eQTL peak analyzed	eQTL gene	SNP ct.	PP.H0.abf	PP.H1.abf	PP.H2.abf	PP.H3.abf	PP.H4.abf
Excessive sweating	ABCC11_LONP2	16	48000000	48700000	1	FALSE	0	ABCC11	14	1.12801e-12	1.31248e-09	0.000858687	0.999111	3.01082e-05
Excessive sweating	ABCC11_LONP2	16	48000000	48700000	1	TRUE	1	LONP2	47	0	0	0.000549292	0.998513	0.00093736
Excessive sweating	ABCC11_LONP2	16	48000000	48700000	1	FALSE	0	RP11-3M1.1	7	0.0138652	0.0053427	0.112007	0.0423334	0.826451
Excessive sweating	PLB1	2	28600000	29300000	1	TRUE	0	PLB1	166	3.40414e-35	3.83615e-31	8.86469e-05	0.998968	0.000942987
Excessive sweating	PLB1	2	28600000	29300000	2	TRUE	1	PLB1	263	3.46329e-57	8.5662e-57	0.00494299	0.0112423	0.983815
Excessive sweating	PLB1	2	28600000	29300000	1	TRUE	0	PPP1CB	450	7.12452e-293	1.20682e-287	5.9035e-06	0.999994	2.29798e-07
Excessive sweating	PLB1	2	28600000	29300000	2	TRUE	0	PPP1CB	602	0	0	0.297302	0.639559	0.0631394
Excessive sweating	PLB1	2	28600000	29300000	1	TRUE	0	AC074011.2	122	7.34138e-211	1.15854e-205	6.33669e-06	0.999993	7.63212e-07
Excessive sweating	PLB1	2	28600000	29300000	2	TRUE	0	AC074011.2	243	1.84733e-219	4.58094e-219	0.274569	0.680823	0.0446074
Excessive sweating	PLB1	2	28600000	29300000	1	TRUE	0	AC097724.3	18	7.79843e-10	3.9083e-07	0.000297149	0.148069	0.851634
Excessive sweating	PLB1	2	28600000	29300000	2	TRUE	2	AC097724.3	76	4.61591e-11	8.34016e-11	0.00822342	0.0138804	0.977896
Age spots	PPARGC1B	5	148900000	149400000	1	FALSE	0	PPARGC1B	264	4.99634e-09	6.06402e-10	0.794981	0.0963776	0.108641
Age spots	RAB11FIP2	10	119500000	119650000	1	FALSE	0	RAB11FIP2	2	0.999907	4.78037e-05	4.42112e-05	1.05073e-09	1.06293e-06
Age spots	RAB11FIP2	10	119500000	119650000	2	FALSE	0	RAB11FIP2	2	0.99982	0.000131875	4.42074e-05	2.03284e-09	3.79804e-06
Double-edged eyelid	EMX2	10	119100000	119700000	1	TRUE	0	EMX2	46	0.633344	0.00583496	0.34954	0.00321223	0.00806889
Double-edged eyelid	EMX2	10	119100000	119700000	2	TRUE	0	EMX2	46	0.636244	0.00161456	0.351141	0.00088095	0.0101193
Double-edged eyelid	EMX2	10	119100000	119700000	1	FALSE	0	EMX2OS	90	1.34006e-22	8.9295e-15	1.50068e-08	0.999977	2.2897e-05
Double-edged eyelid	EMX2	10	119100000	119700000	2	FALSE	0	EMX2OS	89	8.52704e-15	1.41334e-16	0.954908	0.0157981	0.0292943
Eyebrows (thick/thin)	EDAR	2	108500000	110000000	1	TRUE	1	AC010095.5	347	3.37893e-09	4.02948e-05	8.07005e-05	0.962341	0.037538
Eyebrows (thick/thin)	EDAR	2	108500000	110000000	1	TRUE	0	AC012487.2	489	4.92916e-42	6.24515e-38	7.86467e-05	0.996436	0.00348584
Eyebrows (thick/thin)	EDAR	2	108500000	110000000	1	TRUE	0	GCC2	890	0	0	7.60209e-05	0.998634	0.00128997
Eyebrows (thick/thin)	EDAR	2	108500000	110000000	1	TRUE	1	CCDC138	114	5.44476e-45	1.9545e-44	0.142246	0.510271	0.347484
Eyebrows (thick/thin)	EDAR	2	108500000	110000000	1	TRUE	2	SULT1C4	340	4.19587e-65	1.18795e-61	9.26184e-06	0.0252478	0.974743
Eyebrows (thick/thin)	EDAR	2	108500000	110000000	1	TRUE	0	RANBP2	193	1.26662e-07	1.93873e-05	0.00253885	0.387995	0.609447
Eyebrows (thick/thin)	EDAR	2	108500000	110000000	1	TRUE	1	LIMS1	408	3.01284e-42	3.77352e-38	1.39425e-05	0.173801	0.826185
Freckles	AKAP1_MSI2	17	55100000	55400000	1	FALSE	0	AKAP1	122	2.61627e-26	5.55307e-27	0.747308	0.158523	0.0941691
Freckles	AKAP1_MSI2	17	55100000	55400000	1	FALSE	0	MSI2	3	0.998627	0.000187794	0.0010991	1.2092e-07	8.57674e-05
Freckles	AKAP1_MSI2	17	55100000	55400000	1	TRUE	0	RP11-166P13.4	23	1.19725e-18	1.58941e-21	0.96275	0.00124209	0.036008
Freckles	AKAP1_MSI2	17	55100000	55400000	1	TRUE	2	RP11-166P13.3	81	6.2263e-226	1.5461e-225	0.245052	0.608359	0.14659
Freckles	BNC2	9	16500000	17200000	1	FALSE	0	BNC2	59	0.0231111	0.000734604	0.908165	0.0288275	0.0391615
Freckles	BNC2	9	16500000	17200000	1	TRUE	1	RP11-62F24.2	110	2.92525e-47	8.78933e-34	3.32819e-14	1	2.1933e-13
Freckles	HSPA12A	10	118000000	118700000	2	TRUE	0	C10orf82	155	1.54682e-152	1.00029e-147	1.54635e-05	0.999984	2.22888e-07
Freckles	HSPA12A	10	118000000	118700000	2	TRUE	1	HSPA12A	249	5.64062e-190	5.60564e-185	7.64732e-07	0.0750741	0.924925
Freckles	PPARGC1B	5	148900000	149400000	1	FALSE	0	PPARGC1B	264	2.83911e-13	6.28454e-09	4.51739e-05	0.99995	4.34007e-06
Freckles	RAB11FIP2	10	119500000	119650000	1	FALSE	0	RAB11FIP2	2	0.999894	6.0531e-05	4.42106e-05	1.23139e-09	1.44501e-06
Freckles	RAB11FIP2	10	119500000	119650000	3	FALSE	0	RAB11FIP2	2	0.999867	8.66508e-05	4.42094e-05	1.55799e-09	2.27331e-06
Freckles	RAB11FIP2	10	119500000	119650000	4	FALSE	0	RAB11FIP2	2	0.999861	9.31928e-05	4.42092e-05	2.42463e-09	1.69592e-06
Hair (straight/curly)	EDAR	2	108500000	110000000	1	TRUE	1	AC010095.5	347	1.99687e-74	8.93364e-06	4.76921e-70	0.212579	0.787412
Hair (straight/curly)	EDAR	2	108500000	110000000	2	TRUE	1	AC010095.5	347	8.60937e-06	3.18235e-06	0.205622	0.0752865	0.71908
Hair (straight/curly)	EDAR	2	108500000	110000000	1	TRUE	1	AC012487.2	489	6.53864e-107	6.26747e-38	1.04327e-69	0.999999	6.76891e-07
Hair (straight/curly)	EDAR	2	108500000	110000000	2	TRUE	1	AC012487.2	489	2.1034e-38	1.17455e-38	0.335606	0.186926	0.477467
Hair (straight/curly)	EDAR	2	108500000	110000000	1	TRUE	1	GCC2	890	0	0	2.74699e-83	1	4.86886e-28
Hair (straight/curly)	EDAR	2	108500000	110000000	2	TRUE	1	GCC2	890	0	0	0.340908	0.449924	0.209168
Hair (straight/curly)	EDAR	2	108500000	110000000	1	TRUE	1	CCDC138	114	1.29944e-110	3.82771e-44	3.39482e-67	1	1.11574e-22
Hair (straight/curly)	EDAR	2	108500000	110000000	2	TRUE	0	CCDC138	114	3.3245e-44	1.65896e-45	0.868536	0.0432526	0.0882116
Hair (straight/curly)	EDAR	2	108500000	110000000	1	TRUE	2	SULT1C4	396	4.6643e-178	6.87705e-96	6.78241e-83	1	1.77242e-61
Hair (straight/curly)	EDAR	2	108500000	110000000	2	TRUE	0	SULT1C4	418	5.64079e-96	4.66129e-97	0.820233	0.0676682	0.112098
Hair (straight/curly)	EDAR	2	108500000	110000000	1	TRUE	2	RANBP2	94	6.5823e-63	4.9095e-05	1.28702e-58	0.959904	0.0400468
Hair (straight/curly)	EDAR	2	108500000	110000000	2	TRUE	0	RANBP2	193	1.44322e-05	1.0302e-05	0.289282	0.205991	0.504701
Hair (straight/curly)	EDAR	2	108500000	110000000	1	TRUE	1	LIMS1	408	4.80831e-106	2.15888e-37	2.22514e-69	0.999065	0.000934635
Hair (straight/curly)	EDAR	2	108500000	110000000	2	TRUE	1	LIMS1	408	1.09712e-37	5.57043e-38	0.507716	0.257549	0.234736
Excessive hairiness	BCL2	18	60500000	61200000	1	TRUE	1	BCL2	79	4.97254e-23	2.66845e-18	1.87031e-06	0.0994672	0.900531
Excessive hairiness	GCC2_LIMS1	2	108500000	110000000	1	TRUE	1	AC010095.5	347	2.21258e-10	3.19825e-06	5.28441e-06	0.0754607	0.924531
Excessive hairiness	GCC2_LIMS1	2	108500000	110000000	1	TRUE	1	AC012487.2	489	9.15271e-43	1.58124e-38	1.46035e-05	0.251545	0.74844
Excessive hairiness	GCC2_LIMS1	2	108500000	110000000	1	TRUE	1	GCC2	890	0	0	1.5955e-05	0.389507	0.610477
Excessive hairiness	GCC2_LIMS1	2	108500000	110000000	1	TRUE	1	CCDC138	114	1.65691e-47	1.17335e-44	0.000432872	0.305848	0.693719
Excessive hairiness	GCC2_LIMS1	2	108500000	110000000	1	TRUE	2	SULT1C4	296	6.05882e-63	3.18202e-60	0.00133741	0.702092	0.296571
Excessive hairiness	GCC2_LIMS1	2	108500000	110000000	1	TRUE	2	RANBP2	193	9.11605e-09	1.21335e-05	0.000182724	0.242449	0.757356
Excessive hairiness	GCC2_LIMS1	2	108500000	110000000	1	TRUE	1	LIMS1	408	1.03093e-41	2.14247e-37	4.77086e-05	0.991464	0.00848866
Excessive hairiness	TBX15_WARS2	1	119000000	120000000	1	TRUE	0	RP11-418J17.1	718	0	0	0.000999294	0.998911	8.95604e-05
Excessive hairiness	TBX15_WARS2	1	119000000	120000000	1	TRUE	0	RP4-712E4.1	388	2.11725e-60	2.32205e-57	0.000910676	0.998764	0.000325129
Excessive hairiness	TBX15_WARS2	1	119000000	120000000	1	TRUE	1	TBX15	320	9.24303e-18	2.22981e-14	1.27524e-05	0.029794	0.970193
Excessive hairiness	TBX15_WARS2	1	119000000	120000000	1	TRUE	1	WARS2	904	0	0	0.000237494	0.456829	0.542934

## Sheet: Worksheet S10
Phenotype	Main locus gene	Chr	Analysis start (bp)	Analysis end (bp)	eQTL peak num.	Min. eQTL peak num. analyzed	Cond. SNP idx.	eQTL beta used	eQTL gene	Variant ID	SNP pos. (bp)	SNP rsid	A1 (ALT)	A2 (REF)	SNP ct.	GWAS P	GWAS r2	GWAS r2equiv	FE P	RE P	RE2 P	eQTL r2	V.df1	z.df1	r.df1	lABF.df1	V.df2	z.df2	r.df2	SNP.PP.H4
Excessive hairiness	BCL2	18	60500000	61200000	1	1	1	TRUE	BCL2	18_60924613_A_T_b37	60924613	rs1944419	A	T	79	3.64776e-09	0.710733	0.798509	1.4013e-23	1.80938e-08	4.45278e-31	0.901003	0.000920634	-5.89942	0.977502	15.1129	3.99753e-05	10.0083	0.998226	0.438718
Excessive hairiness	BCL2	18	60500000	61200000	1	1	1	TRUE	BCL2	18_60926517_A_T_b37	60926517	rs4987746	A	T	79	4.02382e-09	0.673556	0.78315	2.34958e-23	1.3409e-06	6.9009e-34	0.908794	0.000940694	-5.88321	0.977023	15.0218	3.72161e-05	9.95704	0.998349	0.233277
Excessive hairiness	BCL2	18	60500000	61200000	1	1	1	TRUE	BCL2	18_60926161_A_C_b37	60926161	rs12457893	A	C	79	9.35995e-11	0.924483	0.959984	1.49533e-21	3.25092e-07	1.40076e-29	0.947206	0.000862187	-6.47694	0.9789	18.6036	3.87125e-05	9.53524	0.998282	0.140691
Excessive hairiness	BCL2	18	60500000	61200000	1	1	1	TRUE	BCL2	18_60929314_A_AT_b37	60929314	rs35818172	A	AT	79	1.28872e-10	0.92789	0.949645	1.97159e-21	5.46443e-07	5.85108e-29	0.844388	0.000860695	-6.4285	0.978936	18.2975	3.84367e-05	9.50651	0.998295	0.0785988
Excessive hairiness	BCL2	18	60500000	61200000	1	1	1	TRUE	BCL2	18_60930521_G_C_b37	60930521	rs8084922	G	C	79	3.3117e-09	0.674316	0.78802	1.09333e-22	1.60059e-06	1.34641e-34	1	0.000941345	-5.91535	0.977007	15.2071	3.71755e-05	9.80296	0.99835	0.0613927
Excessive hairiness	BCL2	18	60500000	61200000	1	1	1	TRUE	BCL2	18_60925401_G_A_b37	60925401	rs61085928	G	A	79	1.75203e-10	0.929242	0.945708	3.2761e-21	4.80109e-07	1.73328e-29	0.947206	0.000860067	-6.38164	0.978951	18.0036	3.93937e-05	9.45353	0.998252	0.035854
Excessive hairiness	BCL2	18	60500000	61200000	1	1	1	TRUE	BCL2	18_60928959_A_G_b37	60928959	rs6567335	A	G	79	1.28872e-10	0.92789	0.949645	1.55169e-20	2.04894e-06	2.46564e-28	0.844388	0.000860695	-6.4285	0.978936	18.2975	3.86314e-05	9.2894	0.998286	0.0102734
Excessive hairiness	BCL2	18	60500000	61200000	1	1	1	TRUE	BCL2	18_60924970_C_T_b37	60924970	rs7226979	C	T	79	7.25671e-11	1	1	2.37682e-19	1.70517e-06	1.18674e-27	0.92237	0.00084928	-6.51525	0.979209	18.8464	3.79488e-05	8.99433	0.998316	0.00119476
Excessive hairiness	BCL2	18	60500000	61200000	1	1	1	TRUE	BCL2	18_60937383_TTGTTAAC_T_b37	60937383	rs58057322	TTGTTAAC	T	79	1.29835e-09	0.806429	0.855901	6.29123e-17	9.60284e-07	1.4054e-23	0.827692	0.000839614	-6.0676	0.979441	16.0872	3.93692e-05	8.35963	0.998253	3.14957e-07
Excessive hairiness	GCC2_LIMS1	2	108500000	110000000	1	1	1	TRUE	AC010095.5	2_109294588_A_T_b37	109294588	rs7585366	A	T	347	7.97171e-09	0.850044	0.902756	2.8042e-10	6.05215e-08	1.59025e-10	1	0.00142151	-5.76906	0.965682	14.3839	0.000136201	-6.30922	0.993983	0.128033
Excessive hairiness	GCC2_LIMS1	2	108500000	110000000	1	1	1	TRUE	AC010095.5	2_109296210_C_CAAAATA_b37	109296210	rs112109673	C	CAAAATA	347	8.06009e-09	0.850787	0.902749	5.17187e-10	4.22821e-08	4.52625e-10	0.995804	0.00142177	-5.7672	0.965676	14.3735	0.0001324	-6.21381	0.99415	0.0692161
Excessive hairiness	GCC2_LIMS1	2	108500000	110000000	1	1	1	TRUE	AC010095.5	2_109315755_G_A_b37	109315755	rs4676040	G	A	347	6.89126e-09	0.816995	0.893079	1.07583e-09	6.58998e-08	9.32189e-10	0.991653	0.00145362	-5.79355	0.964934	14.5189	0.000132349	-6.09775	0.994152	0.0393369
Excessive hairiness	GCC2_LIMS1	2	108500000	110000000	1	1	1	TRUE	AC010095.5	2_109296564_C_T_b37	109296564	rs11123711	C	T	347	7.97171e-09	0.850044	0.902756	1.10672e-09	9.58683e-08	7.19812e-10	1	0.00142151	-5.76906	0.965682	14.3839	0.000134231	-6.09319	0.99407	0.0336177
Excessive hairiness	GCC2_LIMS1	2	108500000	110000000	1	1	1	TRUE	AC010095.5	2_109193507_A_G_b37	109193507	rs10205370	A	G	347	5.956e-09	0.853517	0.910276	1.67363e-09	1.43865e-07	1.05307e-09	1	0.00142417	-5.81799	0.96562	14.6575	0.000133661	-6.02668	0.994095	0.0295585
Excessive hairiness	GCC2_LIMS1	2	108500000	110000000	1	1	1	TRUE	AC010095.5	2_109178453_T_C_b37	109178453	rs10209071	T	C	347	3.22055e-09	0.863126	0.925351	3.25444e-09	2.83719e-07	1.90926e-09	0.963723	0.0014338	-5.91994	0.965395	15.2346	0.000129823	-5.91824	0.994263	0.0273327
Excessive hairiness	GCC2_LIMS1	2	108500000	110000000	1	1	1	TRUE	AC010095.5	2_109195412_T_A_b37	109195412	rs12469775	T	A	347	6.57916e-09	0.85302	0.907846	1.68822e-09	1.45507e-07	1.05535e-09	1	0.00142391	-5.80133	0.965626	14.564	0.000133673	-6.02529	0.994094	0.0266985
Excessive hairiness	GCC2_LIMS1	2	108500000	110000000	1	1	1	TRUE	AC010095.5	2_109218582_T_C_b37	109218582	rs13396405	T	C	347	7.70437e-09	0.850789	0.903673	1.47385e-09	1.26532e-07	9.48728e-10	1	0.00142124	-5.7748	0.965688	14.4159	0.000133691	-6.04718	0.994093	0.0262555
Excessive hairiness	GCC2_LIMS1	2	108500000	110000000	1	1	1	TRUE	AC010095.5	2_109194066_C_T_b37	109194066	rs7559347	C	T	347	6.84356e-09	0.853268	0.907212	1.67363e-09	1.43865e-07	1.05307e-09	1	0.00142391	-5.79472	0.965626	14.527	0.000133661	-6.02668	0.994095	0.0259435
Excessive hairiness	GCC2_LIMS1	2	108500000	110000000	1	1	1	TRUE	AC010095.5	2_109197247_C_T_b37	109197247	rs1866187	C	T	347	7.07641e-09	0.852523	0.906153	1.67363e-09	1.43865e-07	1.05307e-09	1	0.00142337	-5.7891	0.965638	14.4956	0.000133661	-6.02668	0.994095	0.0251416
Excessive hairiness	GCC2_LIMS1	2	108500000	110000000	1	1	1	TRUE	AC010095.5	2_109204334_G_C_b37	109204334	rs12469750	G	C	347	7.35034e-09	0.85178	0.905248	1.66635e-09	1.39971e-07	1.06713e-09	1	0.00142123	-5.78272	0.965688	14.4601	0.000133668	-6.0274	0.994094	0.0243684
Excessive hairiness	GCC2_LIMS1	2	108500000	110000000	1	1	1	TRUE	AC010095.5	2_109203105_G_T_b37	109203105	rs3806527	G	T	347	7.35034e-09	0.85178	0.905248	1.67363e-09	1.43865e-07	1.05307e-09	1	0.00142123	-5.78272	0.965688	14.4601	0.000133661	-6.02668	0.994095	0.0242634
Excessive hairiness	GCC2_LIMS1	2	108500000	110000000	1	1	1	TRUE	AC010095.5	2_109218417_GTTCTA_G_b37	109218417	rs144943547	GTTCTA	G	347	7.70437e-09	0.850789	0.903673	1.65775e-09	1.38087e-07	1.06719e-09	1	0.00142124	-5.7748	0.965688	14.4159	0.000133678	-6.02825	0.994094	0.0234346
Excessive hairiness	GCC2_LIMS1	2	108500000	110000000	1	1	1	TRUE	AC010095.5	2_109230389_A_G_b37	109230389	rs6760957	A	G	347	7.70437e-09	0.850789	0.903673	1.67363e-09	1.43865e-07	1.05307e-09	1	0.00142124	-5.7748	0.965688	14.4159	0.000133661	-6.02668	0.994095	0.0232149
Excessive hairiness	GCC2_LIMS1	2	108500000	110000000	1	1	1	TRUE	AC010095.5	2_109231555_TTGG_T_b37	109231555	rs67034956	TTGG	T	347	7.70437e-09	0.850789	0.903673	1.67363e-09	1.43865e-07	1.05307e-09	1	0.00142124	-5.7748	0.965688	14.4159	0.000133661	-6.02668	0.994095	0.0232149
Excessive hairiness	GCC2_LIMS1	2	108500000	110000000	1	1	1	TRUE	AC010095.5	2_109240353_C_T_b37	109240353	rs8179687	C	T	347	8.26634e-09	0.850295	0.90209	1.68561e-09	1.45023e-07	1.05903e-09	1	0.00141991	-5.76294	0.965719	14.3499	0.000133678	-6.02554	0.994094	0.0215839
Excessive hairiness	GCC2_LIMS1	2	108500000	110000000	1	1	1	TRUE	AC010095.5	2_109269466_G_T_b37	109269466	rs4012003	G	T	347	8.44646e-09	0.850128	0.901483	1.68561e-09	1.45023e-07	1.05903e-09	0.991626	0.00142177	-5.7593	0.965676	14.3295	0.000133678	-6.02554	0.994094	0.0211496
Excessive hairiness	GCC2_LIMS1	2	108500000	110000000	1	1	1	TRUE	AC010095.5	2_109207749_T_G_b37	109207749	rs12622759	T	G	347	8.54554e-09	0.851532	0.9017	1.67363e-09	1.43865e-07	1.05307e-09	1	0.0014207	-5.75733	0.965701	14.3186	0.000133661	-6.02668	0.994095	0.0210632
Excessive hairiness	GCC2_LIMS1	2	108500000	110000000	1	1	1	TRUE	AC010095.5	2_109233079_C_T_b37	109233079	rs6744135	C	T	347	7.70437e-09	0.850789	0.903673	1.91746e-09	1.64815e-07	1.16766e-09	1	0.00142124	-5.7748	0.965688	14.4159	0.000133694	-6.00463	0.994093	0.0203481
Excessive hairiness	GCC2_LIMS1	2	108500000	110000000	1	1	1	TRUE	AC010095.5	2_109175742_G_T_b37	109175742	rs7581929	G	T	347	3.05445e-09	0.862873	0.925977	4.65649e-09	3.18105e-07	2.93157e-09	0.967534	0.00143406	-5.92865	0.965389	15.2844	0.00012965	-5.85902	0.994271	0.020299
Excessive hairiness	GCC2_LIMS1	2	108500000	110000000	1	1	1	TRUE	AC010095.5	2_109263322_C_T_b37	109263322	rs7574800	C	T	347	9.21032e-09	0.850375	0.899402	1.67363e-09	1.43865e-07	1.05307e-09	1	0.00142177	-5.74466	0.965676	14.2483	0.000133661	-6.02668	0.994095	0.0196317
Excessive hairiness	GCC2_LIMS1	2	108500000	110000000	1	1	1	TRUE	AC010095.5	2_109276866_C_T_b37	109276866	rs58564286	C	T	347	1.00215e-08	0.850622	0.897575	1.53732e-09	1.32222e-07	1.03848e-09	1	0.00142097	-5.73037	0.965694	14.1691	0.000131164	-6.04041	0.994204	0.0195486
Excessive hairiness	GCC2_LIMS1	2	108500000	110000000	1	1	1	TRUE	AC010095.5	2_109215670_T_C_b37	109215670	rs12464522	T	C	347	8.54554e-09	0.851532	0.9017	1.92421e-09	1.78901e-07	1.03532e-09	0.995804	0.0014207	-5.75733	0.965701	14.3186	0.000132763	-6.00408	0.994134	0.0183515
Excessive hairiness	GCC2_LIMS1	2	108500000	110000000	1	1	1	TRUE	AC010095.5	2_109188156_A_G_b37	109188156	rs10188434	A	G	347	3.24646e-09	0.862543	0.925027	4.88433e-09	3.27799e-07	3.09807e-09	0.967534	0.0014338	-5.91862	0.965395	15.2271	0.000129627	-5.85107	0.994272	0.0183013
Excessive hairiness	GCC2_LIMS1	2	108500000	110000000	1	1	1	TRUE	AC010095.5	2_109259688_G_A_b37	109259688	rs12464601	G	A	347	9.95754e-09	0.84988	0.897368	1.68561e-09	1.45023e-07	1.05903e-09	1	0.00142044	-5.73145	0.965707	14.1751	0.000133678	-6.02554	0.994094	0.0181229
Excessive hairiness	GCC2_LIMS1	2	108500000	110000000	1	1	1	TRUE	AC010095.5	2_109260147_G_A_b37	109260147	rs59946778	G	A	347	9.95754e-09	0.84988	0.897368	1.68561e-09	1.45023e-07	1.05903e-09	1	0.00142044	-5.73145	0.965707	14.1751	0.000133678	-6.02554	0.994094	0.0181229
Excessive hairiness	GCC2_LIMS1	2	108500000	110000000	1	1	1	TRUE	AC010095.5	2_109260259_C_T_b37	109260259	rs10170690	C	T	347	9.95754e-09	0.84988	0.897368	1.68561e-09	1.45023e-07	1.05903e-09	1	0.00142044	-5.73145	0.965707	14.1751	0.000133678	-6.02554	0.994094	0.0181229
Excessive hairiness	GCC2_LIMS1	2	108500000	110000000	1	1	1	TRUE	AC010095.5	2_109265417_G_A_b37	109265417	rs61547788	G	A	347	9.95754e-09	0.84988	0.897368	1.68561e-09	1.45023e-07	1.05903e-09	1	0.00142044	-5.73145	0.965707	14.1751	0.000133678	-6.02554	0.994094	0.0181229
Excessive hairiness	GCC2_LIMS1	2	108500000	110000000	1	1	1	TRUE	AC010095.5	2_109246363_T_C_b37	109246363	rs4676203	T	C	347	9.44418e-09	0.850211	0.898798	1.84021e-09	1.7503e-07	1.05955e-09	1	0.00141991	-5.74042	0.965719	14.2248	0.000134117	-6.01134	0.994075	0.0175174
Excessive hairiness	GCC2_LIMS1	2	108500000	110000000	1	1	1	TRUE	AC010095.5	2_109261984_A_G_b37	109261984	rs62149924	A	G	347	9.95754e-09	0.84988	0.897368	1.78291e-09	1.49673e-07	1.12737e-09	1	0.00142044	-5.73145	0.965707	14.1751	0.000133657	-6.01644	0.994095	0.0171614
Excessive hairiness	GCC2_LIMS1	2	108500000	110000000	1	1	1	TRUE	AC010095.5	2_109267629_T_G_b37	109267629	rs2438267	T	G	347	1.07399e-08	0.850292	0.895682	1.81776e-09	1.42765e-07	1.18289e-09	0.950787	0.0014215	-5.71861	0.965682	14.1041	0.000134184	-6.0133	0.994072	0.0157115
Excessive hairiness	GCC2_LIMS1	2	108500000	110000000	1	1	1	TRUE	AC010095.5	2_109251048_G_C_b37	109251048	rs2053261	G	C	347	4.31099e-09	0.856768	0.917917	4.88433e-09	3.27799e-07	3.09807e-09	0.967534	0.00142951	-5.8718	0.965495	14.9608	0.000129627	-5.85107	0.994272	0.0140236
Excessive hairiness	GCC2_LIMS1	2	108500000	110000000	1	1	1	TRUE	AC010095.5	2_109260144_GA_G_b37	109260144	rs57933919	GA	G	347	4.31099e-09	0.856768	0.917917	4.923e-09	3.30382e-07	3.11946e-09	0.959969	0.00142951	-5.8718	0.965495	14.9608	0.000129636	-5.84975	0.994271	0.0139166
Excessive hairiness	GCC2_LIMS1	2	108500000	110000000	1	1	1	TRUE	AC010095.5	2_109249886_T_C_b37	109249886	rs10164699	T	C	347	4.31099e-09	0.856768	0.917917	4.96929e-09	2.84283e-07	3.4549e-09	0.967534	0.00142951	-5.8718	0.965495	14.9608	0.00013001	-5.8482	0.994255	0.0138079
Excessive hairiness	GCC2_LIMS1	2	108500000	110000000	1	1	1	TRUE	AC010095.5	2_109201345_C_T_b37	109201345	rs56711588	C	T	347	7.35034e-09	0.851449	0.905248	3.11692e-09	1.19103e-07	3.21819e-09	1	0.00142123	-5.78272	0.965688	14.4601	0.000129325	-5.92533	0.994285	0.0131153
Excessive hairiness	GCC2_LIMS1	2	108500000	110000000	1	1	1	TRUE	AC010095.5	2_109280327_G_C_b37	109280327	rs6750452	G	C	347	4.85804e-09	0.857269	0.915797	4.80228e-09	3.25626e-07	3.00182e-09	0.967534	0.00142951	-5.85196	0.965495	14.8486	0.000129634	-5.85388	0.994271	0.0127412
Excessive hairiness	GCC2_LIMS1	2	108500000	110000000	1	1	1	TRUE	AC010095.5	2_109239010_T_C_b37	109239010	rs11897612	T	C	347	5.02025e-09	0.857509	0.915483	4.70236e-09	3.72719e-07	2.65409e-09	0.967534	0.00142764	-5.8465	0.965539	14.8178	0.000130202	-5.8574	0.994247	0.0126331
Excessive hairiness	GCC2_LIMS1	2	108500000	110000000	1	1	1	TRUE	AC010095.5	2_109252241_TC_T_b37	109252241	rs5833297	TC	T	347	4.85804e-09	0.857269	0.915797	6.58671e-09	3.79191e-07	4.43134e-09	0.967534	0.00142951	-5.85196	0.965495	14.8486	0.000130106	-5.80115	0.994251	0.00940054
Excessive hairiness	GCC2_LIMS1	2	108500000	110000000	1	1	1	TRUE	AC010095.5	2_109262598_G_A_b37	109262598	rs12467880	G	A	347	4.85804e-09	0.857269	0.915797	7.29331e-09	3.74732e-07	5.33046e-09	0.967534	0.00142951	-5.85196	0.965495	14.8486	0.00012991	-5.78404	0.994259	0.00851324
Excessive hairiness	GCC2_LIMS1	2	108500000	110000000	1	1	1	TRUE	AC010095.5	2_109243957_T_A_b37	109243957	rs10209570	T	A	347	6.63166e-09	0.857349	0.909587	5.8957e-09	4.90619e-07	2.93956e-09	0.963499	0.00142844	-5.8	0.96552	14.5563	0.000130193	-5.81971	0.994247	0.00781457
Excessive hairiness	GCC2_LIMS1	2	108500000	110000000	1	1	1	TRUE	AC010095.5	2_109240242_C_T_b37	109240242	rs8179686	C	T	347	7.98632e-09	0.992933	0.934565	8.46806e-09	4.78169e-07	4.23122e-09	0.9369	0.00158398	-5.76875	0.961909	14.3715	0.000128872	-5.75886	0.994305	0.00455778
Excessive hairiness	GCC2_LIMS1	2	108500000	110000000	1	1	1	TRUE	AC010095.5	2_109153697_G_A_b37	109153697	rs1347707	G	A	347	3.30803e-09	0.983764	0.960422	2.54202e-08	7.34378e-07	1.69324e-08	0.811322	0.0015716	-5.91553	0.962195	15.1976	0.000132637	-5.57036	0.99414	0.00364373
Excessive hairiness	GCC2_LIMS1	2	108500000	110000000	1	1	1	TRUE	AC010095.5	2_109154695_C_T_b37	109154695	rs13419773	C	T	347	3.30803e-09	0.983764	0.960422	2.54202e-08	7.34378e-07	1.69324e-08	0.811322	0.0015716	-5.91553	0.962195	15.1976	0.000132637	-5.57036	0.99414	0.00364373
Excessive hairiness	GCC2_LIMS1	2	108500000	110000000	1	1	1	TRUE	AC010095.5	2_109210854_C_T_b37	109210854	rs1821867	C	T	347	8.60282e-09	0.852027	0.901895	1.1264e-08	4.29915e-07	8.10514e-09	1	0.00142123	-5.7562	0.965688	14.3123	0.00013236	-5.7105	0.994152	0.00329603
Excessive hairiness	GCC2_LIMS1	2	108500000	110000000	1	1	1	TRUE	AC010095.5	2_109163721_T_C_b37	109163721	rs10194708	T	C	347	3.22207e-09	0.985021	0.965742	2.99609e-08	8.42555e-07	1.82219e-08	0.811322	0.00157216	-5.91986	0.962182	15.2223	0.000132245	-5.54167	0.994157	0.00318342
Excessive hairiness	GCC2_LIMS1	2	108500000	110000000	1	1	1	TRUE	AC010095.5	2_109171882_C_T_b37	109171882	rs6737333	C	T	347	3.22207e-09	0.985021	0.965742	2.99609e-08	8.42555e-07	1.82219e-08	0.811322	0.00157216	-5.91986	0.962182	15.2223	0.000132245	-5.54167	0.994157	0.00318342
Excessive hairiness	GCC2_LIMS1	2	108500000	110000000	1	1	1	TRUE	AC010095.5	2_109170731_A_G_b37	109170731	rs1469964	A	G	347	8.7114e-09	0.854843	0.902093	1.43398e-08	3.91194e-07	1.34319e-08	0.836157	0.00142043	-5.75408	0.965707	14.3006	0.000133902	-5.66926	0.994084	0.00259179
Excessive hairiness	GCC2_LIMS1	2	108500000	110000000	1	1	1	TRUE	AC010095.5	2_109308341_C_T_b37	109308341	rs10195379	C	T	347	7.12641e-09	0.841622	0.902281	1.84594e-08	5.3624e-07	1.33496e-08	1	0.00142523	-5.78792	0.965595	14.4889	0.000136296	-5.62585	0.993979	0.00246981
Excessive hairiness	GCC2_LIMS1	2	108500000	110000000	1	1	1	TRUE	AC010095.5	2_109170054_T_C_b37	109170054	rs6747243	T	C	347	4.37253e-09	0.979842	0.944832	3.79324e-08	9.14201e-07	2.50465e-08	0.811322	0.00158088	-5.86945	0.961981	14.9355	0.000132273	-5.5002	0.994156	0.00190342
Excessive hairiness	GCC2_LIMS1	2	108500000	110000000	1	1	1	TRUE	AC010095.5	2_109309547_T_G_b37	109309547	rs10211361	T	G	347	6.47673e-09	0.840302	0.903806	3.06568e-08	1.13569e-06	1.6391e-08	0.991653	0.00142709	-5.80396	0.965552	14.5786	0.000132331	-5.53765	0.994153	0.00163625
Excessive hairiness	GCC2_LIMS1	2	108500000	110000000	1	1	1	TRUE	AC010095.5	2_109318185_A_T_b37	109318185	rs6732428	A	T	347	3.88268e-08	0.773189	0.832078	1.10432e-08	2.4572e-07	1.44506e-08	0.857291	0.00150556	-5.49611	0.963726	12.8974	0.000132759	-5.71386	0.994134	0.000817142
Excessive hairiness	GCC2_LIMS1	2	108500000	110000000	1	1	1	TRUE	AC010095.5	2_109139743_C_A_b37	109139743	rs12616898	C	A	347	1.27669e-05	0.633569	0.530187	1.48108e-07	6.89144e-06	5.5439e-08	0.739593	0.00117046	-4.36406	0.97157	7.47164	0.000137821	-5.25488	0.993912	2.99126e-07
Excessive hairiness	GCC2_LIMS1	2	108500000	110000000	1	1	1	TRUE	AC010095.5	2_109143327_T_C_b37	109143327	rs13431334	T	C	347	1.27669e-05	0.633569	0.530187	1.68179e-07	9.56669e-06	5.31589e-08	0.739593	0.00117046	-4.36406	0.97157	7.47164	0.000138724	-5.23148	0.993872	2.65505e-07
Excessive hairiness	GCC2_LIMS1	2	108500000	110000000	1	1	1	TRUE	AC010095.5	2_109133465_TTGTCAGA_T_b37	109133465	rs72123368	TTGTCAGA	T	347	1.23427e-05	0.633414	0.532844	2.45464e-07	1.08742e-05	8.41177e-08	0.739593	0.00117046	-4.37144	0.97157	7.50297	0.000138112	-5.16112	0.993899	1.90137e-07
Excessive hairiness	GCC2_LIMS1	2	108500000	110000000	1	1	1	TRUE	AC010095.5	2_109142651_TAAGAA_T_b37	109142651	rs140300015	TAAGAA	T	347	1.27669e-05	0.633569	0.530187	2.44257e-07	2.65034e-05	3.61353e-08	0.739593	0.00117046	-4.36406	0.97157	7.47164	0.000147086	-5.16204	0.993505	1.90028e-07
Excessive hairiness	GCC2_LIMS1	2	108500000	110000000	1	1	1	TRUE	AC010095.5	2_109131094_C_T_b37	109131094	rs6737416	C	T	347	1.27669e-05	0.633569	0.530187	2.45268e-07	8.93164e-06	9.54033e-08	0.739593	0.00117046	-4.36406	0.97157	7.47164	0.000141703	-5.1613	0.993742	1.8642e-07
Excessive hairiness	GCC2_LIMS1	2	108500000	110000000	1	1	1	TRUE	AC010095.5	2_109136499_G_A_b37	109136499	rs12466778	G	A	347	1.27669e-05	0.633569	0.530187	2.45464e-07	1.08742e-05	8.41177e-08	0.728727	0.00117046	-4.36406	0.97157	7.47164	0.000138112	-5.16112	0.993899	1.84274e-07
Excessive hairiness	GCC2_LIMS1	2	108500000	110000000	1	1	1	TRUE	AC010095.5	2_109138002_A_G_b37	109138002	rs12476887	A	G	347	1.27669e-05	0.633569	0.530187	2.4629e-07	1.11298e-05	8.29513e-08	0.739593	0.00117046	-4.36406	0.97157	7.47164	0.000138114	-5.16048	0.993899	1.83671e-07
Excessive hairiness	GCC2_LIMS1	2	108500000	110000000	1	1	1	TRUE	AC010095.5	2_109146948_T_C_b37	109146948	rs2118449	T	C	347	1.81331e-05	0.631713	0.50503	2.41838e-07	1.33118e-05	7.79528e-08	0.772805	0.00116829	-4.28672	0.971622	7.14618	0.000139911	-5.16391	0.99382	1.35728e-07
Excessive hairiness	GCC2_LIMS1	2	108500000	110000000	1	1	1	TRUE	AC010095.5	2_109132476_C_G_b37	109132476	rs60285775	C	G	347	1.27669e-05	0.633569	0.530187	3.81191e-07	1.46156e-05	1.33601e-07	0.731468	0.00117046	-4.36406	0.97157	7.47164	0.000140053	-5.07812	0.993814	1.21501e-07
Excessive hairiness	GCC2_LIMS1	2	108500000	110000000	1	1	1	TRUE	AC010095.5	2_109041000_G_A_b37	109041000	rs1976832	G	A	347	1.20947e-05	0.633414	0.53432	4.40584e-07	1.44545e-05	1.96176e-07	0.72781	0.00117046	-4.37587	0.97157	7.52178	0.00013842	-5.05053	0.993886	1.10641e-07
Excessive hairiness	GCC2_LIMS1	2	108500000	110000000	1	1	1	TRUE	AC010095.5	2_109132686_A_G_b37	109132686	rs13389995	A	G	347	1.27669e-05	0.633569	0.530187	4.27473e-07	1.36085e-05	1.90285e-07	0.734151	0.00117046	-4.36406	0.97157	7.47164	0.000137473	-5.05629	0.993927	1.08008e-07
Excessive hairiness	GCC2_LIMS1	2	108500000	110000000	1	1	1	TRUE	AC010095.5	2_109130969_T_C_b37	109130969	rs6749501	T	C	347	1.27669e-05	0.633569	0.530187	4.40847e-07	1.61841e-05	1.25578e-07	0.739593	0.00117046	-4.36406	0.97157	7.47164	0.000140247	-5.0504	0.993805	1.05742e-07
Excessive hairiness	GCC2_LIMS1	2	108500000	110000000	1	1	1	TRUE	AC010095.5	2_109128817_A_AAAAC_b37	109128817	rs112105993	A	AAAAC	347	1.27669e-05	0.633569	0.530187	4.77679e-07	1.73199e-05	2.10577e-07	0.714929	0.00117046	-4.36406	0.97157	7.47164	0.000138552	-5.03508	0.99388	9.74271e-08
Excessive hairiness	GCC2_LIMS1	2	108500000	110000000	1	1	1	TRUE	AC010095.5	2_109123950_T_A_b37	109123950	rs9973734	T	A	347	1.27669e-05	0.633569	0.530187	5.18955e-07	1.21109e-05	3.20523e-07	0.72781	0.00117046	-4.36406	0.97157	7.47164	0.000148033	-5.01918	0.993464	9.25115e-08
Excessive hairiness	GCC2_LIMS1	2	108500000	110000000	1	1	1	TRUE	AC010095.5	2_109036931_C_T_b37	109036931	rs11123689	C	T	347	1.20947e-05	0.633414	0.53432	5.28574e-07	1.03818e-05	3.79196e-07	0.731468	0.00117046	-4.37587	0.97157	7.52178	0.000136895	-5.01562	0.993953	9.2482e-08
Excessive hairiness	GCC2_LIMS1	2	108500000	110000000	1	1	1	TRUE	AC010095.5	2_109033833_C_G_b37	109033833	rs1533735	C	G	347	1.20947e-05	0.633414	0.53432	5.71217e-07	1.23895e-05	3.6803e-07	0.731468	0.00117046	-4.37587	0.97157	7.52178	0.000136731	-5.00071	0.99396	8.58216e-08
Excessive hairiness	GCC2_LIMS1	2	108500000	110000000	1	1	1	TRUE	AC010095.5	2_109037453_A_T_b37	109037453	rs10202243	A	T	347	1.20947e-05	0.633414	0.53432	5.9433e-07	1.369e-05	3.17853e-07	0.731468	0.00117046	-4.37587	0.97157	7.52178	0.000137635	-4.99304	0.99392	8.28457e-08
Excessive hairiness	GCC2_LIMS1	2	108500000	110000000	1	1	1	TRUE	AC010095.5	2_109121407_C_A_b37	109121407	rs75910980	C	A	347	1.27669e-05	0.633569	0.530187	5.67885e-07	1.57976e-05	2.37444e-07	0.723216	0.00117046	-4.36406	0.97157	7.47164	0.000137455	-5.00183	0.993928	8.22611e-08
Excessive hairiness	GCC2_LIMS1	2	108500000	110000000	1	1	1	TRUE	AC010095.5	2_109091479_C_G_b37	109091479	rs6719131	C	G	347	1.27669e-05	0.633569	0.530187	5.95208e-07	1.0226e-05	5.01507e-07	0.724165	0.00117046	-4.36406	0.97157	7.47164	0.000138232	-4.99278	0.993894	7.88338e-08
Excessive hairiness	GCC2_LIMS1	2	108500000	110000000	1	1	1	TRUE	AC010095.5	2_109056609_G_T_b37	109056609	rs1112806	G	T	347	1.20947e-05	0.633414	0.53432	6.35872e-07	1.39933e-05	3.5306e-07	0.723058	0.00117046	-4.37587	0.97157	7.52178	0.000138561	-4.97999	0.993879	7.78765e-08
Excessive hairiness	GCC2_LIMS1	2	108500000	110000000	1	1	1	TRUE	AC010095.5	2_109122335_G_C_b37	109122335	rs62148107	G	C	347	1.27669e-05	0.633569	0.530187	6.15368e-07	1.85124e-05	2.48255e-07	0.72781	0.00117046	-4.36406	0.97157	7.47164	0.000137649	-4.98635	0.993919	7.62225e-08
Excessive hairiness	GCC2_LIMS1	2	108500000	110000000	1	1	1	TRUE	AC010095.5	2_109112507_T_C_b37	109112507	rs4012146	T	C	347	1.27669e-05	0.633569	0.530187	6.2833e-07	1.80155e-05	2.6881e-07	0.72781	0.00117046	-4.36406	0.97157	7.47164	0.000137415	-4.98229	0.99393	7.46528e-08
Excessive hairiness	GCC2_LIMS1	2	108500000	110000000	1	1	1	TRUE	AC010095.5	2_109077450_C_A_b37	109077450	rs13414406	C	A	347	1.27669e-05	0.633569	0.530187	6.54283e-07	1.84253e-05	2.80997e-07	0.72781	0.00117046	-4.36406	0.97157	7.47164	0.00013737	-4.97445	0.993932	7.1801e-08
Excessive hairiness	GCC2_LIMS1	2	108500000	110000000	1	1	1	TRUE	AC010095.5	2_109095636_A_G_b37	109095636	rs1025695	A	G	347	1.27669e-05	0.633569	0.530187	6.54283e-07	1.84253e-05	2.80997e-07	0.72781	0.00117046	-4.36406	0.97157	7.47164	0.00013737	-4.97445	0.993932	7.1801e-08
Excessive hairiness	GCC2_LIMS1	2	108500000	110000000	1	1	1	TRUE	AC010095.5	2_109106134_T_TG_b37	109106134	rs58901561	T	TG	347	1.27669e-05	0.633569	0.530187	6.54283e-07	1.84253e-05	2.80997e-07	0.72781	0.00117046	-4.36406	0.97157	7.47164	0.00013737	-4.97445	0.993932	7.1801e-08
Excessive hairiness	GCC2_LIMS1	2	108500000	110000000	1	1	1	TRUE	AC010095.5	2_109106381_A_G_b37	109106381	rs12104502	A	G	347	1.27669e-05	0.633569	0.530187	6.54283e-07	1.84253e-05	2.80997e-07	0.72781	0.00117046	-4.36406	0.97157	7.47164	0.00013737	-4.97445	0.993932	7.1801e-08
Excessive hairiness	GCC2_LIMS1	2	108500000	110000000	1	1	1	TRUE	AC010095.5	2_109110026_T_C_b37	109110026	rs6710336	T	C	347	1.27669e-05	0.633569	0.530187	6.54283e-07	1.84253e-05	2.80997e-07	0.72781	0.00117046	-4.36406	0.97157	7.47164	0.00013737	-4.97445	0.993932	7.1801e-08
Excessive hairiness	GCC2_LIMS1	2	108500000	110000000	1	1	1	TRUE	AC010095.5	2_109116868_T_C_b37	109116868	rs1814418	T	C	347	1.27669e-05	0.633569	0.530187	6.54283e-07	1.84253e-05	2.80997e-07	0.72781	0.00117046	-4.36406	0.97157	7.47164	0.00013737	-4.97445	0.993932	7.1801e-08
Excessive hairiness	GCC2_LIMS1	2	108500000	110000000	1	1	1	TRUE	AC010095.5	2_109117114_G_C_b37	109117114	rs2378150	G	C	347	1.27669e-05	0.633569	0.530187	6.54283e-07	1.84253e-05	2.80997e-07	0.72781	0.00117046	-4.36406	0.97157	7.47164	0.00013737	-4.97445	0.993932	7.1801e-08
Excessive hairiness	GCC2_LIMS1	2	108500000	110000000	1	1	1	TRUE	AC010095.5	2_109123332_A_G_b37	109123332	rs11123701	A	G	347	1.27669e-05	0.633569	0.530187	6.54283e-07	1.84253e-05	2.80997e-07	0.72781	0.00117046	-4.36406	0.97157	7.47164	0.00013737	-4.97445	0.993932	7.1801e-08
Excessive hairiness	GCC2_LIMS1	2	108500000	110000000	1	1	1	TRUE	AC010095.5	2_109054851_T_A_b37	109054851	rs11123691	T	A	347	1.20947e-05	0.633414	0.53432	6.92733e-07	2.05175e-05	2.75811e-07	0.72781	0.00117046	-4.37587	0.97157	7.52178	0.000137527	-4.96337	0.993925	7.15078e-08
Excessive hairiness	GCC2_LIMS1	2	108500000	110000000	1	1	1	TRUE	AC010095.5	2_109121450_T_A_b37	109121450	rs13408176	T	A	347	1.27669e-05	0.633569	0.530187	6.64913e-07	1.90969e-05	2.80896e-07	0.72781	0.00117046	-4.36406	0.97157	7.47164	0.000137387	-4.97134	0.993931	7.07114e-08
Excessive hairiness	GCC2_LIMS1	2	108500000	110000000	1	1	1	TRUE	AC010095.5	2_109055908_T_C_b37	109055908	rs10169264	T	C	347	1.20947e-05	0.633414	0.53432	7.04256e-07	1.86963e-05	3.2727e-07	0.72781	0.00117046	-4.37587	0.97157	7.52178	0.000137537	-4.96019	0.993924	7.03974e-08
Excessive hairiness	GCC2_LIMS1	2	108500000	110000000	1	1	1	TRUE	AC010095.5	2_109111660_T_G_b37	109111660	rs11123697	T	G	347	1.27669e-05	0.633569	0.530187	7.32228e-07	2.35105e-05	2.49629e-07	0.72781	0.00117046	-4.36406	0.97157	7.47164	0.000137605	-4.95261	0.993921	6.45148e-08
Excessive hairiness	GCC2_LIMS1	2	108500000	110000000	1	1	1	TRUE	AC010095.5	2_109123193_T_C_b37	109123193	rs11123700	T	C	347	1.27669e-05	0.633569	0.530187	7.36825e-07	2.052e-05	3.10783e-07	0.72781	0.00117046	-4.36406	0.97157	7.47164	0.000137379	-4.95139	0.993931	6.40827e-08
Excessive hairiness	GCC2_LIMS1	2	108500000	110000000	1	1	1	TRUE	AC010095.5	2_109060169_C_T_b37	109060169	rs10172708	C	T	347	1.20947e-05	0.633414	0.53432	7.91559e-07	2.13631e-05	3.41347e-07	0.72781	0.00117046	-4.37587	0.97157	7.52178	0.000137579	-4.93745	0.993923	6.29558e-08
Excessive hairiness	GCC2_LIMS1	2	108500000	110000000	1	1	1	TRUE	AC010095.5	2_109117161_G_T_b37	109117161	rs3856401	G	T	347	1.27669e-05	0.633569	0.530187	7.55855e-07	2.35637e-05	3.10729e-07	0.704542	0.00117046	-4.36406	0.97157	7.47164	0.000138455	-4.94645	0.993884	6.27524e-08
Excessive hairiness	GCC2_LIMS1	2	108500000	110000000	1	1	1	TRUE	AC010095.5	2_109127519_C_T_b37	109127519	rs4012101	C	T	347	1.61565e-05	0.628828	0.515353	6.12643e-07	1.66221e-05	2.61525e-07	0.72781	0.00117458	-4.3123	0.971473	7.25427	0.000137581	-4.98718	0.993922	6.15717e-08
Excessive hairiness	GCC2_LIMS1	2	108500000	110000000	1	1	1	TRUE	AC010095.5	2_109122414_A_T_b37	109122414	rs2917976	A	T	347	1.27669e-05	0.633569	0.530187	8.77085e-07	2.17753e-05	3.79931e-07	0.72781	0.00117046	-4.36406	0.97157	7.47164	0.000137487	-4.91739	0.993927	5.42604e-08
Excessive hairiness	GCC2_LIMS1	2	108500000	110000000	1	1	1	TRUE	AC010095.5	2_109128607_G_A_b37	109128607	rs10779897	G	A	347	1.47396e-05	0.630479	0.520779	8.33735e-07	2.63461e-05	3.30182e-07	0.745277	0.00116733	-4.33254	0.971644	7.33788	0.000140992	-4.92729	0.993773	5.03535e-08
Excessive hairiness	GCC2_LIMS1	2	108500000	110000000	1	1	1	TRUE	AC010095.5	2_109143238_T_C_b37	109143238	rs10209909	T	C	347	1.81331e-05	0.631558	0.50503	7.32378e-07	3.51274e-05	1.33599e-07	0.763748	0.00116829	-4.28672	0.971622	7.14618	0.000140747	-4.95259	0.993783	4.70327e-08
Excessive hairiness	GCC2_LIMS1	2	108500000	110000000	1	1	1	TRUE	AC010095.5	2_109144544_G_A_b37	109144544	rs10183602	G	A	347	1.48029e-05	0.628295	0.521702	1.39225e-06	4.93802e-05	2.52983e-07	0.763748	0.00116973	-4.3316	0.971588	7.33437	0.000140157	-4.8261	0.993809	3.06504e-08
Excessive hairiness	GCC2_LIMS1	2	108500000	110000000	1	1	1	TRUE	AC010095.5	2_109058253_C_G_b37	109058253	rs10166029	C	G	347	1.20947e-05	0.633414	0.53432	1.71326e-06	4.77513e-05	4.6509e-07	0.72781	0.00117046	-4.37587	0.97157	7.52178	0.000138352	-4.78462	0.993889	3.01573e-08
Excessive hairiness	GCC2_LIMS1	2	108500000	110000000	1	1	1	TRUE	AC010095.5	2_109129163_T_G_b37	109129163	rs10865021	T	G	347	1.27669e-05	0.633414	0.530187	1.80589e-06	5.90384e-05	2.4993e-07	0.730485	0.00117046	-4.36406	0.97157	7.47164	0.00013723	-4.77402	0.993938	2.71789e-08
Excessive hairiness	GCC2_LIMS1	2	108500000	110000000	1	1	1	TRUE	AC010095.5	2_109144613_G_A_b37	109144613	rs57754438	G	A	347	1.04047e-05	0.630149	0.546506	2.24956e-06	5.56807e-05	4.63318e-07	0.730485	0.00117189	-4.40859	0.971537	7.66165	0.000138724	-4.72959	0.993872	2.67701e-08
Excessive hairiness	GCC2_LIMS1	2	108500000	110000000	1	1	1	TRUE	AC010095.5	2_109148110_C_G_b37	109148110	rs11123704	C	G	347	1.81331e-05	0.631558	0.50503	1.33948e-06	4.24421e-05	3.07209e-07	0.763748	0.00116829	-4.28672	0.971622	7.14618	0.000142187	-4.83381	0.99372	2.65112e-08
Excessive hairiness	GCC2_LIMS1	2	108500000	110000000	1	1	1	TRUE	AC010095.5	2_109139625_G_A_b37	109139625	rs12616909	G	A	347	1.81331e-05	0.631558	0.50503	1.34128e-06	4.49824e-05	2.82863e-07	0.763748	0.00116829	-4.28672	0.971622	7.14618	0.000140683	-4.83354	0.993786	2.63577e-08
Excessive hairiness	GCC2_LIMS1	2	108500000	110000000	1	1	1	TRUE	AC010095.5	2_109129728_G_C_b37	109129728	rs12470572	G	C	347	1.81331e-05	0.631713	0.50503	1.38085e-06	5.32023e-05	2.11179e-07	0.741266	0.00116829	-4.28672	0.971622	7.14618	0.00013891	-4.82774	0.993864	2.54968e-08
Excessive hairiness	GCC2_LIMS1	2	108500000	110000000	1	1	1	TRUE	AC010095.5	2_109057942_G_C_b37	109057942	rs10210738	G	C	347	1.20947e-05	0.633414	0.53432	2.0551e-06	3.1421e-05	1.20857e-06	0.700161	0.00117046	-4.37587	0.97157	7.52178	0.000139372	-4.74791	0.993844	2.54236e-08
Excessive hairiness	GCC2_LIMS1	2	108500000	110000000	1	1	1	TRUE	AC010095.5	2_109162487_T_C_b37	109162487	rs10460484	T	C	347	1.29644e-05	0.633879	0.528995	2.15414e-06	5.14592e-05	7.02963e-07	0.735094	0.00117046	-4.3607	0.97157	7.4574	0.000136054	-4.73841	0.99399	2.25605e-08
Excessive hairiness	GCC2_LIMS1	2	108500000	110000000	1	1	1	TRUE	AC010095.5	2_109134114_A_G_b37	109134114	rs72627471	A	G	347	1.27669e-05	0.633414	0.530187	2.2745e-06	5.51128e-05	5.48957e-07	0.730485	0.00117046	-4.36406	0.97157	7.47164	0.00013971	-4.72737	0.993829	2.19739e-08
Excessive hairiness	GCC2_LIMS1	2	108500000	110000000	1	1	1	TRUE	AC010095.5	2_109057956_G_A_b37	109057956	rs28474759	G	A	347	1.71052e-05	0.631404	0.509489	1.77385e-06	5.09206e-05	5.3412e-07	0.748722	0.00116854	-4.29967	0.971616	7.20025	0.000138844	-4.77761	0.993867	2.1181e-08
Excessive hairiness	GCC2_LIMS1	2	108500000	110000000	1	1	1	TRUE	AC010095.5	2_109173294_A_G_b37	109173294	rs893405	A	G	347	1.81331e-05	0.631558	0.50503	1.69364e-06	6.24231e-05	2.95906e-07	0.765088	0.00116829	-4.28672	0.971622	7.14618	0.000141189	-4.78692	0.993764	2.11244e-08
Excessive hairiness	GCC2_LIMS1	2	108500000	110000000	1	1	1	TRUE	AC010095.5	2_109132446_G_T_b37	109132446	rs58467037	G	T	347	1.27669e-05	0.633414	0.530187	2.41876e-06	5.48903e-05	6.61428e-07	0.722536	0.00117046	-4.36406	0.97157	7.47164	0.000140205	-4.71485	0.993807	2.0752e-08
Excessive hairiness	GCC2_LIMS1	2	108500000	110000000	1	1	1	TRUE	AC010095.5	2_109092121_G_A_b37	109092121	rs3213886	G	A	347	1.81331e-05	0.631558	0.50503	1.74138e-06	4.89669e-05	4.07005e-07	0.748722	0.00116829	-4.28672	0.971622	7.14618	0.0001406	-4.78135	0.99379	2.05354e-08
Excessive hairiness	GCC2_LIMS1	2	108500000	110000000	1	1	1	TRUE	AC010095.5	2_109132458_T_C_b37	109132458	rs61526105	T	C	347	1.27669e-05	0.633414	0.530187	2.73121e-06	6.05906e-05	6.59599e-07	0.722536	0.00117046	-4.36406	0.97157	7.47164	0.000139939	-4.69008	0.993819	1.84688e-08
Excessive hairiness	GCC2_LIMS1	2	108500000	110000000	1	1	1	TRUE	AC010095.5	2_109123684_CA_C_b37	109123684	rs67425866	CA	C	347	1.27669e-05	0.633569	0.530187	2.8174e-06	4.93341e-05	1.4529e-06	0.72781	0.00117046	-4.36406	0.97157	7.47164	0.000140183	-4.68371	0.993808	1.79424e-08
Excessive hairiness	GCC2_LIMS1	2	108500000	110000000	1	1	1	TRUE	AC010095.5	2_109124356_C_A_b37	109124356	rs13386343	C	A	347	1.17185e-05	0.632485	0.537098	3.09849e-06	7.4131e-05	7.01364e-07	0.714295	0.00116996	-4.38276	0.971582	7.55099	0.0001392	-4.66416	0.993851	1.76842e-08
Excessive hairiness	GCC2_LIMS1	2	108500000	110000000	1	1	1	TRUE	AC010095.5	2_109280501_T_C_b37	109280501	rs62151369	T	C	347	2.91435e-05	0.629691	0.469494	1.35301e-06	5.76658e-05	2.13809e-07	0.768571	0.00116539	-4.18006	0.97169	6.70684	0.000141253	-4.8318	0.993761	1.68747e-08
Excessive hairiness	GCC2_LIMS1	2	108500000	110000000	1	1	1	TRUE	AC010095.5	2_109174381_A_G_b37	109174381	rs10432615	A	G	347	1.81331e-05	0.631558	0.50503	2.15652e-06	6.30738e-05	4.40811e-07	0.768571	0.00116829	-4.28672	0.971622	7.14618	0.000140517	-4.73819	0.993794	1.67394e-08
Excessive hairiness	GCC2_LIMS1	2	108500000	110000000	1	1	1	TRUE	AC010095.5	2_109147760_G_A_b37	109147760	rs13413892	G	A	347	1.81331e-05	0.631558	0.50503	2.17137e-06	6.49673e-05	4.20867e-07	0.763748	0.00116829	-4.28672	0.971622	7.14618	0.000140567	-4.73677	0.993791	1.66303e-08
Excessive hairiness	GCC2_LIMS1	2	108500000	110000000	1	1	1	TRUE	AC010095.5	2_109151701_A_G_b37	109151701	rs13402500	A	G	347	1.81331e-05	0.631558	0.50503	2.17137e-06	6.49673e-05	4.20867e-07	0.768571	0.00116829	-4.28672	0.971622	7.14618	0.000140567	-4.73677	0.993791	1.66303e-08
Excessive hairiness	GCC2_LIMS1	2	108500000	110000000	1	1	1	TRUE	AC010095.5	2_109152929_T_C_b37	109152929	rs13394465	T	C	347	1.81331e-05	0.631558	0.50503	2.17137e-06	6.49673e-05	4.20867e-07	0.768571	0.00116829	-4.28672	0.971622	7.14618	0.000140567	-4.73677	0.993791	1.66303e-08
Excessive hairiness	GCC2_LIMS1	2	108500000	110000000	1	1	1	TRUE	AC010095.5	2_109160045_C_G_b37	109160045	rs10171507	C	G	347	1.81331e-05	0.631558	0.50503	2.17137e-06	6.49673e-05	4.20867e-07	0.768571	0.00116829	-4.28672	0.971622	7.14618	0.000140567	-4.73677	0.993791	1.66303e-08
Excessive hairiness	GCC2_LIMS1	2	108500000	110000000	1	1	1	TRUE	AC010095.5	2_109165372_A_G_b37	109165372	rs12473539	A	G	347	1.81331e-05	0.631558	0.50503	2.17137e-06	6.49673e-05	4.20867e-07	0.768571	0.00116829	-4.28672	0.971622	7.14618	0.000140567	-4.73677	0.993791	1.66303e-08
Excessive hairiness	GCC2_LIMS1	2	108500000	110000000	1	1	1	TRUE	AC010095.5	2_109170420_A_G_b37	109170420	rs1469965	A	G	347	1.81331e-05	0.631558	0.50503	2.17137e-06	6.49673e-05	4.20867e-07	0.768571	0.00116829	-4.28672	0.971622	7.14618	0.000140567	-4.73677	0.993791	1.66303e-08
Excessive hairiness	GCC2_LIMS1	2	108500000	110000000	1	1	1	TRUE	AC010095.5	2_109196763_T_G_b37	109196763	rs10187016	T	G	347	2.52793e-05	0.630172	0.480365	1.61199e-06	4.58234e-05	4.13949e-07	0.743437	0.00116587	-4.21229	0.971679	6.83837	0.000140952	-4.79681	0.993774	1.62651e-08
Excessive hairiness	GCC2_LIMS1	2	108500000	110000000	1	1	1	TRUE	AC010095.5	2_109195859_T_C_b37	109195859	rs11123708	T	C	347	2.52793e-05	0.630172	0.480365	1.71285e-06	6.75348e-05	2.46e-07	0.768571	0.00116587	-4.21229	0.971679	6.83837	0.000140781	-4.78465	0.993782	1.53418e-08
Excessive hairiness	GCC2_LIMS1	2	108500000	110000000	1	1	1	TRUE	AC010095.5	2_109185781_A_C_b37	109185781	rs10179040	A	C	347	2.03475e-05	0.630941	0.496628	2.17137e-06	6.49673e-05	4.20867e-07	0.768571	0.00116756	-4.26104	0.971639	7.03941	0.000140567	-4.73677	0.993791	1.49462e-08
Excessive hairiness	GCC2_LIMS1	2	108500000	110000000	1	1	1	TRUE	AC010095.5	2_109183357_G_A_b37	109183357	rs11123707	G	A	347	2.09654e-05	0.631096	0.49427	2.17137e-06	6.49673e-05	4.20867e-07	0.768571	0.00116732	-4.25435	0.971644	7.01168	0.000140567	-4.73677	0.993791	1.45375e-08
Excessive hairiness	GCC2_LIMS1	2	108500000	110000000	1	1	1	TRUE	AC010095.5	2_109126086_G_C_b37	109126086	rs2077472	G	C	347	1.27669e-05	0.633414	0.530187	3.61354e-06	7.4903e-05	9.73363e-07	0.718911	0.00117046	-4.36406	0.97157	7.47164	0.000138283	-4.63244	0.993892	1.40682e-08
Excessive hairiness	GCC2_LIMS1	2	108500000	110000000	1	1	1	TRUE	AC010095.5	2_109277239_C_T_b37	109277239	rs12472770	C	T	347	2.91435e-05	0.629691	0.469494	1.71668e-06	3.86682e-05	6.89587e-07	0.768571	0.00116539	-4.18006	0.97169	6.70684	0.000141586	-4.78419	0.993747	1.34546e-08
Excessive hairiness	GCC2_LIMS1	2	108500000	110000000	1	1	1	TRUE	AC010095.5	2_109148971_TTTTTG_T_b37	109148971	rs140622671	TTTTTG	T	347	1.27669e-05	0.633414	0.530187	3.8152e-06	7.41796e-05	8.67117e-07	0.735094	0.00117046	-4.36406	0.97157	7.47164	0.000139249	-4.6212	0.993849	1.33998e-08
Excessive hairiness	GCC2_LIMS1	2	108500000	110000000	1	1	1	TRUE	AC010095.5	2_109291899_CT_C_b37	109291899	rs55875937	CT	C	347	2.94948e-05	0.629231	0.468864	1.7119e-06	6.45546e-05	2.94631e-07	0.765088	0.00116539	-4.17733	0.97169	6.69578	0.000141234	-4.78477	0.993762	1.33292e-08
Excessive hairiness	GCC2_LIMS1	2	108500000	110000000	1	1	1	TRUE	AC010095.5	2_109047190_A_G_b37	109047190	rs13388725	A	G	347	1.20947e-05	0.633259	0.53432	4.04485e-06	7.00906e-05	1.33594e-06	0.718911	0.00117046	-4.37587	0.97157	7.52178	0.000138806	-4.60906	0.993869	1.33074e-08
Excessive hairiness	GCC2_LIMS1	2	108500000	110000000	1	1	1	TRUE	AC010095.5	2_109198530_T_C_b37	109198530	rs13413437	T	C	347	2.52793e-05	0.630172	0.480365	2.05487e-06	6.32893e-05	3.97183e-07	0.768571	0.00116587	-4.21229	0.971679	6.83837	0.000140598	-4.74795	0.99379	1.28867e-08
Excessive hairiness	GCC2_LIMS1	2	108500000	110000000	1	1	1	TRUE	AC010095.5	2_109161482_G_A_b37	109161482	rs10175540	G	A	347	1.27669e-05	0.633414	0.530187	4.05902e-06	7.89308e-05	7.66553e-07	0.735094	0.00117046	-4.36406	0.97157	7.47164	0.000139653	-4.60834	0.993831	1.26484e-08
Excessive hairiness	GCC2_LIMS1	2	108500000	110000000	1	1	1	TRUE	AC010095.5	2_109208395_C_T_b37	109208395	rs56286981	C	T	347	2.91435e-05	0.629691	0.469494	1.82659e-06	6.13179e-05	3.02564e-07	0.768571	0.00116539	-4.18006	0.97169	6.70684	0.000140257	-4.77174	0.993805	1.26312e-08
Excessive hairiness	GCC2_LIMS1	2	108500000	110000000	1	1	1	TRUE	AC010095.5	2_109156275_G_A_b37	109156275	rs6754683	G	A	347	1.26836e-05	0.634498	0.52854	4.10585e-06	7.44686e-05	1.25478e-06	0.735094	0.00117717	-4.36549	0.971412	7.47898	0.000136308	-4.60596	0.993978	1.24714e-08
Excessive hairiness	GCC2_LIMS1	2	108500000	110000000	1	1	1	TRUE	AC010095.5	2_109156724_G_A_b37	109156724	rs56387115	G	A	347	1.29644e-05	0.633879	0.528995	4.32415e-06	8.78106e-05	9.8584e-07	0.735094	0.00117046	-4.3607	0.97157	7.4574	0.000143039	-4.59517	0.993683	1.18625e-08
Excessive hairiness	GCC2_LIMS1	2	108500000	110000000	1	1	1	TRUE	AC010095.5	2_109160675_G_A_b37	109160675	rs12613554	G	A	347	1.98135e-05	0.631404	0.498484	2.91688e-06	8.55793e-05	4.37014e-07	0.768571	0.00116805	-4.26698	0.971627	7.06411	0.000141125	-4.67657	0.993767	1.15802e-08
Excessive hairiness	GCC2_LIMS1	2	108500000	110000000	1	1	1	TRUE	AC010095.5	2_109092862_G_A_b37	109092862	rs6723641	G	A	347	1.81331e-05	0.631558	0.50503	3.19148e-06	9.9379e-05	5.34315e-07	0.744703	0.00116829	-4.28672	0.971622	7.14618	0.000139767	-4.6581	0.993826	1.14907e-08
Excessive hairiness	GCC2_LIMS1	2	108500000	110000000	1	1	1	TRUE	AC010095.5	2_109148638_C_T_b37	109148638	rs12620163	C	T	347	1.27669e-05	0.633414	0.530187	4.51477e-06	7.57919e-05	1.43615e-06	0.730485	0.00117046	-4.36406	0.97157	7.47164	0.000140181	-4.58615	0.993808	1.14473e-08
Excessive hairiness	GCC2_LIMS1	2	108500000	110000000	1	1	1	TRUE	AC010095.5	2_109220483_A_G_b37	109220483	rs12473859	A	G	347	2.91435e-05	0.629691	0.469494	2.05377e-06	5.96243e-05	4.34861e-07	0.768571	0.00116539	-4.18006	0.97169	6.70684	0.000140607	-4.74808	0.99379	1.1306e-08
Excessive hairiness	GCC2_LIMS1	2	108500000	110000000	1	1	1	TRUE	AC010095.5	2_109155954_C_T_b37	109155954	rs12476488	C	T	347	1.29644e-05	0.633879	0.528995	4.47455e-06	7.84218e-05	1.40773e-06	0.735094	0.00117046	-4.3607	0.97157	7.4574	0.000136273	-4.58804	0.99398	1.12444e-08
Excessive hairiness	GCC2_LIMS1	2	108500000	110000000	1	1	1	TRUE	AC010095.5	2_109159811_A_G_b37	109159811	rs10192524	A	G	347	1.29644e-05	0.633879	0.528995	4.47455e-06	7.84218e-05	1.40773e-06	0.735094	0.00117046	-4.3607	0.97157	7.4574	0.000136273	-4.58804	0.99398	1.12444e-08
Excessive hairiness	GCC2_LIMS1	2	108500000	110000000	1	1	1	TRUE	AC010095.5	2_109170066_T_C_b37	109170066	rs6747255	T	C	347	1.29644e-05	0.633879	0.528995	4.47455e-06	7.84218e-05	1.40773e-06	0.735094	0.00117046	-4.3607	0.97157	7.4574	0.000136273	-4.58804	0.99398	1.12444e-08
Excessive hairiness	GCC2_LIMS1	2	108500000	110000000	1	1	1	TRUE	AC010095.5	2_109171461_C_A_b37	109171461	rs9631040	C	A	347	1.29644e-05	0.633879	0.528995	4.47455e-06	7.84218e-05	1.40773e-06	0.735094	0.00117046	-4.3607	0.97157	7.4574	0.000136273	-4.58804	0.99398	1.12444e-08
Excessive hairiness	GCC2_LIMS1	2	108500000	110000000	1	1	1	TRUE	AC010095.5	2_109154436_A_T_b37	109154436	rs55728321	A	T	347	1.29644e-05	0.633879	0.528995	4.50385e-06	7.65825e-05	1.66675e-06	0.735094	0.00117046	-4.3607	0.97157	7.4574	0.000136521	-4.58668	0.993969	1.1184e-08
Excessive hairiness	GCC2_LIMS1	2	108500000	110000000	1	1	1	TRUE	AC010095.5	2_109238981_T_C_b37	109238981	rs62149920	T	C	347	2.91435e-05	0.629691	0.469494	2.08205e-06	7.81595e-05	2.81272e-07	0.768571	0.00116539	-4.18006	0.97169	6.70684	0.000140961	-4.7453	0.993774	1.11705e-08
Excessive hairiness	GCC2_LIMS1	2	108500000	110000000	1	1	1	TRUE	AC010095.5	2_109197748_C_T_b37	109197748	rs10177848	C	T	347	2.52793e-05	0.630172	0.480365	2.3958e-06	6.79672e-05	4.79707e-07	0.768571	0.00116587	-4.21229	0.971679	6.83837	0.000140489	-4.71681	0.993795	1.11275e-08
Excessive hairiness	GCC2_LIMS1	2	108500000	110000000	1	1	1	TRUE	AC010095.5	2_109072047_CAG_C_b37	109072047	rs35526859	CAG	C	347	1.27669e-05	0.633414	0.530187	4.7362e-06	8.31538e-05	1.26825e-06	0.71533	0.00117046	-4.36406	0.97157	7.47164	0.000137983	-4.57612	0.993905	1.0862e-08
Excessive hairiness	GCC2_LIMS1	2	108500000	110000000	1	1	1	TRUE	AC010095.5	2_109206464_T_G_b37	109206464	rs13422997	T	G	347	2.91435e-05	0.629691	0.469494	2.17137e-06	6.49673e-05	4.20867e-07	0.768571	0.00116539	-4.18006	0.97169	6.70684	0.000140567	-4.73677	0.993791	1.07176e-08
Excessive hairiness	GCC2_LIMS1	2	108500000	110000000	1	1	1	TRUE	AC010095.5	2_109220910_G_A_b37	109220910	rs7565372	G	A	347	2.91435e-05	0.629691	0.469494	2.17137e-06	6.49673e-05	4.20867e-07	0.768571	0.00116539	-4.18006	0.97169	6.70684	0.000140567	-4.73677	0.993791	1.07176e-08
Excessive hairiness	GCC2_LIMS1	2	108500000	110000000	1	1	1	TRUE	AC010095.5	2_109279517_A_G_b37	109279517	rs3863927	A	G	347	2.91435e-05	0.629691	0.469494	2.17137e-06	6.49673e-05	4.20867e-07	0.768571	0.00116539	-4.18006	0.97169	6.70684	0.000140567	-4.73677	0.993791	1.07176e-08
Excessive hairiness	GCC2_LIMS1	2	108500000	110000000	1	1	1	TRUE	AC010095.5	2_109033625_T_C_b37	109033625	rs56154404	T	C	347	1.20947e-05	0.633259	0.53432	5.05755e-06	6.09691e-05	2.51294e-06	0.722536	0.00117046	-4.37587	0.97157	7.52178	0.000137551	-4.5624	0.993924	1.07157e-08
Excessive hairiness	GCC2_LIMS1	2	108500000	110000000	1	1	1	TRUE	AC010095.5	2_109278500_G_A_b37	109278500	rs12619855	G	A	347	2.91435e-05	0.629691	0.469494	2.17865e-06	6.59661e-05	4.15371e-07	0.768571	0.00116539	-4.18006	0.97169	6.70684	0.000140586	-4.7361	0.993791	1.06847e-08
Excessive hairiness	GCC2_LIMS1	2	108500000	110000000	1	1	1	TRUE	AC010095.5	2_109285736_C_T_b37	109285736	rs77041714	C	T	347	2.91435e-05	0.629691	0.469494	2.18405e-06	6.53201e-05	4.22759e-07	0.768571	0.00116539	-4.18006	0.97169	6.70684	0.000140588	-4.73561	0.99379	1.06599e-08
Excessive hairiness	GCC2_LIMS1	2	108500000	110000000	1	1	1	TRUE	AC010095.5	2_109294892_T_TA_b37	109294892	rs56361916	T	TA	347	2.91435e-05	0.629691	0.469494	2.19442e-06	5.88503e-05	5.94042e-07	0.768571	0.00116539	-4.18006	0.97169	6.70684	0.00014175	-4.73466	0.993739	1.06499e-08
Excessive hairiness	GCC2_LIMS1	2	108500000	110000000	1	1	1	TRUE	AC010095.5	2_109118391_A_G_b37	109118391	rs10189700	A	G	347	1.27669e-05	0.633414	0.530187	4.86044e-06	8.27368e-05	1.40895e-06	0.718911	0.00117046	-4.36406	0.97157	7.47164	0.000138199	-4.57074	0.993895	1.06065e-08
Excessive hairiness	GCC2_LIMS1	2	108500000	110000000	1	1	1	TRUE	AC010095.5	2_109097326_TAAC_T_b37	109097326	rs78564653	TAAC	T	347	1.27669e-05	0.633414	0.530187	4.98512e-06	8.64044e-05	1.4535e-06	0.718911	0.00117046	-4.36406	0.97157	7.47164	0.000138016	-4.56541	0.993903	1.03469e-08
Excessive hairiness	GCC2_LIMS1	2	108500000	110000000	1	1	1	TRUE	AC010095.5	2_109234314_G_T_b37	109234314	rs13384510	G	T	347	2.63693e-05	0.630034	0.476564	2.48982e-06	6.42261e-05	5.49638e-07	0.768571	0.00116683	-4.20275	0.971656	6.79956	0.000140816	-4.70898	0.99378	1.03289e-08
Excessive hairiness	GCC2_LIMS1	2	108500000	110000000	1	1	1	TRUE	AC010095.5	2_109121041_C_T_b37	109121041	rs11123698	C	T	347	1.27669e-05	0.633414	0.530187	5.03714e-06	8.78325e-05	1.34514e-06	0.718911	0.00117046	-4.36406	0.97157	7.47164	0.000138016	-4.56324	0.993903	1.02459e-08
Excessive hairiness	GCC2_LIMS1	2	108500000	110000000	1	1	1	TRUE	AC010095.5	2_109128959_T_G_b37	109128959	rs10865020	T	G	347	1.27669e-05	0.633414	0.530187	5.04777e-06	7.47907e-05	1.48332e-06	0.722327	0.00117046	-4.36406	0.97157	7.47164	0.000137839	-4.56278	0.993911	1.02186e-08
Excessive hairiness	GCC2_LIMS1	2	108500000	110000000	1	1	1	TRUE	AC010095.5	2_109292979_T_C_b37	109292979	rs62151380	T	C	347	2.91435e-05	0.629691	0.469494	2.28863e-06	6.69331e-05	4.55948e-07	0.768571	0.00116539	-4.18006	0.97169	6.70684	0.000140579	-4.7261	0.993791	1.01937e-08
Excessive hairiness	GCC2_LIMS1	2	108500000	110000000	1	1	1	TRUE	AC010095.5	2_109245879_CATA_C_b37	109245879	rs58675682	CATA	C	347	3.17831e-05	0.629538	0.462858	2.10945e-06	7.25629e-05	1.82374e-07	0.768571	0.00116515	-4.1603	0.971696	6.62673	0.000140676	-4.74265	0.993787	1.01736e-08
Excessive hairiness	GCC2_LIMS1	2	108500000	110000000	1	1	1	TRUE	AC010095.5	2_109073222_CAT_C_b37	109073222	rs74803127	CAT	C	347	1.27669e-05	0.633414	0.530187	5.09437e-06	9.48959e-05	1.51438e-06	0.718911	0.00117046	-4.36406	0.97157	7.47164	0.000138787	-4.56086	0.993869	1.01603e-08
Excessive hairiness	GCC2_LIMS1	2	108500000	110000000	1	1	1	TRUE	AC010095.5	2_109291748_T_A_b37	109291748	rs12617542	T	A	347	2.91435e-05	0.629691	0.469494	2.32586e-06	6.52532e-05	3.85127e-07	0.768571	0.00116539	-4.18006	0.97169	6.70684	0.000140472	-4.72283	0.993796	1.00348e-08
Excessive hairiness	GCC2_LIMS1	2	108500000	110000000	1	1	1	TRUE	AC010095.5	2_109070518_C_T_b37	109070518	rs61129860	C	T	347	1.27669e-05	0.633414	0.530187	5.28705e-06	9.04125e-05	1.47985e-06	0.718911	0.00117046	-4.36406	0.97157	7.47164	0.000137999	-4.55307	0.993904	9.78388e-09
Excessive hairiness	GCC2_LIMS1	2	108500000	110000000	1	1	1	TRUE	AC010095.5	2_109201436_G_C_b37	109201436	rs10191039	G	C	347	2.91435e-05	0.629691	0.469494	2.39876e-06	6.98484e-05	4.59001e-07	0.768571	0.00116539	-4.18006	0.97169	6.70684	0.000140624	-4.71654	0.993789	9.74786e-09
Excessive hairiness	GCC2_LIMS1	2	108500000	110000000	1	1	1	TRUE	AC010095.5	2_109082641_C_G_b37	109082641	rs13432565	C	G	347	1.27669e-05	0.633414	0.530187	5.32754e-06	8.75611e-05	1.52617e-06	0.718911	0.00117046	-4.36406	0.97157	7.47164	0.000137954	-4.55145	0.993906	9.71098e-09
Excessive hairiness	GCC2_LIMS1	2	108500000	110000000	1	1	1	TRUE	AC010095.5	2_109033120_G_A_b37	109033120	rs55970747	G	A	347	1.89096e-05	0.63125	0.502307	3.66446e-06	6.97224e-05	1.31107e-06	0.75218	0.00116756	-4.27739	0.971639	7.10722	0.000138639	-4.62957	0.993876	9.65436e-09
Excessive hairiness	GCC2_LIMS1	2	108500000	110000000	1	1	1	TRUE	AC010095.5	2_109251065_G_A_b37	109251065	rs56216507	G	A	347	2.91435e-05	0.629691	0.469494	2.47541e-06	6.38776e-05	5.47309e-07	0.768571	0.00116539	-4.18006	0.97169	6.70684	0.000140795	-4.71014	0.993781	9.46482e-09
Excessive hairiness	GCC2_LIMS1	2	108500000	110000000	1	1	1	TRUE	AC010095.5	2_109256535_A_G_b37	109256535	rs12469016	A	G	347	2.91435e-05	0.629691	0.469494	2.47541e-06	6.38776e-05	5.47309e-07	0.768571	0.00116539	-4.18006	0.97169	6.70684	0.000140795	-4.71014	0.993781	9.46482e-09
Excessive hairiness	GCC2_LIMS1	2	108500000	110000000	1	1	1	TRUE	AC010095.5	2_109234567_G_A_b37	109234567	rs6707379	G	A	347	2.91435e-05	0.629691	0.469494	2.48982e-06	6.42261e-05	5.49638e-07	0.768571	0.00116539	-4.18006	0.97169	6.70684	0.000140816	-4.70898	0.99378	9.41429e-09
Excessive hairiness	GCC2_LIMS1	2	108500000	110000000	1	1	1	TRUE	AC010095.5	2_109264897_A_C_b37	109264897	rs6736248	A	C	347	2.91435e-05	0.629691	0.469494	2.48982e-06	6.42261e-05	5.49638e-07	0.768571	0.00116539	-4.18006	0.97169	6.70684	0.000140816	-4.70898	0.99378	9.41429e-09
Excessive hairiness	GCC2_LIMS1	2	108500000	110000000	1	1	1	TRUE	AC010095.5	2_109067359_G_A_b37	109067359	rs13397470	G	A	347	1.27669e-05	0.633414	0.530187	5.52154e-06	9.27113e-05	1.53135e-06	0.718911	0.00117046	-4.36406	0.97157	7.47164	0.000137971	-4.54392	0.993905	9.38638e-09
Excessive hairiness	GCC2_LIMS1	2	108500000	110000000	1	1	1	TRUE	AC010095.5	2_109067360_T_A_b37	109067360	rs13410844	T	A	347	1.27669e-05	0.633414	0.530187	5.52154e-06	9.27113e-05	1.53135e-06	0.718911	0.00117046	-4.36406	0.97157	7.47164	0.000137971	-4.54392	0.993905	9.38638e-09
Excessive hairiness	GCC2_LIMS1	2	108500000	110000000	1	1	1	TRUE	AC010095.5	2_109103108_C_T_b37	109103108	rs3754925	C	T	347	1.27669e-05	0.633414	0.530187	5.52154e-06	9.27113e-05	1.53135e-06	0.718911	0.00117046	-4.36406	0.97157	7.47164	0.000137971	-4.54392	0.993905	9.38638e-09
Excessive hairiness	GCC2_LIMS1	2	108500000	110000000	1	1	1	TRUE	AC010095.5	2_109103509_G_A_b37	109103509	rs3820955	G	A	347	1.27669e-05	0.633414	0.530187	5.52154e-06	9.27113e-05	1.53135e-06	0.718911	0.00117046	-4.36406	0.97157	7.47164	0.000137971	-4.54392	0.993905	9.38638e-09
Excessive hairiness	GCC2_LIMS1	2	108500000	110000000	1	1	1	TRUE	AC010095.5	2_109123487_T_A_b37	109123487	rs12473879	T	A	347	1.27669e-05	0.633414	0.530187	5.52154e-06	9.27113e-05	1.53135e-06	0.718911	0.00117046	-4.36406	0.97157	7.47164	0.000137971	-4.54392	0.993905	9.38638e-09
Excessive hairiness	GCC2_LIMS1	2	108500000	110000000	1	1	1	TRUE	AC010095.5	2_109091555_G_C_b37	109091555	rs1053027	G	C	347	1.27669e-05	0.633414	0.530187	5.52653e-06	9.43366e-05	1.48151e-06	0.718911	0.00117046	-4.36406	0.97157	7.47164	0.000137999	-4.54373	0.993904	9.37944e-09
Excessive hairiness	GCC2_LIMS1	2	108500000	110000000	1	1	1	TRUE	AC010095.5	2_109048275_C_T_b37	109048275	rs2204025	C	T	347	1.20947e-05	0.633259	0.53432	5.90717e-06	9.45085e-05	1.77638e-06	0.718911	0.00117046	-4.37587	0.97157	7.52178	0.000138159	-4.52968	0.993897	9.26084e-09
Excessive hairiness	GCC2_LIMS1	2	108500000	110000000	1	1	1	TRUE	AC010095.5	2_109049798_T_C_b37	109049798	rs7559079	T	C	347	1.20947e-05	0.633259	0.53432	5.90717e-06	9.45085e-05	1.77638e-06	0.718911	0.00117046	-4.37587	0.97157	7.52178	0.000138159	-4.52968	0.993897	9.26084e-09
Excessive hairiness	GCC2_LIMS1	2	108500000	110000000	1	1	1	TRUE	AC010095.5	2_109051423_C_T_b37	109051423	rs7349435	C	T	347	1.20947e-05	0.633259	0.53432	5.90717e-06	9.45085e-05	1.77638e-06	0.718911	0.00117046	-4.37587	0.97157	7.52178	0.000138159	-4.52968	0.993897	9.26084e-09
Excessive hairiness	GCC2_LIMS1	2	108500000	110000000	1	1	1	TRUE	AC010095.5	2_109070465_G_T_b37	109070465	rs58279800	G	T	347	1.27669e-05	0.633414	0.530187	5.76229e-06	8.13713e-05	2.21076e-06	0.718911	0.00117046	-4.36406	0.97157	7.47164	0.000139667	-4.53494	0.993831	9.06187e-09
Excessive hairiness	GCC2_LIMS1	2	108500000	110000000	1	1	1	TRUE	AC010095.5	2_109231433_A_G_b37	109231433	rs56404313	A	G	347	2.91435e-05	0.629691	0.469494	2.59169e-06	7.51874e-05	4.80321e-07	0.768571	0.00116539	-4.18006	0.97169	6.70684	0.000140619	-4.70077	0.993789	9.05411e-09
Excessive hairiness	GCC2_LIMS1	2	108500000	110000000	1	1	1	TRUE	AC010095.5	2_109180870_G_A_b37	109180870	rs56054625	G	A	347	1.29644e-05	0.633879	0.528995	5.57924e-06	0.000133677	1.08664e-06	0.735094	0.00117046	-4.3607	0.97157	7.4574	0.000134152	-4.54175	0.994073	9.05241e-09
Excessive hairiness	GCC2_LIMS1	2	108500000	110000000	1	1	1	TRUE	AC010095.5	2_109181491_C_CT_b37	109181491	rs5833292	C	CT	347	1.29644e-05	0.633879	0.528995	5.57924e-06	0.000133677	1.08664e-06	0.735094	0.00117046	-4.3607	0.97157	7.4574	0.000134152	-4.54175	0.994073	9.05241e-09
Excessive hairiness	GCC2_LIMS1	2	108500000	110000000	1	1	1	TRUE	AC010095.5	2_109074364_C_T_b37	109074364	rs4450567	C	T	347	1.27669e-05	0.633414	0.530187	5.83633e-06	8.95621e-05	1.79519e-06	0.718911	0.00117046	-4.36406	0.97157	7.47164	0.000137905	-4.53225	0.993908	8.90347e-09
Excessive hairiness	GCC2_LIMS1	2	108500000	110000000	1	1	1	TRUE	AC010095.5	2_109191742_T_TA_b37	109191742	rs58537398	T	TA	347	1.29644e-05	0.633879	0.528995	5.71191e-06	0.000133998	1.11876e-06	0.735094	0.00117046	-4.3607	0.97157	7.4574	0.000134143	-4.53677	0.994073	8.85097e-09
Excessive hairiness	GCC2_LIMS1	2	108500000	110000000	1	1	1	TRUE	AC010095.5	2_109065123_C_T_b37	109065123	rs1879496	C	T	347	1.27669e-05	0.633414	0.530187	5.90717e-06	9.45085e-05	1.77638e-06	0.718911	0.00117046	-4.36406	0.97157	7.47164	0.000138159	-4.52968	0.993897	8.80792e-09
Excessive hairiness	GCC2_LIMS1	2	108500000	110000000	1	1	1	TRUE	AC010095.5	2_109242729_A_T_b37	109242729	rs6711276	A	T	347	3.17831e-05	0.629538	0.462858	2.47541e-06	6.38776e-05	5.47309e-07	0.768571	0.00116515	-4.1603	0.971696	6.62673	0.000140795	-4.71014	0.993781	8.73614e-09
Excessive hairiness	GCC2_LIMS1	2	108500000	110000000	1	1	1	TRUE	AC010095.5	2_109295193_A_G_b37	109295193	rs3863928	A	G	347	3.17831e-05	0.629538	0.462858	2.51917e-06	6.68288e-05	5.34505e-07	0.764532	0.00116515	-4.1603	0.971696	6.62673	0.000140771	-4.70659	0.993782	8.5917e-09
Excessive hairiness	GCC2_LIMS1	2	108500000	110000000	1	1	1	TRUE	AC010095.5	2_109076980_C_T_b37	109076980	rs62150806	C	T	347	1.81331e-05	0.631558	0.50503	4.39965e-06	0.000108941	8.96985e-07	0.748722	0.00116829	-4.28672	0.971622	7.14618	0.000139306	-4.59154	0.993847	8.44993e-09
Excessive hairiness	GCC2_LIMS1	2	108500000	110000000	1	1	1	TRUE	AC010095.5	2_109081249_G_A_b37	109081249	rs12478058	G	A	347	1.81331e-05	0.631558	0.50503	4.39965e-06	0.000108941	8.96985e-07	0.745277	0.00116829	-4.28672	0.971622	7.14618	0.000139306	-4.59154	0.993847	8.44993e-09
Excessive hairiness	GCC2_LIMS1	2	108500000	110000000	1	1	1	TRUE	AC010095.5	2_109104643_G_A_b37	109104643	rs2053262	G	A	347	1.81331e-05	0.631558	0.50503	4.39965e-06	0.000108941	8.96985e-07	0.748722	0.00116829	-4.28672	0.971622	7.14618	0.000139306	-4.59154	0.993847	8.44993e-09
Excessive hairiness	GCC2_LIMS1	2	108500000	110000000	1	1	1	TRUE	AC010095.5	2_109085654_CAAAG_C_b37	109085654	rs71980528	CAAAG	C	347	1.81331e-05	0.631558	0.50503	4.4101e-06	9.98522e-05	9.9852e-07	0.748722	0.00116829	-4.28672	0.971622	7.14618	0.000139965	-4.59106	0.993818	8.44892e-09
Excessive hairiness	GCC2_LIMS1	2	108500000	110000000	1	1	1	TRUE	AC010095.5	2_109050363_C_T_b37	109050363	rs9789717	C	T	347	1.20947e-05	0.633259	0.53432	6.5135e-06	0.000100578	1.98147e-06	0.718911	0.00117046	-4.37587	0.97157	7.52178	0.000138182	-4.509	0.993896	8.44018e-09
Excessive hairiness	GCC2_LIMS1	2	108500000	110000000	1	1	1	TRUE	AC010095.5	2_109098994_T_C_b37	109098994	rs3213887	T	C	347	1.81331e-05	0.631558	0.50503	4.4073e-06	0.000112802	8.49134e-07	0.748722	0.00116829	-4.28672	0.971622	7.14618	0.000139353	-4.59117	0.993845	8.43686e-09
Excessive hairiness	GCC2_LIMS1	2	108500000	110000000	1	1	1	TRUE	AC010095.5	2_109035837_C_T_b37	109035837	rs62150774	C	T	347	1.68717e-05	0.630172	0.51107	4.7366e-06	8.75003e-05	1.49018e-06	0.75218	0.0011661	-4.30272	0.971673	7.21249	0.00013916	-4.57613	0.993853	8.41349e-09
Excessive hairiness	GCC2_LIMS1	2	108500000	110000000	1	1	1	TRUE	AC010095.5	2_109180221_C_T_b37	109180221	rs12476551	C	T	347	9.48095e-06	0.541621	0.57854	8.36399e-06	0.00014184	2.41923e-06	0.735094	0.00122962	-4.42868	0.970176	7.75793	0.000135071	-4.45566	0.994033	8.34401e-09
Excessive hairiness	GCC2_LIMS1	2	108500000	110000000	1	1	1	TRUE	AC010095.5	2_109083129_T_C_b37	109083129	rs13398160	T	C	347	1.27669e-05	0.633414	0.530187	6.31317e-06	0.000100828	2.0018e-06	0.718911	0.00117046	-4.36406	0.97157	7.47164	0.000138465	-4.51562	0.993884	8.27631e-09
Excessive hairiness	GCC2_LIMS1	2	108500000	110000000	1	1	1	TRUE	AC010095.5	2_109065481_C_CA_b37	109065481	rs5833288	C	CA	347	1.27669e-05	0.633414	0.530187	6.31431e-06	9.6783e-05	1.98041e-06	0.718911	0.00117046	-4.36406	0.97157	7.47164	0.000138204	-4.51558	0.993895	8.26833e-09
Excessive hairiness	GCC2_LIMS1	2	108500000	110000000	1	1	1	TRUE	AC010095.5	2_109293407_G_C_b37	109293407	rs62151382	G	C	347	3.17831e-05	0.629538	0.462858	2.651e-06	6.95762e-05	5.55337e-07	0.768571	0.00116515	-4.1603	0.971696	6.62673	0.000140688	-4.69616	0.993786	8.18095e-09
Excessive hairiness	GCC2_LIMS1	2	108500000	110000000	1	1	1	TRUE	AC010095.5	2_109055717_C_T_b37	109055717	rs10203795	C	T	347	1.20947e-05	0.633259	0.53432	6.76998e-06	0.000104569	1.96204e-06	0.718911	0.00117046	-4.37587	0.97157	7.52178	0.000138149	-4.50081	0.993897	8.13537e-09
Excessive hairiness	GCC2_LIMS1	2	108500000	110000000	1	1	1	TRUE	AC010095.5	2_109123110_T_C_b37	109123110	rs11123699	T	C	347	1.81331e-05	0.631558	0.50503	4.63798e-06	0.000107183	1.04249e-06	0.748722	0.00116829	-4.28672	0.971622	7.14618	0.000139306	-4.58052	0.993847	8.03621e-09
Excessive hairiness	GCC2_LIMS1	2	108500000	110000000	1	1	1	TRUE	AC010095.5	2_109119631_A_AG_b37	109119631	rs35118889	A	AG	347	1.27669e-05	0.633414	0.530187	6.72794e-06	9.80663e-05	1.6962e-06	0.721526	0.00117046	-4.36406	0.97157	7.47164	0.000139854	-4.50212	0.993823	7.82462e-09
Excessive hairiness	GCC2_LIMS1	2	108500000	110000000	1	1	1	TRUE	AC010095.5	2_109049440_C_T_b37	109049440	rs12621364	C	T	347	1.79084e-05	0.631096	0.506207	5.02789e-06	0.000122619	8.72348e-07	0.748722	0.00116781	-4.28949	0.971633	7.15763	0.00013988	-4.56362	0.993822	7.5412e-09
Excessive hairiness	GCC2_LIMS1	2	108500000	110000000	1	1	1	TRUE	AC010095.5	2_109071473_A_G_b37	109071473	rs2090803	A	G	347	1.81331e-05	0.631558	0.50503	4.99381e-06	9.71392e-05	1.0624e-06	0.718911	0.00116829	-4.28672	0.971622	7.14618	0.000139028	-4.56506	0.993859	7.48429e-09
Excessive hairiness	GCC2_LIMS1	2	108500000	110000000	1	1	1	TRUE	AC010095.5	2_109067688_T_G_b37	109067688	rs13411256	T	G	347	1.27669e-05	0.633414	0.530187	7.01939e-06	9.53171e-05	2.64539e-06	0.718911	0.00117046	-4.36406	0.97157	7.47164	0.000138338	-4.49311	0.993889	7.48005e-09
Excessive hairiness	GCC2_LIMS1	2	108500000	110000000	1	1	1	TRUE	AC010095.5	2_109174775_G_A_b37	109174775	rs3927014	G	A	347	1.29644e-05	0.633879	0.528995	7.18982e-06	0.000131827	2.10582e-06	0.735094	0.00117046	-4.3607	0.97157	7.4574	0.000133895	-4.48798	0.994084	7.10548e-09
Excessive hairiness	GCC2_LIMS1	2	108500000	110000000	1	1	1	TRUE	AC010095.5	2_109111239_C_T_b37	109111239	rs10207391	C	T	347	1.27669e-05	0.633414	0.530187	7.44501e-06	0.000108802	2.15479e-06	0.706583	0.00117046	-4.36406	0.97157	7.47164	0.000138138	-4.48056	0.993898	7.06845e-09
Excessive hairiness	GCC2_LIMS1	2	108500000	110000000	1	1	1	TRUE	AC010095.5	2_109250067_A_G_b37	109250067	rs12468001	A	G	347	2.91435e-05	0.629691	0.469494	3.60279e-06	8.93475e-05	8.21099e-07	0.768571	0.00116539	-4.18006	0.97169	6.70684	0.000141491	-4.63306	0.993751	6.63157e-09
Excessive hairiness	GCC2_LIMS1	2	108500000	110000000	1	1	1	TRUE	AC010095.5	2_109060281_G_T_b37	109060281	rs12613736	G	T	347	1.86952e-05	0.63125	0.502956	5.70275e-06	0.000142392	9.88806e-07	0.748722	0.0011683	-4.27993	0.971621	7.11793	0.000141123	-4.53714	0.993767	6.45426e-09
Excessive hairiness	GCC2_LIMS1	2	108500000	110000000	1	1	1	TRUE	AC010095.5	2_109213650_C_T_b37	109213650	rs12463986	C	T	347	2.91435e-05	0.629691	0.469494	3.71265e-06	8.40748e-05	8.31347e-07	0.768571	0.00116539	-4.18006	0.97169	6.70684	0.000139902	-4.62686	0.993821	6.4139e-09
Excessive hairiness	GCC2_LIMS1	2	108500000	110000000	1	1	1	TRUE	AC010095.5	2_109067103_C_T_b37	109067103	rs12468026	C	T	347	1.98135e-05	0.631404	0.498484	5.65869e-06	0.000138182	9.35685e-07	0.748722	0.00116805	-4.26698	0.971627	7.06411	0.000139845	-4.53875	0.993823	6.13671e-09
Excessive hairiness	GCC2_LIMS1	2	108500000	110000000	1	1	1	TRUE	AC010095.5	2_109085373_A_G_b37	109085373	rs10179602	A	G	347	1.98135e-05	0.631404	0.498484	5.66407e-06	0.000135356	9.79935e-07	0.748722	0.00116805	-4.26698	0.971627	7.06411	0.000139842	-4.53854	0.993823	6.13071e-09
Excessive hairiness	GCC2_LIMS1	2	108500000	110000000	1	1	1	TRUE	AC010095.5	2_109120575_C_T_b37	109120575	rs7565947	C	T	347	1.27669e-05	0.633414	0.530187	8.8976e-06	0.000128986	2.55616e-06	0.718911	0.00117046	-4.36406	0.97157	7.47164	0.000138326	-4.44235	0.99389	5.97046e-09
Excessive hairiness	GCC2_LIMS1	2	108500000	110000000	1	1	1	TRUE	AC010095.5	2_109167246_T_A_b37	109167246	rs57973912	T	A	347	1.27669e-05	0.633414	0.530187	9.31672e-06	0.000136422	1.5561e-06	0.735094	0.00117046	-4.36406	0.97157	7.47164	0.000141253	-4.43244	0.993761	5.76746e-09
Excessive hairiness	GCC2_LIMS1	2	108500000	110000000	1	1	1	TRUE	AC010095.5	2_109066424_G_A_b37	109066424	rs2378113	G	A	347	1.98135e-05	0.631404	0.498484	6.20039e-06	0.000149253	1.08283e-06	0.748722	0.00116805	-4.26698	0.971627	7.06411	0.000140084	-4.51945	0.993813	5.63004e-09
Excessive hairiness	GCC2_LIMS1	2	108500000	110000000	1	1	1	TRUE	AC010095.5	2_109255061_G_C_b37	109255061	rs55861910	G	C	347	3.17831e-05	0.629538	0.462858	4.10107e-06	0.000120685	4.41171e-07	0.765853	0.00116515	-4.1603	0.971696	6.62673	0.000142473	-4.6062	0.993708	5.42712e-09
Excessive hairiness	GCC2_LIMS1	2	108500000	110000000	1	1	1	TRUE	AC010095.5	2_109065919_T_C_b37	109065919	rs3820957	T	C	347	1.81331e-05	0.631558	0.50503	7.02495e-06	0.000140609	1.63239e-06	0.722679	0.00116829	-4.28672	0.971622	7.14618	0.000138801	-4.49291	0.993869	5.40518e-09
Excessive hairiness	GCC2_LIMS1	2	108500000	110000000	1	1	1	TRUE	AC010095.5	2_109254253_A_AT_b37	109254253	rs76440903	A	AT	347	3.98199e-05	0.6248	0.448144	3.70296e-06	9.54475e-05	6.29962e-07	0.768571	0.00116951	-4.10852	0.971593	6.41966	0.000141306	-4.6274	0.993759	4.84556e-09
Excessive hairiness	GCC2_LIMS1	2	108500000	110000000	1	1	1	TRUE	AC010095.5	2_109314378_A_G_b37	109314378	rs6716426	A	G	347	3.59822e-05	0.62758	0.454071	4.48761e-06	7.14553e-05	1.5078e-06	0.759741	0.00116515	-4.13187	0.971696	6.5122	0.000141839	-4.58743	0.993736	4.43356e-09
Excessive hairiness	GCC2_LIMS1	2	108500000	110000000	1	1	1	TRUE	AC010095.5	2_109068392_C_T_b37	109068392	rs28718272	C	T	347	1.27669e-05	0.633414	0.530187	1.58713e-05	0.00016184	6.31589e-06	0.718911	0.00117046	-4.36406	0.97157	7.47164	0.000140325	-4.31624	0.993802	3.47032e-09
Excessive hairiness	GCC2_LIMS1	2	108500000	110000000	1	1	1	TRUE	AC010095.5	2_109270496_G_A_b37	109270496	rs62149957	G	A	347	2.91435e-05	0.629691	0.469494	8.94537e-06	0.000169377	1.92225e-06	0.631979	0.00116539	-4.18006	0.97169	6.70684	0.000140422	-4.44121	0.993798	2.78301e-09
Excessive hairiness	GCC2_LIMS1	2	108500000	110000000	1	1	1	TRUE	AC010095.5	2_109052549_C_T_b37	109052549	rs12624177	C	T	347	1.20947e-05	0.633259	0.53432	2.45329e-05	0.000116651	2.48043e-05	0.718911	0.00117046	-4.37587	0.97157	7.52178	0.00015097	-4.21904	0.993335	2.49498e-09
Excessive hairiness	GCC2_LIMS1	2	108500000	110000000	1	1	1	TRUE	AC010095.5	2_109149830_TATCTATTAA_T_b37	109149830	rs148838049	TATCTATTAA	T	347	1.81331e-05	0.631558	0.50503	1.68759e-05	0.000312903	3.35266e-06	0.768571	0.00116829	-4.28672	0.971622	7.14618	0.000146669	-4.30267	0.993524	2.41095e-09
Excessive hairiness	GCC2_LIMS1	2	108500000	110000000	1	1	1	TRUE	AC010095.5	2_109057136_C_CA_b37	109057136	rs112937904	C	CA	347	2.15856e-05	0.630787	0.492458	1.54921e-05	0.000339627	2.49015e-06	0.748722	0.00116781	-4.24782	0.971633	6.98482	0.0001417	-4.32157	0.993742	2.19144e-09
Excessive hairiness	GCC2_LIMS1	2	108500000	110000000	1	1	1	TRUE	AC010095.5	2_109032525_G_A_b37	109032525	rs13416661	G	A	347	1.32246e-05	0.628943	0.529584	2.51714e-05	0.000325969	6.92654e-06	0.75218	0.00116512	-4.35636	0.971696	7.43796	0.000141884	-4.21326	0.993734	2.17926e-09
Excessive hairiness	GCC2_LIMS1	2	108500000	110000000	1	1	1	TRUE	AC010095.5	2_109174886_C_T_b37	109174886	rs1530027	C	T	347	1.29644e-05	0.633879	0.528995	2.54447e-05	0.000359021	6.82821e-06	0.735094	0.00117046	-4.3607	0.97157	7.4574	0.000137117	-4.21083	0.993943	2.16653e-09
Excessive hairiness	GCC2_LIMS1	2	108500000	110000000	1	1	1	TRUE	AC010095.5	2_109071974_C_T_b37	109071974	rs10865019	C	T	347	1.27669e-05	0.633414	0.530187	3.4091e-05	0.000280172	7.2533e-06	0.718911	0.00117046	-4.36406	0.97157	7.47164	0.000148811	-4.14427	0.99343	1.72845e-09
Excessive hairiness	GCC2_LIMS1	2	108500000	110000000	1	1	1	TRUE	AC010095.5	2_109102491_C_A_b37	109102491	rs12619704	C	A	347	1.81331e-05	0.631558	0.50503	2.9747e-05	0.000545523	3.07767e-06	0.748722	0.00116829	-4.28672	0.971622	7.14618	0.000140624	-4.17538	0.993789	1.38454e-09
Excessive hairiness	GCC2_LIMS1	2	108500000	110000000	1	1	1	TRUE	AC010095.5	2_109126070_A_G_b37	109126070	rs2077471	A	G	347	1.47635e-05	0.632589	0.5201	7.41929e-05	0.000421535	3.05446e-05	0.602553	0.00117022	-4.33219	0.971576	7.33693	0.000140738	-3.96243	0.993784	7.08486e-10
Excessive hairiness	GCC2_LIMS1	2	108500000	110000000	1	1	1	TRUE	AC012487.2	2_109163721_T_C_b37	109163721	rs10194708	T	C	489	3.22207e-09	0.985021	0.965742	5.61131e-29	3.99195e-15	1.38458e-29	0.518065	0.00157216	-5.91986	0.962182	15.2223	0.00020158	-11.1717	0.99112	3.41287e-15
Excessive hairiness	GCC2_LIMS1	2	108500000	110000000	1	1	1	TRUE	AC012487.2	2_109171882_C_T_b37	109171882	rs6737333	C	T	489	3.22207e-09	0.985021	0.965742	5.61131e-29	3.99195e-15	1.38458e-29	0.518065	0.00157216	-5.91986	0.962182	15.2223	0.00020158	-11.1717	0.99112	3.41287e-15
Excessive hairiness	GCC2_LIMS1	2	108500000	110000000	1	1	1	TRUE	AC012487.2	2_109153697_G_A_b37	109153697	rs1347707	G	A	489	3.30803e-09	0.983764	0.960422	5.76135e-29	1.2401e-14	7.20396e-30	0.518065	0.0015716	-5.91553	0.962195	15.1976	0.000202294	-11.1694	0.991089	3.24633e-15
Excessive hairiness	GCC2_LIMS1	2	108500000	110000000	1	1	1	TRUE	AC012487.2	2_109154695_C_T_b37	109154695	rs13419773	C	T	489	3.30803e-09	0.983764	0.960422	5.76135e-29	1.2401e-14	7.20396e-30	0.518065	0.0015716	-5.91553	0.962195	15.1976	0.000202294	-11.1694	0.991089	3.24633e-15
Excessive hairiness	GCC2_LIMS1	2	108500000	110000000	1	1	1	TRUE	AC012487.2	2_109170054_T_C_b37	109170054	rs6747243	T	C	489	4.37253e-09	0.979842	0.944832	4.88154e-29	3.20102e-15	1.2344e-29	0.518065	0.00158088	-5.86945	0.961981	14.9355	0.000201552	-11.1841	0.991122	2.93957e-15
Excessive hairiness	GCC2_LIMS1	2	108500000	110000000	1	1	1	TRUE	AC012487.2	2_109170731_A_G_b37	109170731	rs1469964	A	G	489	8.7114e-09	0.854843	0.902093	6.61414e-29	2.22081e-14	6.00543e-30	0.501734	0.00142043	-5.75408	0.965707	14.3006	0.000204204	-11.1571	0.991006	1.15511e-15
Excessive hairiness	GCC2_LIMS1	2	108500000	110000000	1	1	1	TRUE	AC012487.2	2_109251819_A_G_b37	109251819	rs4676204	A	G	489	4.31099e-09	0.856768	0.917917	1.94733e-27	3.30739e-17	2.86514e-27	0.386056	0.00142951	-5.8718	0.965495	14.9608	0.000200438	-10.8521	0.99117	8.03688e-17
Excessive hairiness	GCC2_LIMS1	2	108500000	110000000	1	1	1	TRUE	AC012487.2	2_109262598_G_A_b37	109262598	rs12467880	G	A	489	4.85804e-09	0.857269	0.915797	1.94094e-27	3.36635e-17	2.84496e-27	0.386056	0.00142951	-5.85196	0.965495	14.8486	0.000197032	-10.8525	0.991319	7.21269e-17
Excessive hairiness	GCC2_LIMS1	2	108500000	110000000	1	1	1	TRUE	AC012487.2	2_109249886_T_C_b37	109249886	rs10164699	T	C	489	4.31099e-09	0.856768	0.917917	2.60508e-27	4.45973e-17	3.56055e-27	0.386056	0.00142951	-5.8718	0.965495	14.9608	0.000197346	-10.8255	0.991305	6.04078e-17
Excessive hairiness	GCC2_LIMS1	2	108500000	110000000	1	1	1	TRUE	AC012487.2	2_109178453_T_C_b37	109178453	rs10209071	T	C	489	3.22055e-09	0.863126	0.925351	3.90894e-27	4.17173e-17	5.92748e-27	0.388583	0.0014338	-5.91994	0.965395	15.2346	0.000197079	-10.7883	0.991317	5.32854e-17
Excessive hairiness	GCC2_LIMS1	2	108500000	110000000	1	1	1	TRUE	AC012487.2	2_109308341_C_T_b37	109308341	rs10195379	C	T	489	7.12641e-09	0.841622	0.902281	1.97678e-27	5.02513e-18	3.75094e-27	0.361789	0.00142523	-5.78792	0.965595	14.4889	0.000207135	-10.8508	0.990878	4.93863e-17
Excessive hairiness	GCC2_LIMS1	2	108500000	110000000	1	1	1	TRUE	AC012487.2	2_109252241_TC_T_b37	109252241	rs5833297	TC	T	489	4.85804e-09	0.857269	0.915797	3.19119e-27	4.11424e-17	4.60576e-27	0.386056	0.00142951	-5.85196	0.965495	14.8486	0.000197658	-10.807	0.991292	4.42424e-17
Excessive hairiness	GCC2_LIMS1	2	108500000	110000000	1	1	1	TRUE	AC012487.2	2_109188156_A_G_b37	109188156	rs10188434	A	G	489	3.24646e-09	0.862543	0.925027	5.80116e-27	5.13559e-17	8.65399e-27	0.386056	0.0014338	-5.91862	0.965395	15.2271	0.000196922	-10.7519	0.991324	3.58888e-17
Excessive hairiness	GCC2_LIMS1	2	108500000	110000000	1	1	1	TRUE	AC012487.2	2_109199704_A_G_b37	109199704	rs57336888	A	G	489	3.24646e-09	0.862543	0.925027	6.0533e-27	1.69022e-17	9.12025e-27	0.383518	0.0014338	-5.91862	0.965395	15.2271	0.000200571	-10.748	0.991165	3.44224e-17
Excessive hairiness	GCC2_LIMS1	2	108500000	110000000	1	1	1	TRUE	AC012487.2	2_109260144_GA_G_b37	109260144	rs57933919	GA	G	489	4.31099e-09	0.856768	0.917917	4.82693e-27	5.01123e-17	7.05216e-27	0.381012	0.00142951	-5.8718	0.965495	14.9608	0.000196925	-10.769	0.991324	3.2977e-17
Excessive hairiness	GCC2_LIMS1	2	108500000	110000000	1	1	1	TRUE	AC012487.2	2_109175742_G_T_b37	109175742	rs7581929	G	T	489	3.05445e-09	0.862873	0.925977	7.08267e-27	6.78227e-17	1.01278e-26	0.386056	0.00143406	-5.92865	0.965389	15.2844	0.00019697	-10.7335	0.991322	3.1241e-17
Excessive hairiness	GCC2_LIMS1	2	108500000	110000000	1	1	1	TRUE	AC012487.2	2_109251048_G_C_b37	109251048	rs2053261	G	C	489	4.31099e-09	0.856768	0.917917	5.80116e-27	5.13559e-17	8.65399e-27	0.386056	0.00142951	-5.8718	0.965495	14.9608	0.000196922	-10.7519	0.991324	2.75002e-17
Excessive hairiness	GCC2_LIMS1	2	108500000	110000000	1	1	1	TRUE	AC012487.2	2_109174615_C_T_b37	109174615	rs6542772	C	T	489	2.1646e-09	1	1	1.13285e-26	5.16259e-18	2.89506e-26	0.39895	0.00159415	-5.98495	0.961674	15.5926	0.000196025	-10.69	0.991363	2.67844e-17
Excessive hairiness	GCC2_LIMS1	2	108500000	110000000	1	1	1	TRUE	AC012487.2	2_109240242_C_T_b37	109240242	rs8179686	C	T	489	7.98632e-09	0.992933	0.934565	3.52612e-27	1.82421e-17	6.7077e-27	0.39895	0.00158398	-5.76875	0.961909	14.3715	0.000195706	-10.7978	0.991377	2.48987e-17
Excessive hairiness	GCC2_LIMS1	2	108500000	110000000	1	1	1	TRUE	AC012487.2	2_109280327_G_C_b37	109280327	rs6750452	G	C	489	4.85804e-09	0.857269	0.915797	6.23996e-27	5.54255e-17	9.29157e-27	0.386056	0.00142951	-5.85196	0.965495	14.8486	0.000196928	-10.7452	0.991324	2.28845e-17
Excessive hairiness	GCC2_LIMS1	2	108500000	110000000	1	1	1	TRUE	AC012487.2	2_109239010_T_C_b37	109239010	rs11897612	T	C	489	5.02025e-09	0.857509	0.915483	1.23642e-26	1.70981e-16	1.60351e-26	0.386056	0.00142764	-5.8465	0.965539	14.8178	0.000197619	-10.6819	0.991293	1.13258e-17
Excessive hairiness	GCC2_LIMS1	2	108500000	110000000	1	1	1	TRUE	AC012487.2	2_109243957_T_A_b37	109243957	rs10209570	T	A	489	6.63166e-09	0.857349	0.909587	1.46352e-26	1.05281e-16	2.22351e-26	0.391802	0.00142844	-5.8	0.96552	14.5563	0.000197577	-10.6663	0.991295	7.39444e-18
Excessive hairiness	GCC2_LIMS1	2	108500000	110000000	1	1	1	TRUE	AC012487.2	2_109193017_T_C_b37	109193017	rs10193908	T	C	489	3.35502e-09	0.994196	0.94072	4.09982e-26	3.39315e-17	9.27313e-26	0.396406	0.00160376	-5.91321	0.961452	15.1812	0.000191463	-10.5701	0.991562	5.0151e-18
Excessive hairiness	GCC2_LIMS1	2	108500000	110000000	1	1	1	TRUE	AC012487.2	2_109216161_G_T_b37	109216161	rs2438272	G	T	489	1.44911e-08	0.842205	0.885137	1.42779e-26	9.44052e-18	3.14644e-26	0.354432	0.00140848	-5.66748	0.965986	13.8234	0.000219437	-10.6686	0.990341	3.63061e-18
Excessive hairiness	GCC2_LIMS1	2	108500000	110000000	1	1	1	TRUE	AC012487.2	2_109296564_C_T_b37	109296564	rs11123711	C	T	489	7.97171e-09	0.850044	0.902756	2.88791e-26	1.45634e-16	3.66679e-26	0.361789	0.00142151	-5.76906	0.965682	14.3839	0.000203684	-10.6029	0.991029	3.19033e-18
Excessive hairiness	GCC2_LIMS1	2	108500000	110000000	1	1	1	TRUE	AC012487.2	2_109294588_A_T_b37	109294588	rs7585366	A	T	489	7.97171e-09	0.850044	0.902756	2.96473e-26	1.61043e-16	3.59522e-26	0.361789	0.00142151	-5.76906	0.965682	14.3839	0.000206126	-10.6005	0.990922	3.11069e-18
Excessive hairiness	GCC2_LIMS1	2	108500000	110000000	1	1	1	TRUE	AC012487.2	2_109193507_A_G_b37	109193507	rs10205370	A	G	489	5.956e-09	0.853517	0.910276	5.23819e-26	1.7999e-16	7.27765e-26	0.361789	0.00142417	-5.81799	0.96562	14.6575	0.000202578	-10.5471	0.991077	2.33646e-18
Excessive hairiness	GCC2_LIMS1	2	108500000	110000000	1	1	1	TRUE	AC012487.2	2_109195412_T_A_b37	109195412	rs12469775	T	A	489	6.57916e-09	0.85302	0.907846	5.01877e-26	1.92014e-16	6.82101e-26	0.361789	0.00142391	-5.80133	0.965626	14.564	0.000202641	-10.5512	0.991074	2.22029e-18
Excessive hairiness	GCC2_LIMS1	2	108500000	110000000	1	1	1	TRUE	AC012487.2	2_109233079_C_T_b37	109233079	rs6744135	C	T	489	7.70437e-09	0.850789	0.903673	4.32693e-26	1.58515e-16	6.02076e-26	0.361789	0.00142124	-5.7748	0.965688	14.4159	0.000202621	-10.5651	0.991075	2.21521e-18
Excessive hairiness	GCC2_LIMS1	2	108500000	110000000	1	1	1	TRUE	AC012487.2	2_109240353_C_T_b37	109240353	rs8179687	C	T	489	8.26634e-09	0.850295	0.90209	4.35411e-26	1.71637e-16	5.95638e-26	0.361789	0.00141991	-5.76294	0.965719	14.3499	0.000202595	-10.5644	0.991076	2.05921e-18
Excessive hairiness	GCC2_LIMS1	2	108500000	110000000	1	1	1	TRUE	AC012487.2	2_109194066_C_T_b37	109194066	rs7559347	C	T	489	6.84356e-09	0.853268	0.907212	5.23819e-26	1.7999e-16	7.27765e-26	0.361789	0.00142391	-5.79472	0.965626	14.527	0.000202578	-10.5471	0.991077	2.05071e-18
Excessive hairiness	GCC2_LIMS1	2	108500000	110000000	1	1	1	TRUE	AC012487.2	2_109269466_G_T_b37	109269466	rs4012003	G	T	489	8.44646e-09	0.850128	0.901483	4.35411e-26	1.71637e-16	5.95638e-26	0.367898	0.00142177	-5.7593	0.965676	14.3295	0.000202595	-10.5644	0.991076	2.01777e-18
Excessive hairiness	GCC2_LIMS1	2	108500000	110000000	1	1	1	TRUE	AC012487.2	2_109218582_T_C_b37	109218582	rs13396405	T	C	489	7.70437e-09	0.850789	0.903673	4.76401e-26	1.5608e-16	6.79889e-26	0.361789	0.00142124	-5.7748	0.965688	14.4159	0.00020261	-10.5561	0.991075	2.01508e-18
Excessive hairiness	GCC2_LIMS1	2	108500000	110000000	1	1	1	TRUE	AC012487.2	2_109197247_C_T_b37	109197247	rs1866187	C	T	489	7.07641e-09	0.852523	0.906153	5.23819e-26	1.7999e-16	7.27765e-26	0.361789	0.00142337	-5.7891	0.965638	14.4956	0.000202578	-10.5471	0.991077	1.98733e-18
Excessive hairiness	GCC2_LIMS1	2	108500000	110000000	1	1	1	TRUE	AC012487.2	2_109203105_G_T_b37	109203105	rs3806527	G	T	489	7.35034e-09	0.85178	0.905248	5.23819e-26	1.7999e-16	7.27765e-26	0.361789	0.00142123	-5.78272	0.965688	14.4601	0.000202578	-10.5471	0.991077	1.91791e-18
Excessive hairiness	GCC2_LIMS1	2	108500000	110000000	1	1	1	TRUE	AC012487.2	2_109204334_G_C_b37	109204334	rs12469750	G	C	489	7.35034e-09	0.85178	0.905248	5.43378e-26	1.6639e-16	7.80917e-26	0.361789	0.00142123	-5.78272	0.965688	14.4601	0.000202604	-10.5436	0.991076	1.84947e-18
Excessive hairiness	GCC2_LIMS1	2	108500000	110000000	1	1	1	TRUE	AC012487.2	2_109230389_A_G_b37	109230389	rs6760957	A	G	489	7.70437e-09	0.850789	0.903673	5.23819e-26	1.7999e-16	7.27765e-26	0.361789	0.00142124	-5.7748	0.965688	14.4159	0.000202578	-10.5471	0.991077	1.83503e-18
Excessive hairiness	GCC2_LIMS1	2	108500000	110000000	1	1	1	TRUE	AC012487.2	2_109231555_TTGG_T_b37	109231555	rs67034956	TTGG	T	489	7.70437e-09	0.850789	0.903673	5.23819e-26	1.7999e-16	7.27765e-26	0.361789	0.00142124	-5.7748	0.965688	14.4159	0.000202578	-10.5471	0.991077	1.83503e-18
Excessive hairiness	GCC2_LIMS1	2	108500000	110000000	1	1	1	TRUE	AC012487.2	2_109259688_G_A_b37	109259688	rs12464601	G	A	489	9.95754e-09	0.84988	0.897368	4.35411e-26	1.71637e-16	5.95638e-26	0.361789	0.00142044	-5.73145	0.965707	14.1751	0.000202595	-10.5644	0.991076	1.72901e-18
Excessive hairiness	GCC2_LIMS1	2	108500000	110000000	1	1	1	TRUE	AC012487.2	2_109260147_G_A_b37	109260147	rs59946778	G	A	489	9.95754e-09	0.84988	0.897368	4.35411e-26	1.71637e-16	5.95638e-26	0.361789	0.00142044	-5.73145	0.965707	14.1751	0.000202595	-10.5644	0.991076	1.72901e-18
Excessive hairiness	GCC2_LIMS1	2	108500000	110000000	1	1	1	TRUE	AC012487.2	2_109260259_C_T_b37	109260259	rs10170690	C	T	489	9.95754e-09	0.84988	0.897368	4.35411e-26	1.71637e-16	5.95638e-26	0.361789	0.00142044	-5.73145	0.965707	14.1751	0.000202595	-10.5644	0.991076	1.72901e-18
Excessive hairiness	GCC2_LIMS1	2	108500000	110000000	1	1	1	TRUE	AC012487.2	2_109265417_G_A_b37	109265417	rs61547788	G	A	489	9.95754e-09	0.84988	0.897368	4.35411e-26	1.71637e-16	5.95638e-26	0.361789	0.00142044	-5.73145	0.965707	14.1751	0.000202595	-10.5644	0.991076	1.72901e-18
Excessive hairiness	GCC2_LIMS1	2	108500000	110000000	1	1	1	TRUE	AC012487.2	2_109218417_GTTCTA_G_b37	109218417	rs144943547	GTTCTA	G	489	7.70437e-09	0.850789	0.903673	5.58868e-26	1.92719e-16	7.70223e-26	0.361789	0.00142124	-5.7748	0.965688	14.4159	0.000202612	-10.541	0.991075	1.72193e-18
Excessive hairiness	GCC2_LIMS1	2	108500000	110000000	1	1	1	TRUE	AC012487.2	2_109207749_T_G_b37	109207749	rs12622759	T	G	489	8.54554e-09	0.851532	0.9017	5.23819e-26	1.7999e-16	7.27765e-26	0.361789	0.0014207	-5.75733	0.965701	14.3186	0.000202578	-10.5471	0.991077	1.66495e-18
Excessive hairiness	GCC2_LIMS1	2	108500000	110000000	1	1	1	TRUE	AC012487.2	2_109263322_C_T_b37	109263322	rs7574800	C	T	489	9.21032e-09	0.850375	0.899402	5.23819e-26	1.7999e-16	7.27765e-26	0.361789	0.00142177	-5.74466	0.965676	14.2483	0.000202578	-10.5471	0.991077	1.5518e-18
Excessive hairiness	GCC2_LIMS1	2	108500000	110000000	1	1	1	TRUE	AC012487.2	2_109261984_A_G_b37	109261984	rs62149924	A	G	489	9.95754e-09	0.84988	0.897368	4.88411e-26	1.60814e-16	6.91599e-26	0.361789	0.00142044	-5.73145	0.965707	14.1751	0.000202561	-10.5537	0.991078	1.54468e-18
Excessive hairiness	GCC2_LIMS1	2	108500000	110000000	1	1	1	TRUE	AC012487.2	2_109267629_T_G_b37	109267629	rs2438267	T	G	489	1.07399e-08	0.850292	0.895682	7.62769e-26	2.79175e-16	1.03574e-25	0.329362	0.0014215	-5.71861	0.965682	14.1041	0.000203348	-10.5117	0.991043	9.28524e-19
Excessive hairiness	GCC2_LIMS1	2	108500000	110000000	1	1	1	TRUE	AC012487.2	2_109246363_T_C_b37	109246363	rs4676203	T	C	489	9.44418e-09	0.850211	0.898798	8.75258e-26	1.22507e-16	1.41554e-25	0.361789	0.00141991	-5.74042	0.965719	14.2248	0.000203177	-10.4987	0.991051	9.15314e-19
Excessive hairiness	GCC2_LIMS1	2	108500000	110000000	1	1	1	TRUE	AC012487.2	2_109210854_C_T_b37	109210854	rs1821867	C	T	489	8.60282e-09	0.852027	0.901895	1.04804e-25	6.15316e-17	1.95851e-25	0.361789	0.00142123	-5.7562	0.965688	14.3123	0.000201311	-10.4817	0.991132	8.37072e-19
Excessive hairiness	GCC2_LIMS1	2	108500000	110000000	1	1	1	TRUE	AC012487.2	2_109215670_T_C_b37	109215670	rs12464522	T	C	489	8.54554e-09	0.851532	0.9017	1.44495e-25	2.80707e-16	2.13475e-25	0.367327	0.0014207	-5.75733	0.965701	14.3186	0.00020103	-10.4513	0.991144	6.14418e-19
Excessive hairiness	GCC2_LIMS1	2	108500000	110000000	1	1	1	TRUE	AC012487.2	2_109296210_C_CAAAATA_b37	109296210	rs112109673	C	CAAAATA	489	8.06009e-09	0.850787	0.902749	2.64629e-25	3.07189e-16	4.75076e-25	0.359331	0.00142177	-5.7672	0.965676	14.3735	0.0002008	-10.3938	0.991154	3.58472e-19
Excessive hairiness	GCC2_LIMS1	2	108500000	110000000	1	1	1	TRUE	AC012487.2	2_109276866_C_T_b37	109276866	rs58564286	C	T	489	1.00215e-08	0.850622	0.897575	3.92009e-25	8.62536e-16	5.87383e-25	0.361789	0.00142097	-5.73037	0.965694	14.1691	0.000199298	-10.3562	0.99122	1.98415e-19
Excessive hairiness	GCC2_LIMS1	2	108500000	110000000	1	1	1	TRUE	AC012487.2	2_109201345_C_T_b37	109201345	rs56711588	C	T	489	7.35034e-09	0.851449	0.905248	1.21629e-24	2.57195e-15	1.06353e-24	0.361789	0.00142123	-5.78272	0.965688	14.4601	0.000196146	-10.2473	0.991358	8.72486e-20
Excessive hairiness	GCC2_LIMS1	2	108500000	110000000	1	1	1	TRUE	AC012487.2	2_109315755_G_A_b37	109315755	rs4676040	G	A	489	6.89126e-09	0.816995	0.893079	7.60104e-24	8.06287e-15	8.45986e-24	0.354931	0.00145362	-5.79355	0.964934	14.5189	0.000201578	-10.0687	0.991121	1.53309e-20
Excessive hairiness	GCC2_LIMS1	2	108500000	110000000	1	1	1	TRUE	AC012487.2	2_109309547_T_G_b37	109309547	rs10211361	T	G	489	6.47673e-09	0.840302	0.903806	5.40927e-23	3.6346e-15	7.8648e-23	0.354931	0.00142709	-5.80396	0.965552	14.5786	0.000202137	-9.87375	0.991096	2.37123e-21
Excessive hairiness	GCC2_LIMS1	2	108500000	110000000	1	1	1	TRUE	AC012487.2	2_109309433_C_T_b37	109309433	rs10198849	C	T	489	7.63666e-09	0.840632	0.900139	7.93935e-21	2.35131e-13	1.40661e-20	0.354931	0.00142577	-5.77629	0.965583	14.424	0.000205045	-9.36045	0.990969	1.52649e-23
Excessive hairiness	GCC2_LIMS1	2	108500000	110000000	1	1	1	TRUE	GCC2	2_109153697_G_A_b37	109153697	rs1347707	G	A	890	3.30803e-09	0.983764	0.960422	2.37523e-203	3.10365e-30	1.34494e-238	0.458634	0.0015716	-5.91553	0.962195	15.1976	4.72911e-05	30.4276	0.997903	0
Excessive hairiness	GCC2_LIMS1	2	108500000	110000000	1	1	1	TRUE	GCC2	2_109154695_C_T_b37	109154695	rs13419773	C	T	890	3.30803e-09	0.983764	0.960422	2.37523e-203	3.10365e-30	1.34494e-238	0.458634	0.0015716	-5.91553	0.962195	15.1976	4.72911e-05	30.4276	0.997903	0
Excessive hairiness	GCC2_LIMS1	2	108500000	110000000	1	1	1	TRUE	GCC2	2_109163721_T_C_b37	109163721	rs10194708	T	C	890	3.22207e-09	0.985021	0.965742	1.01144e-221	1.22037e-31	9.24367e-260	0.458634	0.00157216	-5.91986	0.962182	15.2223	4.66357e-05	31.7859	0.997932	0
Excessive hairiness	GCC2_LIMS1	2	108500000	110000000	1	1	1	TRUE	GCC2	2_109170054_T_C_b37	109170054	rs6747243	T	C	890	4.37253e-09	0.979842	0.944832	1.07404e-221	1.28581e-31	8.36437e-260	0.458634	0.00158088	-5.86945	0.961981	14.9355	4.66235e-05	31.7841	0.997932	0
Excessive hairiness	GCC2_LIMS1	2	108500000	110000000	1	1	1	TRUE	GCC2	2_109170731_A_G_b37	109170731	rs1469964	A	G	890	8.7114e-09	0.854843	0.902093	3.29934e-220	2.76082e-31	4.31303e-258	0.440458	0.00142043	-5.75408	0.965707	14.3006	4.73125e-05	31.6762	0.997902	0
Excessive hairiness	GCC2_LIMS1	2	108500000	110000000	1	1	1	TRUE	GCC2	2_109171882_C_T_b37	109171882	rs6737333	C	T	890	3.22207e-09	0.985021	0.965742	1.01144e-221	1.22037e-31	9.24367e-260	0.458634	0.00157216	-5.91986	0.962182	15.2223	4.66357e-05	31.7859	0.997932	0
Excessive hairiness	GCC2_LIMS1	2	108500000	110000000	1	1	1	TRUE	GCC2	2_109173930_T_C_b37	109173930	rs9308807	T	C	890	2.96673e-09	0.99484	0.962589	9.63245e-274	7.76481e-38	0	0.517451	0.00160291	-5.93343	0.961471	15.2964	4.35419e-05	35.3511	0.998069	0
Excessive hairiness	GCC2_LIMS1	2	108500000	110000000	1	1	1	TRUE	GCC2	2_109174615_C_T_b37	109174615	rs6542772	C	T	890	2.1646e-09	1	1	7.91679e-268	6.25229e-37	4.46352e-308	0.517451	0.00159415	-5.98495	0.961674	15.5926	4.41431e-05	34.964	0.998042	0
Excessive hairiness	GCC2_LIMS1	2	108500000	110000000	1	1	1	TRUE	GCC2	2_109175742_G_T_b37	109175742	rs7581929	G	T	890	3.05445e-09	0.862873	0.925977	2.28872e-276	3.45799e-38	0	0.500406	0.00143406	-5.92865	0.965389	15.2844	4.43404e-05	35.5215	0.998033	0
Excessive hairiness	GCC2_LIMS1	2	108500000	110000000	1	1	1	TRUE	GCC2	2_109178453_T_C_b37	109178453	rs10209071	T	C	890	3.22055e-09	0.863126	0.925351	3.27067e-276	4.88515e-38	0	0.50263	0.0014338	-5.91994	0.965395	15.2346	4.44033e-05	35.5115	0.99803	0
Excessive hairiness	GCC2_LIMS1	2	108500000	110000000	1	1	1	TRUE	GCC2	2_109181412_GCCCTAGCTCTTTAAGAGAAAC_G_b37	109181412	rs149312375	GCCCTAGCTCTTTAAGAGAAAC	G	890	3.90312e-09	0.992261	0.928471	9.01714e-274	8.04944e-38	0	0.503017	0.00159895	-5.88825	0.961563	15.04	4.35362e-05	35.353	0.998069	0
Excessive hairiness	GCC2_LIMS1	2	108500000	110000000	1	1	1	TRUE	GCC2	2_109188156_A_G_b37	109188156	rs10188434	A	G	890	3.24646e-09	0.862543	0.925027	5.6774e-277	3.24212e-38	0	0.500406	0.0014338	-5.91862	0.965395	15.2271	4.43206e-05	35.5607	0.998034	0
Excessive hairiness	GCC2_LIMS1	2	108500000	110000000	1	1	1	TRUE	GCC2	2_109193017_T_C_b37	109193017	rs10193908	T	C	890	3.35502e-09	0.994196	0.94072	1.85656e-271	2.00871e-38	0	0.513819	0.00160376	-5.91321	0.961452	15.1812	4.31564e-05	35.2021	0.998086	0
Excessive hairiness	GCC2_LIMS1	2	108500000	110000000	1	1	1	TRUE	GCC2	2_109193507_A_G_b37	109193507	rs10205370	A	G	890	5.956e-09	0.853517	0.910276	6.35908e-235	1.07209e-36	1.33922e-268	0.476496	0.00142417	-5.81799	0.96562	14.6575	4.6447e-05	32.7274	0.99794	0
Excessive hairiness	GCC2_LIMS1	2	108500000	110000000	1	1	1	TRUE	GCC2	2_109194066_C_T_b37	109194066	rs7559347	C	T	890	6.84356e-09	0.853268	0.907212	6.35908e-235	1.07209e-36	1.33922e-268	0.476496	0.00142391	-5.79472	0.965626	14.527	4.6447e-05	32.7274	0.99794	0
Excessive hairiness	GCC2_LIMS1	2	108500000	110000000	1	1	1	TRUE	GCC2	2_109195081_T_C_b37	109195081	rs12469666	T	C	890	3.24646e-09	0.862543	0.925027	1.16367e-245	2.04957e-38	8.69046e-278	0.500406	0.0014338	-5.91862	0.965395	15.2271	4.85923e-05	33.4737	0.997845	0
Excessive hairiness	GCC2_LIMS1	2	108500000	110000000	1	1	1	TRUE	GCC2	2_109195412_T_A_b37	109195412	rs12469775	T	A	890	6.57916e-09	0.85302	0.907846	5.91364e-235	1.02657e-36	1.38459e-268	0.476496	0.00142391	-5.80133	0.965626	14.564	4.64606e-05	32.7297	0.997939	0
Excessive hairiness	GCC2_LIMS1	2	108500000	110000000	1	1	1	TRUE	GCC2	2_109197247_C_T_b37	109197247	rs1866187	C	T	890	7.07641e-09	0.852523	0.906153	6.35908e-235	1.07209e-36	1.33922e-268	0.476496	0.00142337	-5.7891	0.965638	14.4956	4.6447e-05	32.7274	0.99794	0
Excessive hairiness	GCC2_LIMS1	2	108500000	110000000	1	1	1	TRUE	GCC2	2_109197936_T_C_b37	109197936	rs6736225	T	C	890	3.35502e-09	0.994196	0.94072	2.29815e-273	8.32343e-38	0	0.517451	0.00160376	-5.91321	0.961452	15.1812	4.35418e-05	35.3265	0.998069	0
Excessive hairiness	GCC2_LIMS1	2	108500000	110000000	1	1	1	TRUE	GCC2	2_109199704_A_G_b37	109199704	rs57336888	A	G	890	3.24646e-09	0.862543	0.925027	2.06995e-276	6.16241e-39	0	0.496787	0.0014338	-5.91862	0.965395	15.2271	4.51784e-05	35.5243	0.997996	0
Excessive hairiness	GCC2_LIMS1	2	108500000	110000000	1	1	1	TRUE	GCC2	2_109201345_C_T_b37	109201345	rs56711588	C	T	890	7.35034e-09	0.851449	0.905248	5.43824e-211	4.72645e-38	5.99485e-238	0.476496	0.00142123	-5.78272	0.965688	14.4601	4.56191e-05	30.9997	0.997977	0
Excessive hairiness	GCC2_LIMS1	2	108500000	110000000	1	1	1	TRUE	GCC2	2_109203105_G_T_b37	109203105	rs3806527	G	T	890	7.35034e-09	0.85178	0.905248	6.35908e-235	1.07209e-36	1.33922e-268	0.476496	0.00142123	-5.78272	0.965688	14.4601	4.6447e-05	32.7274	0.99794	0
Excessive hairiness	GCC2_LIMS1	2	108500000	110000000	1	1	1	TRUE	GCC2	2_109204334_G_C_b37	109204334	rs12469750	G	C	890	7.35034e-09	0.85178	0.905248	6.86229e-235	1.10043e-36	1.3774e-268	0.476496	0.00142123	-5.78272	0.965688	14.4601	4.64474e-05	32.7251	0.99794	0
Excessive hairiness	GCC2_LIMS1	2	108500000	110000000	1	1	1	TRUE	GCC2	2_109205624_A_G_b37	109205624	rs6760160	A	G	890	3.67023e-09	0.86128	0.922407	1.53036e-272	2.48533e-38	0	0.500406	0.00143138	-5.89841	0.965452	15.1119	4.5385e-05	35.2729	0.997987	0
Excessive hairiness	GCC2_LIMS1	2	108500000	110000000	1	1	1	TRUE	GCC2	2_109207749_T_G_b37	109207749	rs12622759	T	G	890	8.54554e-09	0.851532	0.9017	6.35908e-235	1.07209e-36	1.33922e-268	0.476496	0.0014207	-5.75733	0.965701	14.3186	4.6447e-05	32.7274	0.99794	0
Excessive hairiness	GCC2_LIMS1	2	108500000	110000000	1	1	1	TRUE	GCC2	2_109208113_A_G_b37	109208113	rs2378138	A	G	890	3.07944e-09	0.997099	0.982331	1.30542e-271	8.60968e-38	0	0.517451	0.00159075	-5.92731	0.961752	15.2628	4.37435e-05	35.2121	0.99806	0
Excessive hairiness	GCC2_LIMS1	2	108500000	110000000	1	1	1	TRUE	GCC2	2_109210854_C_T_b37	109210854	rs1821867	C	T	890	8.60282e-09	0.852027	0.901895	2.9526e-226	7.39188e-36	8.21486e-259	0.476496	0.00142123	-5.7562	0.965688	14.3123	4.63773e-05	32.1125	0.997943	0
Excessive hairiness	GCC2_LIMS1	2	108500000	110000000	1	1	1	TRUE	GCC2	2_109215670_T_C_b37	109215670	rs12464522	T	C	890	8.54554e-09	0.851532	0.9017	8.92157e-228	1.83135e-36	4.38534e-260	0.482698	0.0014207	-5.75733	0.965701	14.3186	4.62771e-05	32.2212	0.997947	0
Excessive hairiness	GCC2_LIMS1	2	108500000	110000000	1	1	1	TRUE	GCC2	2_109215751_G_A_b37	109215751	rs12476399	G	A	890	3.34876e-09	0.996456	0.978129	9.87073e-268	6.61019e-38	2.84972e-306	0.517451	0.00158934	-5.91352	0.961785	15.1844	4.33779e-05	34.9577	0.998076	0
Excessive hairiness	GCC2_LIMS1	2	108500000	110000000	1	1	1	TRUE	GCC2	2_109216161_G_T_b37	109216161	rs2438272	G	T	890	1.44911e-08	0.842205	0.885137	2.68952e-211	1.49046e-36	5.61706e-240	0.470051	0.00140848	-5.66748	0.965986	13.8234	5.11232e-05	31.0224	0.997733	0
Excessive hairiness	GCC2_LIMS1	2	108500000	110000000	1	1	1	TRUE	GCC2	2_109218417_GTTCTA_G_b37	109218417	rs144943547	GTTCTA	G	890	7.70437e-09	0.850789	0.903673	2.77873e-235	1.00224e-36	5.51868e-269	0.476496	0.00142124	-5.7748	0.965688	14.4159	4.6444e-05	32.7527	0.99794	0
Excessive hairiness	GCC2_LIMS1	2	108500000	110000000	1	1	1	TRUE	GCC2	2_109218582_T_C_b37	109218582	rs13396405	T	C	890	7.70437e-09	0.850789	0.903673	4.96939e-235	9.56549e-37	1.22939e-268	0.476496	0.00142124	-5.7748	0.965688	14.4159	4.64519e-05	32.7349	0.99794	0
Excessive hairiness	GCC2_LIMS1	2	108500000	110000000	1	1	1	TRUE	GCC2	2_109219539_A_G_b37	109219539	rs13411824	A	G	890	3.89355e-09	0.996135	0.970574	8.49976e-273	8.60359e-38	0	0.517451	0.00158849	-5.88865	0.961805	15.0434	4.35501e-05	35.2895	0.998068	0
Excessive hairiness	GCC2_LIMS1	2	108500000	110000000	1	1	1	TRUE	GCC2	2_109230389_A_G_b37	109230389	rs6760957	A	G	890	7.70437e-09	0.850789	0.903673	6.35908e-235	1.07209e-36	1.33922e-268	0.476496	0.00142124	-5.7748	0.965688	14.4159	4.6447e-05	32.7274	0.99794	0
Excessive hairiness	GCC2_LIMS1	2	108500000	110000000	1	1	1	TRUE	GCC2	2_109231555_TTGG_T_b37	109231555	rs67034956	TTGG	T	890	7.70437e-09	0.850789	0.903673	6.35908e-235	1.07209e-36	1.33922e-268	0.476496	0.00142124	-5.7748	0.965688	14.4159	4.6447e-05	32.7274	0.99794	0
Excessive hairiness	GCC2_LIMS1	2	108500000	110000000	1	1	1	TRUE	GCC2	2_109233079_C_T_b37	109233079	rs6744135	C	T	890	7.70437e-09	0.850789	0.903673	7.20227e-235	1.06391e-36	1.62539e-268	0.476496	0.00142124	-5.7748	0.965688	14.4159	4.64584e-05	32.7237	0.997939	0
Excessive hairiness	GCC2_LIMS1	2	108500000	110000000	1	1	1	TRUE	GCC2	2_109239010_T_C_b37	109239010	rs11897612	T	C	890	5.02025e-09	0.857509	0.915483	3.51912e-284	2.07e-38	0	0.500406	0.00142764	-5.8465	0.965539	14.8178	4.43367e-05	36.024	0.998033	0
Excessive hairiness	GCC2_LIMS1	2	108500000	110000000	1	1	1	TRUE	GCC2	2_109240242_C_T_b37	109240242	rs8179686	C	T	890	7.98632e-09	0.992933	0.934565	4.97444e-258	3.95921e-37	3.41176e-295	0.517451	0.00158398	-5.76875	0.961909	14.3715	4.44586e-05	34.3133	0.998028	0
Excessive hairiness	GCC2_LIMS1	2	108500000	110000000	1	1	1	TRUE	GCC2	2_109240353_C_T_b37	109240353	rs8179687	C	T	890	8.26634e-09	0.850295	0.90209	9.37628e-235	1.04417e-36	2.25001e-268	0.476496	0.00141991	-5.76294	0.965719	14.3499	4.64535e-05	32.7156	0.99794	0
Excessive hairiness	GCC2_LIMS1	2	108500000	110000000	1	1	1	TRUE	GCC2	2_109243957_T_A_b37	109243957	rs10209570	T	A	890	6.63166e-09	0.857349	0.909587	8.3799e-271	9.70853e-38	0	0.506794	0.00142844	-5.8	0.96552	14.5563	4.45692e-05	35.1593	0.998023	0
Excessive hairiness	GCC2_LIMS1	2	108500000	110000000	1	1	1	TRUE	GCC2	2_109246363_T_C_b37	109246363	rs4676203	T	C	890	9.44418e-09	0.850211	0.898798	1.5639e-230	3.18163e-37	2.12045e-262	0.476496	0.00141991	-5.74042	0.965719	14.2248	4.66828e-05	32.4174	0.99793	0
Excessive hairiness	GCC2_LIMS1	2	108500000	110000000	1	1	1	TRUE	GCC2	2_109247389_G_A_b37	109247389	rs6738629	G	A	890	8.83446e-09	0.989362	0.823296	3.6966e-273	7.9865e-38	0	0.517451	0.00159555	-5.75171	0.961641	14.2762	4.3546e-05	35.3131	0.998068	0
Excessive hairiness	GCC2_LIMS1	2	108500000	110000000	1	1	1	TRUE	GCC2	2_109249886_T_C_b37	109249886	rs10164699	T	C	890	4.31099e-09	0.856768	0.917917	5.75308e-277	3.56986e-38	0	0.500406	0.00142951	-5.8718	0.965495	14.9608	4.4426e-05	35.5602	0.998029	0
Excessive hairiness	GCC2_LIMS1	2	108500000	110000000	1	1	1	TRUE	GCC2	2_109251048_G_C_b37	109251048	rs2053261	G	C	890	4.31099e-09	0.856768	0.917917	5.6774e-277	3.24212e-38	0	0.500406	0.00142951	-5.8718	0.965495	14.9608	4.43206e-05	35.5607	0.998034	0
Excessive hairiness	GCC2_LIMS1	2	108500000	110000000	1	1	1	TRUE	GCC2	2_109251819_A_G_b37	109251819	rs4676204	A	G	890	4.31099e-09	0.856768	0.917917	1.10028e-269	1.30765e-37	0	0.500406	0.00142951	-5.8718	0.965495	14.9608	4.52365e-05	35.086	0.997994	0
Excessive hairiness	GCC2_LIMS1	2	108500000	110000000	1	1	1	TRUE	GCC2	2_109252241_TC_T_b37	109252241	rs5833297	TC	T	890	4.85804e-09	0.857269	0.915797	2.81602e-273	5.29313e-38	0	0.500406	0.00142951	-5.85196	0.965495	14.8486	4.45763e-05	35.3208	0.998023	0
Excessive hairiness	GCC2_LIMS1	2	108500000	110000000	1	1	1	TRUE	GCC2	2_109259688_G_A_b37	109259688	rs12464601	G	A	890	9.95754e-09	0.84988	0.897368	9.37628e-235	1.04417e-36	2.25001e-268	0.476496	0.00142044	-5.73145	0.965707	14.1751	4.64535e-05	32.7156	0.99794	0
Excessive hairiness	GCC2_LIMS1	2	108500000	110000000	1	1	1	TRUE	GCC2	2_109260144_GA_G_b37	109260144	rs57933919	GA	G	890	4.31099e-09	0.856768	0.917917	9.0804e-277	3.11267e-38	0	0.499019	0.00142951	-5.8718	0.965495	14.9608	4.43259e-05	35.5475	0.998034	0
Excessive hairiness	GCC2_LIMS1	2	108500000	110000000	1	1	1	TRUE	GCC2	2_109260147_G_A_b37	109260147	rs59946778	G	A	890	9.95754e-09	0.84988	0.897368	9.37628e-235	1.04417e-36	2.25001e-268	0.476496	0.00142044	-5.73145	0.965707	14.1751	4.64535e-05	32.7156	0.99794	0
Excessive hairiness	GCC2_LIMS1	2	108500000	110000000	1	1	1	TRUE	GCC2	2_109260259_C_T_b37	109260259	rs10170690	C	T	890	9.95754e-09	0.84988	0.897368	9.37628e-235	1.04417e-36	2.25001e-268	0.476496	0.00142044	-5.73145	0.965707	14.1751	4.64535e-05	32.7156	0.99794	0
Excessive hairiness	GCC2_LIMS1	2	108500000	110000000	1	1	1	TRUE	GCC2	2_109261984_A_G_b37	109261984	rs62149924	A	G	890	9.95754e-09	0.84988	0.897368	3.82749e-235	1.05115e-36	7.5791e-269	0.476496	0.00142044	-5.73145	0.965707	14.1751	4.64405e-05	32.7429	0.99794	0
Excessive hairiness	GCC2_LIMS1	2	108500000	110000000	1	1	1	TRUE	GCC2	2_109262598_G_A_b37	109262598	rs12467880	G	A	890	4.85804e-09	0.857269	0.915797	6.91566e-278	3.20387e-38	0	0.500406	0.00142951	-5.85196	0.965495	14.8486	4.43697e-05	35.6199	0.998032	0
Excessive hairiness	GCC2_LIMS1	2	108500000	110000000	1	1	1	TRUE	GCC2	2_109263322_C_T_b37	109263322	rs7574800	C	T	890	9.21032e-09	0.850375	0.899402	6.35908e-235	1.07209e-36	1.33922e-268	0.476496	0.00142177	-5.74466	0.965676	14.2483	4.6447e-05	32.7274	0.99794	0
Excessive hairiness	GCC2_LIMS1	2	108500000	110000000	1	1	1	TRUE	GCC2	2_109265417_G_A_b37	109265417	rs61547788	G	A	890	9.95754e-09	0.84988	0.897368	9.37628e-235	1.04417e-36	2.25001e-268	0.476496	0.00142044	-5.73145	0.965707	14.1751	4.64535e-05	32.7156	0.99794	0
Excessive hairiness	GCC2_LIMS1	2	108500000	110000000	1	1	1	TRUE	GCC2	2_109267629_T_G_b37	109267629	rs2438267	T	G	890	1.07399e-08	0.850292	0.895682	8.59343e-233	6.50542e-37	9.6181e-266	0.435953	0.0014215	-5.71861	0.965682	14.1041	4.66627e-05	32.5773	0.99793	0
Excessive hairiness	GCC2_LIMS1	2	108500000	110000000	1	1	1	TRUE	GCC2	2_109269466_G_T_b37	109269466	rs4012003	G	T	890	8.44646e-09	0.850128	0.901483	9.37628e-235	1.04417e-36	2.25001e-268	0.483124	0.00142177	-5.7593	0.965676	14.3295	4.64535e-05	32.7156	0.99794	0
Excessive hairiness	GCC2_LIMS1	2	108500000	110000000	1	1	1	TRUE	GCC2	2_109276866_C_T_b37	109276866	rs58564286	C	T	890	1.00215e-08	0.850622	0.897575	2.06692e-228	1.04766e-36	7.33426e-261	0.476496	0.00142097	-5.73037	0.965694	14.1691	4.59509e-05	32.2665	0.997962	0
Excessive hairiness	GCC2_LIMS1	2	108500000	110000000	1	1	1	TRUE	GCC2	2_109280327_G_C_b37	109280327	rs6750452	G	C	890	4.85804e-09	0.857269	0.915797	1.78243e-277	3.08266e-38	0	0.500406	0.00142951	-5.85196	0.965495	14.8486	4.43141e-05	35.5933	0.998034	0
Excessive hairiness	GCC2_LIMS1	2	108500000	110000000	1	1	1	TRUE	GCC2	2_109285103_G_A_b37	109285103	rs7597586	G	A	890	6.68993e-09	0.993881	0.837413	3.6966e-273	7.9865e-38	0	0.517451	0.00158709	-5.79853	0.961837	14.5369	4.3546e-05	35.3131	0.998068	0
Excessive hairiness	GCC2_LIMS1	2	108500000	110000000	1	1	1	TRUE	GCC2	2_109294588_A_T_b37	109294588	rs7585366	A	T	890	7.97171e-09	0.850044	0.902756	8.24781e-226	8.88992e-36	4.53415e-259	0.476496	0.00142151	-5.76906	0.965682	14.3839	4.74428e-05	32.0805	0.997896	0
Excessive hairiness	GCC2_LIMS1	2	108500000	110000000	1	1	1	TRUE	GCC2	2_109296210_C_CAAAATA_b37	109296210	rs112109673	C	CAAAATA	890	8.06009e-09	0.850787	0.902749	2.98222e-235	6.60095e-37	7.996e-269	0.474339	0.00142177	-5.7672	0.965676	14.3735	4.61711e-05	32.7506	0.997952	0
Excessive hairiness	GCC2_LIMS1	2	108500000	110000000	1	1	1	TRUE	GCC2	2_109296564_C_T_b37	109296564	rs11123711	C	T	890	7.97171e-09	0.850044	0.902756	3.04271e-232	1.36822e-36	2.43929e-265	0.476496	0.00142151	-5.76906	0.965682	14.3839	4.67507e-05	32.5384	0.997926	0
Excessive hairiness	GCC2_LIMS1	2	108500000	110000000	1	1	1	TRUE	GCC2	2_109296930_T_C_b37	109296930	rs58889267	T	C	890	9.04753e-09	0.988396	0.815077	2.14531e-248	3.46337e-37	6.71546e-284	0.517451	0.0015964	-5.74768	0.961622	14.2539	4.54608e-05	33.6612	0.997984	0
Excessive hairiness	GCC2_LIMS1	2	108500000	110000000	1	1	1	TRUE	GCC2	2_109301115_T_TA_b37	109301115	rs34175526	T	TA	890	5.73133e-09	0.856779	0.912342	2.43421e-277	7.45883e-39	0	0.500406	0.00143005	-5.82441	0.965483	14.6933	4.51165e-05	35.5845	0.997999	0
Excessive hairiness	GCC2_LIMS1	2	108500000	110000000	1	1	1	TRUE	GCC2	2_109301841_G_A_b37	109301841	rs930038	G	A	890	7.75881e-09	0.988717	0.848452	7.20895e-268	1.65654e-38	1.99586e-305	0.517451	0.00159725	-5.77362	0.961602	14.3975	4.40835e-05	34.9667	0.998045	0
Excessive hairiness	GCC2_LIMS1	2	108500000	110000000	1	1	1	TRUE	GCC2	2_109308341_C_T_b37	109308341	rs10195379	C	T	890	7.12641e-09	0.841622	0.902281	2.40194e-217	3.50458e-36	1.86051e-247	0.476496	0.00142523	-5.78792	0.965595	14.4889	4.78452e-05	31.4677	0.997878	0
Excessive hairiness	GCC2_LIMS1	2	108500000	110000000	1	1	1	TRUE	GCC2	2_109309433_C_T_b37	109309433	rs10198849	C	T	890	7.63666e-09	0.840632	0.900139	6.40467e-207	8.90801e-39	2.69633e-231	0.46758	0.00142577	-5.77629	0.965583	14.424	4.7619e-05	30.6962	0.997888	0
Excessive hairiness	GCC2_LIMS1	2	108500000	110000000	1	1	1	TRUE	GCC2	2_109309547_T_G_b37	109309547	rs10211361	T	G	890	6.47673e-09	0.840302	0.903806	1.32561e-209	1.08747e-35	1.24562e-238	0.46758	0.00142709	-5.80396	0.965552	14.5786	4.67481e-05	30.8966	0.997927	0
Excessive hairiness	GCC2_LIMS1	2	108500000	110000000	1	1	1	TRUE	GCC2	2_109315755_G_A_b37	109315755	rs4676040	G	A	890	6.89126e-09	0.816995	0.893079	1.76038e-223	6.12487e-37	3.90442e-254	0.46758	0.00145362	-5.79355	0.964934	14.5189	4.64204e-05	31.9131	0.997941	0
Excessive hairiness	TBX15_WARS2	1	119000000	120000000	1	1	1	TRUE	TBX15	1_119510487_C_T_b37	119510487	rs10923713	C	T	320	1.70313e-08	1	0.996432	1.61645e-18	5.28712e-07	6.33081e-24	0.803165	0.000875412	-5.63973	0.978583	13.6409	6.2063e-05	8.78127	0.997249	0.209487
Excessive hairiness	TBX15_WARS2	1	119000000	120000000	1	1	1	TRUE	TBX15	1_119517357_T_C_b37	119517357	rs10802069	T	C	320	1.70313e-08	1	0.996432	1.70239e-18	6.26672e-07	7.47941e-24	0.807051	0.000875412	-5.63973	0.978583	13.6409	6.22232e-05	8.77543	0.997242	0.199259
Excessive hairiness	TBX15_WARS2	1	119000000	120000000	1	1	1	TRUE	TBX15	1_119505434_G_A_b37	119505434	rs10923712	G	A	320	1.70313e-08	1	0.996432	2.01365e-18	5.27668e-07	1.18567e-23	0.803165	0.000875412	-5.63973	0.978583	13.6409	6.22234e-05	8.75652	0.997242	0.168894
Excessive hairiness	TBX15_WARS2	1	119000000	120000000	1	1	1	TRUE	TBX15	1_119504284_G_A_b37	119504284	rs984225	G	A	320	1.59744e-08	1	1	2.18493e-18	6.77279e-07	7.54807e-24	0.803165	0.000876688	-5.65076	0.978553	13.702	6.20169e-05	8.74731	0.997251	0.165461
Excessive hairiness	TBX15_WARS2	1	119000000	120000000	1	1	1	TRUE	TBX15	1_119503843_C_G_b37	119503843	rs984222	C	G	320	2.09527e-08	0.99628	0.984802	2.18493e-18	6.77279e-07	7.54807e-24	0.803165	0.000880881	-5.60395	0.978452	13.445	6.20169e-05	8.74731	0.997251	0.127961
Excessive hairiness	TBX15_WARS2	1	119000000	120000000	1	1	1	TRUE	TBX15	1_119504487_G_T_b37	119504487	rs1409157	G	T	320	2.28252e-08	0.991311	0.965944	2.18493e-18	6.77279e-07	7.54807e-24	0.803165	0.000872871	-5.5891	0.978644	13.3622	6.20169e-05	8.74731	0.997251	0.117795
Excessive hairiness	TBX15_WARS2	1	119000000	120000000	1	1	1	TRUE	TBX15	1_119550480_A_C_b37	119550480	rs6428789	A	C	320	2.25755e-08	0.932232	0.950104	2.47949e-17	9.64166e-07	3.57464e-24	1	0.000877046	-5.59101	0.978544	13.3735	6.26814e-05	8.46879	0.997222	0.0109518
Excessive hairiness	TBX15_WARS2	1	119000000	120000000	1	1	1	TRUE	TBX15	1_119546842_C_T_b37	119546842	rs10923724	C	T	320	2.52797e-08	0.97776	0.972409	1.37576e-15	1.35032e-06	2.49064e-21	0.992106	0.000877292	-5.57133	0.978538	13.2661	6.19594e-05	7.98762	0.997254	0.000188841
Excessive hairiness	TBX15_WARS2	1	119000000	120000000	1	1	1	TRUE	TBX15	1_119574587_C_T_b37	119574587	rs2645294	C	T	320	0.000118567	0.711997	0.364138	1.81914e-16	1.98888e-06	2.24378e-22	0.94626	0.000937513	-3.84907	0.977099	5.34974	6.26551e-05	8.23344	0.997223	5.05286e-07
Excessive hairiness	TBX15_WARS2	1	119000000	120000000	1	1	1	TRUE	TBX15	1_119555146_G_T_b37	119555146	rs2645303	G	T	320	7.60639e-07	0.786462	0.78451	2.82086e-12	1.20254e-06	1.21904e-16	0.636834	0.000851068	-4.9452	0.979167	10.0372	6.16409e-05	6.98637	0.997268	4.22834e-09
Excessive hairiness	TBX15_WARS2	1	119000000	120000000	1	1	1	TRUE	TBX15	1_119572541_C_T_b37	119572541	rs2645291	C	T	320	0.00104441	0.601427	0.237874	9.82632e-11	1.06474e-05	1.65557e-14	0.618574	0.000881088	-3.27828	0.978448	3.33912	6.23877e-05	6.4696	0.997235	1.63566e-13
Excessive hairiness	TBX15_WARS2	1	119000000	120000000	1	1	1	TRUE	TBX15	1_119577666_G_T_b37	119577666	rs2794315	G	T	320	0.00104441	0.601427	0.237874	1.59371e-09	6.45041e-05	3.63576e-13	0.618574	0.000881088	-3.27828	0.978448	3.33912	6.22494e-05	6.03459	0.997241	1.08486e-14
Excessive hairiness	TBX15_WARS2	1	119000000	120000000	1	1	1	TRUE	TBX15	1_119577837_A_T_b37	119577837	rs2247883	A	T	320	0.00104441	0.601427	0.237874	1.65492e-09	6.4542e-05	6.45739e-13	0.618574	0.000881088	-3.27828	0.978448	3.33912	6.22174e-05	6.0285	0.997242	1.04559e-14
Excessive hairiness	TBX15_WARS2	1	119000000	120000000	1	1	1	TRUE	WARS2	1_119503843_C_G_b37	119503843	rs984222	C	G	904	2.09527e-08	0.99628	0.984802	0	2.38873e-98	0	0.517259	0.000880881	-5.60395	0.978452	13.445	8.10013e-05	-44.482	0.996413	0
Excessive hairiness	TBX15_WARS2	1	119000000	120000000	1	1	1	TRUE	WARS2	1_119504284_G_A_b37	119504284	rs984225	G	A	904	1.59744e-08	1	1	0	2.38873e-98	0	0.517259	0.000876688	-5.65076	0.978553	13.702	8.10013e-05	-44.482	0.996413	0
Excessive hairiness	TBX15_WARS2	1	119000000	120000000	1	1	1	TRUE	WARS2	1_119504487_G_T_b37	119504487	rs1409157	G	T	904	2.28252e-08	0.991311	0.965944	0	2.38873e-98	0	0.517259	0.000872871	-5.5891	0.978644	13.3622	8.10013e-05	-44.482	0.996413	0
Excessive hairiness	TBX15_WARS2	1	119000000	120000000	1	1	1	TRUE	WARS2	1_119505434_G_A_b37	119505434	rs10923712	G	A	904	1.70313e-08	1	0.996432	0	2.56702e-98	0	0.517259	0.000875412	-5.63973	0.978583	13.6409	8.11704e-05	-44.399	0.996405	0
Excessive hairiness	TBX15_WARS2	1	119000000	120000000	1	1	1	TRUE	WARS2	1_119510487_C_T_b37	119510487	rs10923713	C	T	904	1.70313e-08	1	0.996432	0	8.50935e-98	0	0.517259	0.000875412	-5.63973	0.978583	13.6409	8.10913e-05	-44.4224	0.996409	0
Excessive hairiness	TBX15_WARS2	1	119000000	120000000	1	1	1	TRUE	WARS2	1_119517357_T_C_b37	119517357	rs10802069	T	C	904	1.70313e-08	1	0.996432	0	4.32222e-98	0	0.520948	0.000875412	-5.63973	0.978583	13.6409	8.13671e-05	-44.4311	0.996397	0
Excessive hairiness	TBX15_WARS2	1	119000000	120000000	1	1	1	TRUE	WARS2	1_119546842_C_T_b37	119546842	rs10923724	C	T	904	2.52797e-08	0.97776	0.972409	0	3.78591e-107	0	0.629591	0.000877292	-5.57133	0.978538	13.2661	7.5869e-05	-51.2762	0.996639	0
Excessive hairiness	TBX15_WARS2	1	119000000	120000000	1	1	1	TRUE	WARS2	1_119550480_A_C_b37	119550480	rs6428789	A	C	904	2.25755e-08	0.932232	0.950104	0	2.34021e-102	0	0.636834	0.000877046	-5.59101	0.978544	13.3735	7.84852e-05	-49.1476	0.996524	0
Excessive sweating	PLB1	2	28600000	29300000	2	2	2	TRUE	AC097724.3	2_28847553_A_T_b37	28847553	rs11679568	A	T	76	1.924e-05	0.73992	0.844128	3.00512e-15	2.46526e-10	6.79184e-16	1	0.00424452	-4.27322	0.904067	7.08225	6.20355e-05	-7.89069	0.99725	0.896243
Excessive sweating	PLB1	2	28600000	29300000	2	2	2	TRUE	AC097724.3	2_28846562_A_G_b37	28846562	rs7604903	A	G	76	1.9e-05	0.73298	0.840551	5.32355e-14	1.03071e-09	1.37956e-14	1	0.00419904	-4.27623	0.904997	7.09755	6.16629e-05	-7.52373	0.997267	0.0540832
Excessive sweating	PLB1	2	28600000	29300000	2	2	2	TRUE	AC097724.3	2_28847276_A_AGT_b37	28847276	rs34677847	A	AGT	76	1.924e-05	0.740361	0.844128	5.92723e-14	1.60857e-09	1.20269e-14	1	0.00424452	-4.27322	0.904067	7.08225	6.19119e-05	-7.50967	0.997256	0.0480181
Excessive sweating	PLB1	2	28600000	29300000	2	2	2	TRUE	AC097724.3	2_28847806_C_G_b37	28847806	rs11127181	C	G	76	1.582e-05	0.743904	0.851563	3.74832e-12	2.36309e-08	1.02508e-12	0.954826	0.00425887	-4.31658	0.903774	7.24942	6.32046e-05	-6.94635	0.997199	0.000987225
Excessive sweating	PLB1	2	28600000	29300000	2	2	2	TRUE	AC097724.3	2_28844920_G_T_b37	28844920	rs6704973	G	T	76	1.083e-05	0.75264	0.867219	2.12848e-11	1.5336e-08	1.20079e-11	0.908893	0.00417833	-4.39975	0.905421	7.58433	6.28784e-05	-6.69693	0.997213	0.000252357
Excessive sweating	PLB1	2	28600000	29300000	2	2	2	TRUE	AC097724.3	2_28846035_G_A_b37	28846035	rs6547862	G	A	76	8.584e-06	0.779224	0.882352	4.54134e-11	9.38196e-08	1.34663e-11	0.927775	0.00430467	-4.45054	0.902839	7.77572	6.37527e-05	-6.58525	0.997175	0.000146739
Excessive sweating	PLB1	2	28600000	29300000	2	2	2	TRUE	AC097724.3	2_28833479_G_A_b37	28833479	rs1534476	G	A	76	7.986e-05	0.708568	0.775811	9.97496e-12	1.51003e-08	7.40784e-12	0.762265	0.00398161	-3.94453	0.909471	5.87434	6.1699e-05	-6.80686	0.997265	9.48974e-05
Excessive sweating	PLB1	2	28600000	29300000	2	2	2	TRUE	AC097724.3	2_28838403_C_A_b37	28838403	rs1534481	C	A	76	1.778e-05	0.712424	0.836928	4.09568e-11	6.13782e-08	2.91724e-11	0.775479	0.00401322	-4.29045	0.908818	7.16729	6.18103e-05	-6.60058	0.99726	8.71346e-05
Excessive sweating	PLB1	2	28600000	29300000	2	2	2	TRUE	AC097724.3	2_28836479_G_A_b37	28836479	rs1997270	G	A	76	2.444e-05	0.710824	0.82558	6.01741e-11	2.04115e-08	5.21356e-11	0.778316	0.00399803	-4.21952	0.909132	6.89406	6.19811e-05	-6.54331	0.997253	4.56082e-05
Excessive sweating	PLB1	2	28600000	29300000	2	2	2	TRUE	AC097724.3	2_28832600_AG_A_b37	28832600	rs35685583	AG	A	76	6.307e-05	0.719339	0.790821	8.275e-11	2.96066e-08	7.04242e-11	0.762265	0.00403479	-4.00031	0.908373	6.07311	6.15509e-05	-6.49552	0.997272	1.46638e-05
Excessive sweating	PLB1	2	28600000	29300000	2	2	2	TRUE	AC097724.3	2_28831903_C_T_b37	28831903	rs4666108	C	T	76	5.24e-05	0.719339	0.799174	1.66386e-10	3.7905e-08	2.17909e-10	0.754534	0.00403987	-4.045	0.908268	6.2361	6.16795e-05	-6.38954	0.997266	8.74426e-06
Excessive sweating	PLB1	2	28600000	29300000	2	2	2	TRUE	AC097724.3	2_28822873_T_C_b37	28822873	rs11127178	T	C	76	3.002e-05	0.741024	0.829057	1.02175e-06	1.02175e-06	2.27162e-06	0.547391	0.00412678	-4.17341	0.906479	6.70946	6.42936e-05	-4.8874	0.997151	3.07162e-09
Excessive sweating	PLB1	2	28600000	29300000	2	2	2	TRUE	AC097724.3	2_28846568_A_G_b37	28846568	rs6547863	A	G	76	1.557e-05	0.773038	0.862731	4.37981e-06	7.06614e-06	9.1071e-06	0.695164	0.00440498	-4.31972	0.9008	7.24916	6.71503e-05	-4.59249	0.997024	1.33425e-09
Excessive sweating	PLB1	2	28600000	29300000	2	2	2	TRUE	AC097724.3	2_28821662_C_T_b37	28821662	rs7557359	C	T	76	5.572e-05	0.733491	0.801166	1.42395e-06	3.26142e-06	2.80352e-06	0.551495	0.00408577	-4.03004	0.907322	6.17869	6.33e-05	-4.82163	0.997195	1.30447e-09
Excessive sweating	PLB1	2	28600000	29300000	2	2	2	TRUE	AC097724.3	2_28838625_G_A_b37	28838625	rs1534479	G	A	76	2.758e-05	0.723171	0.825271	0.000168778	0.00145249	0.000228432	0.512174	0.00404496	-4.19182	0.908163	6.78497	6.27221e-05	-3.76168	0.99722	2.55153e-11
Excessive sweating	PLB1	2	28600000	29300000	1	1	2	TRUE	PLB1	2_28844920_G_T_b37	28844920	rs6704973	G	T	263	1.083e-05	0.75264	0.867219	1.44906e-61	1.69057e-20	2.36289e-72	1	0.00417833	-4.39975	0.905421	7.58433	6.3589e-05	-16.556	0.997182	0.827841
Excessive sweating	PLB1	2	28600000	29300000	1	1	2	TRUE	PLB1	2_28846035_G_A_b37	28846035	rs6547862	G	A	263	8.584e-06	0.779224	0.882352	1.05164e-60	7.29805e-21	9.50106e-71	0.987609	0.00430467	-4.45054	0.902839	7.77572	6.44767e-05	-16.4363	0.997143	0.140104
Excessive sweating	PLB1	2	28600000	29300000	1	1	2	TRUE	PLB1	2_28847806_C_G_b37	28847806	rs11127181	C	G	263	1.582e-05	0.743904	0.851563	2.73263e-60	1.35733e-20	1.45094e-70	0.951284	0.00425887	-4.31658	0.903774	7.24942	6.4012e-05	-16.3783	0.997163	0.0320538
Excessive sweating	PLB1	2	28600000	29300000	1	1	2	TRUE	PLB1	2_28841049_G_A_b37	28841049	rs1881255	G	A	263	1.272e-05	0.718272	0.84875	2.44489e-55	5.76697e-20	7.00391e-64	0.832682	0.00402971	-4.36515	0.908477	7.45974	6.28136e-05	-15.6695	0.997216	4.75757e-07
Excessive sweating	PLB1	2	28600000	29300000	1	1	2	TRUE	PLB1	2_28828051_G_A_b37	28828051	rs4666107	G	A	263	4.041e-05	0.731445	0.814157	1.4402e-52	1.91341e-21	4.65486e-59	0.535809	0.00409216	-4.10505	0.907191	6.45513	6.30238e-05	-15.2587	0.997207	3.08868e-10
Excessive sweating	PLB1	2	28600000	29300000	1	1	2	TRUE	PLB1	2_28820641_C_T_b37	28820641	rs1534477	C	T	263	2.354e-05	0.737313	0.837244	1.76525e-51	2.25314e-21	5.22035e-58	0.527263	0.00412549	-4.22855	0.906505	6.91953	6.32766e-05	-15.0943	0.997196	4.08522e-11
Excessive sweating	PLB1	2	28600000	29300000	1	1	2	TRUE	PLB1	2_28838625_G_A_b37	28838625	rs1534479	G	A	263	2.758e-05	0.723171	0.825271	2.05139e-50	1.24925e-21	4.07673e-56	0.55737	0.00404496	-4.19182	0.908163	6.78497	6.27478e-05	-14.9317	0.997219	3.1242e-12
Excessive sweating	PLB1	2	28600000	29300000	1	1	2	TRUE	PLB1	2_28821662_C_T_b37	28821662	rs7557359	C	T	263	5.572e-05	0.733491	0.801166	2.72893e-50	1.53729e-20	1.80264e-57	0.500729	0.00408577	-4.03004	0.907322	6.17869	6.35923e-05	-14.9126	0.997182	1.28554e-12
Excessive sweating	PLB1	2	28600000	29300000	1	1	2	TRUE	PLB1	2_28846568_A_G_b37	28846568	rs6547863	A	G	263	1.557e-05	0.773038	0.862731	1.18598e-49	9.95969e-20	1.01125e-57	0.625732	0.00440498	-4.31972	0.9008	7.24916	6.77864e-05	-14.8142	0.996996	8.82607e-13
Excessive sweating	PLB1	2	28600000	29300000	1	1	2	TRUE	PLB1	2_28846562_A_G_b37	28846562	rs7604903	A	G	263	1.9e-05	0.73298	0.840551	2.18659e-49	8.36997e-21	3.09299e-56	0.908893	0.00419904	-4.27623	0.904997	7.09755	6.29695e-05	-14.773	0.997209	4.07805e-13
Excessive sweating	PLB1	2	28600000	29300000	1	1	2	TRUE	PLB1	2_28847276_A_AGT_b37	28847276	rs34677847	A	AGT	263	1.924e-05	0.740361	0.844128	1.84525e-48	1.75317e-20	2.38343e-55	0.908893	0.00424452	-4.27322	0.904067	7.08225	6.31917e-05	-14.6285	0.997199	4.83208e-14
Excessive sweating	PLB1	2	28600000	29300000	1	1	2	TRUE	PLB1	2_28833991_G_A_b37	28833991	rs6760822	G	A	263	2.632e-05	0.731319	0.830024	2.64826e-48	7.62014e-20	1.04797e-55	0.537793	0.00410112	-4.20362	0.907006	6.82599	6.21343e-05	-14.6041	0.997246	2.60855e-14
Excessive sweating	PLB1	2	28600000	29300000	1	1	2	TRUE	PLB1	2_28847553_A_T_b37	28847553	rs11679568	A	T	263	1.924e-05	0.73992	0.844128	6.41094e-48	4.58742e-20	6.07027e-55	0.908893	0.00424452	-4.27322	0.904067	7.08225	6.36201e-05	-14.5436	0.99718	1.40657e-14
Excessive sweating	PLB1	2	28600000	29300000	1	1	2	TRUE	PLB1	2_28840344_G_T_b37	28840344	rs11891377	G	T	263	3.614e-05	0.739259	0.821636	1.46827e-44	6.95477e-18	5.25401e-52	0.583945	0.00411394	-4.13159	0.906743	6.55286	6.45519e-05	-14.0042	0.997139	3.85071e-18
Excessive sweating	PLB1	2	28600000	29300000	1	1	2	TRUE	PLB1	2_28841021_G_A_b37	28841021	rs1881256	G	A	263	1.968e-05	0.720881	0.855446	1.78811e-43	1.05908e-17	6.22561e-51	0.593582	0.00404623	-4.2682	0.908137	7.07827	6.41508e-05	-13.8255	0.997157	5.44286e-19
Excessive sweating	PLB1	2	28600000	29300000	1	1	2	TRUE	PLB1	2_28831903_C_T_b37	28831903	rs4666108	C	T	263	5.24e-05	0.719339	0.799174	6.4081e-42	1.47883e-18	9.15806e-48	0.801739	0.00403987	-4.045	0.908268	6.2361	6.26646e-05	-13.5655	0.997223	6.69669e-21
Excessive sweating	PLB1	2	28600000	29300000	1	1	2	TRUE	PLB1	2_28836479_G_A_b37	28836479	rs1997270	G	A	263	2.444e-05	0.710824	0.82558	5.4877e-41	8.06773e-19	3.97204e-46	0.824311	0.00399803	-4.21952	0.909132	6.89406	6.30511e-05	-13.4071	0.997206	1.53896e-21
Excessive sweating	PLB1	2	28600000	29300000	1	1	2	TRUE	PLB1	2_28832600_AG_A_b37	28832600	rs35685583	AG	A	263	6.307e-05	0.719339	0.790821	1.23326e-40	1.65169e-18	6.54681e-46	0.808895	0.00403479	-4.00031	0.908373	6.07311	6.26458e-05	-13.347	0.997223	3.02937e-22
Excessive sweating	PLB1	2	28600000	29300000	1	1	2	TRUE	PLB1	2_28838403_C_A_b37	28838403	rs1534481	C	A	263	1.778e-05	0.712424	0.836928	5.25743e-39	2.04125e-18	7.29683e-44	0.828903	0.00401322	-4.29045	0.908818	7.16729	6.30326e-05	-13.0645	0.997206	2.19632e-23
Excessive sweating	PLB1	2	28600000	29300000	1	1	2	TRUE	PLB1	2_28833479_G_A_b37	28833479	rs1534476	G	A	263	7.986e-05	0.708568	0.775811	8.34973e-39	4.78793e-18	6.01997e-44	0.808895	0.00398161	-3.94453	0.909471	5.87434	6.30986e-05	-13.0292	0.997203	3.81038e-24
Excessive sweating	PLB1	2	28600000	29300000	1	1	2	TRUE	PLB1	2_28825111_G_A_b37	28825111	rs13003761	G	A	263	0.0001008	0.723869	0.770713	9.62115e-38	5.49288e-19	2.13294e-41	0.532272	0.00405514	-3.88819	0.907953	5.6705	6.28353e-05	-12.8414	0.997215	2.75276e-25
Eyebrows (thick/thin)	EDAR	2	108500000	110000000	2	2	1	TRUE	SULT1C4	2_109016966_A_G_b37	109016966	rs58469559	A	G	340	9.645e-09	0.505337	0.763643	1.21013e-59	4.0885e-29	1.87399e-61	1	0.0035248	-5.7369	0.919016	13.8666	8.91816e-05	16.2875	0.996052	6.80075e-08
Eyebrows (thick/thin)	EDAR	2	108500000	110000000	2	2	1	TRUE	SULT1C4	2_109016711_A_C_b37	109016711	rs11683034	A	C	340	1.344e-08	0.561486	0.781932	1.11374e-48	4.29452e-24	4.1482e-51	0.951682	0.00328214	-5.67987	0.924169	13.6177	8.9662e-05	14.6629	0.996031	7.06069e-19
Eyebrows (thick/thin)	EDAR	2	108500000	110000000	2	2	1	TRUE	SULT1C4	2_109016241_A_G_b37	109016241	rs6728228	A	G	340	1.344e-08	0.561486	0.781932	6.31036e-48	1.80532e-23	2.05003e-50	0.951682	0.00328214	-5.67987	0.924169	13.6177	8.89541e-05	14.5447	0.996062	1.26425e-19
Eyebrows (thick/thin)	EDAR	2	108500000	110000000	2	2	1	TRUE	SULT1C4	2_108990125_A_G_b37	108990125	rs10197193	A	G	340	1.537e-08	0.554452	0.77529	1.51281e-35	1.29224e-17	2.05067e-38	0.888302	0.00326955	-5.65757	0.924438	13.5034	9.17935e-05	12.4437	0.995937	6.1751e-32
Eyebrows (thick/thin)	EDAR	2	108500000	110000000	2	2	1	TRUE	SULT1C4	2_109010515_C_T_b37	109010515	rs10205371	C	T	340	1.595e-08	0.553055	0.773778	4.90022e-35	1.91377e-18	3.67483e-37	0.883592	0.00326955	-5.65058	0.924438	13.4668	9.12889e-05	12.3495	0.995959	1.85916e-32
Eyebrows (thick/thin)	EDAR	2	108500000	110000000	2	2	1	TRUE	SULT1C4	2_109002048_C_A_b37	109002048	rs4149438	C	A	340	1.537e-08	0.554452	0.77529	5.43748e-35	8.86123e-18	1.95816e-37	0.883592	0.00326955	-5.65757	0.924438	13.5034	9.19526e-05	12.3412	0.99593	1.74244e-32
Eyebrows (thick/thin)	EDAR	2	108500000	110000000	2	2	1	TRUE	SULT1C4	2_108995325_T_G_b37	108995325	rs4149432	T	G	340	1.537e-08	0.554452	0.77529	7.19605e-35	7.66911e-18	2.8766e-37	0.883592	0.00326955	-5.65757	0.924438	13.5034	9.23515e-05	12.3186	0.995912	1.32081e-32
Eyebrows (thick/thin)	EDAR	2	108500000	110000000	2	2	1	TRUE	SULT1C4	2_109016030_T_C_b37	109016030	rs6714548	T	C	340	1.537e-08	0.554452	0.77529	7.40361e-35	5.08052e-18	3.77672e-37	0.883592	0.00326955	-5.65757	0.924438	13.5034	9.19273e-05	12.3163	0.995931	1.28343e-32
Eyebrows (thick/thin)	EDAR	2	108500000	110000000	2	2	1	TRUE	SULT1C4	2_109004834_G_GC_b37	109004834	rs35721028	G	GC	340	1.537e-08	0.554452	0.77529	8.60309e-35	7.72128e-18	3.82916e-37	0.883592	0.00326955	-5.65757	0.924438	13.5034	9.18444e-05	12.3041	0.995935	1.10511e-32
Eyebrows (thick/thin)	EDAR	2	108500000	110000000	2	2	1	TRUE	SULT1C4	2_109016302_A_G_b37	109016302	rs6728337	A	G	340	1.537e-08	0.554452	0.77529	8.60309e-35	7.72128e-18	3.82916e-37	0.883592	0.00326955	-5.65757	0.924438	13.5034	9.18444e-05	12.3041	0.995935	1.10511e-32
Eyebrows (thick/thin)	EDAR	2	108500000	110000000	2	2	1	TRUE	SULT1C4	2_108995259_A_G_b37	108995259	rs4149431	A	G	340	1.537e-08	0.554452	0.77529	2.40266e-34	8.05058e-18	1.75433e-36	0.883592	0.00326955	-5.65757	0.924438	13.5034	9.25542e-05	12.221	0.995903	4.00996e-33
Eyebrows (thick/thin)	EDAR	2	108500000	110000000	2	2	1	TRUE	SULT1C4	2_109004356_T_C_b37	109004356	rs1967572	T	C	340	1.537e-08	0.554452	0.77529	2.73904e-34	7.58016e-18	1.97284e-36	0.883592	0.00326955	-5.65757	0.924438	13.5034	9.32762e-05	12.2103	0.995872	3.52874e-33
Eyebrows (thick/thin)	EDAR	2	108500000	110000000	2	2	1	TRUE	SULT1C4	2_108988625_G_A_b37	108988625	rs10167564	G	A	340	1.537e-08	0.554452	0.77529	1.54666e-33	7.11721e-18	8.34516e-36	0.862348	0.00326955	-5.65757	0.924438	13.5034	8.88762e-05	12.0686	0.996065	6.29855e-34
Eyebrows (thick/thin)	EDAR	2	108500000	110000000	2	2	1	TRUE	SULT1C4	2_108999786_T_C_b37	108999786	rs4149436	T	C	340	1.537e-08	0.553986	0.77529	6.3297e-33	3.28774e-19	3.69551e-34	0.863335	0.00326955	-5.65757	0.924438	13.5034	9.40989e-05	11.9521	0.995835	1.58165e-34
Eyebrows (thick/thin)	EDAR	2	108500000	110000000	2	2	1	TRUE	SULT1C4	2_109011548_A_G_b37	109011548	rs113708114	A	G	340	1.537e-08	0.554452	0.77529	1.01318e-32	4.58017e-16	9.77538e-36	0.883592	0.00326955	-5.65757	0.924438	13.5034	9.45424e-05	11.9129	0.995816	9.93982e-35
Eyebrows (thick/thin)	EDAR	2	108500000	110000000	2	2	1	TRUE	SULT1C4	2_109017339_C_G_b37	109017339	rs11695733	C	G	340	1.355e-08	0.554682	0.778586	2.09558e-32	1.31968e-18	9.6616e-34	0.863335	0.00326955	-5.67856	0.924438	13.6133	9.40741e-05	11.8522	0.995836	5.40426e-35
Eyebrows (thick/thin)	EDAR	2	108500000	110000000	2	2	1	TRUE	SULT1C4	2_108991254_G_A_b37	108991254	rs10177287	G	A	340	1.537e-08	0.553986	0.77529	3.64285e-32	2.69782e-18	1.1434e-33	0.867834	0.00326955	-5.65757	0.924438	13.5034	9.43404e-05	11.8058	0.995825	2.80474e-35
Eyebrows (thick/thin)	EDAR	2	108500000	110000000	2	2	1	TRUE	SULT1C4	2_108973424_G_GT_b37	108973424	rs143223356	G	GT	340	1.537e-08	0.554684	0.77529	1.09638e-31	3.79225e-16	8.81973e-35	0.862348	0.00326955	-5.65757	0.924438	13.5034	8.92787e-05	11.7128	0.996048	9.31759e-36
Eyebrows (thick/thin)	EDAR	2	108500000	110000000	2	2	1	TRUE	SULT1C4	2_108994808_C_G_b37	108994808	rs1402467	C	G	340	1.811e-08	0.554682	0.765912	2.62063e-31	2.34486e-16	1.39293e-33	0.867834	0.00327756	-5.62969	0.924266	13.3563	9.23306e-05	11.6387	0.995913	3.42518e-36
Eyebrows (thick/thin)	EDAR	2	108500000	110000000	2	2	1	TRUE	SULT1C4	2_108969417_T_C_b37	108969417	rs6746280	T	C	340	1.537e-08	0.553986	0.77529	1.05172e-30	1.32265e-18	8.09915e-32	0.833732	0.00326955	-5.65757	0.924438	13.5034	9.15977e-05	11.5196	0.995945	1.00241e-36
Eyebrows (thick/thin)	EDAR	2	108500000	110000000	2	2	1	TRUE	SULT1C4	2_108977283_T_C_b37	108977283	rs2198468	T	C	340	1.537e-08	0.554684	0.77529	1.07285e-30	1.40061e-16	4.51583e-33	0.862348	0.00326955	-5.65757	0.924438	13.5034	8.93433e-05	11.5178	0.996045	9.76467e-37
Eyebrows (thick/thin)	EDAR	2	108500000	110000000	2	2	1	TRUE	SULT1C4	2_108977439_G_A_b37	108977439	rs2198469	G	A	340	1.537e-08	0.554684	0.77529	1.07285e-30	1.40061e-16	4.51583e-33	0.862348	0.00326955	-5.65757	0.924438	13.5034	8.93433e-05	11.5178	0.996045	9.76467e-37
Eyebrows (thick/thin)	EDAR	2	108500000	110000000	2	2	1	TRUE	SULT1C4	2_108977263_G_A_b37	108977263	rs2198467	G	A	340	1.537e-08	0.554684	0.77529	8.15206e-30	2.04893e-16	8.02773e-32	0.843525	0.00326955	-5.65757	0.924438	13.5034	8.91863e-05	11.3418	0.996052	1.31581e-37
Eyebrows (thick/thin)	EDAR	2	108500000	110000000	2	2	1	TRUE	SULT1C4	2_108982165_G_T_b37	108982165	rs17190797	G	T	340	1.537e-08	0.554802	0.77529	4.92369e-26	5.09522e-14	1.26637e-28	0.862348	0.00326955	-5.65757	0.924438	13.5034	8.89626e-05	10.5529	0.996062	2.41698e-41
Eyebrows (thick/thin)	EDAR	2	108500000	110000000	2	2	1	TRUE	SULT1C4	2_109030396_A_G_b37	109030396	rs57269410	A	G	340	1.633e-08	0.564572	0.778718	1.18073e-25	2.11169e-16	4.68415e-26	0.785593	0.00327413	-5.64663	0.92434	13.4453	8.66389e-05	10.4705	0.996164	9.54323e-42
Eyebrows (thick/thin)	EDAR	2	108500000	110000000	2	2	1	TRUE	SULT1C4	2_109020902_G_C_b37	109020902	rs7567726	G	C	340	1.485e-08	0.564755	0.780539	2.13073e-23	1.38096e-13	3.59259e-25	0.685938	0.00326841	-5.66206	0.924462	13.5271	8.72292e-05	9.96675	0.996138	6.15663e-44
Eyebrows (thick/thin)	EDAR	2	108500000	110000000	2	2	1	TRUE	SULT1C4	2_109465238_T_C_b37	109465238	rs4676209	T	C	340	1.472e-07	0.816631	0.75364	0.0002105	0.00442534	0.00012666	0.208865	0.00368206	5.25709	0.915708	11.417	7.91055e-05	-3.70607	0.996497	2.17054e-63
Eyebrows (thick/thin)	EDAR	2	108500000	110000000	2	2	1	TRUE	SULT1C4	2_109510937_G_A_b37	109510937	rs1478517	G	A	340	2.257e-07	0.8266	0.715815	0.000850702	0.0094174	0.000603421	0.186103	0.00366509	5.17674	0.916064	11.0358	7.83961e-05	-3.33574	0.996528	4.02591e-64
Freckles	HSPA12A	10	118000000	118700000	1	1	2	TRUE	HSPA12A	10_118453986_T_C_b37	118453986	rs2907231	T	C	249	9.02316e-10	0.646944	0.806922	2.4305e-190	2.33289e-22	1.84911e-243	1	0.000889363	6.1258	0.97825	16.4405	4.20542e-05	-29.4277	0.998134	0.18052
Freckles	HSPA12A	10	118000000	118700000	1	1	2	TRUE	HSPA12A	10_118454622_A_G_b37	118454622	rs3010468	A	G	249	1.0315e-09	0.647152	0.804566	2.4305e-190	2.33289e-22	1.84911e-243	0.995834	0.00088158	6.10446	0.978436	16.3121	4.20542e-05	-29.4277	0.998134	0.158756
Freckles	HSPA12A	10	118000000	118700000	1	1	2	TRUE	HSPA12A	10_118454919_G_C_b37	118454919	rs3010469	G	C	249	1.07279e-09	0.646652	0.803196	2.4305e-190	2.33289e-22	1.84911e-243	0.995834	0.00088242	6.09819	0.978416	16.2747	4.20542e-05	-29.4277	0.998134	0.152936
Freckles	HSPA12A	10	118000000	118700000	1	1	2	TRUE	HSPA12A	10_118454920_T_C_b37	118454920	rs3010470	T	C	249	1.07279e-09	0.646652	0.803196	2.4305e-190	2.33289e-22	1.84911e-243	0.995834	0.00088242	6.09819	0.978416	16.2747	4.20542e-05	-29.4277	0.998134	0.152936
Freckles	HSPA12A	10	118000000	118700000	1	1	2	TRUE	HSPA12A	10_118452825_G_T_b37	118452825	rs2921971	G	T	249	1.07279e-09	0.646652	0.803196	2.51493e-190	2.33955e-22	1.88765e-243	0.991669	0.00088242	6.09819	0.978416	16.2747	4.20559e-05	-29.4266	0.998134	0.148278
Freckles	HSPA12A	10	118000000	118700000	1	1	2	TRUE	HSPA12A	10_118455603_G_C_b37	118455603	rs3010471	G	C	249	1.07297e-09	0.648278	0.803991	4.61027e-190	2.66376e-22	3.31215e-243	1	0.00088137	6.09816	0.978441	16.2744	4.21162e-05	-29.406	0.998132	0.080872
Freckles	HSPA12A	10	118000000	118700000	1	1	2	TRUE	HSPA12A	10_118454867_G_A_b37	118454867	rs2921972	G	A	249	1.07279e-09	0.646652	0.803196	1.44232e-189	1.28373e-22	1.9235e-241	1	0.00088242	6.09819	0.978416	16.2747	4.21053e-05	-29.3673	0.998132	0.0259786
Freckles	HSPA12A	10	118000000	118700000	1	1	2	TRUE	HSPA12A	10_118453164_G_C_b37	118453164	rs3010467	G	C	249	1.07279e-09	0.646652	0.803196	1.57584e-189	1.67075e-22	7.54771e-242	1	0.00088242	6.09819	0.978416	16.2747	4.21957e-05	-29.3641	0.998128	0.0236789
Freckles	HSPA12A	10	118000000	118700000	1	1	2	TRUE	HSPA12A	10_118456873_A_C_b37	118456873	rs3010480	A	C	249	1.17209e-09	0.646642	0.801576	2.18656e-189	3.33268e-22	7.34779e-243	0.971011	0.00088116	6.08402	0.978446	16.1901	4.22024e-05	-29.353	0.998128	0.0157046
Freckles	HSPA12A	10	118000000	118700000	1	1	2	TRUE	HSPA12A	10_118456658_T_C_b37	118456658	rs3010479	T	C	249	1.22149e-09	0.647651	0.80101	2.13775e-189	3.35248e-22	6.79899e-243	0.975046	0.00088137	6.0774	0.978441	16.1508	4.22009e-05	-29.3538	0.998128	0.0154796
Freckles	HSPA12A	10	118000000	118700000	1	1	2	TRUE	HSPA12A	10_118457275_T_C_b37	118457275	rs3010481	T	C	249	7.56391e-10	0.64693	0.810947	4.99256e-189	3.90688e-22	1.90153e-242	0.971011	0.000884731	6.15382	0.97836	16.6084	4.21806e-05	-29.3249	0.998129	0.0104715
Freckles	HSPA12A	10	118000000	118700000	1	1	2	TRUE	HSPA12A	10_118452044_G_T_b37	118452044	rs2240711	G	T	249	1.07279e-09	0.646652	0.803196	4.03581e-189	3.72519e-22	2.81282e-242	0.995834	0.00088242	6.09819	0.978416	16.2747	4.22145e-05	-29.3322	0.998127	0.00928662
Freckles	HSPA12A	10	118000000	118700000	1	1	2	TRUE	HSPA12A	10_118452099_C_G_b37	118452099	rs2240710	C	G	249	1.07279e-09	0.646652	0.803196	4.03581e-189	3.72519e-22	2.81282e-242	0.995834	0.00088242	6.09819	0.978416	16.2747	4.22145e-05	-29.3322	0.998127	0.00928662
Freckles	HSPA12A	10	118000000	118700000	1	1	2	TRUE	HSPA12A	10_118457306_T_C_b37	118457306	rs2901119	T	C	249	1.06492e-09	0.644687	0.803089	4.99256e-189	3.90688e-22	1.90153e-242	0.971011	0.000885359	6.09936	0.978345	16.282	4.21806e-05	-29.3249	0.998129	0.00755586
Freckles	HSPA12A	10	118000000	118700000	1	1	2	TRUE	HSPA12A	10_118457309_T_C_b37	118457309	rs2420327	T	C	249	1.06492e-09	0.644687	0.803089	4.99256e-189	3.90688e-22	1.90153e-242	0.971011	0.000885359	6.09936	0.978345	16.282	4.21806e-05	-29.3249	0.998129	0.00755586
Freckles	HSPA12A	10	118000000	118700000	1	1	2	TRUE	HSPA12A	10_118456114_T_G_b37	118456114	rs3010475	T	G	249	1.31922e-09	0.647146	0.799373	2.59384e-187	4.64855e-23	2.95905e-236	0.943661	0.00088137	6.06504	0.978441	16.0773	4.16863e-05	-29.19	0.998151	0.000120395
Freckles	HSPA12A	10	118000000	118700000	1	1	2	TRUE	HSPA12A	10_118456210_A_G_b37	118456210	rs3010477	A	G	249	1.31922e-09	0.647146	0.799373	2.59384e-187	4.64855e-23	2.95905e-236	0.943661	0.00088137	6.06504	0.978441	16.0773	4.16863e-05	-29.19	0.998151	0.000120395
Freckles	HSPA12A	10	118000000	118700000	1	1	2	TRUE	HSPA12A	10_118456282_A_G_b37	118456282	rs3010478	A	G	249	1.31922e-09	0.647146	0.799373	2.59384e-187	4.64855e-23	2.95905e-236	0.943661	0.00088137	6.06504	0.978441	16.0773	4.16863e-05	-29.19	0.998151	0.000120395
Freckles	HSPA12A	10	118000000	118700000	1	1	2	TRUE	HSPA12A	10_118457423_G_C_b37	118457423	rs2420328	G	C	249	7.53658e-10	0.638117	0.807757	4.72649e-187	1.12082e-22	1.47597e-238	0.971011	0.000884732	6.15439	0.97836	16.6118	4.20183e-05	-29.1695	0.998136	0.000112765
Freckles	HSPA12A	10	118000000	118700000	1	1	2	TRUE	HSPA12A	10_118457426_C_A_b37	118457426	rs2420329	C	A	249	7.53658e-10	0.638117	0.807757	4.72649e-187	1.12082e-22	1.47597e-238	0.971011	0.000884732	6.15439	0.97836	16.6118	4.20183e-05	-29.1695	0.998136	0.000112765
Freckles	HSPA12A	10	118000000	118700000	1	1	2	TRUE	HSPA12A	10_118456014_C_T_b37	118456014	rs2921973	C	T	249	9.70994e-10	0.646516	0.805221	5.26079e-187	4.65518e-23	5.3709e-236	0.947642	0.00088074	6.11411	0.978456	16.3696	4.16624e-05	-29.1658	0.998152	7.97866e-05
Freckles	HSPA12A	10	118000000	118700000	1	1	2	TRUE	HSPA12A	10_118456262_C_T_b37	118456262	rs2907230	C	T	249	1.31922e-09	0.647146	0.799373	1.05422e-186	2.68426e-23	2.31732e-234	0.943661	0.00088137	6.06504	0.978441	16.0773	4.15312e-05	-29.142	0.998158	2.98252e-05
Freckles	HSPA12A	10	118000000	118700000	1	1	2	TRUE	HSPA12A	10_118459961_C_A_b37	118459961	rs2240709	C	A	249	1.09111e-09	0.629035	0.795612	5.58753e-186	6.83757e-23	1.18272e-236	0.970954	0.00088263	6.09548	0.978411	16.2586	4.13969e-05	-29.0848	0.998164	6.78801e-06
Freckles	HSPA12A	10	118000000	118700000	1	1	2	TRUE	HSPA12A	10_118460137_A_G_b37	118460137	rs2240708	A	G	249	8.43642e-10	0.637608	0.805252	1.2454e-184	5.7632e-23	1.37867e-234	0.966938	0.000883681	6.13649	0.978385	16.5041	4.15384e-05	-28.978	0.998157	3.91994e-07
Freckles	HSPA12A	10	118000000	118700000	1	1	2	TRUE	HSPA12A	10_118455387_A_G_b37	118455387	rs12245201	A	G	249	1.07297e-09	0.648278	0.803991	1.30406e-184	3.00461e-22	9.0308e-237	1	0.00088137	6.09816	0.978441	16.2744	4.35819e-05	-28.9765	0.998067	2.94276e-07
Freckles	HSPA12A	10	118000000	118700000	1	1	2	TRUE	HSPA12A	10_118457439_C_G_b37	118457439	rs2901120	C	G	249	7.53658e-10	0.638117	0.807757	3.69838e-184	1.47396e-22	4.2989e-235	0.971011	0.000884732	6.15439	0.97836	16.6118	4.2167e-05	-28.9405	0.998129	1.46905e-07
Freckles	HSPA12A	10	118000000	118700000	1	1	2	TRUE	HSPA12A	10_118459007_G_GA_b37	118459007	rs36103789	G	GA	249	8.59314e-10	0.636973	0.804406	4.12596e-184	4.52297e-23	1.39536e-233	0.95441	0.000883471	6.13356	0.978391	16.4865	4.1798e-05	-28.9367	0.998146	1.16676e-07
Freckles	HSPA12A	10	118000000	118700000	1	1	2	TRUE	HSPA12A	10_118451810_A_G_b37	118451810	rs733216	A	G	249	1.07279e-09	0.646652	0.803196	5.13097e-184	2.45463e-22	1.42204e-234	0.987458	0.00088242	6.09819	0.978416	16.2747	4.24347e-05	-28.9292	0.998118	7.55328e-08
Freckles	HSPA12A	10	118000000	118700000	1	1	2	TRUE	HSPA12A	10_118459036_C_T_b37	118459036	rs3010488	C	T	249	8.43642e-10	0.637608	0.805252	6.79013e-184	6.45129e-23	9.01458e-234	0.966938	0.000883681	6.13649	0.978385	16.5041	4.16952e-05	-28.9194	0.99815	7.21202e-08
Freckles	HSPA12A	10	118000000	118700000	1	1	2	TRUE	HSPA12A	10_118459252_G_A_b37	118459252	rs3010489	G	A	249	8.43642e-10	0.637608	0.805252	6.79013e-184	6.45129e-23	9.01458e-234	0.966938	0.000883681	6.13649	0.978385	16.5041	4.16952e-05	-28.9194	0.99815	7.21202e-08
Freckles	HSPA12A	10	118000000	118700000	1	1	2	TRUE	HSPA12A	10_118451127_G_A_b37	118451127	rs1076369	G	A	249	1.3055e-09	0.631727	0.794158	6.03045e-184	9.88936e-23	3.72162e-233	0.987458	0.000884521	6.06672	0.978365	16.0877	4.23658e-05	-28.9236	0.998121	5.34353e-08
Freckles	HSPA12A	10	118000000	118700000	1	1	2	TRUE	HSPA12A	10_118451175_C_T_b37	118451175	rs1076368	C	T	249	1.3055e-09	0.631727	0.794158	6.03045e-184	9.88936e-23	3.72162e-233	0.987458	0.000884521	6.06672	0.978365	16.0877	4.23658e-05	-28.9236	0.998121	5.34353e-08
Freckles	HSPA12A	10	118000000	118700000	1	1	2	TRUE	HSPA12A	10_118451306_A_G_b37	118451306	rs1076367	A	G	249	1.3055e-09	0.631727	0.794158	6.03045e-184	9.88936e-23	3.72162e-233	0.987458	0.000884521	6.06672	0.978365	16.0877	4.23658e-05	-28.9236	0.998121	5.34353e-08
Freckles	HSPA12A	10	118000000	118700000	1	1	2	TRUE	HSPA12A	10_118448078_C_T_b37	118448078	rs1900500	C	T	249	1.39199e-09	0.630588	0.792137	4.41058e-182	1.20358e-22	7.39594e-231	0.987458	0.00088431	6.0564	0.97837	16.0265	4.26088e-05	-28.775	0.99811	6.94951e-10
Freckles	HSPA12A	10	118000000	118700000	1	1	2	TRUE	HSPA12A	10_118449856_G_A_b37	118449856	rs2907238	G	A	249	1.39199e-09	0.630588	0.792137	7.28037e-182	1.4416e-22	1.16553e-230	0.98331	0.00088431	6.0564	0.97837	16.0265	4.2596e-05	-28.7576	0.99811	4.21277e-10
Freckles	HSPA12A	10	118000000	118700000	1	1	2	TRUE	HSPA12A	10_118451015_A_G_b37	118451015	rs7902159	A	G	249	1.3055e-09	0.631727	0.794158	1.01224e-181	1.40299e-22	2.01883e-230	0.987458	0.000884521	6.06672	0.978365	16.0877	4.25874e-05	-28.7462	0.998111	3.23449e-10
Freckles	HSPA12A	10	118000000	118700000	1	1	2	TRUE	HSPA12A	10_118451016_C_T_b37	118451016	rs7902262	C	T	249	1.3055e-09	0.631727	0.794158	1.01224e-181	1.40299e-22	2.01883e-230	0.987458	0.000884521	6.06672	0.978365	16.0877	4.25874e-05	-28.7462	0.998111	3.23449e-10
Freckles	HSPA12A	10	118000000	118700000	1	1	2	TRUE	HSPA12A	10_118451025_G_A_b37	118451025	rs3010464	G	A	249	1.3055e-09	0.631727	0.794158	1.01224e-181	1.40299e-22	2.01883e-230	0.987458	0.000884521	6.06672	0.978365	16.0877	4.25874e-05	-28.7462	0.998111	3.23449e-10
Freckles	HSPA12A	10	118000000	118700000	1	1	2	TRUE	HSPA12A	10_118448550_T_A_b37	118448550	rs2921968	T	A	249	1.39199e-09	0.630588	0.792137	1.01224e-181	1.40299e-22	2.01883e-230	0.987458	0.00088431	6.0564	0.97837	16.0265	4.25874e-05	-28.7462	0.998111	3.04248e-10
Freckles	HSPA12A	10	118000000	118700000	1	1	2	TRUE	HSPA12A	10_118448263_A_G_b37	118448263	rs2921967	A	G	249	1.45549e-09	0.630462	0.791071	1.01224e-181	1.40299e-22	2.01883e-230	0.987458	0.000884519	6.04922	0.978365	15.984	4.25874e-05	-28.7462	0.998111	2.91584e-10
Freckles	HSPA12A	10	118000000	118700000	1	1	2	TRUE	HSPA12A	10_118449866_G_C_b37	118449866	rs2907237	G	C	249	1.39199e-09	0.630588	0.792137	1.12496e-181	1.39489e-22	2.32403e-230	0.98331	0.00088431	6.0564	0.97837	16.0265	4.25888e-05	-28.7425	0.998111	2.73585e-10
Freckles	HSPA12A	10	118000000	118700000	1	1	2	TRUE	HSPA12A	10_118451699_T_C_b37	118451699	rs740595	T	C	249	1.07279e-09	0.646652	0.803196	1.34176e-180	3.24463e-22	2.24802e-230	0.987458	0.00088242	6.09819	0.978416	16.2747	4.28203e-05	-28.6562	0.9981	2.95156e-11
Freckles	HSPA12A	10	118000000	118700000	1	1	2	TRUE	HSPA12A	10_118447563_G_A_b37	118447563	rs3010462	G	A	249	1.57072e-09	0.629959	0.789574	2.38048e-180	1.61399e-22	1.49799e-228	0.987458	0.000883678	6.03693	0.978386	15.9112	4.25189e-05	-28.6363	0.998114	1.16322e-11
Freckles	HSPA12A	10	118000000	118700000	1	1	2	TRUE	HSPA12A	10_118447663_G_A_b37	118447663	rs3010463	G	A	249	1.57072e-09	0.629959	0.789574	2.38048e-180	1.61399e-22	1.49799e-228	0.987458	0.000883678	6.03693	0.978386	15.9112	4.25189e-05	-28.6363	0.998114	1.16322e-11
Freckles	HSPA12A	10	118000000	118700000	1	1	2	TRUE	HSPA12A	10_118450575_G_T_b37	118450575	rs2921969	G	T	249	1.3055e-09	0.631727	0.794158	8.22448e-180	1.37259e-22	1.29405e-227	0.987458	0.000884521	6.06672	0.978365	16.0877	4.27479e-05	-28.5929	0.998104	4.02019e-12
Freckles	HSPA12A	10	118000000	118700000	1	1	2	TRUE	HSPA12A	10_118461983_C_T_b37	118461983	rs2907241	C	T	249	9.04764e-10	0.637481	0.803706	1.52977e-178	1.45915e-22	1.50844e-227	0.966938	0.000883891	6.12536	0.97838	16.4374	4.16714e-05	-28.4907	0.998151	3.11833e-13
Freckles	HSPA12A	10	118000000	118700000	1	1	2	TRUE	HSPA12A	10_118462209_A_G_b37	118462209	rs2921974	A	G	249	9.04764e-10	0.637481	0.803706	1.64749e-178	1.54261e-22	1.43696e-227	0.966938	0.000883891	6.12536	0.97838	16.4374	4.16646e-05	-28.4881	0.998152	2.89471e-13
Freckles	HSPA12A	10	118000000	118700000	1	1	2	TRUE	HSPA12A	10_118465200_G_T_b37	118465200	rs3010491	G	T	249	9.04764e-10	0.637481	0.803706	1.64749e-178	1.54261e-22	1.43696e-227	0.970954	0.000883891	6.12536	0.97838	16.4374	4.16646e-05	-28.4881	0.998152	2.89471e-13
Freckles	HSPA12A	10	118000000	118700000	1	1	2	TRUE	HSPA12A	10_118464392_C_G_b37	118464392	rs2921975	C	G	249	9.04764e-10	0.637481	0.803706	2.04353e-178	1.57174e-22	1.82388e-227	0.970954	0.000883891	6.12536	0.97838	16.4374	4.16633e-05	-28.4804	0.998152	2.33122e-13
Freckles	HSPA12A	10	118000000	118700000	1	1	2	TRUE	HSPA12A	10_118455055_C_T_b37	118455055	rs12259725	C	T	249	1.3874e-09	0.646147	0.79764	1.05732e-177	1.31021e-21	6.05544e-230	1	0.000882	6.05693	0.978426	16.0294	4.42206e-05	-28.4229	0.998038	2.97272e-14
Freckles	HSPA12A	10	118000000	118700000	1	1	2	TRUE	HSPA12A	10_118456150_G_A_b37	118456150	rs3010476	G	A	249	1.2594e-09	0.644853	0.807239	1.85246e-176	1.59085e-24	1.54007e-217	0.902639	0.000877594	6.07249	0.978531	16.1212	4.13299e-05	-28.3219	0.998166	1.90444e-15
Freckles	HSPA12A	10	118000000	118700000	1	1	2	TRUE	HSPA12A	10_118447375_C_T_b37	118447375	rs2921966	C	T	249	1.57072e-09	0.629959	0.789574	1.72412e-176	1.94446e-22	4.08145e-223	0.987458	0.000883678	6.03693	0.978386	15.9112	4.20266e-05	-28.3245	0.998136	1.65406e-15
Freckles	HSPA12A	10	118000000	118700000	1	1	2	TRUE	HSPA12A	10_118465174_C_A_b37	118465174	rs2921976	C	A	249	9.04764e-10	0.637481	0.803706	1.05648e-175	1.72745e-22	3.17177e-224	0.970954	0.000883891	6.12536	0.97838	16.4374	4.19441e-05	-28.2605	0.998139	4.58839e-16
Freckles	HSPA12A	10	118000000	118700000	1	1	2	TRUE	HSPA12A	10_118455103_G_A_b37	118455103	rs12259866	G	A	249	1.07297e-09	0.648278	0.803991	3.00191e-175	2.56355e-22	2.5923e-223	0.971559	0.00088137	6.09816	0.978441	16.2744	4.34931e-05	-28.2237	0.998071	1.36785e-16
Freckles	HSPA12A	10	118000000	118700000	1	1	2	TRUE	HSPA12A	10_118455099_G_A_b37	118455099	rs71500866	G	A	249	1.07297e-09	0.648278	0.803991	3.5889e-175	2.68768e-22	4.57446e-223	0.971559	0.00088137	6.09816	0.978441	16.2744	4.34837e-05	-28.2173	0.998071	1.14347e-16
Freckles	HSPA12A	10	118000000	118700000	1	1	2	TRUE	HSPA12A	10_118455097_G_A_b37	118455097	rs12259865	G	A	249	1.07297e-09	0.648278	0.803991	1.9527e-174	5.37741e-22	4.46029e-223	0.971559	0.00088137	6.09816	0.978441	16.2744	4.36959e-05	-28.1573	0.998062	2.11296e-17
Freckles	HSPA12A	10	118000000	118700000	1	1	2	TRUE	HSPA12A	10_118457364_G_A_b37	118457364	rs3010484	G	A	249	4.54776e-10	0.978625	0.836651	2.0556e-65	5.40067e-16	9.78999e-81	0.254246	0.00103126	6.23396	0.974866	17.101	6.54895e-05	-17.081	0.997098	1.30189e-125
Freckles	HSPA12A	10	118000000	118700000	1	1	2	TRUE	HSPA12A	10_118457365_C_T_b37	118457365	rs2907229	C	T	249	4.54776e-10	0.978625	0.836651	2.0556e-65	5.40067e-16	9.78999e-81	0.254246	0.00103126	6.23396	0.974866	17.101	6.54895e-05	-17.081	0.997098	1.30189e-125
Freckles	HSPA12A	10	118000000	118700000	1	1	2	TRUE	HSPA12A	10_118458651_A_AT_b37	118458651	rs5788185	A	AT	249	3.29669e-09	0.945617	0.720518	1.06271e-48	3.52394e-14	6.76547e-59	0.2573	0.00102016	5.9161	0.97513	15.2178	6.38844e-05	-14.6661	0.997169	4.95853e-143
Freckles	HSPA12A	10	118000000	118700000	1	1	2	TRUE	HSPA12A	10_118455243_C_T_b37	118455243	rs12259842	C	T	249	7.07862e-11	1	1	1.31892e-46	7.33307e-14	1.01005e-55	0.263301	0.00103649	6.51898	0.974742	18.8726	6.96968e-05	-14.3352	0.996912	1.62908e-143
Freckles	HSPA12A	10	118000000	118700000	1	1	2	TRUE	HSPA12A	10_118453694_T_C_b37	118453694	rs12265205	T	C	249	1.75466e-10	0.986414	0.928032	5.61365e-47	1.78538e-13	2.06479e-57	0.263301	0.00102989	6.38141	0.974899	18.0077	6.72325e-05	-14.3943	0.997021	1.5891e-143
Freckles	HSPA12A	10	118000000	118700000	1	1	2	TRUE	HSPA12A	10_118452921_T_C_b37	118452921	rs12263233	T	C	249	1.99025e-10	0.985259	0.922121	5.61365e-47	1.78538e-13	2.06479e-57	0.263301	0.00103148	6.36209	0.974861	17.8877	6.72325e-05	-14.3943	0.997021	1.40939e-143
Freckles	HSPA12A	10	118000000	118700000	1	1	2	TRUE	HSPA12A	10_118465358_A_G_b37	118465358	rs77204400	A	G	249	3.54348e-09	0.945617	0.713177	6.78104e-46	4.01866e-14	2.96988e-55	0.257585	0.00102038	5.90421	0.975125	15.1493	6.89722e-05	-14.221	0.996944	7.73136e-146
Freckles	HSPA12A	10	118000000	118700000	1	1	2	TRUE	HSPA12A	10_118463743_T_C_b37	118463743	rs12245621	T	C	249	3.54348e-09	0.945617	0.713177	1.09754e-39	3.01366e-12	7.64699e-49	0.257585	0.00102038	5.90421	0.975125	15.1493	6.94454e-05	-13.1831	0.996923	5.38762e-152
Hair (straight/curly)	EDAR	2	108500000	110000000	1	1	2	TRUE	AC010095.5	2_109318185_A_T_b37	109318185	rs6732428	A	T	347	0.0006699	0.822974	0.559414	1.10432e-08	2.4572e-07	1.44506e-08	0.857291	0.00965503	3.40118	0.805558	3.84055	0.000132759	-5.71386	0.994134	0.00476622
Hair (straight/curly)	EDAR	2	108500000	110000000	1	0	2	TRUE	RANBP2	2_109447178_C_T_b37	109447178	rs12472088	C	T	193	2.745e-06	0.985172	0.955573	4.56034e-09	0.00340258	2.07055e-11	0.0699655	0.013225	4.6887	0.751527	7.56452	3.28331e-05	-5.86248	0.998543	0.596281
Hair (straight/curly)	EDAR	2	108500000	110000000	1	0	2	TRUE	RANBP2	2_109359052_G_A_b37	109359052	rs2059725	G	A	193	3.153e-06	0.998572	0.988952	1.58915e-08	0.00682738	6.75264e-12	0.0708923	0.0128823	4.65991	0.756397	7.50639	3.382e-05	-5.65166	0.998499	0.169819
Hair (straight/curly)	EDAR	2	108500000	110000000	1	0	2	TRUE	RANBP2	2_109372112_G_T_b37	109372112	rs10432620	G	T	193	2.954e-06	1	1	5.55664e-08	0.00480922	4.34179e-10	0.0618527	0.012996	4.67544	0.754774	7.54679	3.30729e-05	-5.43251	0.998532	0.0520262
Hair (straight/curly)	EDAR	2	108500000	110000000	1	0	2	TRUE	RANBP2	2_109429644_G_A_b37	109429644	rs8179656	G	A	193	0.002111	0.844298	0.427167	7.72316e-09	0.00317748	2.14854e-11	0.0857154	0.00987837	3.07375	0.801951	2.97877	4.2017e-05	-5.77439	0.998136	0.00409406
Hair (straight/curly)	EDAR	2	108500000	110000000	1	0	2	TRUE	RANBP2	2_109344190_T_C_b37	109344190	rs9917289	T	C	193	0.001922	0.84738	0.432653	3.25734e-07	0.0762843	3.5168e-13	0.0828415	0.00983469	-3.10174	0.802654	3.0497	3.90246e-05	5.10792	0.998269	0.000113685
Hair (straight/curly)	EDAR	2	108500000	110000000	1	0	2	TRUE	RANBP2	2_109386618_T_C_b37	109386618	rs826582	T	C	193	0.0005989	0.819776	0.576982	2.29248e-06	0.0903162	2.04401e-11	0.0737666	0.00867133	-3.43213	0.821839	3.9779	4.02392e-05	4.72576	0.998215	4.47282e-05
Hair (straight/curly)	EDAR	2	108500000	110000000	1	0	2	TRUE	RANBP2	2_109445383_G_A_b37	109445383	rs11123713	G	A	193	0.0018	0.84349	0.44799	1.07466e-06	0.0812843	2.48756e-12	0.0857154	0.00986645	3.12192	0.802143	3.09888	3.9054e-05	-4.87746	0.998267	3.78779e-05
Hair (straight/curly)	EDAR	2	108500000	110000000	1	0	2	TRUE	RANBP2	2_109401291_T_TTCTAG_b37	109401291	rs2308203	T	TTCTAG	193	0.001952	0.845495	0.43288	1.37947e-06	0.0932418	2.55035e-12	0.0857154	0.0098109	-3.09743	0.803037	3.03982	3.9061e-05	4.82795	0.998267	2.80938e-05
Hair (straight/curly)	EDAR	2	108500000	110000000	1	0	2	TRUE	RANBP2	2_109342605_G_A_b37	109342605	rs1649341	G	A	193	0.001922	0.847649	0.432653	1.64266e-06	0.0955197	4.77002e-12	0.0857154	0.00983469	-3.10174	0.802654	3.0497	3.91205e-05	4.79305	0.998264	2.40123e-05
Hair (straight/curly)	EDAR	2	108500000	110000000	1	0	2	TRUE	RANBP2	2_109352503_A_G_b37	109352503	rs826578	A	G	193	0.001922	0.848728	0.432653	1.67192e-06	0.096148	3.2457e-12	0.0857154	0.00983469	-3.10174	0.802654	3.0497	3.90715e-05	4.78951	0.998266	2.35952e-05
Hair (straight/curly)	EDAR	2	108500000	110000000	1	0	2	TRUE	RANBP2	2_109440233_C_T_b37	109440233	rs7578825	C	T	193	0.002664	0.844568	0.396808	1.33044e-06	0.0868796	3.58427e-12	0.0857154	0.00989229	3.00422	0.801727	2.80888	3.90933e-05	-4.83515	0.998266	2.30982e-05
Hair (straight/curly)	EDAR	2	108500000	110000000	1	0	2	TRUE	RANBP2	2_109429146_T_A_b37	109429146	rs975597	T	A	193	0.002111	0.844298	0.427167	1.67192e-06	0.096148	3.2457e-12	0.0857154	0.00987837	3.07375	0.801951	2.97877	3.90715e-05	-4.78951	0.998266	2.19797e-05
Hair (straight/curly)	EDAR	2	108500000	110000000	1	0	2	TRUE	RANBP2	2_109394238_C_T_b37	109394238	rs1724204	C	T	193	0.001759	0.845495	0.446001	2.65576e-06	0.109094	3.39569e-13	0.0857154	0.00979308	-3.12854	0.803324	3.11827	3.94569e-05	4.6958	0.998249	1.62913e-05
Hair (straight/curly)	EDAR	2	108500000	110000000	1	0	2	TRUE	RANBP2	2_109341708_G_A_b37	109341708	rs826534	G	A	193	0.001922	0.847649	0.432653	2.49434e-06	0.105777	4.21377e-12	0.0857154	0.00983469	-3.10174	0.802654	3.0497	3.91445e-05	4.70859	0.998263	1.6092e-05
Hair (straight/curly)	EDAR	2	108500000	110000000	1	0	2	TRUE	RANBP2	2_109355350_A_T_b37	109355350	rs826571	A	T	193	0.001922	0.848728	0.432653	2.5797e-06	0.102057	9.82836e-12	0.0857154	0.00983469	-3.10174	0.802654	3.0497	4.0194e-05	4.70174	0.998217	1.5781e-05
Hair (straight/curly)	EDAR	2	108500000	110000000	1	0	2	TRUE	RANBP2	2_109352542_G_A_b37	109352542	rs826577	G	A	193	0.001922	0.848728	0.432653	3.07277e-06	0.11116	1.06339e-11	0.0857154	0.00983469	-3.10174	0.802654	3.0497	3.94625e-05	4.6659	0.998249	1.32292e-05
Hair (straight/curly)	EDAR	2	108500000	110000000	1	0	2	TRUE	RANBP2	2_109414103_T_C_b37	109414103	rs12478500	T	C	193	0.001533	0.842413	0.465587	3.73829e-06	0.103621	6.37407e-12	0.0857154	0.00972788	3.16841	0.804378	3.22171	3.92435e-05	-4.62543	0.998259	1.29887e-05
Hair (straight/curly)	EDAR	2	108500000	110000000	1	0	2	TRUE	RANBP2	2_109443939_A_G_b37	109443939	rs7564164	A	G	193	0.001564	0.841068	0.466671	3.96134e-06	0.119042	2.49592e-12	0.0857154	0.00982081	3.16246	0.802877	3.20289	3.9204e-05	-4.6134	0.998261	1.20528e-05
Hair (straight/curly)	EDAR	2	108500000	110000000	1	0	2	TRUE	RANBP2	2_109411513_A_AT_b37	109411513	rs11389927	A	AT	193	0.002153	0.844568	0.421573	3.28602e-06	0.102314	5.65638e-12	0.0862192	0.00976144	3.06883	0.803835	2.97074	3.92794e-05	-4.65208	0.998257	1.14382e-05
Hair (straight/curly)	EDAR	2	108500000	110000000	1	0	2	TRUE	RANBP2	2_109333474_A_T_b37	109333474	rs826542	A	T	193	0.002076	0.80512	0.456996	3.5652e-06	0.119274	5.28415e-12	0.0923364	0.00933156	-3.07971	0.81084	3.01267	3.92401e-05	4.63524	0.998259	1.1027e-05
Hair (straight/curly)	EDAR	2	108500000	110000000	1	0	2	TRUE	RANBP2	2_109421952_T_C_b37	109421952	rs6730830	T	C	193	0.001564	0.841068	0.466671	5.0254e-06	0.0865948	5.31229e-11	0.0857154	0.00982081	3.16246	0.802877	3.20289	3.97005e-05	-4.56373	0.998239	9.65873e-06
Hair (straight/curly)	EDAR	2	108500000	110000000	1	0	2	TRUE	RANBP2	2_109357252_T_TTAAAA_b37	109357252	rs5833298	T	TTAAAA	193	0.001514	0.846572	0.462892	6.22387e-06	0.166313	1.86834e-11	0.0867261	0.00982081	-3.17154	0.802877	3.22598	4.09791e-05	4.51864	0.998182	8.1806e-06
Hair (straight/curly)	EDAR	2	108500000	110000000	1	0	2	TRUE	RANBP2	2_109407369_A_G_b37	109407369	rs826551	A	G	193	0.002066	0.845915	0.425828	7.84292e-06	0.130924	5.05109e-11	0.0857154	0.00978517	-3.08027	0.803452	2.99817	3.95203e-05	4.46944	0.998247	5.13359e-06
Hair (straight/curly)	EDAR	2	108500000	110000000	1	0	2	TRUE	RANBP2	2_109367219_G_A_b37	109367219	rs2433792	G	A	193	0.001087	0.858158	0.49589	1.50499e-05	0.0953838	3.87798e-09	0.0580656	0.0098585	-3.2672	0.80227	3.47152	4.19546e-05	4.32795	0.998139	4.55733e-06
Hair (straight/curly)	EDAR	2	108500000	110000000	1	0	2	TRUE	RANBP2	2_109347947_T_G_b37	109347947	rs826526	T	G	193	0.001922	0.848728	0.432653	9.41298e-06	0.175628	3.50181e-12	0.0857154	0.00983469	-3.10174	0.802654	3.0497	3.92763e-05	4.43025	0.998257	4.5279e-06
Hair (straight/curly)	EDAR	2	108500000	110000000	1	0	2	TRUE	RANBP2	2_109391095_C_T_b37	109391095	rs1724203	C	T	193	0.001759	0.845495	0.446001	1.73582e-05	0.169839	1.06168e-11	0.0857154	0.00979308	-3.12854	0.803324	3.11827	3.97697e-05	4.29642	0.998236	2.72359e-06
Hair (straight/curly)	EDAR	2	108500000	110000000	1	0	2	TRUE	RANBP2	2_109341270_G_A_b37	109341270	rs826535	G	A	193	0.001542	0.832603	0.47385	4.66774e-05	0.17234	7.93074e-10	0.0901513	0.00965306	-3.16641	0.80559	3.2196	3.97152e-05	4.07166	0.998238	1.17806e-06

## Sheet: Worksheet S11
Phenotype	Main locus gene	Tissue	Chr	Analysis start (bp)	Analysis end (bp)	Gene	Cond. SNP idx.	min. eQTL peak analyzed	SNP ct.	PP.H0.abf	PP.H1.abf	PP.H2.abf	PP.H3.abf	PP.H4.abf
Excessive sweating	ABCC11_LONP2	Adipose_Subcutaneous	16	48000000	48700000	ABCC11	1	0	427	0.000508584	0.92454	1.43031e-05	0.0259521	0.0489847
Excessive sweating	ABCC11_LONP2	Adipose_Subcutaneous	16	48000000	48700000	LONP2	1	1	427	1.37606e-36	2.5015e-33	0.000549277	0.998513	0.000937333
Excessive sweating	ABCC11_LONP2	Adipose_Visceral_Omentum	16	48000000	48700000	ABCC11	1	0	427	0.000455474	0.827992	6.69311e-05	0.121622	0.0498629
Excessive sweating	ABCC11_LONP2	Adipose_Visceral_Omentum	16	48000000	48700000	LONP2	1	1	427	2.01778e-11	3.66806e-08	0.000542688	0.986525	0.0129327
Excessive sweating	ABCC11_LONP2	Adrenal_Gland	16	48000000	48700000	ABCC11	1	0	427	0.000461716	0.83934	2.75579e-05	0.0499864	0.110185
Excessive sweating	ABCC11_LONP2	Adrenal_Gland	16	48000000	48700000	LONP2	1	0	427	0.000438331	0.79683	8.98804e-06	0.0161525	0.18657
Excessive sweating	ABCC11_LONP2	Artery_Aorta	16	48000000	48700000	LONP2	1	1	427	1.39747e-15	2.54043e-12	0.000549277	0.998513	0.000937348
Excessive sweating	ABCC11_LONP2	Artery_Tibial	16	48000000	48700000	LONP2	1	1	427	2.97829e-14	5.41415e-11	0.000549275	0.99851	0.000940385
Excessive sweating	ABCC11_LONP2	Brain_Cerebellar_Hemisphere	16	48000000	48700000	ABCC11	1	0	427	0.000382997	0.696238	2.65039e-05	0.0479253	0.255427
Excessive sweating	ABCC11_LONP2	Brain_Cerebellar_Hemisphere	16	48000000	48700000	LONP2	1	1	427	2.78589e-08	5.06438e-05	0.000549215	0.998402	0.000998577
Excessive sweating	ABCC11_LONP2	Brain_Cerebellum	16	48000000	48700000	ABCC11	1	0	427	0.000492048	0.894481	2.35356e-05	0.0427224	0.0622815
Excessive sweating	ABCC11_LONP2	Brain_Cerebellum	16	48000000	48700000	LONP2	1	1	427	1.67838e-22	3.05107e-19	0.000549277	0.998513	0.000937333
Excessive sweating	ABCC11_LONP2	Cells_Transformed_fibroblasts	16	48000000	48700000	ABCC11	1	0	427	0.000489652	0.890124	3.39889e-05	0.0617398	0.0476123
Excessive sweating	ABCC11_LONP2	Cells_Transformed_fibroblasts	16	48000000	48700000	LONP2	1	0	427	0.000507397	0.922382	1.44966e-05	0.0263021	0.0507942
Excessive sweating	ABCC11_LONP2	Esophagus_Mucosa	16	48000000	48700000	ABCC11	1	0	427	0.000461204	0.83841	1.95536e-05	0.0354202	0.125689
Excessive sweating	ABCC11_LONP2	Esophagus_Mucosa	16	48000000	48700000	LONP2	1	1	427	1.02253e-14	1.85883e-11	0.000549274	0.998507	0.000943243
Excessive sweating	ABCC11_LONP2	Muscle_Skeletal	16	48000000	48700000	LONP2	1	1	427	1.65532e-13	3.00915e-10	0.000540913	0.983294	0.0161654
Excessive sweating	ABCC11_LONP2	Nerve_Tibial	16	48000000	48700000	ABCC11	1	0	427	0.000427719	0.777537	8.24881e-05	0.149881	0.072072
Excessive sweating	ABCC11_LONP2	Nerve_Tibial	16	48000000	48700000	LONP2	1	1	427	4.28016e-64	7.78079e-61	0.000549277	0.998513	0.000937333
Excessive sweating	ABCC11_LONP2	Pituitary	16	48000000	48700000	ABCC11	1	0	427	0.000467235	0.849374	4.87073e-05	0.088482	0.0616284
Excessive sweating	ABCC11_LONP2	Pituitary	16	48000000	48700000	LONP2	1	1	427	2.06177e-05	0.0374804	0.000522984	0.950707	0.0112693
Excessive sweating	ABCC11_LONP2	Skin_Not_Sun_Exposed_Suprapubic	16	48000000	48700000	ABCC11	1	1	427	0.000500118	0.909151	2.11468e-05	0.0383903	0.0519375
Excessive sweating	ABCC11_LONP2	Skin_Not_Sun_Exposed_Suprapubic	16	48000000	48700000	LONP2	1	1	427	3.37634e-18	6.13774e-15	0.000548843	0.997724	0.00172746
Excessive sweating	ABCC11_LONP2	Skin_Sun_Exposed_Lower_leg	16	48000000	48700000	ABCC11	1	0	427	0.000502607	0.913674	2.09601e-05	0.0380551	0.0477472
Excessive sweating	ABCC11_LONP2	Skin_Sun_Exposed_Lower_leg	16	48000000	48700000	LONP2	1	1	427	2.1456e-35	3.90042e-32	0.000549277	0.998513	0.000937333
Excessive sweating	ABCC11_LONP2	Testis	16	48000000	48700000	ABCC11	1	0	427	0.000509435	0.926087	1.58956e-05	0.0288517	0.0445361
Excessive sweating	ABCC11_LONP2	Testis	16	48000000	48700000	LONP2	1	0	427	0.000496514	0.902598	1.00217e-05	0.0181393	0.0787563
Excessive sweating	ABCC11_LONP2	Testis	16	48000000	48700000	RP11-3M1.1	1	0	427	0.00049932	0.907699	1.2821e-05	0.0232384	0.0685503
Excessive sweating	ABCC11_LONP2	Thyroid	16	48000000	48700000	ABCC11	1	1	427	0.000450902	0.819681	7.16056e-05	0.13012	0.0496763
Excessive sweating	ABCC11_LONP2	Thyroid	16	48000000	48700000	LONP2	1	1	427	3.68217e-61	6.6937e-58	0.000549277	0.998513	0.000937333
Excessive sweating	ABCC11_LONP2	Whole_Blood	16	48000000	48700000	ABCC11	1	0	427	8.89686e-06	0.0161733	5.57445e-05	0.100453	0.883309
Excessive sweating	ABCC11_LONP2	Whole_Blood	16	48000000	48700000	LONP2	1	0	427	7.74193e-07	0.00140738	4.19977e-05	0.0754232	0.923127
Excessive sweating	PLB1	Adipose_Subcutaneous	2	28600000	29300000	PLB1	1	0	1369	1.71134e-06	0.289926	3.86256e-06	0.654319	0.0557497
Excessive sweating	PLB1	Adipose_Subcutaneous	2	28600000	29300000	PLB1	2	2	937	2.38583e-08	1.62482e-08	0.00417987	0.00185265	0.993967
Excessive sweating	PLB1	Adipose_Subcutaneous	2	28600000	29300000	PPP1CB	1	0	1369	6.72266e-11	1.13892e-05	5.89162e-06	0.998126	0.00185663
Excessive sweating	PLB1	Adipose_Subcutaneous	2	28600000	29300000	PPP1CB	2	0	1573	3.58517e-08	1.0093e-07	0.24808	0.698342	0.0535781
Excessive sweating	PLB1	Adipose_Subcutaneous	2	28600000	29300000	AC097724.3	1	0	1369	3.77303e-06	0.639206	1.855e-06	0.314217	0.0465706
Excessive sweating	PLB1	Adipose_Subcutaneous	2	28600000	29300000	AC097724.3	2	0	1573	0.147279	0.41462	0.104428	0.293945	0.0397277
Excessive sweating	PLB1	Adipose_Visceral_Omentum	2	28600000	29300000	PLB1	1	0	1369	5.13532e-06	0.869998	6.11996e-07	0.103655	0.026341
Excessive sweating	PLB1	Adipose_Visceral_Omentum	2	28600000	29300000	PLB1	2	0	1573	0.100418	0.282695	0.0196375	0.0547409	0.542508
Excessive sweating	PLB1	Adipose_Visceral_Omentum	2	28600000	29300000	PPP1CB	1	0	1369	8.86042e-14	1.50109e-08	3.78439e-06	0.640772	0.359225
Excessive sweating	PLB1	Adipose_Visceral_Omentum	2	28600000	29300000	PPP1CB	2	0	1573	2.77931e-13	7.8243e-13	0.24759	0.696961	0.055449
Excessive sweating	PLB1	Adipose_Visceral_Omentum	2	28600000	29300000	AC074011.2	1	0	1369	1.27992e-08	0.00216837	5.8578e-06	0.992392	0.00543349
Excessive sweating	PLB1	Adipose_Visceral_Omentum	2	28600000	29300000	AC074011.2	2	0	1573	3.29312e-05	9.27078e-05	0.238885	0.672421	0.0885684
Excessive sweating	PLB1	Adipose_Visceral_Omentum	2	28600000	29300000	AC097724.3	1	0	1369	1.55882e-06	0.264088	2.43507e-06	0.412213	0.323695
Excessive sweating	PLB1	Adipose_Visceral_Omentum	2	28600000	29300000	AC097724.3	2	0	1573	0.088554	0.249297	0.164282	0.462451	0.0354165
Excessive sweating	PLB1	Adrenal_Gland	2	28600000	29300000	PLB1	1	0	1369	4.94326e-06	0.837462	7.75975e-07	0.13143	0.0311022
Excessive sweating	PLB1	Adrenal_Gland	2	28600000	29300000	PLB1	2	0	1573	0.210907	0.593746	0.035889	0.100976	0.0584813
Excessive sweating	PLB1	Adrenal_Gland	2	28600000	29300000	PPP1CB	1	0	1369	6.95284e-12	1.17791e-06	5.90247e-06	0.999966	2.6973e-05
Excessive sweating	PLB1	Adrenal_Gland	2	28600000	29300000	PPP1CB	2	0	1573	2.96096e-07	8.33568e-07	0.259484	0.73049	0.0100245
Excessive sweating	PLB1	Adrenal_Gland	2	28600000	29300000	AC074011.2	1	0	1369	5.25123e-07	0.0889636	8.14277e-07	0.137177	0.773858
Excessive sweating	PLB1	Adrenal_Gland	2	28600000	29300000	AC074011.2	2	1	1573	0.000455872	0.00128337	0.0131324	0.0360211	0.949107
Excessive sweating	PLB1	Adrenal_Gland	2	28600000	29300000	AC097724.3	1	0	1369	4.8644e-06	0.824101	7.70942e-07	0.130564	0.04533
Excessive sweating	PLB1	Adrenal_Gland	2	28600000	29300000	AC097724.3	2	0	1573	0.209141	0.588774	0.0402256	0.113194	0.0486644
Excessive sweating	PLB1	Artery_Aorta	2	28600000	29300000	PLB1	1	0	1369	4.14689e-06	0.702545	5.36708e-07	0.0907195	0.206731
Excessive sweating	PLB1	Artery_Aorta	2	28600000	29300000	PLB1	2	1	1573	9.67287e-05	0.000272311	0.00634622	0.0168895	0.976395
Excessive sweating	PLB1	Artery_Aorta	2	28600000	29300000	PPP1CB	1	0	1369	3.79145e-10	6.42327e-05	5.89934e-06	0.999434	0.000495746
Excessive sweating	PLB1	Artery_Aorta	2	28600000	29300000	PPP1CB	2	0	1573	2.22872e-07	6.2743e-07	0.246974	0.695223	0.057802
Excessive sweating	PLB1	Artery_Aorta	2	28600000	29300000	AC074011.2	1	0	1369	6.52712e-07	0.110579	2.48919e-06	0.421237	0.468181
Excessive sweating	PLB1	Artery_Aorta	2	28600000	29300000	AC074011.2	2	0	1573	0.012099	0.0340612	0.218569	0.615195	0.120075
Excessive sweating	PLB1	Artery_Aorta	2	28600000	29300000	AC097724.3	1	0	1369	6.02256e-07	0.102031	2.24639e-06	0.380053	0.517913
Excessive sweating	PLB1	Artery_Aorta	2	28600000	29300000	AC097724.3	2	0	1573	0.00097542	0.002746	0.0585956	0.164185	0.773498
Excessive sweating	PLB1	Artery_Tibial	2	28600000	29300000	PLB1	1	0	1369	3.06944e-10	5.20008e-05	5.90072e-06	0.999669	0.000273191
Excessive sweating	PLB1	Artery_Tibial	2	28600000	29300000	PLB1	2	0	1573	5.11551e-06	1.44012e-05	0.252843	0.711767	0.0353701
Excessive sweating	PLB1	Artery_Tibial	2	28600000	29300000	PPP1CB	1	0	1369	5.60024e-15	9.48763e-10	5.90261e-06	0.999989	5.1061e-06
Excessive sweating	PLB1	Artery_Tibial	2	28600000	29300000	PPP1CB	2	0	1573	1.5105e-13	4.25237e-13	0.247334	0.696237	0.0564298
Excessive sweating	PLB1	Artery_Tibial	2	28600000	29300000	AC074011.2	1	0	1369	1.08776e-11	1.84282e-06	5.88682e-06	0.997311	0.00268164
Excessive sweating	PLB1	Artery_Tibial	2	28600000	29300000	AC074011.2	2	0	1573	1.90011e-07	5.34919e-07	0.251773	0.708753	0.0394733
Excessive sweating	PLB1	Artery_Tibial	2	28600000	29300000	AC097724.3	1	0	1369	4.29038e-06	0.726854	7.57552e-07	0.128196	0.144945
Excessive sweating	PLB1	Artery_Tibial	2	28600000	29300000	AC097724.3	2	0	1573	0.0060772	0.0171085	0.0109685	0.0299426	0.935903
Excessive sweating	PLB1	Esophagus_Muscularis	2	28600000	29300000	PLB1	1	0	1369	5.32306e-06	0.901805	4.39948e-07	0.07451	0.0236793
Excessive sweating	PLB1	Esophagus_Muscularis	2	28600000	29300000	PLB1	2	0	1573	0.232905	0.655674	0.0210678	0.0592791	0.0310743
Excessive sweating	PLB1	Esophagus_Muscularis	2	28600000	29300000	PPP1CB	1	0	1369	1.06711e-16	1.80784e-11	5.51784e-06	0.934738	0.0652564
Excessive sweating	PLB1	Esophagus_Muscularis	2	28600000	29300000	PPP1CB	2	0	1573	3.66155e-12	1.0308e-11	0.256182	0.721182	0.022636
Excessive sweating	PLB1	Esophagus_Muscularis	2	28600000	29300000	AC074011.2	1	0	1369	5.97111e-28	1.01159e-22	5.90261e-06	0.999989	4.94906e-06
Excessive sweating	PLB1	Esophagus_Muscularis	2	28600000	29300000	AC074011.2	2	0	1573	3.74204e-28	1.05346e-27	0.248692	0.700065	0.0512428
Excessive sweating	PLB1	Esophagus_Muscularis	2	28600000	29300000	AC097724.3	1	0	1369	5.31558e-06	0.900538	4.45585e-07	0.0754646	0.0239914
Excessive sweating	PLB1	Esophagus_Muscularis	2	28600000	29300000	AC097724.3	2	0	1573	0.233398	0.657061	0.0214352	0.0603166	0.0277899
Excessive sweating	PLB1	Nerve_Tibial	2	28600000	29300000	PLB1	1	0	1369	4.69573e-07	0.0795525	3.085e-06	0.522245	0.398199
Excessive sweating	PLB1	Nerve_Tibial	2	28600000	29300000	PLB1	2	1	1573	1.85186e-11	5.21335e-11	0.00581748	0.0153986	0.978784
Excessive sweating	PLB1	Nerve_Tibial	2	28600000	29300000	PPP1CB	1	2	691	2.39913e-10	3.47508e-05	9.86165e-08	0.0132977	0.986667
Excessive sweating	PLB1	Nerve_Tibial	2	28600000	29300000	PPP1CB	2	0	1573	3.15474e-12	8.88121e-12	0.247465	0.696607	0.0559275
Excessive sweating	PLB1	Nerve_Tibial	2	28600000	29300000	AC097724.3	1	0	1369	2.33932e-06	0.396315	2.10769e-06	0.356826	0.246854
Excessive sweating	PLB1	Nerve_Tibial	2	28600000	29300000	AC097724.3	2	0	1573	0.118034	0.332288	0.126829	0.356983	0.0658657
Excessive sweating	PLB1	Skin_Not_Sun_Exposed_Suprapubic	2	28600000	29300000	PLB1	1	0	1369	5.90477e-07	0.100035	1.54534e-06	0.261164	0.638798
Excessive sweating	PLB1	Skin_Not_Sun_Exposed_Suprapubic	2	28600000	29300000	PLB1	2	0	1573	0.0673761	0.189677	0.179639	0.505661	0.0576473
Excessive sweating	PLB1	Skin_Not_Sun_Exposed_Suprapubic	2	28600000	29300000	PPP1CB	1	0	1369	4.14918e-12	7.02932e-07	5.79502e-06	0.981743	0.0182504
Excessive sweating	PLB1	Skin_Not_Sun_Exposed_Suprapubic	2	28600000	29300000	PPP1CB	2	0	1573	2.77004e-08	7.79821e-08	0.247933	0.697926	0.0541407
Excessive sweating	PLB1	Skin_Not_Sun_Exposed_Suprapubic	2	28600000	29300000	AC074011.2	1	0	1369	2.63922e-21	4.47123e-16	5.90263e-06	0.999992	2.17125e-06
Excessive sweating	PLB1	Skin_Not_Sun_Exposed_Suprapubic	2	28600000	29300000	AC074011.2	2	0	1573	1.58193e-19	4.45344e-19	0.250822	0.706071	0.0431074
Excessive sweating	PLB1	Skin_Not_Sun_Exposed_Suprapubic	2	28600000	29300000	AC097724.3	1	0	1369	4.51491e-06	0.764893	8.5535e-07	0.144819	0.0902832
Excessive sweating	PLB1	Skin_Not_Sun_Exposed_Suprapubic	2	28600000	29300000	AC097724.3	2	0	1573	0.209681	0.590293	0.041745	0.11748	0.0408009
Excessive sweating	PLB1	Skin_Sun_Exposed_Lower_leg	2	28600000	29300000	PLB1	1	0	1369	1.48693e-06	0.251908	4.34096e-06	0.735409	0.0126767
Excessive sweating	PLB1	Skin_Sun_Exposed_Lower_leg	2	28600000	29300000	PLB1	2	0	1573	0.0653308	0.183919	0.191276	0.53846	0.021014
Excessive sweating	PLB1	Skin_Sun_Exposed_Lower_leg	2	28600000	29300000	PPP1CB	1	0	1369	2.79685e-23	4.73828e-18	5.90264e-06	0.999994	1.61068e-07
Excessive sweating	PLB1	Skin_Sun_Exposed_Lower_leg	2	28600000	29300000	PPP1CB	2	0	1573	1.2887e-19	3.62796e-19	0.245975	0.692408	0.0616169
Excessive sweating	PLB1	Skin_Sun_Exposed_Lower_leg	2	28600000	29300000	AC074011.2	1	0	1369	1.24933e-23	2.11654e-18	5.90111e-06	0.999734	0.000259625
Excessive sweating	PLB1	Skin_Sun_Exposed_Lower_leg	2	28600000	29300000	AC074011.2	2	0	1573	4.1362e-20	1.16442e-19	0.24647	0.693801	0.0597292
Excessive sweating	PLB1	Skin_Sun_Exposed_Lower_leg	2	28600000	29300000	AC097724.3	1	0	1369	4.63914e-06	0.785938	5.23268e-07	0.0885238	0.125533
Excessive sweating	PLB1	Skin_Sun_Exposed_Lower_leg	2	28600000	29300000	AC097724.3	2	0	1573	0.225808	0.635694	0.0286776	0.080704	0.029116
Excessive sweating	PLB1	Testis	2	28600000	29300000	PLB1	1	0	1369	8.61356e-07	0.145926	4.73579e-06	0.802261	0.0518075
Excessive sweating	PLB1	Testis	2	28600000	29300000	PLB1	2	0	1573	0.0393137	0.110676	0.218055	0.61385	0.0181049
Excessive sweating	PLB1	Testis	2	28600000	29300000	PPP1CB	1	0	1369	4.17819e-16	7.07846e-11	5.90264e-06	0.999993	7.15493e-07
Excessive sweating	PLB1	Testis	2	28600000	29300000	PPP1CB	2	0	1573	3.36017e-12	9.45955e-12	0.24831	0.698988	0.0527024
Excessive sweating	PLB1	Testis	2	28600000	29300000	AC074011.2	1	0	1369	4.52286e-07	0.0766238	3.44704e-06	0.58364	0.339733
Excessive sweating	PLB1	Testis	2	28600000	29300000	AC074011.2	2	0	1573	0.00109404	0.00307993	0.23978	0.674948	0.0810976
Excessive sweating	PLB1	Testis	2	28600000	29300000	AC097724.3	1	0	1369	4.37533e-06	0.741245	1.12509e-06	0.190539	0.0682102
Excessive sweating	PLB1	Testis	2	28600000	29300000	AC097724.3	2	0	1573	0.193329	0.54426	0.057069	0.160616	0.0447253
Excessive sweating	PLB1	Thyroid	2	28600000	29300000	PLB1	1	0	1369	4.58944e-16	7.77519e-11	5.90264e-06	0.999994	2.21172e-07
Excessive sweating	PLB1	Thyroid	2	28600000	29300000	PLB1	2	0	1573	2.02326e-11	5.69587e-11	0.260218	0.732558	0.00722365
Excessive sweating	PLB1	Thyroid	2	28600000	29300000	PPP1CB	1	0	1369	3.18289e-33	5.39228e-28	5.9025e-06	0.999971	2.3312e-05
Excessive sweating	PLB1	Thyroid	2	28600000	29300000	PPP1CB	2	0	1573	7.48487e-33	2.10714e-32	0.246252	0.693186	0.0605621
Excessive sweating	PLB1	Thyroid	2	28600000	29300000	AC097724.3	1	0	1369	3.35363e-06	0.568154	1.71642e-06	0.290645	0.141196
Excessive sweating	PLB1	Thyroid	2	28600000	29300000	AC097724.3	2	3	643	0.244968	0.243283	0.0205786	0.0199659	0.471204
Excessive sweating	PLB1	Whole_Blood	2	28600000	29300000	PLB1	1	0	1369	1.13729e-11	1.92673e-06	5.90196e-06	0.999878	0.000113865
Excessive sweating	PLB1	Whole_Blood	2	28600000	29300000	PLB1	2	0	1573	3.73309e-07	1.05094e-06	0.251052	0.70672	0.0422261
Excessive sweating	PLB1	Whole_Blood	2	28600000	29300000	PPP1CB	1	0	1369	3.03573e-11	5.14297e-06	5.89003e-06	0.997856	0.00213332
Excessive sweating	PLB1	Whole_Blood	2	28600000	29300000	PPP1CB	2	0	1573	5.33777e-10	1.50269e-09	0.246732	0.69454	0.058728
Excessive sweating	PLB1	Whole_Blood	2	28600000	29300000	AC074011.2	1	0	1369	1.87985e-34	3.18474e-29	5.90264e-06	0.999993	7.57098e-07
Excessive sweating	PLB1	Whole_Blood	2	28600000	29300000	AC074011.2	2	0	1573	1.71676e-35	4.83303e-35	0.251035	0.706671	0.0422936
Excessive sweating	PLB1	Whole_Blood	2	28600000	29300000	AC097724.3	1	0	1369	5.14941e-06	0.872386	5.86405e-07	0.0993174	0.0282909
Excessive sweating	PLB1	Whole_Blood	2	28600000	29300000	AC097724.3	2	0	1573	0.227729	0.641102	0.0282404	0.0794789	0.0234495
Age spots	PPARGC1B	Artery_Tibial	5	148900000	149400000	PPARGC1B	1	0	1161	6.30528e-12	3.60293e-06	1.75002e-06	0.99999	4.19317e-06
Age spots	PPARGC1B	Brain_Cerebellar_Hemisphere	5	148900000	149400000	PPARGC1B	1	0	1161	8.06681e-07	0.46095	9.06846e-07	0.518165	0.0208834
Age spots	PPARGC1B	Cells_Transformed_fibroblasts	5	148900000	149400000	PPARGC1B	1	0	1161	2.80581e-10	0.000160328	1.74975e-06	0.999835	3.41703e-06
Age spots	PPARGC1B	Skin_Sun_Exposed_Lower_leg	5	148900000	149400000	PPARGC1B	1	0	1161	1.57032e-06	0.897306	1.27753e-07	0.0729701	0.0297217
Age spots	PPARGC1B	Skin_Not_Sun_Exposed_Suprapubic	5	148900000	149400000	PPARGC1B	1	0	1161	1.507e-06	0.861121	1.84144e-07	0.105189	0.0336881
Age spots	PPARGC1B	Esophagus_Mucosa	5	148900000	149400000	PPARGC1B	1	0	1161	5.94453e-11	3.3968e-05	1.74998e-06	0.999963	1.36774e-06
Age spots	RAB11FIP2	Adipose_Subcutaneous	10	119500000	119650000	RAB11FIP2	1	0	408	0.000208295	0.932388	4.55737e-06	0.0203531	0.0470462
Age spots	RAB11FIP2	Adipose_Subcutaneous	10	119500000	119650000	RAB11FIP2	2	0	405	0.079233	0.868508	0.00172106	0.0188336	0.0317049
Age spots	RAB11FIP2	Artery_Tibial	10	119500000	119650000	RAB11FIP2	1	0	408	0.000208928	0.935225	4.76728e-06	0.0212965	0.0432649
Age spots	RAB11FIP2	Artery_Tibial	10	119500000	119650000	RAB11FIP2	2	0	405	0.0786045	0.861619	0.00178221	0.0194971	0.038497
Age spots	RAB11FIP2	Cells_Transformed_fibroblasts	10	119500000	119650000	RAB11FIP2	1	0	408	0.000212684	0.952038	4.92927e-06	0.0220392	0.0257055
Age spots	RAB11FIP2	Cells_Transformed_fibroblasts	10	119500000	119650000	RAB11FIP2	2	0	405	0.0796448	0.873022	0.00183985	0.0201421	0.0253516
Age spots	RAB11FIP2	Nerve_Tibial	10	119500000	119650000	RAB11FIP2	1	0	408	0.000183156	0.819862	3.17953e-05	0.142287	0.0376357
Age spots	RAB11FIP2	Nerve_Tibial	10	119500000	119650000	RAB11FIP2	2	0	405	0.0665809	0.729822	0.0115521	0.126563	0.0654822
Age spots	RAB11FIP2	Skin_Not_Sun_Exposed_Suprapubic	10	119500000	119650000	RAB11FIP2	1	0	408	0.000208863	0.934934	6.44991e-06	0.0288357	0.0360148
Age spots	RAB11FIP2	Skin_Not_Sun_Exposed_Suprapubic	10	119500000	119650000	RAB11FIP2	2	0	405	0.0784734	0.860182	0.00241383	0.0264266	0.0325045
Age spots	RAB11FIP2	Skin_Sun_Exposed_Lower_leg	10	119500000	119650000	RAB11FIP2	1	0	408	0.000198623	0.889093	4.57304e-06	0.0203799	0.090324
Age spots	RAB11FIP2	Skin_Sun_Exposed_Lower_leg	10	119500000	119650000	RAB11FIP2	2	0	405	0.0783797	0.859155	0.00177552	0.019421	0.0412692
Age spots	RAB11FIP2	Thyroid	10	119500000	119650000	RAB11FIP2	1	0	408	0.000194777	0.87188	4.25846e-06	0.0189532	0.108968
Age spots	RAB11FIP2	Thyroid	10	119500000	119650000	RAB11FIP2	2	0	405	0.079233	0.868508	0.0016935	0.0185311	0.0320338
Double-edged eyelid	EMX2	Adipose_Subcutaneous	10	119100000	119700000	EMX2	1	0	1519	1.08879e-08	0.872193	8.70662e-10	0.0696875	0.0581194
Double-edged eyelid	EMX2	Adipose_Subcutaneous	10	119100000	119700000	EMX2	2	0	1518	0.0066546	0.901412	0.000531756	0.0720108	0.0193912
Double-edged eyelid	EMX2	Adipose_Subcutaneous	10	119100000	119700000	EMX2OS	1	0	1519	7.15854e-11	0.00573445	1.23967e-08	0.993053	0.00121261
Double-edged eyelid	EMX2	Adipose_Subcutaneous	10	119100000	119700000	EMX2OS	2	0	1518	4.20591e-05	0.00569721	0.00728352	0.986604	0.000373673
Double-edged eyelid	EMX2	Artery_Tibial	10	119100000	119700000	EMX2	1	0	1519	7.55828e-09	0.605466	2.36113e-09	0.188936	0.205598
Double-edged eyelid	EMX2	Artery_Tibial	10	119100000	119700000	EMX2	2	0	1518	0.00528827	0.716333	0.00165019	0.223476	0.0532521
Double-edged eyelid	EMX2	Artery_Tibial	10	119100000	119700000	EMX2OS	1	0	1519	1.08819e-08	0.871708	1.08196e-09	0.0866302	0.0416619
Double-edged eyelid	EMX2	Artery_Tibial	10	119100000	119700000	EMX2OS	2	0	1518	0.00623221	0.844197	0.000619366	0.0838324	0.0651191
Double-edged eyelid	EMX2	Brain_Cerebellum	10	119100000	119700000	EMX2	1	0	1519	9.61328e-09	0.770085	1.36799e-09	0.109464	0.120451
Double-edged eyelid	EMX2	Brain_Cerebellum	10	119100000	119700000	EMX2	2	0	1518	0.0061157	0.828414	0.0008693	0.117706	0.0468946
Double-edged eyelid	EMX2	Brain_Cerebellum	10	119100000	119700000	EMX2OS	1	0	1519	1.01448e-08	0.81266	1.59844e-09	0.127986	0.0593542
Double-edged eyelid	EMX2	Brain_Cerebellum	10	119100000	119700000	EMX2OS	2	0	1518	0.00602334	0.815904	0.000948625	0.128449	0.0486749
Double-edged eyelid	EMX2	Brain_Putamen_basal_ganglia	10	119100000	119700000	EMX2	1	2	1250	2.1388e-09	0.171331	6.02379e-10	0.0474732	0.781195
Double-edged eyelid	EMX2	Brain_Putamen_basal_ganglia	10	119100000	119700000	EMX2	2	0	1518	0.00204246	0.276666	0.00500456	0.677865	0.038422
Double-edged eyelid	EMX2	Brain_Putamen_basal_ganglia	10	119100000	119700000	EMX2OS	1	1	1519	1.00613e-10	0.00805974	1.75506e-10	0.0130803	0.97886
Double-edged eyelid	EMX2	Brain_Putamen_basal_ganglia	10	119100000	119700000	EMX2OS	2	0	1518	0.00240206	0.325375	0.00384821	0.52112	0.147254
Double-edged eyelid	EMX2	Cells_Transformed_fibroblasts	10	119100000	119700000	EMX2	1	0	1519	2.73144e-13	2.18805e-05	1.24831e-08	0.999977	9.17699e-07
Double-edged eyelid	EMX2	Cells_Transformed_fibroblasts	10	119100000	119700000	EMX2	2	0	1518	1.60314e-07	2.17157e-05	0.00732663	0.992444	0.00020768
Double-edged eyelid	EMX2	Cells_Transformed_fibroblasts	10	119100000	119700000	EMX2OS	1	0	1519	5.66555e-16	4.53847e-08	1.24834e-08	1	1.86858e-09
Double-edged eyelid	EMX2	Cells_Transformed_fibroblasts	10	119100000	119700000	EMX2OS	2	0	1518	3.32528e-10	4.50432e-08	0.00732687	0.992475	0.000197612
Double-edged eyelid	EMX2	Muscle_Skeletal	10	119100000	119700000	EMX2	1	0	1519	1.80644e-09	0.144707	1.05887e-08	0.848217	0.0070762
Double-edged eyelid	EMX2	Muscle_Skeletal	10	119100000	119700000	EMX2	2	0	1518	0.00106126	0.143756	0.00622071	0.842633	0.0063293
Double-edged eyelid	EMX2	Muscle_Skeletal	10	119100000	119700000	EMX2OS	1	0	1519	1.12996e-09	0.0905169	1.12821e-08	0.903762	0.00572125
Double-edged eyelid	EMX2	Muscle_Skeletal	10	119100000	119700000	EMX2OS	2	0	1518	0.000664409	0.0899989	0.00663376	0.898585	0.00411797
Double-edged eyelid	EMX2	Skin_Not_Sun_Exposed_Suprapubic	10	119100000	119700000	EMX2	1	0	1519	1.0522e-08	0.842882	1.47108e-09	0.117804	0.0393145
Double-edged eyelid	EMX2	Skin_Not_Sun_Exposed_Suprapubic	10	119100000	119700000	EMX2	2	0	1518	0.00626349	0.848433	0.000875404	0.118554	0.0258739
Double-edged eyelid	EMX2	Skin_Not_Sun_Exposed_Suprapubic	10	119100000	119700000	EMX2OS	1	0	1519	5.89825e-10	0.0472487	1.18644e-08	0.950409	0.00234239
Double-edged eyelid	EMX2	Skin_Not_Sun_Exposed_Suprapubic	10	119100000	119700000	EMX2OS	2	0	1518	0.000346352	0.0469158	0.00696688	0.94371	0.00206056
Double-edged eyelid	EMX2	Skin_Sun_Exposed_Lower_leg	10	119100000	119700000	EMX2	1	0	1519	7.62674e-09	0.61095	4.50751e-09	0.361053	0.0279971
Double-edged eyelid	EMX2	Skin_Sun_Exposed_Lower_leg	10	119100000	119700000	EMX2	2	0	1518	0.00442555	0.599471	0.00261538	0.354232	0.0392554
Double-edged eyelid	EMX2	Skin_Sun_Exposed_Lower_leg	10	119100000	119700000	EMX2OS	1	0	1519	9.08949e-10	0.0728126	1.15078e-08	0.92184	0.00534704
Double-edged eyelid	EMX2	Skin_Sun_Exposed_Lower_leg	10	119100000	119700000	EMX2OS	2	0	1518	0.000534713	0.0724306	0.0067697	0.917001	0.0032644
Double-edged eyelid	EMX2	Testis	10	119100000	119700000	EMX2	1	0	1519	1.05645e-08	0.84628	1.28887e-09	0.103196	0.0505235
Double-edged eyelid	EMX2	Testis	10	119100000	119700000	EMX2	2	0	1518	0.00636212	0.861793	0.000775813	0.105063	0.0260054
Double-edged eyelid	EMX2	Testis	10	119100000	119700000	EMX2OS	1	0	1519	7.33251e-09	0.587381	3.69053e-09	0.295518	0.117101
Double-edged eyelid	EMX2	Testis	10	119100000	119700000	EMX2OS	2	0	1518	0.00473692	0.641649	0.00238312	0.322782	0.0284493
Eyebrows (thick/thin)	EDAR	Adipose_Subcutaneous	2	108500000	110000000	AC010095.5	1	0	3086	4.24378e-05	0.793613	8.98338e-06	0.167956	0.0383797
Eyebrows (thick/thin)	EDAR	Adipose_Subcutaneous	2	108500000	110000000	AC012487.2	1	0	3086	8.65768e-07	0.0161904	4.61702e-05	0.863289	0.120473
Eyebrows (thick/thin)	EDAR	Adipose_Subcutaneous	2	108500000	110000000	GCC2	1	0	3086	9.07865e-134	1.69776e-129	5.34229e-05	0.99904	0.000906515
Eyebrows (thick/thin)	EDAR	Adipose_Subcutaneous	2	108500000	110000000	CCDC138	1	0	3086	3.32734e-05	0.622232	1.70041e-05	0.317927	0.0597907
Eyebrows (thick/thin)	EDAR	Adipose_Subcutaneous	2	108500000	110000000	SULT1C4	1	0	3071	1.08793e-09	2.03449e-05	5.34687e-05	0.999896	3.00252e-05
Eyebrows (thick/thin)	EDAR	Adipose_Subcutaneous	2	108500000	110000000	RANBP2	1	0	3086	3.46503e-05	0.647981	1.33534e-05	0.249614	0.102357
Eyebrows (thick/thin)	EDAR	Adipose_Subcutaneous	2	108500000	110000000	LIMS1	1	0	3086	1.60392e-05	0.299942	1.20597e-05	0.225049	0.47498
Eyebrows (thick/thin)	EDAR	Adipose_Visceral_Omentum	2	108500000	110000000	AC010095.5	1	0	3086	4.13195e-05	0.7727	9.93614e-06	0.18577	0.0414782
Eyebrows (thick/thin)	EDAR	Adipose_Visceral_Omentum	2	108500000	110000000	AC012487.2	1	0	3086	2.07636e-05	0.388292	2.63942e-05	0.493469	0.118192
Eyebrows (thick/thin)	EDAR	Adipose_Visceral_Omentum	2	108500000	110000000	GCC2	1	0	3086	6.85724e-65	1.28235e-60	5.34229e-05	0.99904	0.000906481
Eyebrows (thick/thin)	EDAR	Adipose_Visceral_Omentum	2	108500000	110000000	CCDC138	1	0	3086	1.90601e-05	0.356435	3.26408e-05	0.61037	0.0331442
Eyebrows (thick/thin)	EDAR	Adipose_Visceral_Omentum	2	108500000	110000000	SULT1C4	1	0	3071	3.84664e-05	0.719344	1.25218e-05	0.234118	0.0464867
Eyebrows (thick/thin)	EDAR	Adipose_Visceral_Omentum	2	108500000	110000000	RANBP2	1	0	3086	4.33593e-05	0.810845	7.71949e-06	0.144314	0.0447898
Eyebrows (thick/thin)	EDAR	Adipose_Visceral_Omentum	2	108500000	110000000	LIMS1	1	0	3086	4.17511e-05	0.78077	9.07029e-06	0.16957	0.0496087
Eyebrows (thick/thin)	EDAR	Adrenal_Gland	2	108500000	110000000	AC010095.5	1	0	3086	3.74934e-05	0.701149	1.13878e-05	0.212872	0.0859301
Eyebrows (thick/thin)	EDAR	Adrenal_Gland	2	108500000	110000000	AC012487.2	1	0	3086	1.2505e-05	0.233852	1.83011e-05	0.341818	0.424299
Eyebrows (thick/thin)	EDAR	Adrenal_Gland	2	108500000	110000000	GCC2	1	0	3086	7.23947e-10	1.35382e-05	5.34364e-05	0.999292	0.000641489
Eyebrows (thick/thin)	EDAR	Adrenal_Gland	2	108500000	110000000	CCDC138	1	0	3086	3.81026e-05	0.712541	1.27141e-05	0.237711	0.0496967
Eyebrows (thick/thin)	EDAR	Adrenal_Gland	2	108500000	110000000	SULT1C4	1	0	3071	3.97584e-05	0.743507	1.13322e-05	0.211874	0.0445686
Eyebrows (thick/thin)	EDAR	Adrenal_Gland	2	108500000	110000000	RANBP2	1	0	3086	3.8305e-05	0.716327	1.2175e-05	0.227624	0.0559988
Eyebrows (thick/thin)	EDAR	Adrenal_Gland	2	108500000	110000000	LIMS1	1	0	3086	3.99129e-05	0.746395	1.15713e-05	0.216353	0.0372008
Eyebrows (thick/thin)	EDAR	Artery_Aorta	2	108500000	110000000	AC010095.5	1	0	3086	4.40573e-05	0.823898	7.46848e-06	0.139629	0.0364216
Eyebrows (thick/thin)	EDAR	Artery_Aorta	2	108500000	110000000	AC012487.2	1	0	3086	3.84981e-05	0.719938	1.14422e-05	0.21391	0.0661021
Eyebrows (thick/thin)	EDAR	Artery_Aorta	2	108500000	110000000	GCC2	1	0	3086	3.87729e-12	7.25076e-08	5.34271e-05	0.999119	0.000827797
Eyebrows (thick/thin)	EDAR	Artery_Aorta	2	108500000	110000000	CCDC138	1	0	3086	2.48039e-05	0.463848	2.486e-05	0.464825	0.0712772
Eyebrows (thick/thin)	EDAR	Artery_Aorta	2	108500000	110000000	SULT1C4	1	1	3071	2.04792e-09	3.82974e-05	8.17159e-06	0.151966	0.847988
Eyebrows (thick/thin)	EDAR	Artery_Aorta	2	108500000	110000000	RANBP2	1	0	3086	4.42521e-05	0.827541	7.02272e-06	0.131288	0.0411194
Eyebrows (thick/thin)	EDAR	Artery_Aorta	2	108500000	110000000	LIMS1	1	1	3086	4.6614e-13	8.7171e-09	1.5685e-05	0.292612	0.707372
Eyebrows (thick/thin)	EDAR	Artery_Tibial	2	108500000	110000000	AC010095.5	1	0	3086	4.19786e-05	0.785025	9.19344e-06	0.17188	0.0430436
Eyebrows (thick/thin)	EDAR	Artery_Tibial	2	108500000	110000000	AC012487.2	1	0	3086	3.12455e-05	0.58431	1.78475e-05	0.333676	0.0819648
Eyebrows (thick/thin)	EDAR	Artery_Tibial	2	108500000	110000000	GCC2	1	0	3086	1.6301e-58	3.04839e-54	5.34225e-05	0.999032	0.0009148
Eyebrows (thick/thin)	EDAR	Artery_Tibial	2	108500000	110000000	CCDC138	1	0	3086	4.1182e-05	0.770128	8.93685e-06	0.167062	0.0627606
Eyebrows (thick/thin)	EDAR	Artery_Tibial	2	108500000	110000000	SULT1C4	1	1	3071	4.76811e-07	0.00891666	3.06001e-05	0.571821	0.419231
Eyebrows (thick/thin)	EDAR	Artery_Tibial	2	108500000	110000000	RANBP2	1	0	3086	2.91607e-05	0.545322	1.74981e-05	0.327098	0.127533
Eyebrows (thick/thin)	EDAR	Artery_Tibial	2	108500000	110000000	LIMS1	1	1	3086	6.12643e-10	1.14568e-05	1.36848e-05	0.255169	0.744806
Eyebrows (thick/thin)	EDAR	Brain_Cerebellar_Hemisphere	2	108500000	110000000	GCC2	1	1	3064	3.56014e-08	0.000665768	2.96801e-05	0.554591	0.444713
Eyebrows (thick/thin)	EDAR	Brain_Cerebellar_Hemisphere	2	108500000	110000000	CCDC138	1	0	3064	2.15227e-05	0.402487	2.80865e-05	0.525162	0.072301
Eyebrows (thick/thin)	EDAR	Brain_Cerebellar_Hemisphere	2	108500000	110000000	SULT1C4	1	0	3049	2.18235e-05	0.408113	2.94626e-05	0.550927	0.0409092
Eyebrows (thick/thin)	EDAR	Brain_Cerebellar_Hemisphere	2	108500000	110000000	RANBP2	1	0	3064	3.66526e-05	0.685426	1.16601e-05	0.217955	0.0965704
Eyebrows (thick/thin)	EDAR	Brain_Cerebellar_Hemisphere	2	108500000	110000000	LIMS1	1	0	3064	2.07501e-05	0.388039	1.36333e-05	0.254594	0.357332
Eyebrows (thick/thin)	EDAR	Esophagus_Mucosa	2	108500000	110000000	AC010095.5	1	0	3086	4.19805e-05	0.785061	9.12305e-06	0.170562	0.0443254
Eyebrows (thick/thin)	EDAR	Esophagus_Mucosa	2	108500000	110000000	AC012487.2	1	0	3086	1.92262e-05	0.359542	1.8392e-05	0.343645	0.296775
Eyebrows (thick/thin)	EDAR	Esophagus_Mucosa	2	108500000	110000000	GCC2	1	0	3086	7.67755e-60	1.43575e-55	5.34229e-05	0.99904	0.000906334
Eyebrows (thick/thin)	EDAR	Esophagus_Mucosa	2	108500000	110000000	CCDC138	1	0	3086	6.79208e-09	0.000127016	5.34558e-05	0.999655	0.000164731
Eyebrows (thick/thin)	EDAR	Esophagus_Mucosa	2	108500000	110000000	SULT1C4	1	0	3071	8.4912e-06	0.158791	1.77586e-05	0.331587	0.509597
Eyebrows (thick/thin)	EDAR	Esophagus_Mucosa	2	108500000	110000000	RANBP2	1	0	3086	1.12756e-06	0.0210861	5.19562e-05	0.971604	0.00725678
Eyebrows (thick/thin)	EDAR	Esophagus_Mucosa	2	108500000	110000000	LIMS1	1	1	3086	2.28827e-07	0.0042792	2.24029e-05	0.418371	0.577328
Eyebrows (thick/thin)	EDAR	Esophagus_Muscularis	2	108500000	110000000	AC010095.5	1	0	3086	4.10019e-05	0.766761	1.0102e-05	0.188869	0.0443192
Eyebrows (thick/thin)	EDAR	Esophagus_Muscularis	2	108500000	110000000	AC012487.2	1	0	3086	1.743e-05	0.325952	1.42089e-05	0.265307	0.40871
Eyebrows (thick/thin)	EDAR	Esophagus_Muscularis	2	108500000	110000000	GCC2	1	0	3086	1.04188e-34	1.94838e-30	5.3423e-05	0.999042	0.000904324
Eyebrows (thick/thin)	EDAR	Esophagus_Muscularis	2	108500000	110000000	CCDC138	1	0	3086	4.09426e-05	0.765651	9.70597e-06	0.181455	0.0528436
Eyebrows (thick/thin)	EDAR	Esophagus_Muscularis	2	108500000	110000000	SULT1C4	1	4	2696	1.05383e-06	0.0197073	9.09816e-06	0.16933	0.810953
Eyebrows (thick/thin)	EDAR	Esophagus_Muscularis	2	108500000	110000000	RANBP2	1	0	3086	4.41814e-05	0.826219	7.73389e-06	0.144599	0.0291293
Eyebrows (thick/thin)	EDAR	Esophagus_Muscularis	2	108500000	110000000	LIMS1	1	1	3086	1.56891e-10	2.93396e-06	1.81429e-05	0.338623	0.661356
Eyebrows (thick/thin)	EDAR	Muscle_Skeletal	2	108500000	110000000	AC010095.5	1	0	3086	4.25393e-05	0.79551	8.95168e-06	0.167365	0.0370733
Eyebrows (thick/thin)	EDAR	Muscle_Skeletal	2	108500000	110000000	GCC2	1	0	3086	1.82601e-16	3.41475e-12	5.34293e-05	0.99916	0.00078691
Eyebrows (thick/thin)	EDAR	Muscle_Skeletal	2	108500000	110000000	CCDC138	1	0	3086	3.61124e-05	0.675324	1.52081e-05	0.28436	0.0402648
Eyebrows (thick/thin)	EDAR	Muscle_Skeletal	2	108500000	110000000	SULT1C4	1	2	2658	1.25983e-05	0.235595	4.01305e-05	0.750449	0.013903
Eyebrows (thick/thin)	EDAR	Muscle_Skeletal	2	108500000	110000000	RANBP2	1	0	3086	4.52544e-05	0.846285	6.87684e-06	0.128576	0.0250865
Eyebrows (thick/thin)	EDAR	Muscle_Skeletal	2	108500000	110000000	LIMS1	1	1	3086	7.84473e-10	1.46701e-05	1.14845e-05	0.213981	0.785993
Eyebrows (thick/thin)	EDAR	Nerve_Tibial	2	108500000	110000000	AC010095.5	1	0	3086	3.90307e-05	0.729898	1.19772e-05	0.223934	0.0461167
Eyebrows (thick/thin)	EDAR	Nerve_Tibial	2	108500000	110000000	AC012487.2	1	0	3086	6.16586e-06	0.115305	1.74876e-05	0.326471	0.5582
Eyebrows (thick/thin)	EDAR	Nerve_Tibial	2	108500000	110000000	GCC2	1	0	3086	4.00715e-54	7.49361e-50	5.3421e-05	0.999003	0.00094311
Eyebrows (thick/thin)	EDAR	Nerve_Tibial	2	108500000	110000000	CCDC138	1	0	3086	3.7059e-05	0.693025	1.38506e-05	0.258966	0.0479576
Eyebrows (thick/thin)	EDAR	Nerve_Tibial	2	108500000	110000000	SULT1C4	1	4	2779	4.89457e-07	0.00915313	8.24308e-06	0.153313	0.837525
Eyebrows (thick/thin)	EDAR	Nerve_Tibial	2	108500000	110000000	RANBP2	1	0	3086	5.71061e-06	0.106792	3.24098e-05	0.605796	0.287374
Eyebrows (thick/thin)	EDAR	Nerve_Tibial	2	108500000	110000000	LIMS1	1	0	3086	4.51107e-05	0.843597	6.98515e-06	0.130601	0.0257505
Eyebrows (thick/thin)	EDAR	Skin_Sun_Exposed_Lower_leg	2	108500000	110000000	AC010095.5	1	0	3086	6.93808e-06	0.129746	1.69625e-05	0.316656	0.553574
Eyebrows (thick/thin)	EDAR	Skin_Sun_Exposed_Lower_leg	2	108500000	110000000	AC012487.2	1	0	3086	9.44402e-06	0.176609	1.43281e-05	0.267387	0.55598
Eyebrows (thick/thin)	EDAR	Skin_Sun_Exposed_Lower_leg	2	108500000	110000000	GCC2	1	0	3086	1.02017e-80	1.90778e-76	5.34234e-05	0.999048	0.000898396
Eyebrows (thick/thin)	EDAR	Skin_Sun_Exposed_Lower_leg	2	108500000	110000000	CCDC138	1	0	3086	4.13895e-05	0.774008	8.08019e-06	0.15103	0.0749133
Eyebrows (thick/thin)	EDAR	Skin_Sun_Exposed_Lower_leg	2	108500000	110000000	SULT1C4	1	0	3071	6.14959e-06	0.115001	4.69669e-05	0.878303	0.0066431
Eyebrows (thick/thin)	EDAR	Skin_Sun_Exposed_Lower_leg	2	108500000	110000000	RANBP2	1	0	3086	2.67666e-05	0.500551	2.34768e-05	0.438969	0.0604292
Eyebrows (thick/thin)	EDAR	Skin_Sun_Exposed_Lower_leg	2	108500000	110000000	LIMS1	1	0	3086	2.88697e-05	0.53988	1.40872e-05	0.263242	0.196834
Eyebrows (thick/thin)	EDAR	Skin_Not_Sun_Exposed_Suprapubic	2	108500000	110000000	AC010095.5	1	0	3086	3.98398e-05	0.745028	1.13754e-05	0.212684	0.0422364
Eyebrows (thick/thin)	EDAR	Skin_Not_Sun_Exposed_Suprapubic	2	108500000	110000000	AC012487.2	1	0	3086	3.8952e-05	0.728426	1.09343e-05	0.204411	0.0671135
Eyebrows (thick/thin)	EDAR	Skin_Not_Sun_Exposed_Suprapubic	2	108500000	110000000	GCC2	1	0	3086	1.90825e-54	3.56855e-50	5.3423e-05	0.999041	0.000905321
Eyebrows (thick/thin)	EDAR	Skin_Not_Sun_Exposed_Suprapubic	2	108500000	110000000	CCDC138	1	0	3086	1.80206e-05	0.336995	3.45443e-05	0.645981	0.0169707
Eyebrows (thick/thin)	EDAR	Skin_Not_Sun_Exposed_Suprapubic	2	108500000	110000000	SULT1C4	1	0	3071	3.84694e-05	0.719401	1.05645e-05	0.197479	0.0830712
Eyebrows (thick/thin)	EDAR	Skin_Not_Sun_Exposed_Suprapubic	2	108500000	110000000	RANBP2	1	0	3086	4.09153e-05	0.76514	1.11902e-05	0.209239	0.025569
Eyebrows (thick/thin)	EDAR	Skin_Not_Sun_Exposed_Suprapubic	2	108500000	110000000	LIMS1	1	0	3086	3.66716e-05	0.685781	1.48514e-05	0.277693	0.0364746
Eyebrows (thick/thin)	EDAR	Testis	2	108500000	110000000	AC010095.5	1	0	3086	9.65881e-08	0.00180626	1.59781e-05	0.2981	0.700077
Eyebrows (thick/thin)	EDAR	Testis	2	108500000	110000000	AC012487.2	1	0	3086	3.66437e-05	0.685259	1.39301e-05	0.260448	0.0542429
Eyebrows (thick/thin)	EDAR	Testis	2	108500000	110000000	GCC2	1	0	3086	9.40311e-14	1.75844e-09	5.34343e-05	0.999252	0.000694327
Eyebrows (thick/thin)	EDAR	Testis	2	108500000	110000000	CCDC138	1	0	3086	6.18677e-06	0.115696	4.68346e-05	0.875827	0.00842403
Eyebrows (thick/thin)	EDAR	Testis	2	108500000	110000000	SULT1C4	1	0	3071	4.07417e-05	0.761894	1.04014e-05	0.19447	0.0435857
Eyebrows (thick/thin)	EDAR	Testis	2	108500000	110000000	RANBP2	1	0	3086	3.00236e-05	0.561459	1.87213e-05	0.350012	0.0884812
Eyebrows (thick/thin)	EDAR	Testis	2	108500000	110000000	LIMS1	1	0	3086	4.67821e-05	0.874854	5.25401e-06	0.0982263	0.0268674
Eyebrows (thick/thin)	EDAR	Thyroid	2	108500000	110000000	AC010095.5	1	0	3086	3.66984e-05	0.686283	1.3889e-05	0.259678	0.0539887
Eyebrows (thick/thin)	EDAR	Thyroid	2	108500000	110000000	AC012487.2	1	0	3086	1.75094e-05	0.327436	1.38949e-05	0.25943	0.413102
Eyebrows (thick/thin)	EDAR	Thyroid	2	108500000	110000000	GCC2	1	0	3086	1.34029e-88	2.50643e-84	5.34229e-05	0.99904	0.000906492
Eyebrows (thick/thin)	EDAR	Thyroid	2	108500000	110000000	CCDC138	1	0	3086	2.35451e-05	0.440307	2.73972e-05	0.512296	0.047346
Eyebrows (thick/thin)	EDAR	Thyroid	2	108500000	110000000	SULT1C4	1	0	3071	3.2108e-06	0.060044	4.98037e-05	0.93135	0.00855334
Eyebrows (thick/thin)	EDAR	Thyroid	2	108500000	110000000	RANBP2	1	0	3086	4.30468e-05	0.805	9.04482e-06	0.169118	0.0258299
Eyebrows (thick/thin)	EDAR	Thyroid	2	108500000	110000000	LIMS1	1	0	3086	3.32029e-05	0.620915	1.65543e-05	0.309506	0.069529
Freckles	AKAP1_MSI2	Adipose_Subcutaneous	17	55100000	55400000	AKAP1	1	0	701	0.000146595	0.890994	1.38738e-05	0.0842996	0.0245457
Freckles	AKAP1_MSI2	Adipose_Subcutaneous	17	55100000	55400000	MSI2	1	0	700	0.000148606	0.903216	9.47298e-06	0.057537	0.0390891
Freckles	AKAP1_MSI2	Adipose_Subcutaneous	17	55100000	55400000	RP11-166P13.4	1	0	701	0.000149875	0.910931	8.73008e-06	0.0530249	0.0358857
Freckles	AKAP1_MSI2	Adipose_Subcutaneous	17	55100000	55400000	RP11-166P13.3	1	0	701	1.38742e-13	8.43262e-10	0.000164502	0.999831	4.16544e-06
Freckles	AKAP1_MSI2	Adipose_Visceral_Omentum	17	55100000	55400000	AKAP1	1	0	701	5.98339e-05	0.363666	0.000101537	0.617113	0.0190593
Freckles	AKAP1_MSI2	Adipose_Visceral_Omentum	17	55100000	55400000	MSI2	1	0	701	0.000150089	0.912227	9.31581e-06	0.0565897	0.0310237
Freckles	AKAP1_MSI2	Adipose_Visceral_Omentum	17	55100000	55400000	RP11-166P13.4	1	0	701	0.000149569	0.909067	8.97873e-06	0.0545358	0.0362389
Freckles	AKAP1_MSI2	Adipose_Visceral_Omentum	17	55100000	55400000	RP11-166P13.3	1	3	438	6.25948e-10	3.80446e-06	0.000164486	0.999733	9.91028e-05
Freckles	AKAP1_MSI2	Artery_Aorta	17	55100000	55400000	AKAP1	1	0	701	5.4943e-05	0.33394	0.000107576	0.653828	0.0120696
Freckles	AKAP1_MSI2	Artery_Aorta	17	55100000	55400000	MSI2	1	0	701	0.000145905	0.886799	9.87563e-06	0.0599703	0.0530745
Freckles	AKAP1_MSI2	Artery_Aorta	17	55100000	55400000	RP11-166P13.4	1	0	701	0.000152836	0.928927	7.09234e-06	0.0430789	0.0278342
Freckles	AKAP1_MSI2	Artery_Aorta	17	55100000	55400000	RP11-166P13.3	1	4	419	1.39206e-05	0.0846084	0.000149339	0.907665	0.00756382
Freckles	AKAP1_MSI2	Artery_Tibial	17	55100000	55400000	AKAP1	1	0	701	2.41791e-06	0.0146959	0.000161959	0.984371	0.000768678
Freckles	AKAP1_MSI2	Artery_Tibial	17	55100000	55400000	MSI2	1	0	701	0.000154887	0.941389	5.76651e-06	0.035025	0.0234257
Freckles	AKAP1_MSI2	Artery_Tibial	17	55100000	55400000	RP11-166P13.4	1	0	701	0.000131256	0.797766	2.65178e-05	0.161132	0.0409435
Freckles	AKAP1_MSI2	Artery_Tibial	17	55100000	55400000	RP11-166P13.3	1	0	701	2.17717e-09	1.32326e-05	0.000164499	0.999811	1.12301e-05
Freckles	AKAP1_MSI2	Cells_Transformed_fibroblasts	17	55100000	55400000	AKAP1	1	0	701	7.95766e-09	4.8366e-05	0.000164494	0.999781	6.10711e-06
Freckles	AKAP1_MSI2	Cells_Transformed_fibroblasts	17	55100000	55400000	MSI2	1	0	701	0.000150491	0.914673	6.23824e-06	0.0378683	0.047302
Freckles	AKAP1_MSI2	Cells_Transformed_fibroblasts	17	55100000	55400000	RP11-166P13.3	1	3	467	2.13195e-08	0.000129578	0.000164467	0.999619	8.71148e-05
Freckles	AKAP1_MSI2	Muscle_Skeletal	17	55100000	55400000	AKAP1	1	4	473	2.89668e-15	1.76058e-11	0.000164502	0.999828	7.1075e-06
Freckles	AKAP1_MSI2	Muscle_Skeletal	17	55100000	55400000	MSI2	1	0	701	0.000152242	0.925314	7.28007e-06	0.0442174	0.0303089
Freckles	AKAP1_MSI2	Muscle_Skeletal	17	55100000	55400000	RP11-166P13.4	1	0	701	0.000149784	0.910373	1.04704e-05	0.0636124	0.0258543
Freckles	AKAP1_MSI2	Muscle_Skeletal	17	55100000	55400000	RP11-166P13.3	1	2	484	1.3065e-24	7.94077e-21	0.000164499	0.999813	2.2403e-05
Freckles	AKAP1_MSI2	Nerve_Tibial	17	55100000	55400000	AKAP1	1	0	701	0.000151136	0.91859	9.02959e-06	0.0548548	0.0263946
Freckles	AKAP1_MSI2	Nerve_Tibial	17	55100000	55400000	MSI2	1	0	701	0.000138196	0.839945	1.68474e-05	0.10234	0.05756
Freckles	AKAP1_MSI2	Nerve_Tibial	17	55100000	55400000	RP11-166P13.4	1	0	701	0.000150098	0.912284	7.73372e-06	0.0469644	0.0405942
Freckles	AKAP1_MSI2	Nerve_Tibial	17	55100000	55400000	RP11-166P13.3	1	0	701	4.52947e-11	2.75298e-07	0.000164502	0.999831	3.79283e-06
Freckles	AKAP1_MSI2	Skin_Not_Sun_Exposed_Suprapubic	17	55100000	55400000	AKAP1	1	0	701	2.32845e-05	0.141521	0.000140399	0.853327	0.00498786
Freckles	AKAP1_MSI2	Skin_Not_Sun_Exposed_Suprapubic	17	55100000	55400000	MSI2	1	0	701	0.000140276	0.852589	6.0008e-06	0.0363615	0.110903
Freckles	AKAP1_MSI2	Skin_Not_Sun_Exposed_Suprapubic	17	55100000	55400000	RP11-166P13.4	1	0	701	0.000120657	0.733346	3.25073e-05	0.197508	0.0689926
Freckles	AKAP1_MSI2	Skin_Not_Sun_Exposed_Suprapubic	17	55100000	55400000	RP11-166P13.3	1	0	701	2.12359e-14	1.2907e-10	0.000164502	0.999832	3.5508e-06
Freckles	AKAP1_MSI2	Skin_Sun_Exposed_Lower_leg	17	55100000	55400000	AKAP1	1	0	701	0.000123164	0.748579	3.77648e-05	0.22951	0.0217499
Freckles	AKAP1_MSI2	Skin_Sun_Exposed_Lower_leg	17	55100000	55400000	MSI2	1	0	701	0.000154434	0.938637	6.27234e-06	0.0380997	0.0231029
Freckles	AKAP1_MSI2	Skin_Sun_Exposed_Lower_leg	17	55100000	55400000	RP11-166P13.4	1	0	701	5.38156e-05	0.327087	0.000108791	0.661213	0.0115374
Freckles	AKAP1_MSI2	Skin_Sun_Exposed_Lower_leg	17	55100000	55400000	RP11-166P13.3	1	2	473	2.62889e-11	1.59782e-07	0.000164496	0.999794	4.18256e-05
Freckles	AKAP1_MSI2	Testis	17	55100000	55400000	AKAP1	1	0	701	3.95804e-14	2.40567e-10	0.000164502	0.999829	6.83472e-06
Freckles	AKAP1_MSI2	Testis	17	55100000	55400000	MSI2	1	0	701	0.000156594	0.951768	3.96155e-06	0.024054	0.0240174
Freckles	AKAP1_MSI2	Testis	17	55100000	55400000	RP11-166P13.4	1	0	701	0.000153354	0.932075	7.42758e-06	0.0451217	0.0226424
Freckles	AKAP1_MSI2	Testis	17	55100000	55400000	RP11-166P13.3	1	0	701	7.91729e-09	4.81207e-05	0.000164494	0.999781	6.51875e-06
Freckles	AKAP1_MSI2	Thyroid	17	55100000	55400000	AKAP1	1	0	701	0.000135842	0.82564	2.42253e-05	0.147212	0.0269871
Freckles	AKAP1_MSI2	Thyroid	17	55100000	55400000	MSI2	1	0	701	0.00011844	0.719871	4.19345e-05	0.254849	0.0251197
Freckles	AKAP1_MSI2	Thyroid	17	55100000	55400000	RP11-166P13.4	1	0	701	0.000130879	0.795476	2.91276e-05	0.177008	0.027356
Freckles	AKAP1_MSI2	Thyroid	17	55100000	55400000	RP11-166P13.3	1	2	530	3.8316e-09	2.32881e-05	0.000164476	0.999674	0.000138394
Freckles	BNC2	Artery_Tibial	9	16500000	17200000	BNC2	1	0	2192	1.13458e-16	0.413841	1.54448e-16	0.56333	0.0228284
Freckles	BNC2	Artery_Tibial	9	16500000	17200000	RP11-62F24.2	1	0	2192	2.24985e-16	0.820638	3.4158e-17	0.124538	0.0548243
Freckles	BNC2	Breast_Mammary_Tissue	9	16500000	17200000	BNC2	1	0	2192	2.20279e-16	0.803474	3.47893e-17	0.126825	0.0697006
Freckles	BNC2	Breast_Mammary_Tissue	9	16500000	17200000	RP11-62F24.2	1	0	2192	2.19269e-16	0.799789	4.24601e-17	0.154829	0.0453817
Freckles	BNC2	Muscle_Skeletal	9	16500000	17200000	BNC2	1	0	2192	4.38637e-19	0.00159994	2.73693e-16	0.998304	9.65191e-05
Freckles	BNC2	Muscle_Skeletal	9	16500000	17200000	RP11-62F24.2	1	1	2192	1.65866e-16	0.605001	8.84435e-17	0.322528	0.0724708
Freckles	BNC2	Thyroid	9	16500000	17200000	BNC2	1	0	2192	1.70262e-16	0.621035	9.4463e-17	0.344522	0.034443
Freckles	BNC2	Thyroid	9	16500000	17200000	RP11-62F24.2	1	0	2192	1.61142e-17	0.0587769	2.55774e-16	0.932936	0.00828692
Freckles	BNC2	Whole_Blood	9	16500000	17200000	BNC2	1	0	2192	8.28586e-19	0.00302229	2.73292e-16	0.99684	0.000137303
Freckles	BNC2	Adipose_Subcutaneous	9	16500000	17200000	BNC2	1	0	2192	2.34387e-16	0.854933	2.65278e-17	0.0967127	0.0483546
Freckles	BNC2	Adipose_Subcutaneous	9	16500000	17200000	RP11-62F24.2	1	0	2192	1.63932e-16	0.597948	8.56895e-17	0.312466	0.089586
Freckles	BNC2	Adipose_Visceral_Omentum	9	16500000	17200000	BNC2	1	0	2192	2.36991e-16	0.864433	2.73267e-17	0.0996391	0.0359282
Freckles	BNC2	Adipose_Visceral_Omentum	9	16500000	17200000	RP11-62F24.2	1	1	2192	8.30733e-17	0.303012	1.02576e-16	0.373825	0.323162
Freckles	BNC2	Esophagus_Muscularis	9	16500000	17200000	BNC2	1	0	2192	2.32591e-16	0.848382	3.11858e-17	0.113713	0.0379043
Freckles	BNC2	Esophagus_Muscularis	9	16500000	17200000	RP11-62F24.2	1	1	2192	8.48809e-17	0.309606	1.35147e-16	0.492757	0.197637
Freckles	BNC2	Nerve_Tibial	9	16500000	17200000	BNC2	1	0	2192	2.15416e-16	0.785738	4.09143e-17	0.149171	0.0650907
Freckles	BNC2	Nerve_Tibial	9	16500000	17200000	RP11-62F24.2	1	1	2192	9.67224e-17	0.352798	1.42877e-16	0.52102	0.126182
Freckles	BNC2	Skin_Sun_Exposed_Lower_leg	9	16500000	17200000	BNC2	1	0	2192	2.29193e-16	0.835989	3.4531e-17	0.125915	0.0380963
Freckles	BNC2	Skin_Sun_Exposed_Lower_leg	9	16500000	17200000	RP11-62F24.2	1	0	2192	1.3431e-16	0.489899	1.19656e-16	0.436377	0.0737239
Freckles	BNC2	Testis	9	16500000	17200000	BNC2	1	0	2192	2.13842e-16	0.779997	4.30075e-17	0.156808	0.0631951
Freckles	BNC2	Testis	9	16500000	17200000	RP11-62F24.2	1	1	2192	1.50486e-17	0.0548901	2.51581e-16	0.917623	0.0274874
Freckles	HSPA12A	Adipose_Subcutaneous	10	118000000	118700000	C10orf82	2	0	1604	7.62347e-06	0.757623	1.93782e-06	0.192531	0.0498361
Freckles	HSPA12A	Adipose_Subcutaneous	10	118000000	118700000	HSPA12A	2	1	1604	3.11835e-24	3.09903e-19	9.72923e-07	0.0957852	0.904214
Freckles	HSPA12A	Adipose_Visceral_Omentum	10	118000000	118700000	C10orf82	2	0	1604	7.6424e-06	0.759504	2.13945e-06	0.212591	0.0278946
Freckles	HSPA12A	Adipose_Visceral_Omentum	10	118000000	118700000	HSPA12A	2	1	1604	7.68482e-16	7.6372e-11	8.48746e-07	0.0834321	0.916567
Freckles	HSPA12A	Artery_Aorta	10	118000000	118700000	C10orf82	2	0	1604	8.46001e-06	0.840758	1.184e-06	0.117625	0.0416074
Freckles	HSPA12A	Artery_Aorta	10	118000000	118700000	HSPA12A	2	0	1604	3.17329e-09	0.000315362	1.00588e-05	0.999647	2.71816e-05
Freckles	HSPA12A	Artery_Tibial	10	118000000	118700000	C10orf82	2	0	1604	8.65372e-06	0.860009	1.01909e-06	0.101239	0.0387423
Freckles	HSPA12A	Artery_Tibial	10	118000000	118700000	HSPA12A	2	2	1352	1.24816e-06	0.124043	1.20876e-06	0.11937	0.756585
Freckles	HSPA12A	Esophagus_Mucosa	10	118000000	118700000	C10orf82	2	0	1604	8.46722e-06	0.841475	1.21225e-06	0.120436	0.0380792
Freckles	HSPA12A	Esophagus_Mucosa	10	118000000	118700000	HSPA12A	2	1	1604	5.68493e-08	0.0056497	8.08718e-07	0.0794557	0.914894
Freckles	HSPA12A	Esophagus_Muscularis	10	118000000	118700000	C10orf82	2	0	1604	1.78513e-07	0.0177406	9.86142e-06	0.980028	0.0022209
Freckles	HSPA12A	Esophagus_Muscularis	10	118000000	118700000	HSPA12A	2	1	1604	2.03352e-21	2.02091e-16	7.23188e-07	0.0709416	0.929058
Freckles	HSPA12A	Muscle_Skeletal	10	118000000	118700000	HSPA12A	2	0	1604	3.6355e-22	3.61297e-17	1.00598e-05	0.999749	0.000240474
Freckles	HSPA12A	Nerve_Tibial	10	118000000	118700000	C10orf82	2	0	1604	2.97752e-20	2.95907e-15	1.00623e-05	0.99999	1.45036e-07
Freckles	HSPA12A	Nerve_Tibial	10	118000000	118700000	HSPA12A	2	1	1604	9.0532e-23	8.9971e-18	7.71821e-07	0.0757796	0.92422
Freckles	HSPA12A	Pituitary	10	118000000	118700000	C10orf82	2	0	1603	3.8295e-06	0.380577	1.36325e-06	0.134996	0.484422
Freckles	HSPA12A	Pituitary	10	118000000	118700000	HSPA12A	2	0	1603	6.20479e-07	0.0616634	6.84686e-06	0.680185	0.258144
Freckles	HSPA12A	Skin_Sun_Exposed_Lower_leg	10	118000000	118700000	C10orf82	2	0	1604	2.22843e-06	0.221462	2.11241e-06	0.209362	0.569171
Freckles	HSPA12A	Skin_Sun_Exposed_Lower_leg	10	118000000	118700000	HSPA12A	2	1	1604	4.78622e-16	4.75656e-11	3.12688e-07	0.0301051	0.969895
Freckles	HSPA12A	Skin_Not_Sun_Exposed_Suprapubic	10	118000000	118700000	C10orf82	2	0	1604	6.40202e-06	0.636235	2.11158e-06	0.209695	0.154061
Freckles	HSPA12A	Skin_Not_Sun_Exposed_Suprapubic	10	118000000	118700000	HSPA12A	2	1	1604	2.72818e-15	2.71127e-10	3.83365e-07	0.0371361	0.962864
Freckles	HSPA12A	Thyroid	10	118000000	118700000	C10orf82	2	0	1604	9.97568e-40	9.91386e-35	1.00623e-05	0.99999	1.45036e-07
Freckles	HSPA12A	Thyroid	10	118000000	118700000	HSPA12A	2	1	1604	3.08404e-51	3.06493e-46	7.56482e-07	0.0742537	0.925746
Freckles	HSPA12A	Testis	10	118000000	118700000	C10orf82	2	0	1604	1.44904e-38	1.44007e-33	1.00623e-05	0.99999	1.45036e-07
Freckles	HSPA12A	Testis	10	118000000	118700000	HSPA12A	2	1	1604	1.08445e-07	0.0107773	8.55423e-07	0.0841071	0.905115
Freckles	PPARGC1B	Artery_Tibial	5	148900000	149400000	PPARGC1B	1	0	1161	4.00983e-21	3.60294e-06	1.11293e-15	0.999992	3.99115e-06
Freckles	PPARGC1B	Brain_Cerebellar_Hemisphere	5	148900000	149400000	PPARGC1B	1	0	1161	5.13094e-16	0.461029	5.76805e-16	0.518253	0.0207182
Freckles	PPARGC1B	Cells_Transformed_fibroblasts	5	148900000	149400000	PPARGC1B	1	0	1161	1.78435e-19	0.000160329	1.11275e-15	0.999837	2.86453e-06
Freckles	PPARGC1B	Skin_Sun_Exposed_Lower_leg	5	148900000	149400000	PPARGC1B	1	0	1161	9.98649e-16	0.897312	8.12445e-17	0.0729706	0.0297174
Freckles	PPARGC1B	Skin_Not_Sun_Exposed_Suprapubic	5	148900000	149400000	PPARGC1B	1	0	1161	9.58432e-16	0.861176	1.17113e-16	0.105195	0.0336288
Freckles	PPARGC1B	Esophagus_Mucosa	5	148900000	149400000	PPARGC1B	1	0	1161	3.78042e-20	3.3968e-05	1.11289e-15	0.999965	1.21096e-06
Freckles	RAB11FIP2	Adipose_Subcutaneous	10	119500000	119650000	RAB11FIP2	1	0	408	1.37174e-14	0.943611	3.00128e-16	0.0206099	0.0357793
Freckles	RAB11FIP2	Adipose_Subcutaneous	10	119500000	119650000	RAB11FIP2	3	0	407	0.000177903	0.952359	3.88536e-06	0.0207726	0.0266868
Freckles	RAB11FIP2	Adipose_Subcutaneous	10	119500000	119650000	RAB11FIP2	4	0	406	0.000418295	0.952569	9.12519e-06	0.0207542	0.0262497
Freckles	RAB11FIP2	Artery_Tibial	10	119500000	119650000	RAB11FIP2	1	0	408	1.38861e-14	0.955214	3.16849e-16	0.0217729	0.023013
Freckles	RAB11FIP2	Artery_Tibial	10	119500000	119650000	RAB11FIP2	3	0	407	0.000173564	0.929131	3.95586e-06	0.0211271	0.0495641
Freckles	RAB11FIP2	Artery_Tibial	10	119500000	119650000	RAB11FIP2	4	0	406	0.000419341	0.954952	9.54359e-06	0.0217104	0.0229089
Freckles	RAB11FIP2	Cells_Transformed_fibroblasts	10	119500000	119650000	RAB11FIP2	1	0	408	1.38366e-14	0.951814	3.20684e-16	0.0220336	0.026152
Freckles	RAB11FIP2	Cells_Transformed_fibroblasts	10	119500000	119650000	RAB11FIP2	3	0	407	0.000175742	0.940792	4.06815e-06	0.0217405	0.0372873
Freckles	RAB11FIP2	Cells_Transformed_fibroblasts	10	119500000	119650000	RAB11FIP2	4	0	406	0.000417643	0.951084	9.64149e-06	0.0219297	0.0265588
Freckles	RAB11FIP2	Nerve_Tibial	10	119500000	119650000	RAB11FIP2	1	0	408	1.17147e-14	0.805845	2.03362e-15	0.139837	0.0543175
Freckles	RAB11FIP2	Nerve_Tibial	10	119500000	119650000	RAB11FIP2	3	0	407	0.000120742	0.646362	2.09537e-05	0.111929	0.241567
Freckles	RAB11FIP2	Nerve_Tibial	10	119500000	119650000	RAB11FIP2	4	0	406	0.000364853	0.830868	6.3176e-05	0.143844	0.0248607
Freckles	RAB11FIP2	Skin_Not_Sun_Exposed_Suprapubic	10	119500000	119650000	RAB11FIP2	1	0	408	1.36469e-14	0.938764	4.2143e-16	0.0289577	0.0322787
Freckles	RAB11FIP2	Skin_Not_Sun_Exposed_Suprapubic	10	119500000	119650000	RAB11FIP2	3	0	407	0.000175665	0.940381	5.41858e-06	0.0289765	0.0304613
Freckles	RAB11FIP2	Skin_Not_Sun_Exposed_Suprapubic	10	119500000	119650000	RAB11FIP2	4	0	406	0.000413456	0.941549	1.27386e-05	0.0289801	0.0290445
Freckles	RAB11FIP2	Skin_Sun_Exposed_Lower_leg	10	119500000	119650000	RAB11FIP2	1	0	408	1.38832e-14	0.955016	3.19643e-16	0.021965	0.0230189
Freckles	RAB11FIP2	Skin_Sun_Exposed_Lower_leg	10	119500000	119650000	RAB11FIP2	3	0	407	0.000168452	0.901764	3.87438e-06	0.0206631	0.0774004
Freckles	RAB11FIP2	Skin_Sun_Exposed_Lower_leg	10	119500000	119650000	RAB11FIP2	4	0	406	0.000384163	0.874841	8.82804e-06	0.019999	0.104767
Freckles	RAB11FIP2	Thyroid	10	119500000	119650000	RAB11FIP2	1	0	408	1.36857e-14	0.94143	2.99213e-16	0.0205447	0.0380254
Freckles	RAB11FIP2	Thyroid	10	119500000	119650000	RAB11FIP2	3	0	407	0.000177071	0.947908	3.86303e-06	0.0206485	0.0312626
Freckles	RAB11FIP2	Thyroid	10	119500000	119650000	RAB11FIP2	4	0	406	0.000415933	0.947189	9.06339e-06	0.020608	0.0317782
Hair (straight/curly)	EDAR	Adipose_Subcutaneous	2	108500000	110000000	AC010095.5	1	0	3086	1.00063e-90	0.770812	2.11817e-91	0.163102	0.0660855
Hair (straight/curly)	EDAR	Adipose_Subcutaneous	2	108500000	110000000	AC010095.5	2	0	3085	0.318154	0.486097	0.0673286	0.102844	0.0255767
Hair (straight/curly)	EDAR	Adipose_Subcutaneous	2	108500000	110000000	AC012487.2	1	1	3086	2.38093e-92	0.0183409	1.26971e-90	0.978089	0.00356985
Hair (straight/curly)	EDAR	Adipose_Subcutaneous	2	108500000	110000000	AC012487.2	2	1	3085	0.00517748	0.0079105	0.276106	0.421564	0.289242
Hair (straight/curly)	EDAR	Adipose_Subcutaneous	2	108500000	110000000	GCC2	1	1	3086	2.20607e-219	1.69939e-129	1.29815e-90	1	2.76205e-35
Hair (straight/curly)	EDAR	Adipose_Subcutaneous	2	108500000	110000000	GCC2	2	0	3085	5.41067e-130	8.26679e-130	0.318389	0.48626	0.195351
Hair (straight/curly)	EDAR	Adipose_Subcutaneous	2	108500000	110000000	CCDC138	1	0	3086	7.87206e-91	0.606404	4.02295e-91	0.309814	0.0837812
Hair (straight/curly)	EDAR	Adipose_Subcutaneous	2	108500000	110000000	CCDC138	2	0	3085	0.245393	0.374928	0.125362	0.191473	0.0628441
Hair (straight/curly)	EDAR	Adipose_Subcutaneous	2	108500000	110000000	SULT1C4	1	0	3071	2.6413e-95	2.03466e-05	1.29812e-90	0.999978	1.89326e-06
Hair (straight/curly)	EDAR	Adipose_Subcutaneous	2	108500000	110000000	SULT1C4	2	0	3070	7.85624e-06	1.19972e-05	0.386113	0.589606	0.0242613
Hair (straight/curly)	EDAR	Adipose_Subcutaneous	2	108500000	110000000	RANBP2	1	0	3086	8.99857e-91	0.693182	3.46783e-91	0.267096	0.0397219
Hair (straight/curly)	EDAR	Adipose_Subcutaneous	2	108500000	110000000	RANBP2	2	0	3085	0.271693	0.41511	0.104695	0.159912	0.0485904
Hair (straight/curly)	EDAR	Adipose_Subcutaneous	2	108500000	110000000	LIMS1	1	0	3086	7.11807e-91	0.548323	5.35201e-91	0.412239	0.0394377
Hair (straight/curly)	EDAR	Adipose_Subcutaneous	2	108500000	110000000	LIMS1	2	0	3085	0.204411	0.312313	0.153689	0.234721	0.094866
Hair (straight/curly)	EDAR	Adipose_Visceral_Omentum	2	108500000	110000000	AC010095.5	1	0	3086	9.86388e-91	0.759839	2.37197e-91	0.182662	0.0574994
Hair (straight/curly)	EDAR	Adipose_Visceral_Omentum	2	108500000	110000000	AC010095.5	2	0	3085	0.306002	0.467531	0.0735684	0.112362	0.0405356
Hair (straight/curly)	EDAR	Adipose_Visceral_Omentum	2	108500000	110000000	AC012487.2	1	0	3086	5.25003e-91	0.404423	6.67369e-91	0.51401	0.0815674
Hair (straight/curly)	EDAR	Adipose_Visceral_Omentum	2	108500000	110000000	AC012487.2	2	0	3085	0.146123	0.223256	0.185711	0.28358	0.16133
Hair (straight/curly)	EDAR	Adipose_Visceral_Omentum	2	108500000	110000000	GCC2	1	1	3086	1.66628e-150	1.28358e-60	1.29815e-90	1	1.49611e-29
Hair (straight/curly)	EDAR	Adipose_Visceral_Omentum	2	108500000	110000000	GCC2	2	1	3085	4.07019e-61	6.21871e-61	0.317098	0.484284	0.198618
Hair (straight/curly)	EDAR	Adipose_Visceral_Omentum	2	108500000	110000000	CCDC138	1	0	3086	4.25132e-91	0.32749	7.28049e-91	0.560723	0.111787
Hair (straight/curly)	EDAR	Adipose_Visceral_Omentum	2	108500000	110000000	CCDC138	2	0	3085	0.137743	0.210453	0.235785	0.360192	0.0558274
Hair (straight/curly)	EDAR	Adipose_Visceral_Omentum	2	108500000	110000000	SULT1C4	1	0	3071	9.23158e-91	0.711131	3.00511e-91	0.231434	0.0574348
Hair (straight/curly)	EDAR	Adipose_Visceral_Omentum	2	108500000	110000000	SULT1C4	2	0	3070	0.288811	0.441041	0.0939925	0.143503	0.0326537
Hair (straight/curly)	EDAR	Adipose_Visceral_Omentum	2	108500000	110000000	RANBP2	1	0	3086	9.48224e-91	0.730441	1.68818e-91	0.129905	0.139654
Hair (straight/curly)	EDAR	Adipose_Visceral_Omentum	2	108500000	110000000	RANBP2	2	0	3085	0.326951	0.499538	0.0581958	0.0888891	0.0264256
Hair (straight/curly)	EDAR	Adipose_Visceral_Omentum	2	108500000	110000000	LIMS1	1	0	3086	1.01556e-90	0.782308	2.20626e-91	0.169906	0.0477862
Hair (straight/curly)	EDAR	Adipose_Visceral_Omentum	2	108500000	110000000	LIMS1	2	0	3085	0.310752	0.474788	0.0674993	0.103086	0.0438742
Hair (straight/curly)	EDAR	Adrenal_Gland	2	108500000	110000000	AC010095.5	1	0	3086	9.25516e-91	0.712948	2.81104e-91	0.216471	0.0705809
Hair (straight/curly)	EDAR	Adrenal_Gland	2	108500000	110000000	AC010095.5	2	0	3085	0.290721	0.444184	0.0882761	0.134832	0.041987
Hair (straight/curly)	EDAR	Adrenal_Gland	2	108500000	110000000	AC012487.2	1	0	3086	5.07903e-91	0.391251	7.43317e-91	0.57256	0.0361897
Hair (straight/curly)	EDAR	Adrenal_Gland	2	108500000	110000000	AC012487.2	2	0	3085	0.136442	0.208466	0.199672	0.304922	0.150498
Hair (straight/curly)	EDAR	Adrenal_Gland	2	108500000	110000000	GCC2	1	2	2117	2.07956e-95	1.60194e-05	1.29813e-90	0.999983	1.27513e-06
Hair (straight/curly)	EDAR	Adrenal_Gland	2	108500000	110000000	GCC2	2	0	3085	5.19633e-06	7.93931e-06	0.383555	0.58599	0.030442
Hair (straight/curly)	EDAR	Adrenal_Gland	2	108500000	110000000	CCDC138	1	0	3086	9.09973e-91	0.700975	3.0364e-91	0.233836	0.0651894
Hair (straight/curly)	EDAR	Adrenal_Gland	2	108500000	110000000	CCDC138	2	0	3085	0.284954	0.435372	0.0950617	0.145202	0.0394102
Hair (straight/curly)	EDAR	Adrenal_Gland	2	108500000	110000000	SULT1C4	1	0	3071	9.4763e-91	0.729983	2.70099e-91	0.208002	0.0620148
Hair (straight/curly)	EDAR	Adrenal_Gland	2	108500000	110000000	SULT1C4	2	0	3070	0.298861	0.456389	0.085162	0.130021	0.0295674
Hair (straight/curly)	EDAR	Adrenal_Gland	2	108500000	110000000	RANBP2	1	0	3086	8.97249e-91	0.691173	2.85185e-91	0.219596	0.0892312
Hair (straight/curly)	EDAR	Adrenal_Gland	2	108500000	110000000	RANBP2	2	0	3085	0.286394	0.437572	0.0909839	0.138965	0.0460843
Hair (straight/curly)	EDAR	Adrenal_Gland	2	108500000	110000000	LIMS1	1	0	3086	9.51552e-91	0.733004	2.75867e-91	0.212453	0.0545429
Hair (straight/curly)	EDAR	Adrenal_Gland	2	108500000	110000000	LIMS1	2	0	3085	0.29183	0.445878	0.0845904	0.129194	0.0485073
Hair (straight/curly)	EDAR	Artery_Aorta	2	108500000	110000000	AC010095.5	1	0	3086	1.02612e-90	0.790443	1.73945e-91	0.133918	0.0756392
Hair (straight/curly)	EDAR	Artery_Aorta	2	108500000	110000000	AC010095.5	2	0	3085	0.331819	0.506975	0.0562126	0.0858663	0.0191276
Hair (straight/curly)	EDAR	Artery_Aorta	2	108500000	110000000	AC012487.2	1	0	3086	9.3743e-91	0.722126	2.78619e-91	0.214564	0.0633108
Hair (straight/curly)	EDAR	Artery_Aorta	2	108500000	110000000	AC012487.2	2	0	3085	0.290468	0.443796	0.0863113	0.131825	0.0475998
Hair (straight/curly)	EDAR	Artery_Aorta	2	108500000	110000000	GCC2	1	1	3086	9.42089e-98	7.25715e-08	1.29815e-90	1	5.5518e-09
Hair (straight/curly)	EDAR	Artery_Aorta	2	108500000	110000000	GCC2	2	0	3085	2.17232e-08	3.31902e-08	0.299336	0.457102	0.243562
Hair (straight/curly)	EDAR	Artery_Aorta	2	108500000	110000000	CCDC138	1	0	3086	6.06494e-91	0.467197	6.07864e-91	0.468188	0.0646147
Hair (straight/curly)	EDAR	Artery_Aorta	2	108500000	110000000	CCDC138	2	0	3085	0.171627	0.262224	0.17198	0.262632	0.131537
Hair (straight/curly)	EDAR	Artery_Aorta	2	108500000	110000000	SULT1C4	1	1	3071	3.25248e-94	0.000250547	1.2978e-90	0.999728	2.13581e-05
Hair (straight/curly)	EDAR	Artery_Aorta	2	108500000	110000000	SULT1C4	2	0	3070	9.1467e-05	0.000139679	0.36497	0.557266	0.0775322
Hair (straight/curly)	EDAR	Artery_Aorta	2	108500000	110000000	RANBP2	1	0	3086	1.05511e-90	0.812775	1.67443e-91	0.128927	0.0582977
Hair (straight/curly)	EDAR	Artery_Aorta	2	108500000	110000000	RANBP2	2	0	3085	0.332879	0.508595	0.0528125	0.0806655	0.0250483
Hair (straight/curly)	EDAR	Artery_Aorta	2	108500000	110000000	LIMS1	1	1	3086	3.85795e-98	2.97187e-08	1.29815e-90	1	2.79019e-09
Hair (straight/curly)	EDAR	Artery_Aorta	2	108500000	110000000	LIMS1	2	1	3085	8.64221e-09	1.32042e-08	0.2908	0.444039	0.265161
Hair (straight/curly)	EDAR	Artery_Tibial	2	108500000	110000000	AC010095.5	1	0	3086	9.71584e-91	0.748436	2.1278e-91	0.163822	0.0877424
Hair (straight/curly)	EDAR	Artery_Tibial	2	108500000	110000000	AC010095.5	2	0	3085	0.313664	0.479237	0.0686588	0.104868	0.0335717
Hair (straight/curly)	EDAR	Artery_Tibial	2	108500000	110000000	AC012487.2	1	0	3086	7.76822e-91	0.598405	4.43722e-91	0.34175	0.0598448
Hair (straight/curly)	EDAR	Artery_Tibial	2	108500000	110000000	AC012487.2	2	0	3085	0.241843	0.369505	0.138126	0.210999	0.0395264
Hair (straight/curly)	EDAR	Artery_Tibial	2	108500000	110000000	GCC2	1	1	3086	3.96111e-144	3.05134e-54	1.29815e-90	1	2.42402e-27
Hair (straight/curly)	EDAR	Artery_Tibial	2	108500000	110000000	GCC2	2	1	3085	5.85888e-55	8.95159e-55	0.19201	0.292851	0.515139
Hair (straight/curly)	EDAR	Artery_Tibial	2	108500000	110000000	CCDC138	1	0	3086	9.90248e-91	0.762812	2.14893e-91	0.165465	0.0717222
Hair (straight/curly)	EDAR	Artery_Tibial	2	108500000	110000000	CCDC138	2	0	3085	0.315983	0.48278	0.0685402	0.104692	0.0280051
Hair (straight/curly)	EDAR	Artery_Tibial	2	108500000	110000000	SULT1C4	1	1	3071	1.98943e-92	0.0153251	1.27675e-90	0.983511	0.00116437
Hair (straight/curly)	EDAR	Artery_Tibial	2	108500000	110000000	SULT1C4	2	0	3070	0.00586824	0.00896136	0.376603	0.575075	0.0334922
Hair (straight/curly)	EDAR	Artery_Tibial	2	108500000	110000000	RANBP2	1	0	3086	7.74574e-91	0.596674	4.64791e-91	0.357995	0.0453316
Hair (straight/curly)	EDAR	Artery_Tibial	2	108500000	110000000	RANBP2	2	0	3085	0.0452951	0.0692049	0.0271774	0.0407058	0.817617
Hair (straight/curly)	EDAR	Artery_Tibial	2	108500000	110000000	LIMS1	1	1	3086	5.81132e-95	4.4766e-05	1.29809e-90	0.999951	4.54691e-06
Hair (straight/curly)	EDAR	Artery_Tibial	2	108500000	110000000	LIMS1	2	1	3085	1.21888e-05	1.86229e-05	0.272265	0.415673	0.312032
Hair (straight/curly)	EDAR	Brain_Cerebellar_Hemisphere	2	108500000	110000000	GCC2	1	1	3064	1.5551e-93	0.00119794	1.29646e-90	0.998692	0.000110229
Hair (straight/curly)	EDAR	Brain_Cerebellar_Hemisphere	2	108500000	110000000	GCC2	2	1	3063	0.00021761	0.000332063	0.181416	0.276291	0.541743
Hair (straight/curly)	EDAR	Brain_Cerebellar_Hemisphere	2	108500000	110000000	CCDC138	1	0	3064	5.38748e-91	0.415011	7.03051e-91	0.541534	0.0434551
Hair (straight/curly)	EDAR	Brain_Cerebellar_Hemisphere	2	108500000	110000000	CCDC138	2	0	3063	0.115913	0.176878	0.15125	0.230475	0.325483
Hair (straight/curly)	EDAR	Brain_Cerebellar_Hemisphere	2	108500000	110000000	SULT1C4	1	0	3049	5.22225e-91	0.402283	7.05024e-91	0.543043	0.0546743
Hair (straight/curly)	EDAR	Brain_Cerebellar_Hemisphere	2	108500000	110000000	SULT1C4	2	0	3048	0.163238	0.248967	0.220357	0.336053	0.031385
Hair (straight/curly)	EDAR	Brain_Cerebellar_Hemisphere	2	108500000	110000000	RANBP2	1	0	3064	3.40586e-91	0.262362	1.08349e-91	0.0828091	0.654829
Hair (straight/curly)	EDAR	Brain_Cerebellar_Hemisphere	2	108500000	110000000	RANBP2	2	0	3063	0.294021	0.448662	0.0916451	0.13982	0.0258513
Hair (straight/curly)	EDAR	Brain_Cerebellar_Hemisphere	2	108500000	110000000	LIMS1	1	0	3064	7.46887e-91	0.575345	4.90724e-91	0.37797	0.0466844
Hair (straight/curly)	EDAR	Brain_Cerebellar_Hemisphere	2	108500000	110000000	LIMS1	2	0	3063	0.225713	0.344427	0.148287	0.226224	0.0553492
Hair (straight/curly)	EDAR	Esophagus_Mucosa	2	108500000	110000000	AC010095.5	1	0	3086	9.93917e-91	0.765639	2.15994e-91	0.166318	0.0680433
Hair (straight/curly)	EDAR	Esophagus_Mucosa	2	108500000	110000000	AC010095.5	2	0	3085	0.316747	0.483947	0.0688072	0.105103	0.0253955
Hair (straight/curly)	EDAR	Esophagus_Mucosa	2	108500000	110000000	AC012487.2	1	0	3086	6.32961e-91	0.487586	6.05497e-91	0.466384	0.0460304
Hair (straight/curly)	EDAR	Esophagus_Mucosa	2	108500000	110000000	AC012487.2	2	0	3085	0.154127	0.235486	0.147428	0.225013	0.237945
Hair (straight/curly)	EDAR	Esophagus_Mucosa	2	108500000	110000000	GCC2	1	1	3086	1.86561e-145	1.43713e-55	1.29815e-90	1	2.28072e-29
Hair (straight/curly)	EDAR	Esophagus_Mucosa	2	108500000	110000000	GCC2	2	0	3085	4.54767e-56	6.94824e-56	0.316442	0.483282	0.200276
Hair (straight/curly)	EDAR	Esophagus_Mucosa	2	108500000	110000000	CCDC138	1	1	3086	1.64917e-94	0.00012704	1.29795e-90	0.999842	3.10261e-05
Hair (straight/curly)	EDAR	Esophagus_Mucosa	2	108500000	110000000	CCDC138	2	0	3085	4.75916e-05	7.27137e-05	0.374561	0.572226	0.0530925
Hair (straight/curly)	EDAR	Esophagus_Mucosa	2	108500000	110000000	SULT1C4	1	0	3071	4.04743e-91	0.311784	8.46483e-91	0.652031	0.0361855
Hair (straight/curly)	EDAR	Esophagus_Mucosa	2	108500000	110000000	SULT1C4	2	0	3070	0.123445	0.188512	0.258167	0.39421	0.0356665
Hair (straight/curly)	EDAR	Esophagus_Mucosa	2	108500000	110000000	RANBP2	1	1	3086	2.75319e-92	0.0212085	1.26862e-90	0.977251	0.00154077
Hair (straight/curly)	EDAR	Esophagus_Mucosa	2	108500000	110000000	RANBP2	2	0	3085	0.0071506	0.0109252	0.329488	0.503264	0.149172
Hair (straight/curly)	EDAR	Esophagus_Mucosa	2	108500000	110000000	LIMS1	1	1	3086	1.31048e-92	0.0100949	1.283e-90	0.988325	0.00158005
Hair (straight/curly)	EDAR	Esophagus_Mucosa	2	108500000	110000000	LIMS1	2	1	3085	0.00226192	0.00345591	0.221448	0.337909	0.434925
Hair (straight/curly)	EDAR	Esophagus_Muscularis	2	108500000	110000000	AC010095.5	1	0	3086	9.75487e-91	0.751442	2.40339e-91	0.185076	0.0634824
Hair (straight/curly)	EDAR	Esophagus_Muscularis	2	108500000	110000000	AC010095.5	2	0	3085	0.307758	0.470214	0.0758056	0.11579	0.0304323
Hair (straight/curly)	EDAR	Esophagus_Muscularis	2	108500000	110000000	AC012487.2	1	0	3086	6.8344e-91	0.526471	5.57139e-91	0.429134	0.0443951
Hair (straight/curly)	EDAR	Esophagus_Muscularis	2	108500000	110000000	AC012487.2	2	0	3085	0.182786	0.279273	0.148996	0.227484	0.161461
Hair (straight/curly)	EDAR	Esophagus_Muscularis	2	108500000	110000000	GCC2	1	1	3086	2.53172e-120	1.95025e-30	1.29815e-90	1	1.76693e-29
Hair (straight/curly)	EDAR	Esophagus_Muscularis	2	108500000	110000000	GCC2	2	0	3085	6.18592e-31	9.45127e-31	0.317187	0.484421	0.198393
Hair (straight/curly)	EDAR	Esophagus_Muscularis	2	108500000	110000000	CCDC138	1	0	3086	9.81605e-91	0.756155	2.32702e-91	0.179192	0.0646538
Hair (straight/curly)	EDAR	Esophagus_Muscularis	2	108500000	110000000	CCDC138	2	0	3085	0.308929	0.472003	0.0732148	0.111828	0.0340239
Hair (straight/curly)	EDAR	Esophagus_Muscularis	2	108500000	110000000	SULT1C4	1	4	2252	9.52506e-95	7.33739e-05	1.29805e-90	0.999921	5.60674e-06
Hair (straight/curly)	EDAR	Esophagus_Muscularis	2	108500000	110000000	SULT1C4	2	0	3070	2.74276e-05	4.18845e-05	0.373791	0.570758	0.0553822
Hair (straight/curly)	EDAR	Esophagus_Muscularis	2	108500000	110000000	RANBP2	1	0	3086	1.05023e-90	0.809017	1.83841e-91	0.141568	0.0494153
Hair (straight/curly)	EDAR	Esophagus_Muscularis	2	108500000	110000000	RANBP2	2	0	3085	0.315542	0.482106	0.0552257	0.0843147	0.062812
Hair (straight/curly)	EDAR	Esophagus_Muscularis	2	108500000	110000000	LIMS1	1	1	3086	1.12257e-95	8.64743e-06	1.29814e-90	0.99999	9.86285e-07
Hair (straight/curly)	EDAR	Esophagus_Muscularis	2	108500000	110000000	LIMS1	2	1	3085	2.96199e-06	4.52553e-06	0.342525	0.523199	0.134268
Hair (straight/curly)	EDAR	Muscle_Skeletal	2	108500000	110000000	AC010095.5	1	0	3086	1.01098e-90	0.77878	2.12743e-91	0.163824	0.0573965
Hair (straight/curly)	EDAR	Muscle_Skeletal	2	108500000	110000000	AC010095.5	2	0	3085	0.32042	0.48956	0.0674103	0.102974	0.0196352
Hair (straight/curly)	EDAR	Muscle_Skeletal	2	108500000	110000000	GCC2	1	1	3086	4.43659e-102	3.41762e-12	1.29815e-90	1	3.37293e-13
Hair (straight/curly)	EDAR	Muscle_Skeletal	2	108500000	110000000	GCC2	2	0	3085	1.10256e-12	1.68457e-12	0.322611	0.492722	0.184667
Hair (straight/curly)	EDAR	Muscle_Skeletal	2	108500000	110000000	CCDC138	1	0	3086	8.58656e-91	0.661444	3.61606e-91	0.278494	0.0600617
Hair (straight/curly)	EDAR	Muscle_Skeletal	2	108500000	110000000	CCDC138	2	0	3085	0.246736	0.376981	0.103885	0.158608	0.11379
Hair (straight/curly)	EDAR	Muscle_Skeletal	2	108500000	110000000	SULT1C4	1	2	2449	3.02439e-91	0.232976	9.5793e-91	0.737888	0.0291359
Hair (straight/curly)	EDAR	Muscle_Skeletal	2	108500000	110000000	SULT1C4	2	0	3070	0.0911901	0.139256	0.294205	0.449252	0.0260968
Hair (straight/curly)	EDAR	Muscle_Skeletal	2	108500000	110000000	RANBP2	1	0	3086	1.07105e-90	0.825059	1.62757e-91	0.125326	0.0496149
Hair (straight/curly)	EDAR	Muscle_Skeletal	2	108500000	110000000	RANBP2	2	0	3085	0.338569	0.517289	0.0514257	0.0785575	0.0141591
Hair (straight/curly)	EDAR	Muscle_Skeletal	2	108500000	110000000	LIMS1	1	1	3086	8.86666e-95	6.83021e-05	1.29806e-90	0.999926	5.63028e-06
Hair (straight/curly)	EDAR	Muscle_Skeletal	2	108500000	110000000	LIMS1	2	1	3085	2.29526e-05	3.50685e-05	0.33602	0.513244	0.150677
Hair (straight/curly)	EDAR	Nerve_Tibial	2	108500000	110000000	AC010095.5	1	0	3086	9.23012e-91	0.711019	2.8324e-91	0.218116	0.0708647
Hair (straight/curly)	EDAR	Nerve_Tibial	2	108500000	110000000	AC010095.5	2	0	3085	0.286179	0.437243	0.0877849	0.134069	0.0547243
Hair (straight/curly)	EDAR	Nerve_Tibial	2	108500000	110000000	AC012487.2	1	0	3086	3.30773e-91	0.254803	9.3814e-91	0.72265	0.0225471
Hair (straight/curly)	EDAR	Nerve_Tibial	2	108500000	110000000	AC012487.2	2	0	3085	0.0780293	0.119218	0.221301	0.337875	0.243576
Hair (straight/curly)	EDAR	Nerve_Tibial	2	108500000	110000000	GCC2	1	1	3086	9.73754e-140	7.50107e-50	1.29815e-90	1	3.81393e-27
Hair (straight/curly)	EDAR	Nerve_Tibial	2	108500000	110000000	GCC2	2	1	3085	1.00553e-50	1.53631e-50	0.134051	0.204151	0.661798
Hair (straight/curly)	EDAR	Nerve_Tibial	2	108500000	110000000	CCDC138	1	0	3086	8.83074e-91	0.680254	3.30044e-91	0.254176	0.0655701
Hair (straight/curly)	EDAR	Nerve_Tibial	2	108500000	110000000	CCDC138	2	0	3085	0.274145	0.418857	0.102444	0.156473	0.0480818
Hair (straight/curly)	EDAR	Nerve_Tibial	2	108500000	110000000	SULT1C4	1	4	2303	1.37114e-93	0.00105623	1.29669e-90	0.998872	7.20432e-05
Hair (straight/curly)	EDAR	Nerve_Tibial	2	108500000	110000000	SULT1C4	2	0	3070	0.000396209	0.000605049	0.374907	0.572467	0.0516248
Hair (straight/curly)	EDAR	Nerve_Tibial	2	108500000	110000000	RANBP2	1	0	3086	1.90995e-91	0.147128	1.08397e-90	0.834991	0.0178805
Hair (straight/curly)	EDAR	Nerve_Tibial	2	108500000	110000000	RANBP2	2	0	3085	0.0378241	0.0577902	0.214658	0.327607	0.36212
Hair (straight/curly)	EDAR	Nerve_Tibial	2	108500000	110000000	LIMS1	1	0	3086	1.04273e-90	0.803242	1.61462e-91	0.124305	0.0724525
Hair (straight/curly)	EDAR	Nerve_Tibial	2	108500000	110000000	LIMS1	2	0	3085	0.336312	0.513841	0.0520332	0.0794815	0.0183325
Hair (straight/curly)	EDAR	Skin_Sun_Exposed_Lower_leg	2	108500000	110000000	AC010095.5	1	0	3086	3.67114e-91	0.282797	8.97537e-91	0.691369	0.0258335
Hair (straight/curly)	EDAR	Skin_Sun_Exposed_Lower_leg	2	108500000	110000000	AC010095.5	2	0	3085	0.0805451	0.123062	0.196913	0.300558	0.298922
Hair (straight/curly)	EDAR	Skin_Sun_Exposed_Lower_leg	2	108500000	110000000	AC012487.2	1	0	3086	4.99904e-91	0.385089	7.58433e-91	0.584209	0.0307021
Hair (straight/curly)	EDAR	Skin_Sun_Exposed_Lower_leg	2	108500000	110000000	AC012487.2	2	0	3085	0.133529	0.204015	0.202576	0.309359	0.150521
Hair (straight/curly)	EDAR	Skin_Sun_Exposed_Lower_leg	2	108500000	110000000	GCC2	1	1	3086	2.47895e-166	1.9096e-76	1.29815e-90	1	5.74098e-27
Hair (straight/curly)	EDAR	Skin_Sun_Exposed_Lower_leg	2	108500000	110000000	GCC2	2	1	3085	2.37078e-77	3.62224e-77	0.124151	0.188999	0.68685
Hair (straight/curly)	EDAR	Skin_Sun_Exposed_Lower_leg	2	108500000	110000000	CCDC138	1	0	3086	4.9024e-91	0.377644	9.57063e-92	0.0731757	0.54918
Hair (straight/curly)	EDAR	Skin_Sun_Exposed_Lower_leg	2	108500000	110000000	CCDC138	2	0	3085	0.322748	0.493116	0.0618121	0.0944129	0.0279117
Hair (straight/curly)	EDAR	Skin_Sun_Exposed_Lower_leg	2	108500000	110000000	SULT1C4	1	0	3071	1.48549e-91	0.114431	1.13453e-90	0.873946	0.0116226
Hair (straight/curly)	EDAR	Skin_Sun_Exposed_Lower_leg	2	108500000	110000000	SULT1C4	2	0	3070	0.0451587	0.0689615	0.344889	0.526664	0.0143266
Hair (straight/curly)	EDAR	Skin_Sun_Exposed_Lower_leg	2	108500000	110000000	RANBP2	1	0	3086	6.72313e-91	0.5179	5.89681e-91	0.454218	0.0278821
Hair (straight/curly)	EDAR	Skin_Sun_Exposed_Lower_leg	2	108500000	110000000	RANBP2	2	0	3085	0.171478	0.261995	0.150397	0.2296	0.186531
Hair (straight/curly)	EDAR	Skin_Sun_Exposed_Lower_leg	2	108500000	110000000	LIMS1	1	0	3086	8.28632e-91	0.638316	4.04338e-91	0.311421	0.0502632
Hair (straight/curly)	EDAR	Skin_Sun_Exposed_Lower_leg	2	108500000	110000000	LIMS1	2	0	3085	0.246708	0.376936	0.120376	0.183847	0.0721332
Hair (straight/curly)	EDAR	Skin_Not_Sun_Exposed_Suprapubic	2	108500000	110000000	AC010095.5	1	0	3086	9.17391e-91	0.706689	2.6194e-91	0.201688	0.0916236
Hair (straight/curly)	EDAR	Skin_Not_Sun_Exposed_Suprapubic	2	108500000	110000000	AC010095.5	2	0	3085	0.29919	0.457123	0.0854099	0.130467	0.0278097
Hair (straight/curly)	EDAR	Skin_Not_Sun_Exposed_Suprapubic	2	108500000	110000000	AC012487.2	1	0	3086	9.45914e-91	0.728661	2.65529e-91	0.204477	0.0668617
Hair (straight/curly)	EDAR	Skin_Not_Sun_Exposed_Suprapubic	2	108500000	110000000	AC012487.2	2	0	3085	0.295956	0.452182	0.0830528	0.126852	0.041957
Hair (straight/curly)	EDAR	Skin_Not_Sun_Exposed_Suprapubic	2	108500000	110000000	GCC2	1	1	3086	4.63696e-140	3.57197e-50	1.29815e-90	1	1.91174e-27
Hair (straight/curly)	EDAR	Skin_Not_Sun_Exposed_Suprapubic	2	108500000	110000000	GCC2	2	0	3085	7.47927e-51	1.14273e-50	0.209388	0.319446	0.471166
Hair (straight/curly)	EDAR	Skin_Not_Sun_Exposed_Suprapubic	2	108500000	110000000	CCDC138	1	0	3086	4.08799e-91	0.314908	7.83641e-91	0.603576	0.0815159
Hair (straight/curly)	EDAR	Skin_Not_Sun_Exposed_Suprapubic	2	108500000	110000000	CCDC138	2	0	3085	0.126879	0.193855	0.243151	0.371438	0.064676
Hair (straight/curly)	EDAR	Skin_Not_Sun_Exposed_Suprapubic	2	108500000	110000000	SULT1C4	1	0	3071	6.66708e-91	0.513582	1.83092e-91	0.140694	0.345724
Hair (straight/curly)	EDAR	Skin_Not_Sun_Exposed_Suprapubic	2	108500000	110000000	SULT1C4	2	0	3070	0.301459	0.460356	0.0822949	0.125642	0.030249
Hair (straight/curly)	EDAR	Skin_Not_Sun_Exposed_Suprapubic	2	108500000	110000000	RANBP2	1	0	3086	9.74034e-91	0.750323	2.66396e-91	0.205167	0.0445102
Hair (straight/curly)	EDAR	Skin_Not_Sun_Exposed_Suprapubic	2	108500000	110000000	RANBP2	2	0	3085	0.301322	0.460381	0.0824008	0.125867	0.030029
Hair (straight/curly)	EDAR	Skin_Not_Sun_Exposed_Suprapubic	2	108500000	110000000	LIMS1	1	0	3086	8.72757e-91	0.672307	3.53452e-91	0.272217	0.0554761
Hair (straight/curly)	EDAR	Skin_Not_Sun_Exposed_Suprapubic	2	108500000	110000000	LIMS1	2	0	3085	0.273039	0.417168	0.110567	0.168902	0.0303232
Hair (straight/curly)	EDAR	Testis	2	108500000	110000000	AC010095.5	1	1	3086	7.7954e-93	0.00600499	1.28956e-90	0.993377	0.000618029
Hair (straight/curly)	EDAR	Testis	2	108500000	110000000	AC010095.5	2	0	3085	0.00169783	0.00259406	0.280863	0.428836	0.286008
Hair (straight/curly)	EDAR	Testis	2	108500000	110000000	AC012487.2	1	0	3086	8.83328e-91	0.68045	3.35799e-91	0.258613	0.0609373
Hair (straight/curly)	EDAR	Testis	2	108500000	110000000	AC012487.2	2	0	3085	0.277654	0.424219	0.105531	0.161206	0.0313908
Hair (straight/curly)	EDAR	Testis	2	108500000	110000000	GCC2	1	0	3086	2.28443e-99	1.75975e-09	1.29815e-90	1	1.03108e-10
Hair (straight/curly)	EDAR	Testis	2	108500000	110000000	GCC2	2	0	3085	6.86033e-10	1.04817e-09	0.389846	0.595619	0.0145344
Hair (straight/curly)	EDAR	Testis	2	108500000	110000000	CCDC138	1	1	3086	1.50486e-91	0.115923	1.1392e-90	0.877547	0.00652923
Hair (straight/curly)	EDAR	Testis	2	108500000	110000000	CCDC138	2	0	3085	0.042305	0.0646365	0.320253	0.48922	0.0835854
Hair (straight/curly)	EDAR	Testis	2	108500000	110000000	SULT1C4	1	0	3071	9.46261e-91	0.728929	2.41583e-91	0.186012	0.0850591
Hair (straight/curly)	EDAR	Testis	2	108500000	110000000	SULT1C4	2	0	3070	0.306326	0.467788	0.0781865	0.11937	0.0283296
Hair (straight/curly)	EDAR	Testis	2	108500000	110000000	RANBP2	1	0	3086	7.66095e-91	0.590142	4.77702e-91	0.367944	0.0419145
Hair (straight/curly)	EDAR	Testis	2	108500000	110000000	RANBP2	2	0	3085	0.230631	0.352374	0.143801	0.219656	0.0535377
Hair (straight/curly)	EDAR	Testis	2	108500000	110000000	LIMS1	1	0	3086	1.11971e-90	0.86254	1.25752e-91	0.0968295	0.0406309
Hair (straight/curly)	EDAR	Testis	2	108500000	110000000	LIMS1	2	0	3085	0.351098	0.536431	0.0394219	0.0602186	0.012831
Hair (straight/curly)	EDAR	Thyroid	2	108500000	110000000	AC010095.5	1	0	3086	8.83115e-91	0.680286	3.34226e-91	0.2574	0.062314
Hair (straight/curly)	EDAR	Thyroid	2	108500000	110000000	AC010095.5	2	0	3085	0.278158	0.424989	0.105254	0.160784	0.0308146
Hair (straight/curly)	EDAR	Thyroid	2	108500000	110000000	AC012487.2	1	0	3086	6.89436e-91	0.53109	5.47116e-91	0.42141	0.0475002
Hair (straight/curly)	EDAR	Thyroid	2	108500000	110000000	AC012487.2	2	0	3085	0.189806	0.289999	0.150613	0.229977	0.139605
Hair (straight/curly)	EDAR	Thyroid	2	108500000	110000000	GCC2	1	1	3086	3.25685e-174	2.50883e-84	1.29815e-90	1	2.30077e-35
Hair (straight/curly)	EDAR	Thyroid	2	108500000	110000000	GCC2	2	0	3085	7.98792e-85	1.22045e-84	0.318392	0.486265	0.195343
Hair (straight/curly)	EDAR	Thyroid	2	108500000	110000000	CCDC138	1	0	3086	4.92245e-91	0.379189	5.72778e-91	0.441046	0.179766
Hair (straight/curly)	EDAR	Thyroid	2	108500000	110000000	CCDC138	2	0	3085	0.167987	0.256662	0.195286	0.298289	0.0817763
Hair (straight/curly)	EDAR	Thyroid	2	108500000	110000000	SULT1C4	1	0	3071	7.82798e-92	0.0603009	1.21422e-90	0.935339	0.00436061
Hair (straight/curly)	EDAR	Thyroid	2	108500000	110000000	SULT1C4	2	0	3070	0.0227374	0.0347221	0.352684	0.53853	0.051326
Hair (straight/curly)	EDAR	Thyroid	2	108500000	110000000	RANBP2	1	0	3086	1.01967e-90	0.785478	2.14249e-91	0.164992	0.0495304
Hair (straight/curly)	EDAR	Thyroid	2	108500000	110000000	RANBP2	2	0	3085	0.319205	0.487703	0.0670593	0.102434	0.023598
Hair (straight/curly)	EDAR	Thyroid	2	108500000	110000000	LIMS1	1	0	3086	8.16948e-91	0.629316	4.07314e-91	0.313707	0.0569772
Hair (straight/curly)	EDAR	Thyroid	2	108500000	110000000	LIMS1	2	0	3085	0.253035	0.386604	0.126145	0.192692	0.0415234
Excessive hairiness	BCL2	Adipose_Subcutaneous	18	60500000	61200000	BCL2	1	1	1385	1.62865e-07	0.00873995	1.65299e-07	0.00788722	0.983373
Excessive hairiness	BCL2	Adipose_Visceral_Omentum	18	60500000	61200000	BCL2	1	2	1107	9.17023e-06	0.492109	9.01404e-07	0.0479128	0.459968
Excessive hairiness	BCL2	Artery_Tibial	18	60500000	61200000	BCL2	1	1	1385	5.21652e-09	0.000279938	1.01229e-06	0.0533768	0.946342
Excessive hairiness	BCL2	Brain_Cerebellum	18	60500000	61200000	BCL2	1	0	1385	1.60596e-05	0.861817	1.83064e-06	0.0981992	0.0399662
Excessive hairiness	BCL2	Muscle_Skeletal	18	60500000	61200000	BCL2	1	0	1385	1.7472e-06	0.0937615	1.68466e-05	0.904051	0.00216927
Excessive hairiness	BCL2	Nerve_Tibial	18	60500000	61200000	BCL2	1	1	1385	1.87297e-20	1.00511e-15	2.47352e-06	0.13187	0.868127
Excessive hairiness	BCL2	Skin_Sun_Exposed_Lower_leg	18	60500000	61200000	BCL2	1	0	1385	1.64522e-05	0.882885	1.69362e-06	0.0908599	0.026237
Excessive hairiness	BCL2	Skin_Not_Sun_Exposed_Suprapubic	18	60500000	61200000	BCL2	1	0	1385	1.50956e-05	0.810087	3.12157e-06	0.167493	0.0224022
Excessive hairiness	BCL2	Thyroid	18	60500000	61200000	BCL2	1	0	1385	2.59172e-06	0.139081	1.59359e-05	0.855173	0.0057275
Excessive hairiness	GCC2_LIMS1	Adipose_Subcutaneous	2	108500000	110000000	AC010095.5	1	0	3086	2.92855e-05	0.785634	6.19926e-06	0.166258	0.0480726
Excessive hairiness	GCC2_LIMS1	Adipose_Subcutaneous	2	108500000	110000000	AC012487.2	1	1	3086	3.18963e-07	0.00855673	1.70098e-05	0.455783	0.535643
Excessive hairiness	GCC2_LIMS1	Adipose_Subcutaneous	2	108500000	110000000	GCC2	1	1	3086	2.61237e-134	7.00812e-130	1.53724e-05	0.411802	0.588183
Excessive hairiness	GCC2_LIMS1	Adipose_Subcutaneous	2	108500000	110000000	CCDC138	1	0	3086	1.81552e-05	0.487043	9.27804e-06	0.248635	0.264294
Excessive hairiness	GCC2_LIMS1	Adipose_Subcutaneous	2	108500000	110000000	SULT1C4	1	0	3071	7.58528e-10	2.03458e-05	3.72796e-05	0.999941	1.81202e-06
Excessive hairiness	GCC2_LIMS1	Adipose_Subcutaneous	2	108500000	110000000	RANBP2	1	0	3086	2.60886e-05	0.699872	1.00539e-05	0.269683	0.0304091
Excessive hairiness	GCC2_LIMS1	Adipose_Subcutaneous	2	108500000	110000000	LIMS1	1	0	3086	1.54159e-05	0.413557	1.15911e-05	0.310674	0.275742
Excessive hairiness	GCC2_LIMS1	Adipose_Visceral_Omentum	2	108500000	110000000	AC010095.5	1	0	3086	2.90257e-05	0.778666	6.97985e-06	0.187212	0.0340861
Excessive hairiness	GCC2_LIMS1	Adipose_Visceral_Omentum	2	108500000	110000000	AC012487.2	1	0	3086	1.18372e-05	0.317552	1.50471e-05	0.403385	0.279036
Excessive hairiness	GCC2_LIMS1	Adipose_Visceral_Omentum	2	108500000	110000000	GCC2	1	1	3086	1.97412e-65	5.29592e-61	1.53799e-05	0.412003	0.587982
Excessive hairiness	GCC2_LIMS1	Adipose_Visceral_Omentum	2	108500000	110000000	CCDC138	1	0	3086	1.2379e-05	0.332088	2.11993e-05	0.568609	0.0992691
Excessive hairiness	GCC2_LIMS1	Adipose_Visceral_Omentum	2	108500000	110000000	SULT1C4	1	0	3071	2.70845e-05	0.726482	8.8167e-06	0.236451	0.0370314
Excessive hairiness	GCC2_LIMS1	Adipose_Visceral_Omentum	2	108500000	110000000	RANBP2	1	0	3086	3.00929e-05	0.807294	5.35761e-06	0.143678	0.048992
Excessive hairiness	GCC2_LIMS1	Adipose_Visceral_Omentum	2	108500000	110000000	LIMS1	1	0	3086	2.91178e-05	0.781136	6.32576e-06	0.16965	0.0491787
Excessive hairiness	GCC2_LIMS1	Adrenal_Gland	2	108500000	110000000	AC010095.5	1	0	3086	2.56591e-05	0.688349	7.79335e-06	0.208968	0.10265
Excessive hairiness	GCC2_LIMS1	Adrenal_Gland	2	108500000	110000000	AC012487.2	1	0	3086	9.3672e-06	0.251291	1.37089e-05	0.367384	0.381302
Excessive hairiness	GCC2_LIMS1	Adrenal_Gland	2	108500000	110000000	GCC2	1	2	2570	2.76638e-09	7.42127e-05	3.14326e-05	0.843075	0.156819
Excessive hairiness	GCC2_LIMS1	Adrenal_Gland	2	108500000	110000000	CCDC138	1	0	3086	2.65273e-05	0.711641	8.85164e-06	0.23741	0.0509138
Excessive hairiness	GCC2_LIMS1	Adrenal_Gland	2	108500000	110000000	SULT1C4	1	0	3071	2.76958e-05	0.742877	7.894e-06	0.211693	0.0453938
Excessive hairiness	GCC2_LIMS1	Adrenal_Gland	2	108500000	110000000	RANBP2	1	0	3086	2.41102e-05	0.646796	7.66326e-06	0.205432	0.147739
Excessive hairiness	GCC2_LIMS1	Adrenal_Gland	2	108500000	110000000	LIMS1	1	0	3086	2.7069e-05	0.726174	7.84767e-06	0.210464	0.0633275
Excessive hairiness	GCC2_LIMS1	Artery_Aorta	2	108500000	110000000	AC010095.5	1	0	3086	3.0825e-05	0.826934	5.22538e-06	0.140147	0.0328828
Excessive hairiness	GCC2_LIMS1	Artery_Aorta	2	108500000	110000000	AC012487.2	1	0	3086	2.70722e-05	0.72626	8.04629e-06	0.215798	0.0579075
Excessive hairiness	GCC2_LIMS1	Artery_Aorta	2	108500000	110000000	GCC2	1	1	3086	1.27078e-12	3.40909e-08	1.75107e-05	0.469225	0.530758
Excessive hairiness	GCC2_LIMS1	Artery_Aorta	2	108500000	110000000	CCDC138	1	0	3086	1.46882e-05	0.394035	1.47214e-05	0.394714	0.211221
Excessive hairiness	GCC2_LIMS1	Artery_Aorta	2	108500000	110000000	SULT1C4	1	1	3071	9.25752e-09	0.000248312	3.69392e-05	0.990803	0.00891222
Excessive hairiness	GCC2_LIMS1	Artery_Aorta	2	108500000	110000000	RANBP2	1	0	3086	3.11213e-05	0.834881	4.93888e-06	0.132461	0.0326213
Excessive hairiness	GCC2_LIMS1	Artery_Aorta	2	108500000	110000000	LIMS1	1	1	3086	2.61256e-13	7.00863e-09	8.79094e-06	0.235067	0.764924
Excessive hairiness	GCC2_LIMS1	Artery_Tibial	2	108500000	110000000	AC010095.5	1	0	3086	2.8801e-05	0.772637	6.30751e-06	0.169152	0.0581758
Excessive hairiness	GCC2_LIMS1	Artery_Tibial	2	108500000	110000000	AC012487.2	1	0	3086	2.22599e-05	0.597161	1.27149e-05	0.341038	0.0617659
Excessive hairiness	GCC2_LIMS1	Artery_Tibial	2	108500000	110000000	GCC2	1	1	3086	5.12485e-59	1.37483e-54	1.67954e-05	0.450016	0.549968
Excessive hairiness	GCC2_LIMS1	Artery_Tibial	2	108500000	110000000	CCDC138	1	0	3086	2.86237e-05	0.767881	6.21161e-06	0.166572	0.0655126
Excessive hairiness	GCC2_LIMS1	Artery_Tibial	2	108500000	110000000	SULT1C4	1	1	3071	5.68829e-07	0.0152576	3.65055e-05	0.979172	0.005533
Excessive hairiness	GCC2_LIMS1	Artery_Tibial	2	108500000	110000000	RANBP2	1	0	3086	1.96758e-05	0.527837	1.18066e-05	0.316578	0.155554
Excessive hairiness	GCC2_LIMS1	Artery_Tibial	2	108500000	110000000	LIMS1	1	1	3086	5.61298e-10	1.50578e-05	1.25379e-05	0.335685	0.664287
Excessive hairiness	GCC2_LIMS1	Brain_Cerebellar_Hemisphere	2	108500000	110000000	GCC2	1	1	3064	4.27608e-09	0.000114713	3.56487e-06	0.0947287	0.905153
Excessive hairiness	GCC2_LIMS1	Brain_Cerebellar_Hemisphere	2	108500000	110000000	CCDC138	1	0	3064	1.33165e-05	0.357237	1.73776e-05	0.466008	0.176725
Excessive hairiness	GCC2_LIMS1	Brain_Cerebellar_Hemisphere	2	108500000	110000000	SULT1C4	1	0	3049	1.54319e-05	0.413925	2.08336e-05	0.558788	0.027251
Excessive hairiness	GCC2_LIMS1	Brain_Cerebellar_Hemisphere	2	108500000	110000000	RANBP2	1	0	3064	2.69594e-05	0.723232	8.57647e-06	0.230032	0.0467002
Excessive hairiness	GCC2_LIMS1	Brain_Cerebellar_Hemisphere	2	108500000	110000000	LIMS1	1	0	3064	2.02287e-05	0.542671	1.32908e-05	0.356448	0.100847
Excessive hairiness	GCC2_LIMS1	Esophagus_Mucosa	2	108500000	110000000	AC010095.5	1	0	3086	2.93594e-05	0.787616	6.38026e-06	0.17112	0.0412281
Excessive hairiness	GCC2_LIMS1	Esophagus_Mucosa	2	108500000	110000000	AC012487.2	1	0	3086	1.46311e-05	0.392505	1.39963e-05	0.375242	0.232225
Excessive hairiness	GCC2_LIMS1	Esophagus_Mucosa	2	108500000	110000000	GCC2	1	1	3086	2.21119e-60	5.93191e-56	1.53862e-05	0.412174	0.587811
Excessive hairiness	GCC2_LIMS1	Esophagus_Mucosa	2	108500000	110000000	CCDC138	1	1	3086	4.61433e-09	0.000123787	3.63162e-05	0.974219	0.0256206
Excessive hairiness	GCC2_LIMS1	Esophagus_Mucosa	2	108500000	110000000	SULT1C4	1	0	3071	1.18563e-05	0.318019	2.47965e-05	0.665092	0.0168516
Excessive hairiness	GCC2_LIMS1	Esophagus_Mucosa	2	108500000	110000000	RANBP2	1	1	3086	4.98673e-07	0.0133777	2.2978e-05	0.616054	0.370545
Excessive hairiness	GCC2_LIMS1	Esophagus_Mucosa	2	108500000	110000000	LIMS1	1	1	3086	4.75988e-08	0.00127692	4.66007e-06	0.12414	0.874579
Excessive hairiness	GCC2_LIMS1	Esophagus_Muscularis	2	108500000	110000000	AC010095.5	1	0	3086	2.8171e-05	0.755736	6.94073e-06	0.186139	0.0580903
Excessive hairiness	GCC2_LIMS1	Esophagus_Muscularis	2	108500000	110000000	AC012487.2	1	0	3086	1.00075e-05	0.26847	8.15814e-06	0.218343	0.513169
Excessive hairiness	GCC2_LIMS1	Esophagus_Muscularis	2	108500000	110000000	GCC2	1	1	3086	3.00798e-35	8.06942e-31	1.54236e-05	0.413177	0.586807
Excessive hairiness	GCC2_LIMS1	Esophagus_Muscularis	2	108500000	110000000	CCDC138	1	0	3086	2.82527e-05	0.757928	6.69768e-06	0.179614	0.0624229
Excessive hairiness	GCC2_LIMS1	Esophagus_Muscularis	2	108500000	110000000	SULT1C4	1	4	2488	3.83744e-06	0.102931	3.16431e-05	0.848705	0.0483291
Excessive hairiness	GCC2_LIMS1	Esophagus_Muscularis	2	108500000	110000000	RANBP2	1	0	3086	3.10228e-05	0.83224	5.4305e-06	0.14566	0.0220628
Excessive hairiness	GCC2_LIMS1	Esophagus_Muscularis	2	108500000	110000000	LIMS1	1	1	3086	1.88975e-10	5.06958e-06	2.18531e-05	0.585832	0.414141
Excessive hairiness	GCC2_LIMS1	Muscle_Skeletal	2	108500000	110000000	AC010095.5	1	0	3086	2.97701e-05	0.798634	6.26462e-06	0.168026	0.033304
Excessive hairiness	GCC2_LIMS1	Muscle_Skeletal	2	108500000	110000000	GCC2	1	1	3086	6.17931e-17	1.65771e-12	1.80807e-05	0.484532	0.51545
Excessive hairiness	GCC2_LIMS1	Muscle_Skeletal	2	108500000	110000000	CCDC138	1	0	3086	2.51317e-05	0.6742	1.05837e-05	0.283884	0.0418799
Excessive hairiness	GCC2_LIMS1	Muscle_Skeletal	2	108500000	110000000	SULT1C4	1	2	2517	1.044e-05	0.280029	2.60761e-05	0.699411	0.0205227
Excessive hairiness	GCC2_LIMS1	Muscle_Skeletal	2	108500000	110000000	RANBP2	1	0	3086	3.1376e-05	0.841714	4.76788e-06	0.127876	0.0303734
Excessive hairiness	GCC2_LIMS1	Muscle_Skeletal	2	108500000	110000000	LIMS1	1	1	3086	2.13057e-09	5.71563e-05	3.11911e-05	0.836592	0.16332
Excessive hairiness	GCC2_LIMS1	Nerve_Tibial	2	108500000	110000000	AC010095.5	1	0	3086	2.533e-05	0.679521	7.7729e-06	0.20841	0.112036
Excessive hairiness	GCC2_LIMS1	Nerve_Tibial	2	108500000	110000000	AC012487.2	1	0	3086	6.64696e-06	0.178316	1.88521e-05	0.505425	0.316234
Excessive hairiness	GCC2_LIMS1	Nerve_Tibial	2	108500000	110000000	GCC2	1	1	3086	1.23009e-54	3.29993e-50	1.63989e-05	0.439367	0.560616
Excessive hairiness	GCC2_LIMS1	Nerve_Tibial	2	108500000	110000000	CCDC138	1	0	3086	2.16666e-05	0.581244	8.09777e-06	0.217035	0.201691
Excessive hairiness	GCC2_LIMS1	Nerve_Tibial	2	108500000	110000000	SULT1C4	1	4	2585	2.02423e-06	0.0542954	3.38717e-05	0.908495	0.0371739
Excessive hairiness	GCC2_LIMS1	Nerve_Tibial	2	108500000	110000000	RANBP2	1	0	3086	2.79323e-06	0.0749332	1.58526e-05	0.424774	0.500274
Excessive hairiness	GCC2_LIMS1	Nerve_Tibial	2	108500000	110000000	LIMS1	1	0	3086	3.10017e-05	0.831674	4.80045e-06	0.128741	0.0395499
Excessive hairiness	GCC2_LIMS1	Skin_Sun_Exposed_Lower_leg	2	108500000	110000000	AC010095.5	1	0	3086	2.85802e-06	0.0766713	6.98741e-06	0.186713	0.736606
Excessive hairiness	GCC2_LIMS1	Skin_Sun_Exposed_Lower_leg	2	108500000	110000000	AC012487.2	1	0	3086	1.16525e-05	0.312597	1.76786e-05	0.474045	0.213328
Excessive hairiness	GCC2_LIMS1	Skin_Sun_Exposed_Lower_leg	2	108500000	110000000	GCC2	1	1	3086	3.58568e-81	9.6192e-77	1.87772e-05	0.503233	0.496749
Excessive hairiness	GCC2_LIMS1	Skin_Sun_Exposed_Lower_leg	2	108500000	110000000	CCDC138	1	0	3086	2.9814e-05	0.799812	5.82039e-06	0.156098	0.0440538
Excessive hairiness	GCC2_LIMS1	Skin_Sun_Exposed_Lower_leg	2	108500000	110000000	SULT1C4	1	0	3071	4.28853e-06	0.11503	3.27532e-05	0.878526	0.00640706
Excessive hairiness	GCC2_LIMS1	Skin_Sun_Exposed_Lower_leg	2	108500000	110000000	RANBP2	1	0	3086	1.74397e-05	0.467849	1.52962e-05	0.410225	0.121892
Excessive hairiness	GCC2_LIMS1	Skin_Sun_Exposed_Lower_leg	2	108500000	110000000	LIMS1	1	0	3086	1.94714e-05	0.522353	9.50122e-06	0.254664	0.222955
Excessive hairiness	GCC2_LIMS1	Skin_Not_Sun_Exposed_Suprapubic	2	108500000	110000000	AC010095.5	1	0	3086	2.73014e-05	0.732407	7.7953e-06	0.209064	0.0584943
Excessive hairiness	GCC2_LIMS1	Skin_Not_Sun_Exposed_Suprapubic	2	108500000	110000000	AC012487.2	1	0	3086	2.74965e-05	0.737642	7.7186e-06	0.207009	0.0553134
Excessive hairiness	GCC2_LIMS1	Skin_Not_Sun_Exposed_Suprapubic	2	108500000	110000000	GCC2	1	1	3086	5.85247e-55	1.57003e-50	1.63844e-05	0.43898	0.561004
Excessive hairiness	GCC2_LIMS1	Skin_Not_Sun_Exposed_Suprapubic	2	108500000	110000000	CCDC138	1	0	3086	1.08195e-05	0.290252	2.07403e-05	0.556241	0.153475
Excessive hairiness	GCC2_LIMS1	Skin_Not_Sun_Exposed_Suprapubic	2	108500000	110000000	SULT1C4	1	0	3071	2.79738e-05	0.750335	7.68219e-06	0.206014	0.0436151
Excessive hairiness	GCC2_LIMS1	Skin_Not_Sun_Exposed_Suprapubic	2	108500000	110000000	RANBP2	1	0	3086	2.82806e-05	0.758677	7.7347e-06	0.207463	0.0338242
Excessive hairiness	GCC2_LIMS1	Skin_Not_Sun_Exposed_Suprapubic	2	108500000	110000000	LIMS1	1	0	3086	2.57432e-05	0.690606	1.04256e-05	0.279654	0.0297031
Excessive hairiness	GCC2_LIMS1	Testis	2	108500000	110000000	AC010095.5	1	1	3086	1.22966e-07	0.00329877	2.03417e-05	0.545249	0.451432
Excessive hairiness	GCC2_LIMS1	Testis	2	108500000	110000000	AC012487.2	1	0	3086	2.564e-05	0.687836	9.74707e-06	0.261431	0.0506971
Excessive hairiness	GCC2_LIMS1	Testis	2	108500000	110000000	GCC2	1	0	3086	6.55945e-14	1.75969e-09	3.72748e-05	0.999962	8.84301e-07
Excessive hairiness	GCC2_LIMS1	Testis	2	108500000	110000000	CCDC138	1	1	3086	2.92945e-06	0.0785874	2.21763e-05	0.59459	0.326798
Excessive hairiness	GCC2_LIMS1	Testis	2	108500000	110000000	SULT1C4	1	0	3071	2.84957e-05	0.764332	7.27501e-06	0.195095	0.0405367
Excessive hairiness	GCC2_LIMS1	Testis	2	108500000	110000000	RANBP2	1	0	3086	2.17989e-05	0.584793	1.35928e-05	0.3646	0.0505713
Excessive hairiness	GCC2_LIMS1	Testis	2	108500000	110000000	LIMS1	1	0	3086	3.2815e-05	0.880319	3.68539e-06	0.0988461	0.0207987
Excessive hairiness	GCC2_LIMS1	Thyroid	2	108500000	110000000	AC010095.5	1	0	3086	2.54773e-05	0.683472	9.6422e-06	0.258611	0.0578821
Excessive hairiness	GCC2_LIMS1	Thyroid	2	108500000	110000000	AC012487.2	1	0	3086	1.46799e-05	0.393813	1.16495e-05	0.312224	0.293936
Excessive hairiness	GCC2_LIMS1	Thyroid	2	108500000	110000000	GCC2	1	1	3086	3.85675e-89	1.03464e-84	1.53727e-05	0.411811	0.588173
Excessive hairiness	GCC2_LIMS1	Thyroid	2	108500000	110000000	CCDC138	1	0	3086	1.1434e-05	0.306737	1.33047e-05	0.356584	0.336654
Excessive hairiness	GCC2_LIMS1	Thyroid	2	108500000	110000000	SULT1C4	1	0	3071	2.25088e-06	0.0603747	3.4914e-05	0.936485	0.00310303
Excessive hairiness	GCC2_LIMS1	Thyroid	2	108500000	110000000	RANBP2	1	0	3086	2.99768e-05	0.804179	6.29861e-06	0.168944	0.0268408
Excessive hairiness	GCC2_LIMS1	Thyroid	2	108500000	110000000	LIMS1	1	0	3086	2.24634e-05	0.60262	1.11998e-05	0.300358	0.0969884
Excessive hairiness	TBX15_WARS2	Adipose_Subcutaneous	1	119000000	120000000	RP11-418J17.1	1	0	2505	5.49847e-75	1.34174e-71	0.000409617	0.999551	3.96878e-05
Excessive hairiness	TBX15_WARS2	Adipose_Subcutaneous	1	119000000	120000000	RP4-712E4.1	1	0	2505	1.4508e-18	3.54026e-15	0.000408892	0.99778	0.00181128
Excessive hairiness	TBX15_WARS2	Adipose_Subcutaneous	1	119000000	120000000	TBX15	1	1	2505	6.25532e-06	0.0152643	1.85213e-05	0.0442554	0.940456
Excessive hairiness	TBX15_WARS2	Adipose_Subcutaneous	1	119000000	120000000	WARS2	1	1	2505	1.06075e-78	2.58846e-75	0.000211642	0.515968	0.48382
Excessive hairiness	TBX15_WARS2	Adipose_Visceral_Omentum	1	119000000	120000000	RP11-418J17.1	1	0	2505	3.02879e-58	7.39089e-55	0.000409615	0.999548	4.22863e-05
Excessive hairiness	TBX15_WARS2	Adipose_Visceral_Omentum	1	119000000	120000000	TBX15	1	1	2505	9.84713e-07	0.00240291	4.2895e-05	0.103779	0.893774
Excessive hairiness	TBX15_WARS2	Adipose_Visceral_Omentum	1	119000000	120000000	WARS2	1	1	2505	6.20899e-42	1.51512e-38	0.000215622	0.52569	0.474095
Excessive hairiness	TBX15_WARS2	Adrenal_Gland	1	119000000	120000000	RP11-418J17.1	1	0	2505	1.28072e-09	3.12522e-06	0.000409614	0.999545	4.22424e-05
Excessive hairiness	TBX15_WARS2	Adrenal_Gland	1	119000000	120000000	TBX15	1	1	2505	7.33421e-05	0.17897	5.7611e-05	0.139902	0.680997
Excessive hairiness	TBX15_WARS2	Adrenal_Gland	1	119000000	120000000	WARS2	1	1	2505	8.86704e-25	2.16375e-21	0.000279008	0.680518	0.319203
Excessive hairiness	TBX15_WARS2	Artery_Aorta	1	119000000	120000000	RP11-418J17.1	1	0	2505	9.04684e-43	2.20762e-39	0.000409617	0.999552	3.80202e-05
Excessive hairiness	TBX15_WARS2	Artery_Aorta	1	119000000	120000000	TBX15	1	0	2505	0.000167369	0.408416	0.000100698	0.245377	0.345938
Excessive hairiness	TBX15_WARS2	Artery_Aorta	1	119000000	120000000	WARS2	1	1	2505	1.37645e-26	3.35884e-23	0.000285164	0.695557	0.304158
Excessive hairiness	TBX15_WARS2	Artery_Tibial	1	119000000	120000000	RP11-418J17.1	1	0	2505	1.59953e-108	3.9032e-105	0.000409617	0.999551	3.93942e-05
Excessive hairiness	TBX15_WARS2	Artery_Tibial	1	119000000	120000000	RP4-712E4.1	1	0	2505	2.89204e-13	7.05719e-10	0.000397797	0.970679	0.0289232
Excessive hairiness	TBX15_WARS2	Artery_Tibial	1	119000000	120000000	TBX15	1	1	2505	0.000149453	0.364697	0.000236118	0.57612	0.0587974
Excessive hairiness	TBX15_WARS2	Artery_Tibial	1	119000000	120000000	WARS2	1	1	2505	2.66057e-53	6.49234e-50	0.000212062	0.516994	0.482794
Excessive hairiness	TBX15_WARS2	Brain_Cerebellar_Hemisphere	1	119000000	120000000	RP11-418J17.1	1	0	2504	8.39288e-20	2.04804e-16	0.000409614	0.999545	4.53466e-05
Excessive hairiness	TBX15_WARS2	Brain_Cerebellar_Hemisphere	1	119000000	120000000	TBX15	1	0	2504	0.000314966	0.768585	7.04157e-05	0.17177	0.0592603
Excessive hairiness	TBX15_WARS2	Brain_Cerebellar_Hemisphere	1	119000000	120000000	WARS2	1	1	2504	1.1265e-18	2.74889e-15	0.000402279	0.981628	0.0179698
Excessive hairiness	TBX15_WARS2	Esophagus_Mucosa	1	119000000	120000000	RP11-418J17.1	1	0	2505	2.94397e-91	7.1839e-88	0.000409617	0.999551	3.92587e-05
Excessive hairiness	TBX15_WARS2	Esophagus_Mucosa	1	119000000	120000000	TBX15	1	0	2505	0.000141507	0.345307	7.4706e-05	0.181826	0.472651
Excessive hairiness	TBX15_WARS2	Esophagus_Mucosa	1	119000000	120000000	WARS2	1	1	2505	1.66526e-58	4.06359e-55	0.000407064	0.993317	0.00627597
Excessive hairiness	TBX15_WARS2	Esophagus_Muscularis	1	119000000	120000000	RP11-418J17.1	1	0	2505	2.64183e-83	6.44663e-80	0.000409617	0.999551	3.89283e-05
Excessive hairiness	TBX15_WARS2	Esophagus_Muscularis	1	119000000	120000000	TBX15	1	0	2505	7.49781e-06	0.0182962	2.10306e-05	0.0503878	0.931287
Excessive hairiness	TBX15_WARS2	Esophagus_Muscularis	1	119000000	120000000	WARS2	1	1	2505	8.726e-31	2.12933e-27	0.000213208	0.519792	0.479995
Excessive hairiness	TBX15_WARS2	Muscle_Skeletal	1	119000000	120000000	RP11-418J17.1	1	0	2505	1.33988e-40	3.26958e-37	0.000409617	0.999551	3.96634e-05
Excessive hairiness	TBX15_WARS2	Muscle_Skeletal	1	119000000	120000000	TBX15	1	0	2505	0.000333847	0.814658	6.59314e-05	0.160862	0.0240797
Excessive hairiness	TBX15_WARS2	Muscle_Skeletal	1	119000000	120000000	WARS2	1	1	2505	3.25949e-72	7.95383e-69	0.000360187	0.878812	0.120828
Excessive hairiness	TBX15_WARS2	Nerve_Tibial	1	119000000	120000000	RP11-418J17.1	1	0	2505	2.67255e-99	6.52159e-96	0.000409618	0.999554	3.60229e-05
Excessive hairiness	TBX15_WARS2	Nerve_Tibial	1	119000000	120000000	RP4-712E4.1	1	0	2505	2.84473e-10	6.94174e-07	0.000400351	0.976918	0.0226809
Excessive hairiness	TBX15_WARS2	Nerve_Tibial	1	119000000	120000000	TBX15	1	1	2505	0.0001662	0.405564	0.000215759	0.526431	0.0676233
Excessive hairiness	TBX15_WARS2	Nerve_Tibial	1	119000000	120000000	WARS2	1	0	2505	5.41407e-68	1.32115e-64	0.000409624	0.999569	2.14418e-05
Excessive hairiness	TBX15_WARS2	Skin_Sun_Exposed_Lower_leg	1	119000000	120000000	RP11-418J17.1	1	0	2505	2.49636e-76	6.09166e-73	0.000409617	0.999552	3.85332e-05
Excessive hairiness	TBX15_WARS2	Skin_Sun_Exposed_Lower_leg	1	119000000	120000000	TBX15	1	0	2505	0.000259752	0.633851	8.82632e-05	0.21523	0.150571
Excessive hairiness	TBX15_WARS2	Skin_Sun_Exposed_Lower_leg	1	119000000	120000000	WARS2	1	1	2505	7.8511e-93	1.91584e-89	0.000327716	0.799497	0.200175
Excessive hairiness	TBX15_WARS2	Skin_Not_Sun_Exposed_Suprapubic	1	119000000	120000000	RP11-418J17.1	1	0	2505	1.36825e-59	3.33883e-56	0.000409616	0.99955	4.05735e-05
Excessive hairiness	TBX15_WARS2	Skin_Not_Sun_Exposed_Suprapubic	1	119000000	120000000	TBX15	1	0	2505	0.000337608	0.823834	4.47218e-05	0.109064	0.06672
Excessive hairiness	TBX15_WARS2	Skin_Not_Sun_Exposed_Suprapubic	1	119000000	120000000	WARS2	1	0	2505	7.79369e-62	1.90182e-58	0.000401313	0.979267	0.0203313
Excessive hairiness	TBX15_WARS2	Testis	1	119000000	120000000	RP11-418J17.1	1	0	2505	4.772e-08	0.000116447	0.000409273	0.998712	0.00076206
Excessive hairiness	TBX15_WARS2	Testis	1	119000000	120000000	RP4-712E4.1	1	0	2505	2.59097e-15	6.32252e-12	0.000409573	0.999444	0.000146516
Excessive hairiness	TBX15_WARS2	Testis	1	119000000	120000000	TBX15	1	1	2505	8.37458e-12	2.04358e-08	9.55022e-05	0.232278	0.767626
Excessive hairiness	TBX15_WARS2	Testis	1	119000000	120000000	WARS2	1	2	2190	1.1335e-05	0.0276596	0.000363296	0.886431	0.085535
Excessive hairiness	TBX15_WARS2	Thyroid	1	119000000	120000000	RP11-418J17.1	1	0	2505	9.19655e-72	2.24415e-68	0.000409616	0.99955	4.00319e-05
Excessive hairiness	TBX15_WARS2	Thyroid	1	119000000	120000000	TBX15	1	0	2505	0.000282973	0.690514	0.00010211	0.249109	0.0599918
Excessive hairiness	TBX15_WARS2	Thyroid	1	119000000	120000000	WARS2	1	0	2505	1.23876e-65	3.02283e-62	0.000409624	0.999569	2.14445e-05

## Sheet: Worksheet S12
Phenotype	Tissue	Main locus gene	Chr	Analysis start (bp)	Analysis end (bp)	eQTL peak num.	Min. eQTL peak num. analyzed	Cond. SNP idx.	Gene	Variant ID	SNP pos. (bp)	SNP rsid	A1 (ALT)	A2 (REF)	EAS AF	EUR AF	AFR AF	AMR AF	SAS AF	GWAS P	GWAS r2	GWAS r2equiv	eQTL P	eQTL r2	V.df1	z.df1	r.df1	lABF.df1	V.df2	z.df2	r.df2	SNP.PP.H4
Double-edged eyelid	Brain_Putamen_basal_ganglia	EMX2	10	119100000	119700000	2	2	1	EMX2	10_119284408_T_G_b37	119284408	rs12570134	T	G	0.1944	0.1014	0.2254	0.085	0.0736	8.152e-15	1	1	0.000584698	0.638596	0.00193952	-7.76567	0.953754	27.2215	0.00913225	3.56662	0.711299	0.900687
Double-edged eyelid	Brain_Putamen_basal_ganglia	EMX2	10	119100000	119700000	2	2	1	EMX2	10_119292306_C_T_b37	119292306	rs12569804	C	T	0.1964	0.1004	0.1051	0.0677	0.0706	1.201e-13	0.947513	0.898609	0.000706516	0.631314	0.00196781	-7.41659	0.953111	24.6834	0.00942884	3.50955	0.704692	0.0598623
Double-edged eyelid	Brain_Putamen_basal_ganglia	EMX2	10	119100000	119700000	2	2	1	EMX2	10_119266280_T_G_b37	119266280	rs7904503	T	G	0.1935	0.1074	0.2239	0.0865	0.0746	3.305e-12	0.936881	0.716015	0.000584698	0.698339	0.00197314	-6.96533	0.95299	21.5889	0.00913225	3.56662	0.711299	0.00322378
Double-edged eyelid	Brain_Putamen_basal_ganglia	EMX2	10	119100000	119700000	1	1	1	EMX2OS	10_119284408_T_G_b37	119284408	rs12570134	T	G	0.1944	0.1014	0.2254	0.085	0.0736	8.152e-15	1	1	4.37869e-06	0.638596	0.00193952	-7.76567	0.953754	27.2215	0.0121031	4.89369	0.650231	0.971268
Double-edged eyelid	Brain_Putamen_basal_ganglia	EMX2	10	119100000	119700000	1	1	1	EMX2OS	10_119292306_C_T_b37	119292306	rs12569804	C	T	0.1964	0.1004	0.1051	0.0677	0.0706	1.201e-13	0.947513	0.898609	4.16183e-05	0.631314	0.00196781	-7.41659	0.953111	24.6834	0.0130654	4.31257	0.632637	0.0117292
Double-edged eyelid	Brain_Putamen_basal_ganglia	EMX2	10	119100000	119700000	1	1	1	EMX2OS	10_119276361_A_G_b37	119276361	rs242983	A	G	0.7937	0.8519	0.7231	0.8818	0.8957	4.737e-13	0.739788	0.835437	5.502e-05	0.60823	0.00174975	7.23165	0.95809	23.4664	0.00873225	-4.23753	0.720409	0.00543956
Double-edged eyelid	Brain_Putamen_basal_ganglia	EMX2	10	119100000	119700000	1	1	1	EMX2OS	10_119266280_T_G_b37	119266280	rs7904503	T	G	0.1935	0.1074	0.2239	0.0865	0.0746	3.305e-12	0.936881	0.716015	4.37869e-06	0.698339	0.00197314	-6.96533	0.95299	21.5889	0.0121031	4.89369	0.650231	0.0034764
Double-edged eyelid	Brain_Putamen_basal_ganglia	EMX2	10	119100000	119700000	1	1	1	EMX2OS	10_119301454_C_T_b37	119301454	rs1638626	C	T	0.2331	0.0905	0.2292	0.1196	0.0603	2.922e-13	0.779272	0.855279	8.77618e-05	0.558257	0.00187316	-7.29898	0.955266	23.8925	0.0133125	4.11028	0.628271	0.00300794
Double-edged eyelid	Brain_Putamen_basal_ganglia	EMX2	10	119100000	119700000	1	1	1	EMX2OS	10_119302105_G_A_b37	119302105	rs12777466	G	A	0.2312	0.0905	0.2247	0.1167	0.0603	4.213e-13	0.782553	0.853473	8.77618e-05	0.558257	0.0018602	-7.25017	0.955562	23.5577	0.0133125	4.11028	0.628271	0.00215228
Double-edged eyelid	Brain_Putamen_basal_ganglia	EMX2	10	119100000	119700000	1	1	1	EMX2OS	10_119300582_C_T_b37	119300582	rs703411	C	T	0.2331	0.0905	0.2292	0.0807	0.0695	4.351e-13	0.795573	0.85782	8.77618e-05	0.558257	0.00186883	-7.24497	0.955365	23.5187	0.0133125	4.11028	0.628271	0.00206994
Double-edged eyelid	Brain_Putamen_basal_ganglia	EMX2	10	119100000	119700000	1	1	1	EMX2OS	10_119307467_G_A_b37	119307467	rs855768	G	A	0.2292	0.0895	0.2209	0.1182	0.0603	1.773e-12	0.77164	0.822415	8.77618e-05	0.551318	0.00185933	-7.05241	0.955581	22.2066	0.0133125	4.11028	0.628271	0.000557322
Double-edged eyelid	Brain_Putamen_basal_ganglia	EMX2	10	119100000	119700000	1	1	1	EMX2OS	10_119262365_A_G_b37	119262365	rs2901157	A	G	0.2292	0.1262	0.0098	0.0605	0.1022	4.127e-10	0.761917	0.626806	1.79014e-06	1	0.00195718	-6.25	0.953353	17.0876	0.00944325	5.11465	0.704374	0.000147756
Double-edged eyelid	Brain_Putamen_basal_ganglia	EMX2	10	119100000	119700000	1	1	1	EMX2OS	10_119281243_A_G_b37	119281243	rs242980	A	G	0.756	0.827	0.6846	0.8631	0.863	1.935e-12	0.69477	0.795124	0.00120199	0.513133	0.00171644	7.03838	0.958854	22.1549	0.00821171	-3.34604	0.73262	0.000134394
Double-edged eyelid	Brain_Putamen_basal_ganglia	EMX2	10	119100000	119700000	1	1	1	EMX2OS	10_119264592_G_A_b37	119264592	rs242975	G	A	0.7907	0.828	0.6694	0.8631	0.8783	9.636e-11	0.694084	0.710364	0.000827755	0.564279	0.00176736	6.47241	0.957686	18.4784	0.00759782	-3.46135	0.747562	4.81894e-06
Excessive hairiness	Adipose_Subcutaneous	BCL2	18	60500000	61200000	1	1	1	BCL2	18_60928959_A_G_b37	60928959	rs6567335	A	G	0.619	0.4781	0.3472	0.4121	0.5869	1.28872e-10	0.92789	0.949645	9.59526e-06	1	0.000860695	-6.4285	0.978936	18.2975	0.000992641	4.49877	0.957747	0.487132
Excessive hairiness	Artery_Tibial	BCL2	18	60500000	61200000	1	1	1	BCL2	18_60924970_C_T_b37	60924970	rs7226979	C	T	0.5288	0.4523	0.3048	0.379	0.5613	7.25671e-11	1	1	4.27199e-07	0.92237	0.00084928	-6.51525	0.979209	18.8464	0.0014518	5.16294	0.939387	0.568743
Excessive hairiness	Adipose_Subcutaneous	BCL2	18	60500000	61200000	1	1	1	BCL2	18_60929314_A_AT_b37	60929314	rs35818172	A	AT	0.619	0.4781	0.3464	0.4121	0.5869	1.28872e-10	0.92789	0.949645	2.57287e-05	1	0.000860695	-6.4285	0.978936	18.2975	0.000998952	4.27103	0.95749	0.18732
Excessive hairiness	Artery_Tibial	BCL2	18	60500000	61200000	1	1	1	BCL2	18_60930521_G_C_b37	60930521	rs8084922	G	C	0.6627	0.4632	0.4879	0.4467	0.6554	3.3117e-09	0.674316	0.78802	2.28148e-08	1	0.000941345	-5.91535	0.977007	15.2071	0.00139962	5.7326	0.941438	0.280312
Excessive hairiness	Nerve_Tibial	BCL2	18	60500000	61200000	1	1	1	BCL2	18_60929314_A_AT_b37	60929314	rs35818172	A	AT	0.619	0.4781	0.3464	0.4121	0.5869	1.28872e-10	0.92789	0.949645	2.84908e-16	0.926179	0.000860695	-6.4285	0.978936	18.2975	0.000452732	8.67583	0.980275	0.0281985
Excessive hairiness	Adipose_Subcutaneous	BCL2	18	60500000	61200000	1	1	1	BCL2	18_60924970_C_T_b37	60924970	rs7226979	C	T	0.5288	0.4523	0.3048	0.379	0.5613	7.25671e-11	1	1	5.47993e-05	0.867629	0.00084928	-6.51525	0.979209	18.8464	0.00102704	4.08962	0.956346	0.157484
Excessive hairiness	Artery_Tibial	BCL2	18	60500000	61200000	1	1	1	BCL2	18_60926161_A_C_b37	60926161	rs12457893	A	C	0.62	0.4503	0.2269	0.3761	0.5746	9.35995e-11	0.924483	0.959984	2.45759e-06	0.947206	0.000862187	-6.47694	0.9789	18.6036	0.00149284	4.79811	0.93778	0.0805032
Excessive hairiness	Adipose_Subcutaneous	BCL2	18	60500000	61200000	1	1	1	BCL2	18_60925401_G_A_b37	60925401	rs61085928	G	A	0.6171	0.4503	0.1997	0.3689	0.5675	1.75203e-10	0.929242	0.945708	3.32407e-05	0.892018	0.000860067	-6.38164	0.978951	18.0036	0.00108581	4.21027	0.953964	0.110038
Excessive hairiness	Artery_Tibial	BCL2	18	60500000	61200000	1	1	1	BCL2	18_60925401_G_A_b37	60925401	rs61085928	G	A	0.6171	0.4503	0.1997	0.3689	0.5675	1.75203e-10	0.929242	0.945708	2.18015e-06	0.947206	0.000860067	-6.38164	0.978951	18.0036	0.00150283	4.82378	0.93739	0.0495363
Excessive hairiness	Nerve_Tibial	BCL2	18	60500000	61200000	1	1	1	BCL2	18_60928959_A_G_b37	60928959	rs6567335	A	G	0.619	0.4781	0.3472	0.4121	0.5869	1.28872e-10	0.92789	0.949645	5.61912e-16	0.926179	0.000860695	-6.4285	0.978936	18.2975	0.000462155	8.57841	0.979873	0.0123135
Excessive hairiness	Adipose_Subcutaneous	BCL2	18	60500000	61200000	1	1	1	BCL2	18_60926161_A_C_b37	60926161	rs12457893	A	C	0.62	0.4503	0.2269	0.3761	0.5746	9.35995e-11	0.924483	0.959984	0.000147522	0.892018	0.000862187	-6.47694	0.9789	18.6036	0.00103065	3.84168	0.9562	0.0482691
Excessive hairiness	Artery_Tibial	BCL2	18	60500000	61200000	1	1	1	BCL2	18_60926517_A_T_b37	60926517	rs4987746	A	T	0.6627	0.4841	0.4304	0.4625	0.6616	4.02382e-09	0.673556	0.78315	7.21884e-07	0.908794	0.000940694	-5.88321	0.977023	15.0218	0.00142382	5.05573	0.940485	0.00745735
Excessive hairiness	Nerve_Tibial	BCL2	18	60500000	61200000	1	1	1	BCL2	18_60926161_A_C_b37	60926161	rs12457893	A	C	0.62	0.4503	0.2269	0.3761	0.5746	9.35995e-11	0.924483	0.959984	1.24322e-15	0.870847	0.000862187	-6.47694	0.9789	18.6036	0.000486511	8.46375	0.978835	0.00634344
Excessive hairiness	Adipose_Subcutaneous	BCL2	18	60500000	61200000	1	1	1	BCL2	18_60926517_A_T_b37	60926517	rs4987746	A	T	0.6627	0.4841	0.4304	0.4625	0.6616	4.02382e-09	0.673556	0.78315	3.25302e-05	0.926179	0.000940694	-5.88321	0.977023	15.0218	0.000996696	4.21542	0.957581	0.00564626
Excessive hairiness	Artery_Tibial	BCL2	18	60500000	61200000	1	1	1	BCL2	18_60924613_A_T_b37	60924613	rs1944419	A	T	0.5873	0.4632	0.2307	0.4222	0.6309	3.64776e-09	0.710733	0.798509	1.3193e-06	0.901003	0.000920634	-5.89942	0.977502	15.1129	0.00156605	4.93026	0.934927	0.00442905
Excessive hairiness	Nerve_Tibial	BCL2	18	60500000	61200000	1	1	1	BCL2	18_60925401_G_A_b37	60925401	rs61085928	G	A	0.6171	0.4503	0.1997	0.3689	0.5675	1.75203e-10	0.929242	0.945708	1.46144e-14	0.870847	0.000860067	-6.38164	0.978951	18.0036	0.000506007	8.1019	0.978005	0.000183729
Excessive hairiness	Adipose_Subcutaneous	BCL2	18	60500000	61200000	1	1	1	BCL2	18_60930521_G_C_b37	60930521	rs8084922	G	C	0.6627	0.4632	0.4879	0.4467	0.6554	3.3117e-09	0.674316	0.78802	7.90241e-05	0.844388	0.000941345	-5.91535	0.977007	15.2071	0.00101235	3.9994	0.956944	0.00291251
Excessive hairiness	Artery_Tibial	BCL2	18	60500000	61200000	1	1	1	BCL2	18_60928959_A_G_b37	60928959	rs6567335	A	G	0.619	0.4781	0.3472	0.4121	0.5869	1.28872e-10	0.92789	0.949645	3.73126e-05	0.844388	0.000860695	-6.4285	0.978936	18.2975	0.00151851	4.18206	0.936777	0.00442558
Excessive hairiness	Nerve_Tibial	BCL2	18	60500000	61200000	1	1	1	BCL2	18_60924970_C_T_b37	60924970	rs7226979	C	T	0.5288	0.4523	0.3048	0.379	0.5613	7.25671e-11	1	1	1.90602e-13	0.84651	0.00084928	-6.51525	0.979209	18.8464	0.000478971	7.714	0.979156	2.14043e-05
Excessive hairiness	Adipose_Subcutaneous	BCL2	18	60500000	61200000	1	1	1	BCL2	18_60924613_A_T_b37	60924613	rs1944419	A	T	0.5873	0.4632	0.2307	0.4222	0.6309	3.64776e-09	0.710733	0.798509	0.000321884	0.859926	0.000920634	-5.89942	0.977502	15.1129	0.00111587	3.63683	0.952749	0.000718089
Excessive hairiness	Artery_Tibial	BCL2	18	60500000	61200000	1	1	1	BCL2	18_60929314_A_AT_b37	60929314	rs35818172	A	AT	0.619	0.4781	0.3464	0.4121	0.5869	1.28872e-10	0.92789	0.949645	3.85023e-05	0.844388	0.000860695	-6.4285	0.978936	18.2975	0.00150021	4.17455	0.937492	0.00429961
Excessive hairiness	Nerve_Tibial	BCL2	18	60500000	61200000	1	1	1	BCL2	18_60937383_TTGTTAAC_T_b37	60937383	rs58057322	TTGTTAAC	T	0.5962	0.4165	0.149	0.3516	0.5665	1.29835e-09	0.806429	0.855901	4.71823e-13	0.752296	0.000839614	-6.0676	0.979441	16.0872	0.000509229	7.57415	0.977868	4.72703e-07
Excessive hairiness	Adipose_Subcutaneous	BCL2	18	60500000	61200000	1	1	1	BCL2	18_60937383_TTGTTAAC_T_b37	60937383	rs58057322	TTGTTAAC	T	0.5962	0.4165	0.149	0.3516	0.5665	1.29835e-09	0.806429	0.855901	0.00146826	0.769413	0.000839614	-6.0676	0.979441	16.0872	0.00113876	3.2089	0.951827	0.000473547
Excessive hairiness	Artery_Tibial	BCL2	18	60500000	61200000	1	1	1	BCL2	18_60937383_TTGTTAAC_T_b37	60937383	rs58057322	TTGTTAAC	T	0.5962	0.4165	0.149	0.3516	0.5665	1.29835e-09	0.806429	0.855901	6.3673e-05	0.827692	0.000839614	-6.0676	0.979441	16.0872	0.00149732	4.05231	0.937605	0.000294327
Excessive hairiness	Skin_Sun_Exposed_Lower_leg	GCC2_LIMS1	2	108500000	110000000	0	0	1	AC010095.5	2_109174615_C_T_b37	109174615	rs6542772	C	T	0.9623	0.4414	0.2776	0.634	0.5695	2.1646e-09	1	1	7.09699e-05	-9999	0.00159415	-5.98495	0.961674	15.5926	0.00316931	-4.02158	0.876533	0.096539
Excessive hairiness	Skin_Sun_Exposed_Lower_leg	GCC2_LIMS1	2	108500000	110000000	0	0	1	AC010095.5	2_109193017_T_C_b37	109193017	rs10193908	T	C	0.9633	0.4423	0.3018	0.634	0.5695	3.35502e-09	0.994196	0.94072	7.79729e-05	-9999	0.00160376	-5.91321	0.961452	15.1812	0.00313841	-3.99832	0.87759	0.0592022
Excessive hairiness	Skin_Sun_Exposed_Lower_leg	GCC2_LIMS1	2	108500000	110000000	0	0	1	AC010095.5	2_109208113_A_G_b37	109208113	rs2378138	A	G	0.9613	0.4414	0.2776	0.634	0.5695	3.07944e-09	0.997099	0.982331	8.64093e-05	-9999	0.00159075	-5.92731	0.961752	15.2628	0.00317607	-3.97281	0.876302	0.058463
Excessive hairiness	Skin_Sun_Exposed_Lower_leg	GCC2_LIMS1	2	108500000	110000000	0	0	1	AC010095.5	2_109173930_T_C_b37	109173930	rs9308807	T	C	0.9633	0.4414	0.2776	0.634	0.5695	2.96673e-09	0.99484	0.962589	0.000102118	-9999	0.00160291	-5.93343	0.961471	15.2964	0.00314529	-3.93104	0.877354	0.0525216
Excessive hairiness	Skin_Sun_Exposed_Lower_leg	GCC2_LIMS1	2	108500000	110000000	0	0	1	AC010095.5	2_109197936_T_C_b37	109197936	rs6736225	T	C	0.9633	0.4414	0.2776	0.634	0.5695	3.35502e-09	0.994196	0.94072	9.61016e-05	-9999	0.00160376	-5.91321	0.961452	15.1812	0.00314358	-3.94625	0.877413	0.0493429
Excessive hairiness	Skin_Sun_Exposed_Lower_leg	GCC2_LIMS1	2	108500000	110000000	0	0	1	AC010095.5	2_109181412_GCCCTAGCTCTTTAAGAGAAAC_G_b37	109181412	rs149312375	GCCCTAGCTCTTTAAGAGAAAC	G	0.9296	0.4384	0.2761	0.621	0.5573	3.90312e-09	0.992261	0.928471	9.36415e-05	-9999	0.00159895	-5.88825	0.961563	15.04	0.00314299	-3.95274	0.877433	0.0438247
Excessive hairiness	Skin_Sun_Exposed_Lower_leg	GCC2_LIMS1	2	108500000	110000000	0	0	1	AC010095.5	2_109219539_A_G_b37	109219539	rs13411824	A	G	0.9613	0.4414	0.2776	0.634	0.5695	3.89355e-09	0.996135	0.970574	9.80843e-05	-9999	0.00158849	-5.88865	0.961805	15.0434	0.00314405	-3.94114	0.877397	0.0422348
Excessive hairiness	Skin_Sun_Exposed_Lower_leg	GCC2_LIMS1	2	108500000	110000000	0	0	1	AC010095.5	2_109215751_G_A_b37	109215751	rs12476399	G	A	0.9613	0.4414	0.2776	0.634	0.5695	3.34876e-09	0.996456	0.978129	0.000127963	-9999	0.00158934	-5.91352	0.961785	15.1844	0.00312361	-3.87403	0.878096	0.0387289
Excessive hairiness	Skin_Sun_Exposed_Lower_leg	GCC2_LIMS1	2	108500000	110000000	0	0	1	AC010095.5	2_109285103_G_A_b37	109285103	rs7597586	G	A	0.9613	0.4414	0.2769	0.6311	0.5726	6.68993e-09	0.993881	0.837413	9.61016e-05	-9999	0.00158709	-5.79853	0.961837	14.5369	0.00314358	-3.94625	0.877413	0.0259085
Excessive hairiness	Skin_Sun_Exposed_Lower_leg	GCC2_LIMS1	2	108500000	110000000	0	0	1	AC010095.5	2_109178453_T_C_b37	109178453	rs10209071	T	C	0.9524	0.4344	0.2209	0.6268	0.5532	3.22055e-09	0.863126	0.925351	0.0002284	-9999	0.0014338	-5.91994	0.965395	15.2346	0.00321145	-3.72442	0.875096	0.0245086
Excessive hairiness	Skin_Sun_Exposed_Lower_leg	GCC2_LIMS1	2	108500000	110000000	0	0	1	AC010095.5	2_109296930_T_C_b37	109296930	rs58889267	T	C	0.9633	0.4414	0.2814	0.634	0.5726	9.04753e-09	0.988396	0.815077	8.58818e-05	-9999	0.0015964	-5.74768	0.961622	14.2539	0.0032163	-3.97433	0.874932	0.0213165
Excessive hairiness	Skin_Sun_Exposed_Lower_leg	GCC2_LIMS1	2	108500000	110000000	0	0	1	AC010095.5	2_109301841_G_A_b37	109301841	rs930038	G	A	0.9633	0.4414	0.2821	0.634	0.5726	7.75881e-09	0.988717	0.848452	0.000105553	-9999	0.00159725	-5.77362	0.961602	14.3975	0.00316484	-3.92272	0.876686	0.020722
Excessive hairiness	Skin_Sun_Exposed_Lower_leg	GCC2_LIMS1	2	108500000	110000000	0	0	1	AC010095.5	2_109247389_G_A_b37	109247389	rs6738629	G	A	0.9633	0.4414	0.2753	0.634	0.5695	8.83446e-09	0.989362	0.823296	9.61016e-05	-9999	0.00159555	-5.75171	0.961641	14.2762	0.00314358	-3.94625	0.877413	0.0199621
Excessive hairiness	Skin_Sun_Exposed_Lower_leg	GCC2_LIMS1	2	108500000	110000000	0	0	1	AC010095.5	2_109240242_C_T_b37	109240242	rs8179686	C	T	0.9613	0.4414	0.2209	0.6311	0.5695	7.98632e-09	0.992933	0.934565	0.000108996	-9999	0.00158398	-5.76875	0.961909	14.3715	0.00316488	-3.91464	0.876684	0.0196387
Excessive hairiness	Skin_Sun_Exposed_Lower_leg	GCC2_LIMS1	2	108500000	110000000	0	0	1	AC010095.5	2_109175742_G_T_b37	109175742	rs7581929	G	T	0.9524	0.4334	0.2209	0.6268	0.5532	3.05445e-09	0.862873	0.925977	0.000362094	-9999	0.00143406	-5.92865	0.965389	15.2844	0.00320423	-3.60183	0.875342	0.017399
Excessive hairiness	Skin_Sun_Exposed_Lower_leg	GCC2_LIMS1	2	108500000	110000000	0	0	1	AC010095.5	2_109188156_A_G_b37	109188156	rs10188434	A	G	0.9514	0.4334	0.2216	0.6268	0.5532	3.24646e-09	0.862543	0.925027	0.000362094	-9999	0.0014338	-5.91862	0.965395	15.2271	0.00320423	-3.60183	0.875342	0.0164302
Excessive hairiness	Skin_Sun_Exposed_Lower_leg	GCC2_LIMS1	2	108500000	110000000	0	0	1	AC010095.5	2_109199704_A_G_b37	109199704	rs57336888	A	G	0.9524	0.4344	0.2216	0.6268	0.5532	3.24646e-09	0.862543	0.925027	0.000416068	-9999	0.0014338	-5.91862	0.965395	15.2271	0.00327715	-3.56421	0.872866	0.0145155
Excessive hairiness	Skin_Sun_Exposed_Lower_leg	GCC2_LIMS1	2	108500000	110000000	0	0	1	AC010095.5	2_109251048_G_C_b37	109251048	rs2053261	G	C	0.9524	0.4334	0.2201	0.6268	0.5573	4.31099e-09	0.856768	0.917917	0.000362094	-9999	0.00142951	-5.8718	0.965495	14.9608	0.00320423	-3.60183	0.875342	0.0125899
Excessive hairiness	Skin_Sun_Exposed_Lower_leg	GCC2_LIMS1	2	108500000	110000000	0	0	1	AC010095.5	2_109260144_GA_G_b37	109260144	rs57933919	GA	G	0.9524	0.4354	0.2201	0.6268	0.5573	4.31099e-09	0.856768	0.917917	0.000362094	-9999	0.00142951	-5.8718	0.965495	14.9608	0.00320423	-3.60183	0.875342	0.0125899
Excessive hairiness	Skin_Sun_Exposed_Lower_leg	GCC2_LIMS1	2	108500000	110000000	0	0	1	AC010095.5	2_109280327_G_C_b37	109280327	rs6750452	G	C	0.9524	0.4334	0.2201	0.6268	0.5562	4.85804e-09	0.857269	0.915797	0.000350596	-9999	0.00142951	-5.85196	0.965495	14.8486	0.00320347	-3.61053	0.875368	0.011567
Excessive hairiness	Skin_Sun_Exposed_Lower_leg	GCC2_LIMS1	2	108500000	110000000	0	0	1	AC010095.5	2_109243957_T_A_b37	109243957	rs10209570	T	A	0.9524	0.4344	0.2201	0.6268	0.5532	6.63166e-09	0.857349	0.909587	0.000250798	-9999	0.00142844	-5.8	0.96552	14.5563	0.00320837	-3.6998	0.875201	0.0114853
Excessive hairiness	Skin_Sun_Exposed_Lower_leg	GCC2_LIMS1	2	108500000	110000000	0	0	1	AC010095.5	2_109246363_T_C_b37	109246363	rs4676203	T	C	0.9464	0.4254	0.1483	0.6167	0.545	9.44418e-09	0.850211	0.898798	0.000166331	-9999	0.00141991	-5.74042	0.965719	14.2248	0.00339535	-3.80691	0.868882	0.0114764
Excessive hairiness	Skin_Sun_Exposed_Lower_leg	GCC2_LIMS1	2	108500000	110000000	0	0	1	AC010095.5	2_109252241_TC_T_b37	109252241	rs5833297	TC	T	0.9524	0.4334	0.2209	0.6268	0.5562	4.85804e-09	0.857269	0.915797	0.000362094	-9999	0.00142951	-5.85196	0.965495	14.8486	0.00320423	-3.60183	0.875342	0.0112531
Excessive hairiness	Skin_Sun_Exposed_Lower_leg	GCC2_LIMS1	2	108500000	110000000	0	0	1	AC010095.5	2_109163721_T_C_b37	109163721	rs10194708	T	C	0.9623	0.4095	0.2489	0.6167	0.5644	3.22207e-09	0.985021	0.965742	0.000558778	-9999	0.00157216	-5.91986	0.962182	15.2223	0.00330166	-3.48323	0.872037	0.0112411
Excessive hairiness	Skin_Sun_Exposed_Lower_leg	GCC2_LIMS1	2	108500000	110000000	0	0	1	AC010095.5	2_109171882_C_T_b37	109171882	rs6737333	C	T	0.9623	0.4095	0.2489	0.6167	0.5644	3.22207e-09	0.985021	0.965742	0.000558778	-9999	0.00157216	-5.91986	0.962182	15.2223	0.00330166	-3.48323	0.872037	0.0112411
Excessive hairiness	Skin_Sun_Exposed_Lower_leg	GCC2_LIMS1	2	108500000	110000000	0	0	1	AC010095.5	2_109239010_T_C_b37	109239010	rs11897612	T	C	0.9524	0.4334	0.2209	0.6268	0.5532	5.02025e-09	0.857509	0.915483	0.000358523	-9999	0.00142764	-5.8465	0.965539	14.8178	0.00320385	-3.6045	0.875355	0.0110049
Excessive hairiness	Skin_Sun_Exposed_Lower_leg	GCC2_LIMS1	2	108500000	110000000	0	0	1	AC010095.5	2_109153697_G_A_b37	109153697	rs1347707	G	A	0.9623	0.4095	0.1921	0.6138	0.5644	3.30803e-09	0.983764	0.960422	0.000597441	-9999	0.0015716	-5.91553	0.962195	15.1976	0.00329904	-3.46465	0.872125	0.0103692
Excessive hairiness	Skin_Sun_Exposed_Lower_leg	GCC2_LIMS1	2	108500000	110000000	0	0	1	AC010095.5	2_109154695_C_T_b37	109154695	rs13419773	C	T	0.9623	0.4095	0.1921	0.6153	0.5644	3.30803e-09	0.983764	0.960422	0.000597441	-9999	0.0015716	-5.91553	0.962195	15.1976	0.00329904	-3.46465	0.872125	0.0103692
Excessive hairiness	Skin_Sun_Exposed_Lower_leg	GCC2_LIMS1	2	108500000	110000000	0	0	1	AC010095.5	2_109301115_T_TA_b37	109301115	rs34175526	T	TA	0.9524	0.4334	0.2254	0.6268	0.5562	5.73133e-09	0.856779	0.912342	0.000336212	-9999	0.00143005	-5.82441	0.965483	14.6933	0.00325136	-3.62179	0.87374	0.0102195
Excessive hairiness	Skin_Sun_Exposed_Lower_leg	GCC2_LIMS1	2	108500000	110000000	0	0	1	AC010095.5	2_109315755_G_A_b37	109315755	rs4676040	G	A	0.9474	0.4274	0.1619	0.6225	0.5501	6.89126e-09	0.816995	0.893079	0.000316468	-9999	0.00145362	-5.79355	0.964934	14.5189	0.00340707	-3.63801	0.868489	0.0089081
Excessive hairiness	Skin_Sun_Exposed_Lower_leg	GCC2_LIMS1	2	108500000	110000000	0	0	1	AC010095.5	2_109251819_A_G_b37	109251819	rs4676204	A	G	0.9524	0.4334	0.2201	0.6268	0.5562	4.31099e-09	0.856768	0.917917	0.000572321	-9999	0.00142951	-5.8718	0.965495	14.9608	0.00328789	-3.47659	0.872503	0.00849083
Excessive hairiness	Skin_Sun_Exposed_Lower_leg	GCC2_LIMS1	2	108500000	110000000	0	0	1	AC010095.5	2_109294588_A_T_b37	109294588	rs7585366	A	T	0.9464	0.4254	0.1483	0.6167	0.5481	7.97171e-09	0.850044	0.902756	0.000286189	-9999	0.00142151	-5.76906	0.965682	14.3839	0.00340543	-3.66484	0.868544	0.00847586
Excessive hairiness	Skin_Sun_Exposed_Lower_leg	GCC2_LIMS1	2	108500000	110000000	0	0	1	AC010095.5	2_109193507_A_G_b37	109193507	rs10205370	A	G	0.9464	0.4254	0.1498	0.6167	0.546	5.956e-09	0.853517	0.910276	0.000411995	-9999	0.00142417	-5.81799	0.96562	14.6575	0.00338703	-3.56688	0.869161	0.00820509
Excessive hairiness	Skin_Sun_Exposed_Lower_leg	GCC2_LIMS1	2	108500000	110000000	0	0	1	AC010095.5	2_109249886_T_C_b37	109249886	rs10164699	T	C	0.9524	0.4334	0.2201	0.6268	0.5562	4.31099e-09	0.856768	0.917917	0.000620516	-9999	0.00142951	-5.8718	0.965495	14.9608	0.00322679	-3.45409	0.874575	0.0079656
Excessive hairiness	Skin_Sun_Exposed_Lower_leg	GCC2_LIMS1	2	108500000	110000000	0	0	1	AC010095.5	2_109262598_G_A_b37	109262598	rs12467880	G	A	0.9524	0.4334	0.2201	0.6268	0.5562	4.85804e-09	0.857269	0.915797	0.000562092	-9999	0.00142951	-5.85196	0.965495	14.8486	0.00322046	-3.48159	0.87479	0.00774251
Excessive hairiness	Skin_Sun_Exposed_Lower_leg	GCC2_LIMS1	2	108500000	110000000	0	0	1	AC010095.5	2_109170054_T_C_b37	109170054	rs6747243	T	C	0.9633	0.4095	0.2489	0.6167	0.5644	4.37253e-09	0.979842	0.944832	0.000623209	-9999	0.00158088	-5.86945	0.961981	14.9355	0.00330444	-3.45289	0.871943	0.00769707
Excessive hairiness	Skin_Sun_Exposed_Lower_leg	GCC2_LIMS1	2	108500000	110000000	0	0	1	AC010095.5	2_109195412_T_A_b37	109195412	rs12469775	T	A	0.9464	0.4254	0.149	0.6167	0.545	6.57916e-09	0.85302	0.907846	0.000411995	-9999	0.00142391	-5.80133	0.965626	14.564	0.00338703	-3.56688	0.869161	0.00747308
Excessive hairiness	Skin_Sun_Exposed_Lower_leg	GCC2_LIMS1	2	108500000	110000000	0	0	1	AC010095.5	2_109296210_C_CAAAATA_b37	109296210	rs112109673	C	CAAAATA	0.9464	0.4245	0.1762	0.6182	0.5481	8.06009e-09	0.850787	0.902749	0.000330482	-9999	0.00142177	-5.7672	0.965676	14.3735	0.00335042	-3.6264	0.870392	0.00746475
Excessive hairiness	Skin_Sun_Exposed_Lower_leg	GCC2_LIMS1	2	108500000	110000000	0	0	1	AC010095.5	2_109194066_C_T_b37	109194066	rs7559347	C	T	0.9464	0.4254	0.149	0.6167	0.545	6.84356e-09	0.853268	0.907212	0.000411995	-9999	0.00142391	-5.79472	0.965626	14.527	0.00338703	-3.56688	0.869161	0.00720161
Excessive hairiness	Skin_Sun_Exposed_Lower_leg	GCC2_LIMS1	2	108500000	110000000	0	0	1	AC010095.5	2_109197247_C_T_b37	109197247	rs1866187	C	T	0.9464	0.4254	0.149	0.6167	0.545	7.07641e-09	0.852523	0.906153	0.000411995	-9999	0.00142337	-5.7891	0.965638	14.4956	0.00338703	-3.56688	0.869161	0.00697904
Excessive hairiness	Skin_Sun_Exposed_Lower_leg	GCC2_LIMS1	2	108500000	110000000	0	0	1	AC010095.5	2_109205624_A_G_b37	109205624	rs6760160	A	G	0.9524	0.4334	0.2209	0.6268	0.5542	3.67023e-09	0.86128	0.922407	0.000865986	-9999	0.00143138	-5.89841	0.965452	15.1119	0.00329227	-3.36005	0.872354	0.00697439
Excessive hairiness	Skin_Sun_Exposed_Lower_leg	GCC2_LIMS1	2	108500000	110000000	0	0	1	AC010095.5	2_109203105_G_T_b37	109203105	rs3806527	G	T	0.9464	0.4254	0.149	0.6167	0.545	7.35034e-09	0.85178	0.905248	0.000411995	-9999	0.00142123	-5.78272	0.965688	14.4601	0.00338703	-3.56688	0.869161	0.00673525
Excessive hairiness	Skin_Sun_Exposed_Lower_leg	GCC2_LIMS1	2	108500000	110000000	0	0	1	AC010095.5	2_109204334_G_C_b37	109204334	rs12469750	G	C	0.9464	0.4254	0.149	0.6167	0.545	7.35034e-09	0.85178	0.905248	0.000412647	-9999	0.00142123	-5.78272	0.965688	14.4601	0.00338553	-3.56645	0.869212	0.00672715
Excessive hairiness	Skin_Sun_Exposed_Lower_leg	GCC2_LIMS1	2	108500000	110000000	0	0	1	AC010095.5	2_109230389_A_G_b37	109230389	rs6760957	A	G	0.9464	0.4254	0.149	0.6167	0.5491	7.70437e-09	0.850789	0.903673	0.000411995	-9999	0.00142124	-5.7748	0.965688	14.4159	0.00338703	-3.56688	0.869161	0.0064442
Excessive hairiness	Skin_Sun_Exposed_Lower_leg	GCC2_LIMS1	2	108500000	110000000	0	0	1	AC010095.5	2_109231555_TTGG_T_b37	109231555	rs67034956	TTGG	T	0.9464	0.4254	0.1498	0.6167	0.546	7.70437e-09	0.850789	0.903673	0.000411995	-9999	0.00142124	-5.7748	0.965688	14.4159	0.00338703	-3.56688	0.869161	0.0064442
Excessive hairiness	Skin_Sun_Exposed_Lower_leg	GCC2_LIMS1	2	108500000	110000000	0	0	1	AC010095.5	2_109233079_C_T_b37	109233079	rs6744135	C	T	0.9464	0.4254	0.149	0.6167	0.5491	7.70437e-09	0.850789	0.903673	0.000411995	-9999	0.00142124	-5.7748	0.965688	14.4159	0.00338703	-3.56688	0.869161	0.0064442
Excessive hairiness	Skin_Sun_Exposed_Lower_leg	GCC2_LIMS1	2	108500000	110000000	0	0	1	AC010095.5	2_109218417_GTTCTA_G_b37	109218417	rs144943547	GTTCTA	G	0.9464	0.4254	0.149	0.6167	0.545	7.70437e-09	0.850789	0.903673	0.000421223	-9999	0.00142124	-5.7748	0.965688	14.4159	0.00338895	-3.56085	0.869097	0.00632398
Excessive hairiness	Skin_Sun_Exposed_Lower_leg	GCC2_LIMS1	2	108500000	110000000	0	0	1	AC010095.5	2_109218582_T_C_b37	109218582	rs13396405	T	C	0.9464	0.4254	0.149	0.6167	0.545	7.70437e-09	0.850789	0.903673	0.000426637	-9999	0.00142124	-5.7748	0.965688	14.4159	0.0033881	-3.55737	0.869125	0.00625657
Excessive hairiness	Skin_Sun_Exposed_Lower_leg	GCC2_LIMS1	2	108500000	110000000	0	0	1	AC010095.5	2_109215670_T_C_b37	109215670	rs12464522	T	C	0.9464	0.4264	0.149	0.6167	0.545	8.54554e-09	0.851532	0.9017	0.000392368	-9999	0.0014207	-5.75733	0.965701	14.3186	0.0033672	-3.58012	0.869827	0.00610289
Excessive hairiness	Skin_Sun_Exposed_Lower_leg	GCC2_LIMS1	2	108500000	110000000	0	0	1	AC010095.5	2_109240353_C_T_b37	109240353	rs8179687	C	T	0.9464	0.4254	0.149	0.6167	0.545	8.26634e-09	0.850295	0.90209	0.000411995	-9999	0.00141991	-5.76294	0.965719	14.3499	0.00338703	-3.56688	0.869161	0.00603235
Excessive hairiness	Skin_Sun_Exposed_Lower_leg	GCC2_LIMS1	2	108500000	110000000	0	0	1	AC010095.5	2_109269466_G_T_b37	109269466	rs4012003	G	T	0.9464	0.4274	0.1483	0.6153	0.5481	8.44646e-09	0.850128	0.901483	0.000411995	-9999	0.00142177	-5.7593	0.965676	14.3295	0.00338703	-3.56688	0.869161	0.00591097
Excessive hairiness	Skin_Sun_Exposed_Lower_leg	GCC2_LIMS1	2	108500000	110000000	0	0	1	AC010095.5	2_109207749_T_G_b37	109207749	rs12622759	T	G	0.9464	0.4254	0.149	0.6167	0.545	8.54554e-09	0.851532	0.9017	0.000411995	-9999	0.0014207	-5.75733	0.965701	14.3186	0.00338703	-3.56688	0.869161	0.00584689
Excessive hairiness	Skin_Sun_Exposed_Lower_leg	GCC2_LIMS1	2	108500000	110000000	0	0	1	AC010095.5	2_109201345_C_T_b37	109201345	rs56711588	C	T	0.9464	0.4254	0.298	0.621	0.545	7.35034e-09	0.851449	0.905248	0.000495842	-9999	0.00142123	-5.78272	0.965688	14.4601	0.00322642	-3.51622	0.874587	0.00583447
Excessive hairiness	Skin_Sun_Exposed_Lower_leg	GCC2_LIMS1	2	108500000	110000000	0	0	1	AC010095.5	2_109263322_C_T_b37	109263322	rs7574800	C	T	0.9464	0.4254	0.1483	0.6167	0.5491	9.21032e-09	0.850375	0.899402	0.000411995	-9999	0.00142177	-5.74466	0.965676	14.2483	0.00338703	-3.56688	0.869161	0.00544954
Excessive hairiness	Skin_Sun_Exposed_Lower_leg	GCC2_LIMS1	2	108500000	110000000	0	0	1	AC010095.5	2_109259688_G_A_b37	109259688	rs12464601	G	A	0.9464	0.4254	0.1513	0.6167	0.5481	9.95754e-09	0.84988	0.897368	0.000411995	-9999	0.00142044	-5.73145	0.965707	14.1751	0.00338703	-3.56688	0.869161	0.00506506
Excessive hairiness	Skin_Sun_Exposed_Lower_leg	GCC2_LIMS1	2	108500000	110000000	0	0	1	AC010095.5	2_109260147_G_A_b37	109260147	rs59946778	G	A	0.9464	0.4254	0.1475	0.6167	0.5481	9.95754e-09	0.84988	0.897368	0.000411995	-9999	0.00142044	-5.73145	0.965707	14.1751	0.00338703	-3.56688	0.869161	0.00506506
Excessive hairiness	Skin_Sun_Exposed_Lower_leg	GCC2_LIMS1	2	108500000	110000000	0	0	1	AC010095.5	2_109260259_C_T_b37	109260259	rs10170690	C	T	0.9464	0.4254	0.1483	0.6167	0.5481	9.95754e-09	0.84988	0.897368	0.000411995	-9999	0.00142044	-5.73145	0.965707	14.1751	0.00338703	-3.56688	0.869161	0.00506506
Excessive hairiness	Skin_Sun_Exposed_Lower_leg	GCC2_LIMS1	2	108500000	110000000	0	0	1	AC010095.5	2_109265417_G_A_b37	109265417	rs61547788	G	A	0.9464	0.4254	0.1483	0.6167	0.5481	9.95754e-09	0.84988	0.897368	0.000411995	-9999	0.00142044	-5.73145	0.965707	14.1751	0.00338703	-3.56688	0.869161	0.00506506
Excessive hairiness	Skin_Sun_Exposed_Lower_leg	GCC2_LIMS1	2	108500000	110000000	0	0	1	AC010095.5	2_109261984_A_G_b37	109261984	rs62149924	A	G	0.9464	0.4254	0.1483	0.6167	0.5481	9.95754e-09	0.84988	0.897368	0.00042518	-9999	0.00142044	-5.73145	0.965707	14.1751	0.00338602	-3.55831	0.869195	0.00493276
Excessive hairiness	Skin_Sun_Exposed_Lower_leg	GCC2_LIMS1	2	108500000	110000000	0	0	1	AC010095.5	2_109210854_C_T_b37	109210854	rs1821867	C	T	0.9464	0.4254	0.1762	0.6138	0.545	8.60282e-09	0.852027	0.901895	0.000550264	-9999	0.00142123	-5.7562	0.965688	14.3123	0.00333168	-3.48748	0.871024	0.0045739
Excessive hairiness	Skin_Sun_Exposed_Lower_leg	GCC2_LIMS1	2	108500000	110000000	0	0	1	AC010095.5	2_109296564_C_T_b37	109296564	rs11123711	C	T	0.9464	0.4254	0.1483	0.6167	0.5481	7.97171e-09	0.850044	0.902756	0.000610636	-9999	0.00142151	-5.76906	0.965682	14.3839	0.0034101	-3.45857	0.868387	0.00447619
Excessive hairiness	Skin_Sun_Exposed_Lower_leg	GCC2_LIMS1	2	108500000	110000000	0	0	1	AC010095.5	2_109267629_T_G_b37	109267629	rs2438267	T	G	0.9464	0.4374	0.1626	0.621	0.5481	1.07399e-08	0.850292	0.895682	0.00047241	-9999	0.0014215	-5.71861	0.965682	14.1041	0.00341147	-3.52953	0.868341	0.00419609
Excessive hairiness	Skin_Sun_Exposed_Lower_leg	GCC2_LIMS1	2	108500000	110000000	0	0	1	AC010095.5	2_109276866_C_T_b37	109276866	rs58564286	C	T	0.9464	0.4254	0.1747	0.6167	0.5481	1.00215e-08	0.850622	0.897575	0.000529566	-9999	0.00142097	-5.73037	0.965694	14.1691	0.00332009	-3.4981	0.871415	0.00409698
Excessive hairiness	Skin_Sun_Exposed_Lower_leg	GCC2_LIMS1	2	108500000	110000000	0	0	1	AC010095.5	2_109309547_T_G_b37	109309547	rs10211361	T	G	0.9464	0.4274	0.1551	0.6138	0.5501	6.47673e-09	0.840302	0.903806	0.000881048	-9999	0.00142709	-5.80396	0.965552	14.5786	0.00341624	-3.35512	0.868182	0.00400313
Excessive hairiness	Skin_Sun_Exposed_Lower_leg	GCC2_LIMS1	2	108500000	110000000	0	0	1	AC010095.5	2_109308341_C_T_b37	109308341	rs10195379	C	T	0.9464	0.4254	0.1415	0.611	0.5491	7.12641e-09	0.841622	0.902281	0.000862246	-9999	0.00142523	-5.78792	0.965595	14.4889	0.00344871	-3.36129	0.867095	0.00371865
Excessive hairiness	Skin_Sun_Exposed_Lower_leg	GCC2_LIMS1	2	108500000	110000000	0	0	1	AC010095.5	2_109170731_A_G_b37	109170731	rs1469964	A	G	0.9534	0.4016	0.1921	0.6095	0.5481	8.7114e-09	0.854843	0.902093	0.00174153	-9999	0.00142043	-5.75408	0.965707	14.3006	0.00335013	-3.15565	0.870402	0.0017296
Excessive hairiness	Skin_Sun_Exposed_Lower_leg	GCC2_LIMS1	2	108500000	110000000	0	0	1	AC010095.5	2_109216161_G_T_b37	109216161	rs2438272	G	T	0.9028	0.4225	0.1483	0.598	0.5409	1.44911e-08	0.842205	0.885137	0.00104133	-9999	0.00140848	-5.66748	0.965986	13.8234	0.00359386	-3.30709	0.862272	0.00162027
Excessive hairiness	Skin_Sun_Exposed_Lower_leg	GCC2_LIMS1	2	108500000	110000000	0	0	1	AC010095.5	2_109195081_T_C_b37	109195081	rs12469666	T	C	0.9524	0.4334	0.2216	0.6268	0.5532	3.24646e-09	0.862543	0.925027	0.00668911	-9999	0.0014338	-5.91862	0.965395	15.2271	0.00356801	-2.72835	0.863127	0.00146284
Excessive hairiness	Skin_Sun_Exposed_Lower_leg	GCC2_LIMS1	2	108500000	110000000	0	0	1	AC010095.5	2_109309433_C_T_b37	109309433	rs10198849	C	T	0.9464	0.4274	0.1543	0.6138	0.5501	7.63666e-09	0.840632	0.900139	0.00283181	-9999	0.00142577	-5.77629	0.965583	14.424	0.00339377	-3.0069	0.868935	0.00131167
Excessive hairiness	Esophagus_Muscularis	GCC2_LIMS1	2	108500000	110000000	0	0	1	AC012487.2	2_109173930_T_C_b37	109173930	rs9308807	T	C	0.9633	0.4414	0.2776	0.634	0.5695	2.96673e-09	0.99484	0.962589	0.000527523	-9999	0.00160291	-5.93343	0.961471	15.2964	0.00560332	-3.50665	0.800617	0.0525815
Excessive hairiness	Esophagus_Muscularis	GCC2_LIMS1	2	108500000	110000000	0	0	1	AC012487.2	2_109208113_A_G_b37	109208113	rs2378138	A	G	0.9613	0.4414	0.2776	0.634	0.5695	3.07944e-09	0.997099	0.982331	0.000507662	-9999	0.00159075	-5.92731	0.961752	15.2628	0.0056165	-3.5173	0.800242	0.0523162
Excessive hairiness	Esophagus_Muscularis	GCC2_LIMS1	2	108500000	110000000	0	0	1	AC012487.2	2_109197936_T_C_b37	109197936	rs6736225	T	C	0.9633	0.4414	0.2776	0.634	0.5695	3.35502e-09	0.994196	0.94072	0.000470531	-9999	0.00160376	-5.91321	0.961452	15.1812	0.00559621	-3.53829	0.80082	0.0512721
Excessive hairiness	Esophagus_Muscularis	GCC2_LIMS1	2	108500000	110000000	0	0	1	AC012487.2	2_109174615_C_T_b37	109174615	rs6542772	C	T	0.9623	0.4414	0.2776	0.634	0.5695	2.1646e-09	1	1	0.000811997	-9999	0.00159415	-5.98495	0.961674	15.5926	0.00563196	-3.38516	0.799802	0.050438
Excessive hairiness	Esophagus_Muscularis	GCC2_LIMS1	2	108500000	110000000	0	0	1	AC012487.2	2_109215751_G_A_b37	109215751	rs12476399	G	A	0.9613	0.4414	0.2776	0.634	0.5695	3.34876e-09	0.996456	0.978129	0.000525152	-9999	0.00158934	-5.91352	0.961785	15.1844	0.0055435	-3.5079	0.802325	0.0474706
Excessive hairiness	Esophagus_Muscularis	GCC2_LIMS1	2	108500000	110000000	0	0	1	AC012487.2	2_109193017_T_C_b37	109193017	rs10193908	T	C	0.9633	0.4423	0.3018	0.634	0.5695	3.35502e-09	0.994196	0.94072	0.0005665	-9999	0.00160376	-5.91321	0.961452	15.1812	0.00547064	-3.4868	0.804415	0.0449273
Excessive hairiness	Esophagus_Muscularis	GCC2_LIMS1	2	108500000	110000000	0	0	1	AC012487.2	2_109219539_A_G_b37	109219539	rs13411824	A	G	0.9613	0.4414	0.2776	0.634	0.5695	3.89355e-09	0.996135	0.970574	0.000479681	-9999	0.00158849	-5.88865	0.961805	15.0434	0.00559381	-3.53298	0.800888	0.044016
Excessive hairiness	Esophagus_Muscularis	GCC2_LIMS1	2	108500000	110000000	0	0	1	AC012487.2	2_109181412_GCCCTAGCTCTTTAAGAGAAAC_G_b37	109181412	rs149312375	GCCCTAGCTCTTTAAGAGAAAC	G	0.9296	0.4384	0.2761	0.621	0.5573	3.90312e-09	0.992261	0.928471	0.000495962	-9999	0.00159895	-5.88825	0.961563	15.04	0.00559736	-3.52376	0.800787	0.0427253
Excessive hairiness	Esophagus_Muscularis	GCC2_LIMS1	2	108500000	110000000	0	0	1	AC012487.2	2_109285103_G_A_b37	109285103	rs7597586	G	A	0.9613	0.4414	0.2769	0.6311	0.5726	6.68993e-09	0.993881	0.837413	0.000470531	-9999	0.00158709	-5.79853	0.961837	14.5369	0.00559621	-3.53829	0.80082	0.0269215
Excessive hairiness	Esophagus_Muscularis	GCC2_LIMS1	2	108500000	110000000	0	0	1	AC012487.2	2_109175742_G_T_b37	109175742	rs7581929	G	T	0.9524	0.4334	0.2209	0.6268	0.5532	3.05445e-09	0.862873	0.925977	0.00134739	-9999	0.00143406	-5.92865	0.965389	15.2844	0.00576524	-3.23791	0.796031	0.024831
Excessive hairiness	Esophagus_Muscularis	GCC2_LIMS1	2	108500000	110000000	0	0	1	AC012487.2	2_109199704_A_G_b37	109199704	rs57336888	A	G	0.9524	0.4344	0.2216	0.6268	0.5532	3.24646e-09	0.862543	0.925027	0.00132072	-9999	0.0014338	-5.91862	0.965395	15.2271	0.00576246	-3.24383	0.796109	0.0238144
Excessive hairiness	Esophagus_Muscularis	GCC2_LIMS1	2	108500000	110000000	0	0	1	AC012487.2	2_109188156_A_G_b37	109188156	rs10188434	A	G	0.9514	0.4334	0.2216	0.6268	0.5532	3.24646e-09	0.862543	0.925027	0.00132816	-9999	0.0014338	-5.91862	0.965395	15.2271	0.00576423	-3.24216	0.796059	0.0237088
Excessive hairiness	Esophagus_Muscularis	GCC2_LIMS1	2	108500000	110000000	0	0	1	AC012487.2	2_109178453_T_C_b37	109178453	rs10209071	T	C	0.9524	0.4344	0.2209	0.6268	0.5532	3.22055e-09	0.863126	0.925351	0.00134848	-9999	0.0014338	-5.91994	0.965395	15.2346	0.00576189	-3.23767	0.796125	0.0236172
Excessive hairiness	Esophagus_Muscularis	GCC2_LIMS1	2	108500000	110000000	0	0	1	AC012487.2	2_109247389_G_A_b37	109247389	rs6738629	G	A	0.9633	0.4414	0.2753	0.634	0.5695	8.83446e-09	0.989362	0.823296	0.000470531	-9999	0.00159555	-5.75171	0.961641	14.2762	0.00559621	-3.53829	0.80082	0.0207425
Excessive hairiness	Esophagus_Muscularis	GCC2_LIMS1	2	108500000	110000000	0	0	1	AC012487.2	2_109163721_T_C_b37	109163721	rs10194708	T	C	0.9623	0.4095	0.2489	0.6167	0.5644	3.22207e-09	0.985021	0.965742	0.00168202	-9999	0.00157216	-5.91986	0.962182	15.2223	0.00585869	-3.17172	0.793408	0.0195763
Excessive hairiness	Esophagus_Muscularis	GCC2_LIMS1	2	108500000	110000000	0	0	1	AC012487.2	2_109171882_C_T_b37	109171882	rs6737333	C	T	0.9623	0.4095	0.2489	0.6167	0.5644	3.22207e-09	0.985021	0.965742	0.00168202	-9999	0.00157216	-5.91986	0.962182	15.2223	0.00585869	-3.17172	0.793408	0.0195763
Excessive hairiness	Esophagus_Muscularis	GCC2_LIMS1	2	108500000	110000000	0	0	1	AC012487.2	2_109301841_G_A_b37	109301841	rs930038	G	A	0.9633	0.4414	0.2821	0.634	0.5726	7.75881e-09	0.988717	0.848452	0.000636644	-9999	0.00159725	-5.77362	0.961602	14.3975	0.00564605	-3.4541	0.799402	0.0184083
Excessive hairiness	Esophagus_Muscularis	GCC2_LIMS1	2	108500000	110000000	0	0	1	AC012487.2	2_109251048_G_C_b37	109251048	rs2053261	G	C	0.9524	0.4334	0.2201	0.6268	0.5573	4.31099e-09	0.856768	0.917917	0.00132816	-9999	0.00142951	-5.8718	0.965495	14.9608	0.00576423	-3.24216	0.796059	0.0181672
Excessive hairiness	Esophagus_Muscularis	GCC2_LIMS1	2	108500000	110000000	0	0	1	AC012487.2	2_109260144_GA_G_b37	109260144	rs57933919	GA	G	0.9524	0.4354	0.2201	0.6268	0.5573	4.31099e-09	0.856768	0.917917	0.00132816	-9999	0.00142951	-5.8718	0.965495	14.9608	0.00576423	-3.24216	0.796059	0.0181672
Excessive hairiness	Esophagus_Muscularis	GCC2_LIMS1	2	108500000	110000000	0	0	1	AC012487.2	2_109252241_TC_T_b37	109252241	rs5833297	TC	T	0.9524	0.4334	0.2209	0.6268	0.5562	4.85804e-09	0.857269	0.915797	0.00132816	-9999	0.00142951	-5.85196	0.965495	14.8486	0.00576423	-3.24216	0.796059	0.0162383
Excessive hairiness	Esophagus_Muscularis	GCC2_LIMS1	2	108500000	110000000	0	0	1	AC012487.2	2_109262598_G_A_b37	109262598	rs12467880	G	A	0.9524	0.4334	0.2201	0.6268	0.5562	4.85804e-09	0.857269	0.915797	0.00132816	-9999	0.00142951	-5.85196	0.965495	14.8486	0.00576423	-3.24216	0.796059	0.0162383
Excessive hairiness	Esophagus_Muscularis	GCC2_LIMS1	2	108500000	110000000	0	0	1	AC012487.2	2_109280327_G_C_b37	109280327	rs6750452	G	C	0.9524	0.4334	0.2201	0.6268	0.5562	4.85804e-09	0.857269	0.915797	0.00140923	-9999	0.00142951	-5.85196	0.965495	14.8486	0.00576508	-3.22462	0.796035	0.0155202
Excessive hairiness	Esophagus_Muscularis	GCC2_LIMS1	2	108500000	110000000	0	0	1	AC012487.2	2_109205624_A_G_b37	109205624	rs6760160	A	G	0.9524	0.4334	0.2209	0.6268	0.5542	3.67023e-09	0.86128	0.922407	0.00202446	-9999	0.00143138	-5.89841	0.965452	15.1119	0.00589182	-3.11558	0.792482	0.0152062
Excessive hairiness	Esophagus_Muscularis	GCC2_LIMS1	2	108500000	110000000	0	0	1	AC012487.2	2_109249886_T_C_b37	109249886	rs10164699	T	C	0.9524	0.4334	0.2201	0.6268	0.5562	4.31099e-09	0.856768	0.917917	0.00178358	-9999	0.00142951	-5.8718	0.965495	14.9608	0.0058038	-3.15404	0.794946	0.0144753
Excessive hairiness	Esophagus_Muscularis	GCC2_LIMS1	2	108500000	110000000	0	0	1	AC012487.2	2_109170054_T_C_b37	109170054	rs6747243	T	C	0.9633	0.4095	0.2489	0.6167	0.5644	4.37253e-09	0.979842	0.944832	0.00175636	-9999	0.00158088	-5.86945	0.961981	14.9355	0.00586647	-3.15869	0.79319	0.0142144
Excessive hairiness	Esophagus_Muscularis	GCC2_LIMS1	2	108500000	110000000	0	0	1	AC012487.2	2_109240242_C_T_b37	109240242	rs8179686	C	T	0.9613	0.4414	0.2209	0.6311	0.5695	7.98632e-09	0.992933	0.934565	0.000998122	-9999	0.00158398	-5.76875	0.961909	14.3715	0.00568151	-3.32578	0.798396	0.0126297
Excessive hairiness	Esophagus_Muscularis	GCC2_LIMS1	2	108500000	110000000	0	0	1	AC012487.2	2_109239010_T_C_b37	109239010	rs11897612	T	C	0.9524	0.4334	0.2209	0.6268	0.5532	5.02025e-09	0.857509	0.915483	0.0017677	-9999	0.00142764	-5.8465	0.965539	14.8178	0.00585011	-3.15675	0.793648	0.0125905
Excessive hairiness	Esophagus_Muscularis	GCC2_LIMS1	2	108500000	110000000	0	0	1	AC012487.2	2_109195081_T_C_b37	109195081	rs12469666	T	C	0.9524	0.4334	0.2216	0.6268	0.5532	3.24646e-09	0.862543	0.925027	0.00306569	-9999	0.0014338	-5.91862	0.965395	15.2271	0.00595745	-2.98683	0.790654	0.0124506
Excessive hairiness	Esophagus_Muscularis	GCC2_LIMS1	2	108500000	110000000	0	0	1	AC012487.2	2_109243957_T_A_b37	109243957	rs10209570	T	A	0.9524	0.4344	0.2201	0.6268	0.5532	6.63166e-09	0.857349	0.909587	0.00137312	-9999	0.00142844	-5.8	0.96552	14.5563	0.00578158	-3.23232	0.795571	0.0118035
Excessive hairiness	Esophagus_Muscularis	GCC2_LIMS1	2	108500000	110000000	0	0	1	AC012487.2	2_109153697_G_A_b37	109153697	rs1347707	G	A	0.9623	0.4095	0.1921	0.6138	0.5644	3.30803e-09	0.983764	0.960422	0.00316381	-9999	0.0015716	-5.91553	0.962195	15.1976	0.00602615	-2.97688	0.78875	0.0117631
Excessive hairiness	Esophagus_Muscularis	GCC2_LIMS1	2	108500000	110000000	0	0	1	AC012487.2	2_109154695_C_T_b37	109154695	rs13419773	C	T	0.9623	0.4095	0.1921	0.6153	0.5644	3.30803e-09	0.983764	0.960422	0.00316381	-9999	0.0015716	-5.91553	0.962195	15.1976	0.00602615	-2.97688	0.78875	0.0117631
Excessive hairiness	Esophagus_Muscularis	GCC2_LIMS1	2	108500000	110000000	0	0	1	AC012487.2	2_109251819_A_G_b37	109251819	rs4676204	A	G	0.9524	0.4334	0.2201	0.6268	0.5562	4.31099e-09	0.856768	0.917917	0.00254726	-9999	0.00142951	-5.8718	0.965495	14.9608	0.00594952	-3.04483	0.790875	0.0109608
Excessive hairiness	Esophagus_Muscularis	GCC2_LIMS1	2	108500000	110000000	0	0	1	AC012487.2	2_109296210_C_CAAAATA_b37	109296210	rs112109673	C	CAAAATA	0.9464	0.4245	0.1762	0.6182	0.5481	8.06009e-09	0.850787	0.902749	0.0018781	-9999	0.00142177	-5.7672	0.965676	14.3735	0.00589589	-3.1384	0.792368	0.00768718
Excessive hairiness	Esophagus_Muscularis	GCC2_LIMS1	2	108500000	110000000	0	0	1	AC012487.2	2_109210854_C_T_b37	109210854	rs1821867	C	T	0.9464	0.4254	0.1762	0.6138	0.545	8.60282e-09	0.852027	0.901895	0.00175737	-9999	0.00142123	-5.7562	0.965688	14.3123	0.00596727	-3.15851	0.790381	0.00756417
Excessive hairiness	Esophagus_Muscularis	GCC2_LIMS1	2	108500000	110000000	0	0	1	AC012487.2	2_109216161_G_T_b37	109216161	rs2438272	G	T	0.9028	0.4225	0.1483	0.598	0.5409	1.44911e-08	0.842205	0.885137	0.000859883	-9999	0.00140848	-5.66748	0.965986	13.8234	0.00659419	-3.36875	0.77335	0.00753247
Excessive hairiness	Esophagus_Muscularis	GCC2_LIMS1	2	108500000	110000000	0	0	1	AC012487.2	2_109301115_T_TA_b37	109301115	rs34175526	T	TA	0.9524	0.4334	0.2254	0.6268	0.5562	5.73133e-09	0.856779	0.912342	0.00306225	-9999	0.00143005	-5.82441	0.965483	14.6933	0.00589339	-2.98718	0.792438	0.00733368
Excessive hairiness	Esophagus_Muscularis	GCC2_LIMS1	2	108500000	110000000	0	0	1	AC012487.2	2_109308341_C_T_b37	109308341	rs10195379	C	T	0.9464	0.4254	0.1415	0.611	0.5491	7.12641e-09	0.841622	0.902281	0.00254463	-9999	0.00142523	-5.78792	0.965595	14.4889	0.00620939	-3.04515	0.783716	0.0067318
Excessive hairiness	Esophagus_Muscularis	GCC2_LIMS1	2	108500000	110000000	0	0	1	AC012487.2	2_109294588_A_T_b37	109294588	rs7585366	A	T	0.9464	0.4254	0.1483	0.6167	0.5481	7.97171e-09	0.850044	0.902756	0.00222334	-9999	0.00142151	-5.76906	0.965682	14.3839	0.00621899	-3.08686	0.783454	0.00669503
Excessive hairiness	Esophagus_Muscularis	GCC2_LIMS1	2	108500000	110000000	0	0	1	AC012487.2	2_109193507_A_G_b37	109193507	rs10205370	A	G	0.9464	0.4254	0.1498	0.6167	0.546	5.956e-09	0.853517	0.910276	0.00376813	-9999	0.00142417	-5.81799	0.96562	14.6575	0.00606963	-2.92117	0.78755	0.00600715
Excessive hairiness	Esophagus_Muscularis	GCC2_LIMS1	2	108500000	110000000	0	0	1	AC012487.2	2_109296564_C_T_b37	109296564	rs11123711	C	T	0.9464	0.4254	0.1483	0.6167	0.5481	7.97171e-09	0.850044	0.902756	0.00266378	-9999	0.00142151	-5.76906	0.965682	14.3839	0.00609705	-3.03091	0.786794	0.00589928
Excessive hairiness	Esophagus_Muscularis	GCC2_LIMS1	2	108500000	110000000	0	0	1	AC012487.2	2_109195412_T_A_b37	109195412	rs12469775	T	A	0.9464	0.4254	0.149	0.6167	0.545	6.57916e-09	0.85302	0.907846	0.00376813	-9999	0.00142391	-5.80133	0.965626	14.564	0.00606963	-2.92117	0.78755	0.00547122
Excessive hairiness	Esophagus_Muscularis	GCC2_LIMS1	2	108500000	110000000	0	0	1	AC012487.2	2_109276866_C_T_b37	109276866	rs58564286	C	T	0.9464	0.4254	0.1747	0.6167	0.5481	1.00215e-08	0.850622	0.897575	0.00228588	-9999	0.00142097	-5.73037	0.965694	14.1691	0.00586146	-3.07834	0.79333	0.00541635
Excessive hairiness	Esophagus_Muscularis	GCC2_LIMS1	2	108500000	110000000	0	0	1	AC012487.2	2_109194066_C_T_b37	109194066	rs7559347	C	T	0.9464	0.4254	0.149	0.6167	0.545	6.84356e-09	0.853268	0.907212	0.00376813	-9999	0.00142391	-5.79472	0.965626	14.527	0.00606963	-2.92117	0.78755	0.00527247
Excessive hairiness	Esophagus_Muscularis	GCC2_LIMS1	2	108500000	110000000	0	0	1	AC012487.2	2_109197247_C_T_b37	109197247	rs1866187	C	T	0.9464	0.4254	0.149	0.6167	0.545	7.07641e-09	0.852523	0.906153	0.00376813	-9999	0.00142337	-5.7891	0.965638	14.4956	0.00606963	-2.92117	0.78755	0.00510952
Excessive hairiness	Esophagus_Muscularis	GCC2_LIMS1	2	108500000	110000000	0	0	1	AC012487.2	2_109203105_G_T_b37	109203105	rs3806527	G	T	0.9464	0.4254	0.149	0.6167	0.545	7.35034e-09	0.85178	0.905248	0.00376813	-9999	0.00142123	-5.78272	0.965688	14.4601	0.00606963	-2.92117	0.78755	0.00493103
Excessive hairiness	Esophagus_Muscularis	GCC2_LIMS1	2	108500000	110000000	0	0	1	AC012487.2	2_109204334_G_C_b37	109204334	rs12469750	G	C	0.9464	0.4254	0.149	0.6167	0.545	7.35034e-09	0.85178	0.905248	0.00376813	-9999	0.00142123	-5.78272	0.965688	14.4601	0.00606963	-2.92117	0.78755	0.00493103
Excessive hairiness	Esophagus_Muscularis	GCC2_LIMS1	2	108500000	110000000	0	0	1	AC012487.2	2_109218582_T_C_b37	109218582	rs13396405	T	C	0.9464	0.4254	0.149	0.6167	0.545	7.70437e-09	0.850789	0.903673	0.00360907	-9999	0.00142124	-5.7748	0.965688	14.4159	0.00606268	-2.93499	0.787741	0.00487258
Excessive hairiness	Esophagus_Muscularis	GCC2_LIMS1	2	108500000	110000000	0	0	1	AC012487.2	2_109233079_C_T_b37	109233079	rs6744135	C	T	0.9464	0.4254	0.149	0.6167	0.5491	7.70437e-09	0.850789	0.903673	0.00365359	-9999	0.00142124	-5.7748	0.965688	14.4159	0.00607569	-2.93107	0.787383	0.00482521
Excessive hairiness	Esophagus_Muscularis	GCC2_LIMS1	2	108500000	110000000	0	0	1	AC012487.2	2_109230389_A_G_b37	109230389	rs6760957	A	G	0.9464	0.4254	0.149	0.6167	0.5491	7.70437e-09	0.850789	0.903673	0.00376813	-9999	0.00142124	-5.7748	0.965688	14.4159	0.00606963	-2.92117	0.78755	0.00471795
Excessive hairiness	Esophagus_Muscularis	GCC2_LIMS1	2	108500000	110000000	0	0	1	AC012487.2	2_109231555_TTGG_T_b37	109231555	rs67034956	TTGG	T	0.9464	0.4254	0.1498	0.6167	0.546	7.70437e-09	0.850789	0.903673	0.00376813	-9999	0.00142124	-5.7748	0.965688	14.4159	0.00606963	-2.92117	0.78755	0.00471795
Excessive hairiness	Esophagus_Muscularis	GCC2_LIMS1	2	108500000	110000000	0	0	1	AC012487.2	2_109218417_GTTCTA_G_b37	109218417	rs144943547	GTTCTA	G	0.9464	0.4254	0.149	0.6167	0.545	7.70437e-09	0.850789	0.903673	0.00382246	-9999	0.00142124	-5.7748	0.965688	14.4159	0.00607745	-2.91657	0.787334	0.00466641
Excessive hairiness	Esophagus_Muscularis	GCC2_LIMS1	2	108500000	110000000	0	0	1	AC012487.2	2_109240353_C_T_b37	109240353	rs8179687	C	T	0.9464	0.4254	0.149	0.6167	0.545	8.26634e-09	0.850295	0.90209	0.00376813	-9999	0.00141991	-5.76294	0.965719	14.3499	0.00606963	-2.92117	0.78755	0.00441643
Excessive hairiness	Esophagus_Muscularis	GCC2_LIMS1	2	108500000	110000000	0	0	1	AC012487.2	2_109269466_G_T_b37	109269466	rs4012003	G	T	0.9464	0.4274	0.1483	0.6153	0.5481	8.44646e-09	0.850128	0.901483	0.00376813	-9999	0.00142177	-5.7593	0.965676	14.3295	0.00606963	-2.92117	0.78755	0.00432756
Excessive hairiness	Esophagus_Muscularis	GCC2_LIMS1	2	108500000	110000000	0	0	1	AC012487.2	2_109207749_T_G_b37	109207749	rs12622759	T	G	0.9464	0.4254	0.149	0.6167	0.545	8.54554e-09	0.851532	0.9017	0.00376813	-9999	0.0014207	-5.75733	0.965701	14.3186	0.00606963	-2.92117	0.78755	0.00428065
Excessive hairiness	Esophagus_Muscularis	GCC2_LIMS1	2	108500000	110000000	0	0	1	AC012487.2	2_109215670_T_C_b37	109215670	rs12464522	T	C	0.9464	0.4264	0.149	0.6167	0.545	8.54554e-09	0.851532	0.9017	0.00408214	-9999	0.0014207	-5.75733	0.965701	14.3186	0.00601641	-2.89537	0.789019	0.0040459
Excessive hairiness	Esophagus_Muscularis	GCC2_LIMS1	2	108500000	110000000	0	0	1	AC012487.2	2_109263322_C_T_b37	109263322	rs7574800	C	T	0.9464	0.4254	0.1483	0.6167	0.5491	9.21032e-09	0.850375	0.899402	0.00376813	-9999	0.00142177	-5.74466	0.965676	14.2483	0.00606963	-2.92117	0.78755	0.00398974
Excessive hairiness	Esophagus_Muscularis	GCC2_LIMS1	2	108500000	110000000	0	0	1	AC012487.2	2_109170731_A_G_b37	109170731	rs1469964	A	G	0.9534	0.4016	0.1921	0.6095	0.5481	8.7114e-09	0.854843	0.902093	0.00408255	-9999	0.00142043	-5.75408	0.965707	14.3006	0.00613739	-2.89535	0.785686	0.00394908
Excessive hairiness	Esophagus_Muscularis	GCC2_LIMS1	2	108500000	110000000	0	0	1	AC012487.2	2_109246363_T_C_b37	109246363	rs4676203	T	C	0.9464	0.4254	0.1483	0.6167	0.545	9.44418e-09	0.850211	0.898798	0.00392528	-9999	0.00141991	-5.74042	0.965719	14.2248	0.00607439	-2.90803	0.787418	0.00378049
Excessive hairiness	Esophagus_Muscularis	GCC2_LIMS1	2	108500000	110000000	0	0	1	AC012487.2	2_109201345_C_T_b37	109201345	rs56711588	C	T	0.9464	0.4254	0.298	0.621	0.545	7.35034e-09	0.851449	0.905248	0.00549175	-9999	0.00142123	-5.78272	0.965688	14.4601	0.00588542	-2.7982	0.79266	0.00376757
Excessive hairiness	Esophagus_Muscularis	GCC2_LIMS1	2	108500000	110000000	0	0	1	AC012487.2	2_109259688_G_A_b37	109259688	rs12464601	G	A	0.9464	0.4254	0.1513	0.6167	0.5481	9.95754e-09	0.84988	0.897368	0.00376813	-9999	0.00142044	-5.73145	0.965707	14.1751	0.00606963	-2.92117	0.78755	0.00370825
Excessive hairiness	Esophagus_Muscularis	GCC2_LIMS1	2	108500000	110000000	0	0	1	AC012487.2	2_109260147_G_A_b37	109260147	rs59946778	G	A	0.9464	0.4254	0.1475	0.6167	0.5481	9.95754e-09	0.84988	0.897368	0.00376813	-9999	0.00142044	-5.73145	0.965707	14.1751	0.00606963	-2.92117	0.78755	0.00370825
Excessive hairiness	Esophagus_Muscularis	GCC2_LIMS1	2	108500000	110000000	0	0	1	AC012487.2	2_109260259_C_T_b37	109260259	rs10170690	C	T	0.9464	0.4254	0.1483	0.6167	0.5481	9.95754e-09	0.84988	0.897368	0.00376813	-9999	0.00142044	-5.73145	0.965707	14.1751	0.00606963	-2.92117	0.78755	0.00370825
Excessive hairiness	Esophagus_Muscularis	GCC2_LIMS1	2	108500000	110000000	0	0	1	AC012487.2	2_109261984_A_G_b37	109261984	rs62149924	A	G	0.9464	0.4254	0.1483	0.6167	0.5481	9.95754e-09	0.84988	0.897368	0.00376813	-9999	0.00142044	-5.73145	0.965707	14.1751	0.00606963	-2.92117	0.78755	0.00370825
Excessive hairiness	Esophagus_Muscularis	GCC2_LIMS1	2	108500000	110000000	0	0	1	AC012487.2	2_109265417_G_A_b37	109265417	rs61547788	G	A	0.9464	0.4254	0.1483	0.6167	0.5481	9.95754e-09	0.84988	0.897368	0.00376813	-9999	0.00142044	-5.73145	0.965707	14.1751	0.00606963	-2.92117	0.78755	0.00370825
Excessive hairiness	Esophagus_Muscularis	GCC2_LIMS1	2	108500000	110000000	0	0	1	AC012487.2	2_109315755_G_A_b37	109315755	rs4676040	G	A	0.9474	0.4274	0.1619	0.6225	0.5501	6.89126e-09	0.816995	0.893079	0.00624472	-9999	0.00145362	-5.79355	0.964934	14.5189	0.00592663	-2.75528	0.791511	0.00362967
Excessive hairiness	Esophagus_Muscularis	GCC2_LIMS1	2	108500000	110000000	0	0	1	AC012487.2	2_109296930_T_C_b37	109296930	rs58889267	T	C	0.9633	0.4414	0.2814	0.634	0.5726	9.04753e-09	0.988396	0.815077	0.00448041	-9999	0.0015964	-5.74768	0.961622	14.2539	0.00583684	-2.86516	0.794019	0.00357082
Excessive hairiness	Esophagus_Muscularis	GCC2_LIMS1	2	108500000	110000000	0	0	1	AC012487.2	2_109267629_T_G_b37	109267629	rs2438267	T	G	0.9464	0.4374	0.1626	0.621	0.5481	1.07399e-08	0.850292	0.895682	0.00376813	-9999	0.0014215	-5.71861	0.965682	14.1041	0.00606963	-2.92117	0.78755	0.00345396
Excessive hairiness	Esophagus_Muscularis	GCC2_LIMS1	2	108500000	110000000	0	0	1	AC012487.2	2_109309547_T_G_b37	109309547	rs10211361	T	G	0.9464	0.4274	0.1551	0.6138	0.5501	6.47673e-09	0.840302	0.903806	0.0126814	-9999	0.00142709	-5.80396	0.965552	14.5786	0.00610386	-2.50858	0.786607	0.00229595
Excessive hairiness	Esophagus_Muscularis	GCC2_LIMS1	2	108500000	110000000	0	0	1	AC012487.2	2_109309433_C_T_b37	109309433	rs10198849	C	T	0.9464	0.4274	0.1543	0.6138	0.5501	7.63666e-09	0.840632	0.900139	0.0156213	-9999	0.00142577	-5.77629	0.965583	14.424	0.00606095	-2.43236	0.787789	0.00169744
Excessive hairiness	Adipose_Subcutaneous	GCC2_LIMS1	2	108500000	110000000	1	1	1	AC012487.2	2_109195081_T_C_b37	109195081	rs12469666	T	C	0.9524	0.4334	0.2216	0.6268	0.5532	3.24646e-09	0.862543	0.925027	0.000801215	0.500406	0.0014338	-5.91862	0.965395	15.2271	0.00468097	-3.38492	0.827785	0.00116269
Excessive hairiness	Adipose_Subcutaneous	GCC2_LIMS1	2	108500000	110000000	1	1	1	AC012487.2	2_109174615_C_T_b37	109174615	rs6542772	C	T	0.9623	0.4414	0.2776	0.634	0.5695	2.1646e-09	1	1	0.00312467	0.517451	0.00159415	-5.98495	0.961674	15.5926	0.00440284	-2.97797	0.836343	0.000580993
Excessive hairiness	Adipose_Subcutaneous	GCC2_LIMS1	2	108500000	110000000	1	1	1	AC012487.2	2_109205624_A_G_b37	109205624	rs6760160	A	G	0.9524	0.4334	0.2209	0.6268	0.5542	3.67023e-09	0.86128	0.922407	0.00227817	0.500406	0.00143138	-5.89841	0.965452	15.1119	0.00441437	-3.07626	0.835985	0.00046051
Excessive hairiness	Adipose_Subcutaneous	GCC2_LIMS1	2	108500000	110000000	1	1	1	AC012487.2	2_109208113_A_G_b37	109208113	rs2378138	A	G	0.9613	0.4414	0.2776	0.634	0.5695	3.07944e-09	0.997099	0.982331	0.00283162	0.517451	0.00159075	-5.92731	0.961752	15.2628	0.00431683	-3.00888	0.839025	0.000453132
Excessive hairiness	Adipose_Subcutaneous	GCC2_LIMS1	2	108500000	110000000	1	1	1	AC012487.2	2_109175742_G_T_b37	109175742	rs7581929	G	T	0.9524	0.4334	0.2209	0.6268	0.5532	3.05445e-09	0.862873	0.925977	0.00291319	0.500406	0.00143406	-5.92865	0.965389	15.2844	0.0043279	-2.99999	0.838679	0.00045255
Excessive hairiness	Adipose_Subcutaneous	GCC2_LIMS1	2	108500000	110000000	1	1	1	AC012487.2	2_109188156_A_G_b37	109188156	rs10188434	A	G	0.9514	0.4334	0.2216	0.6268	0.5532	3.24646e-09	0.862543	0.925027	0.00291319	0.500406	0.0014338	-5.91862	0.965395	15.2271	0.0043279	-2.99999	0.838679	0.000427353
Excessive hairiness	Adipose_Subcutaneous	GCC2_LIMS1	2	108500000	110000000	1	1	1	AC012487.2	2_109178453_T_C_b37	109178453	rs10209071	T	C	0.9524	0.4344	0.2209	0.6268	0.5532	3.22055e-09	0.863126	0.925351	0.00301265	0.50263	0.0014338	-5.91994	0.965395	15.2346	0.00432802	-2.98946	0.838675	0.000419344
Excessive hairiness	Adipose_Subcutaneous	GCC2_LIMS1	2	108500000	110000000	1	1	1	AC012487.2	2_109215751_G_A_b37	109215751	rs12476399	G	A	0.9613	0.4414	0.2776	0.634	0.5695	3.34876e-09	0.996456	0.978129	0.00295179	0.517451	0.00158934	-5.91352	0.961785	15.1844	0.00423787	-2.99587	0.841503	0.000406842
Excessive hairiness	Adipose_Subcutaneous	GCC2_LIMS1	2	108500000	110000000	1	1	1	AC012487.2	2_109173930_T_C_b37	109173930	rs9308807	T	C	0.9633	0.4414	0.2776	0.634	0.5695	2.96673e-09	0.99484	0.962589	0.00356481	0.517451	0.00160291	-5.93343	0.961471	15.2964	0.00430022	-2.93621	0.839545	0.000391192
Excessive hairiness	Adipose_Subcutaneous	GCC2_LIMS1	2	108500000	110000000	1	1	1	AC012487.2	2_109251819_A_G_b37	109251819	rs4676204	A	G	0.9524	0.4334	0.2201	0.6268	0.5562	4.31099e-09	0.856768	0.917917	0.00257572	0.500406	0.00142951	-5.8718	0.965495	14.9608	0.00441166	-3.03838	0.836069	0.000359441
Excessive hairiness	Adipose_Subcutaneous	GCC2_LIMS1	2	108500000	110000000	1	1	1	AC012487.2	2_109193017_T_C_b37	109193017	rs10193908	T	C	0.9633	0.4423	0.3018	0.634	0.5695	3.35502e-09	0.994196	0.94072	0.00344372	0.513819	0.00160376	-5.91321	0.961452	15.1812	0.00428965	-2.9472	0.839877	0.000358354
Excessive hairiness	Adipose_Subcutaneous	GCC2_LIMS1	2	108500000	110000000	1	1	1	AC012487.2	2_109197936_T_C_b37	109197936	rs6736225	T	C	0.9633	0.4414	0.2776	0.634	0.5695	3.35502e-09	0.994196	0.94072	0.00369852	0.517451	0.00160376	-5.91321	0.961452	15.1812	0.00429828	-2.92445	0.839606	0.000338703
Excessive hairiness	Adipose_Subcutaneous	GCC2_LIMS1	2	108500000	110000000	1	1	1	AC012487.2	2_109251048_G_C_b37	109251048	rs2053261	G	C	0.9524	0.4334	0.2201	0.6268	0.5573	4.31099e-09	0.856768	0.917917	0.00291319	0.500406	0.00142951	-5.8718	0.965495	14.9608	0.0043279	-2.99999	0.838679	0.000327464
Excessive hairiness	Adipose_Subcutaneous	GCC2_LIMS1	2	108500000	110000000	1	1	1	AC012487.2	2_109260144_GA_G_b37	109260144	rs57933919	GA	G	0.9524	0.4354	0.2201	0.6268	0.5573	4.31099e-09	0.856768	0.917917	0.00291319	0.499019	0.00142951	-5.8718	0.965495	14.9608	0.0043279	-2.99999	0.838679	0.000327464
Excessive hairiness	Adipose_Subcutaneous	GCC2_LIMS1	2	108500000	110000000	1	1	1	AC012487.2	2_109249886_T_C_b37	109249886	rs10164699	T	C	0.9524	0.4334	0.2201	0.6268	0.5562	4.31099e-09	0.856768	0.917917	0.00312928	0.500406	0.00142951	-5.8718	0.965495	14.9608	0.00434363	-2.9775	0.838188	0.000309312
Excessive hairiness	Adipose_Subcutaneous	GCC2_LIMS1	2	108500000	110000000	1	1	1	AC012487.2	2_109252241_TC_T_b37	109252241	rs5833297	TC	T	0.9524	0.4334	0.2209	0.6268	0.5562	4.85804e-09	0.857269	0.915797	0.0028031	0.500406	0.00142951	-5.85196	0.965495	14.8486	0.00439375	-3.01205	0.836625	0.000300828
Excessive hairiness	Adipose_Subcutaneous	GCC2_LIMS1	2	108500000	110000000	1	1	1	AC012487.2	2_109181412_GCCCTAGCTCTTTAAGAGAAAC_G_b37	109181412	rs149312375	GCCCTAGCTCTTTAAGAGAAAC	G	0.9296	0.4384	0.2761	0.621	0.5573	3.90312e-09	0.992261	0.928471	0.00363025	0.503017	0.00159895	-5.88825	0.961563	15.04	0.00429973	-2.9304	0.839561	0.000298432
Excessive hairiness	Adipose_Subcutaneous	GCC2_LIMS1	2	108500000	110000000	1	1	1	AC012487.2	2_109280327_G_C_b37	109280327	rs6750452	G	C	0.9524	0.4334	0.2201	0.6268	0.5562	4.85804e-09	0.857269	0.915797	0.00285369	0.500406	0.00142951	-5.85196	0.965495	14.8486	0.0043291	-3.00646	0.838642	0.000297489
Excessive hairiness	Adipose_Subcutaneous	GCC2_LIMS1	2	108500000	110000000	1	1	1	AC012487.2	2_109219539_A_G_b37	109219539	rs13411824	A	G	0.9613	0.4414	0.2776	0.634	0.5695	3.89355e-09	0.996135	0.970574	0.00372267	0.517451	0.00158849	-5.88865	0.961805	15.0434	0.00429853	-2.92237	0.839598	0.000293594
Excessive hairiness	Adipose_Subcutaneous	GCC2_LIMS1	2	108500000	110000000	1	1	1	AC012487.2	2_109262598_G_A_b37	109262598	rs12467880	G	A	0.9524	0.4334	0.2201	0.6268	0.5562	4.85804e-09	0.857269	0.915797	0.00291319	0.500406	0.00142951	-5.85196	0.965495	14.8486	0.0043279	-2.99999	0.838679	0.000292696
Excessive hairiness	Adipose_Subcutaneous	GCC2_LIMS1	2	108500000	110000000	1	1	1	AC012487.2	2_109163721_T_C_b37	109163721	rs10194708	T	C	0.9623	0.4095	0.2489	0.6167	0.5644	3.22207e-09	0.985021	0.965742	0.00486483	0.458634	0.00157216	-5.91986	0.962182	15.2223	0.00431145	-2.83575	0.839194	0.000284673
Excessive hairiness	Adipose_Subcutaneous	GCC2_LIMS1	2	108500000	110000000	1	1	1	AC012487.2	2_109171882_C_T_b37	109171882	rs6737333	C	T	0.9623	0.4095	0.2489	0.6167	0.5644	3.22207e-09	0.985021	0.965742	0.00486483	0.458634	0.00157216	-5.91986	0.962182	15.2223	0.00431145	-2.83575	0.839194	0.000284673
Excessive hairiness	Adipose_Subcutaneous	GCC2_LIMS1	2	108500000	110000000	1	1	1	AC012487.2	2_109239010_T_C_b37	109239010	rs11897612	T	C	0.9524	0.4334	0.2209	0.6268	0.5532	5.02025e-09	0.857509	0.915483	0.00315358	0.500406	0.00142764	-5.8465	0.965539	14.8178	0.00436818	-2.97507	0.837422	0.000266204
Excessive hairiness	Adipose_Subcutaneous	GCC2_LIMS1	2	108500000	110000000	1	1	1	AC012487.2	2_109153697_G_A_b37	109153697	rs1347707	G	A	0.9623	0.4095	0.1921	0.6138	0.5644	3.30803e-09	0.983764	0.960422	0.00527911	0.458634	0.0015716	-5.91553	0.962195	15.1976	0.00432241	-2.80887	0.838851	0.000260543
Excessive hairiness	Adipose_Subcutaneous	GCC2_LIMS1	2	108500000	110000000	1	1	1	AC012487.2	2_109154695_C_T_b37	109154695	rs13419773	C	T	0.9623	0.4095	0.1921	0.6153	0.5644	3.30803e-09	0.983764	0.960422	0.00527911	0.458634	0.0015716	-5.91553	0.962195	15.1976	0.00432241	-2.80887	0.838851	0.000260543
Excessive hairiness	Adipose_Subcutaneous	GCC2_LIMS1	2	108500000	110000000	1	1	1	AC012487.2	2_109199704_A_G_b37	109199704	rs57336888	A	G	0.9524	0.4344	0.2216	0.6268	0.5532	3.24646e-09	0.862543	0.925027	0.00553388	0.496787	0.0014338	-5.91862	0.965395	15.2271	0.00439499	-2.79329	0.836587	0.000258197
Excessive hairiness	Adipose_Subcutaneous	GCC2_LIMS1	2	108500000	110000000	1	1	1	AC012487.2	2_109170054_T_C_b37	109170054	rs6747243	T	C	0.9633	0.4095	0.2489	0.6167	0.5644	4.37253e-09	0.979842	0.944832	0.00502248	0.458634	0.00158088	-5.86945	0.961981	14.9355	0.00431698	-2.82527	0.839021	0.000208414
Excessive hairiness	Adipose_Subcutaneous	GCC2_LIMS1	2	108500000	110000000	1	1	1	AC012487.2	2_109243957_T_A_b37	109243957	rs10209570	T	A	0.9524	0.4344	0.2201	0.6268	0.5532	6.63166e-09	0.857349	0.909587	0.00336017	0.506794	0.00142844	-5.8	0.96552	14.5563	0.00435122	-2.955	0.837951	0.000195115
Excessive hairiness	Adipose_Subcutaneous	GCC2_LIMS1	2	108500000	110000000	1	1	1	AC012487.2	2_109285103_G_A_b37	109285103	rs7597586	G	A	0.9613	0.4414	0.2769	0.6311	0.5726	6.68993e-09	0.993881	0.837413	0.00369852	0.517451	0.00158709	-5.79853	0.961837	14.5369	0.00429828	-2.92445	0.839606	0.000177843
Excessive hairiness	Adipose_Subcutaneous	GCC2_LIMS1	2	108500000	110000000	1	1	1	AC012487.2	2_109301115_T_TA_b37	109301115	rs34175526	T	TA	0.9524	0.4334	0.2254	0.6268	0.5562	5.73133e-09	0.856779	0.912342	0.0053634	0.500406	0.00143005	-5.82441	0.965483	14.6933	0.00436423	-2.80364	0.837545	0.000155244
Excessive hairiness	Adipose_Subcutaneous	GCC2_LIMS1	2	108500000	110000000	1	1	1	AC012487.2	2_109240242_C_T_b37	109240242	rs8179686	C	T	0.9613	0.4414	0.2209	0.6311	0.5695	7.98632e-09	0.992933	0.934565	0.00405603	0.517451	0.00158398	-5.76875	0.961909	14.3715	0.00430138	-2.89483	0.839509	0.000140191
Excessive hairiness	Adipose_Subcutaneous	GCC2_LIMS1	2	108500000	110000000	1	1	1	AC012487.2	2_109170731_A_G_b37	109170731	rs1469964	A	G	0.9534	0.4016	0.1921	0.6095	0.5481	8.7114e-09	0.854843	0.902093	0.00378631	0.440458	0.00142043	-5.75408	0.965707	14.3006	0.00435879	-2.91695	0.837715	0.000137548
Excessive hairiness	Adipose_Subcutaneous	GCC2_LIMS1	2	108500000	110000000	1	1	1	AC012487.2	2_109247389_G_A_b37	109247389	rs6738629	G	A	0.9633	0.4414	0.2753	0.634	0.5695	8.83446e-09	0.989362	0.823296	0.00369852	0.517451	0.00159555	-5.75171	0.961641	14.2762	0.00429828	-2.92445	0.839606	0.000137025
Excessive hairiness	Adipose_Subcutaneous	GCC2_LIMS1	2	108500000	110000000	1	1	1	AC012487.2	2_109308341_C_T_b37	109308341	rs10195379	C	T	0.9464	0.4254	0.1415	0.611	0.5491	7.12641e-09	0.841622	0.902281	0.00731277	0.476496	0.00142523	-5.78792	0.965595	14.4889	0.00459092	-2.69965	0.830537	9.91439e-05
Excessive hairiness	Adipose_Subcutaneous	GCC2_LIMS1	2	108500000	110000000	1	1	1	AC012487.2	2_109296930_T_C_b37	109296930	rs58889267	T	C	0.9633	0.4414	0.2814	0.634	0.5726	9.04753e-09	0.988396	0.815077	0.00645048	0.517451	0.0015964	-5.74768	0.961622	14.2539	0.00439177	-2.7421	0.836687	8.66667e-05
Excessive hairiness	Adipose_Subcutaneous	GCC2_LIMS1	2	108500000	110000000	1	1	1	AC012487.2	2_109193507_A_G_b37	109193507	rs10205370	A	G	0.9464	0.4254	0.1498	0.6167	0.546	5.956e-09	0.853517	0.910276	0.0124803	0.476496	0.00142417	-5.81799	0.96562	14.6575	0.0044947	-2.51257	0.833497	7.83149e-05
Excessive hairiness	Adipose_Subcutaneous	GCC2_LIMS1	2	108500000	110000000	1	1	1	AC012487.2	2_109210854_C_T_b37	109210854	rs1821867	C	T	0.9464	0.4254	0.1762	0.6138	0.545	8.60282e-09	0.852027	0.901895	0.00876888	0.476496	0.00142123	-5.7562	0.965688	14.3123	0.00443806	-2.63724	0.835249	7.25278e-05
Excessive hairiness	Adipose_Subcutaneous	GCC2_LIMS1	2	108500000	110000000	1	1	1	AC012487.2	2_109195412_T_A_b37	109195412	rs12469775	T	A	0.9464	0.4254	0.149	0.6167	0.545	6.57916e-09	0.85302	0.907846	0.0124803	0.476496	0.00142391	-5.80133	0.965626	14.564	0.0044947	-2.51257	0.833497	7.13281e-05
Excessive hairiness	Adipose_Subcutaneous	GCC2_LIMS1	2	108500000	110000000	1	1	1	AC012487.2	2_109301841_G_A_b37	109301841	rs930038	G	A	0.9633	0.4414	0.2821	0.634	0.5726	7.75881e-09	0.988717	0.848452	0.010509	0.517451	0.00159725	-5.77362	0.961602	14.3975	0.00436423	-2.57389	0.837545	6.884e-05
Excessive hairiness	Adipose_Subcutaneous	GCC2_LIMS1	2	108500000	110000000	1	1	1	AC012487.2	2_109194066_C_T_b37	109194066	rs7559347	C	T	0.9464	0.4254	0.149	0.6167	0.545	6.84356e-09	0.853268	0.907212	0.0124803	0.476496	0.00142391	-5.79472	0.965626	14.527	0.0044947	-2.51257	0.833497	6.8737e-05
Excessive hairiness	Adipose_Subcutaneous	GCC2_LIMS1	2	108500000	110000000	1	1	1	AC012487.2	2_109197247_C_T_b37	109197247	rs1866187	C	T	0.9464	0.4254	0.149	0.6167	0.545	7.07641e-09	0.852523	0.906153	0.0124803	0.476496	0.00142337	-5.7891	0.965638	14.4956	0.0044947	-2.51257	0.833497	6.66125e-05
Excessive hairiness	Adipose_Subcutaneous	GCC2_LIMS1	2	108500000	110000000	1	1	1	AC012487.2	2_109203105_G_T_b37	109203105	rs3806527	G	T	0.9464	0.4254	0.149	0.6167	0.545	7.35034e-09	0.85178	0.905248	0.0124803	0.476496	0.00142123	-5.78272	0.965688	14.4601	0.0044947	-2.51257	0.833497	6.42857e-05
Excessive hairiness	Adipose_Subcutaneous	GCC2_LIMS1	2	108500000	110000000	1	1	1	AC012487.2	2_109204334_G_C_b37	109204334	rs12469750	G	C	0.9464	0.4254	0.149	0.6167	0.545	7.35034e-09	0.85178	0.905248	0.0124803	0.476496	0.00142123	-5.78272	0.965688	14.4601	0.0044947	-2.51257	0.833497	6.42857e-05
Excessive hairiness	Adipose_Subcutaneous	GCC2_LIMS1	2	108500000	110000000	1	1	1	AC012487.2	2_109218582_T_C_b37	109218582	rs13396405	T	C	0.9464	0.4254	0.149	0.6167	0.545	7.70437e-09	0.850789	0.903673	0.0120013	0.476496	0.00142124	-5.7748	0.965688	14.4159	0.00449506	-2.52662	0.833486	6.33499e-05
Excessive hairiness	Adipose_Subcutaneous	GCC2_LIMS1	2	108500000	110000000	1	1	1	AC012487.2	2_109296210_C_CAAAATA_b37	109296210	rs112109673	C	CAAAATA	0.9464	0.4245	0.1762	0.6182	0.5481	8.06009e-09	0.850787	0.902749	0.0115488	0.474339	0.00142177	-5.7672	0.965676	14.3735	0.00442757	-2.54037	0.835575	6.25342e-05
Excessive hairiness	Adipose_Subcutaneous	GCC2_LIMS1	2	108500000	110000000	1	1	1	AC012487.2	2_109218417_GTTCTA_G_b37	109218417	rs144943547	GTTCTA	G	0.9464	0.4254	0.149	0.6167	0.545	7.70437e-09	0.850789	0.903673	0.0123625	0.476496	0.00142124	-5.7748	0.965688	14.4159	0.00449558	-2.51598	0.83347	6.19481e-05
Excessive hairiness	Adipose_Subcutaneous	GCC2_LIMS1	2	108500000	110000000	1	1	1	AC012487.2	2_109215670_T_C_b37	109215670	rs12464522	T	C	0.9464	0.4264	0.149	0.6167	0.545	8.54554e-09	0.851532	0.9017	0.0109564	0.482698	0.0014207	-5.75733	0.965701	14.3186	0.00443997	-2.55912	0.83519	6.16031e-05
Excessive hairiness	Adipose_Subcutaneous	GCC2_LIMS1	2	108500000	110000000	1	1	1	AC012487.2	2_109230389_A_G_b37	109230389	rs6760957	A	G	0.9464	0.4254	0.149	0.6167	0.5491	7.70437e-09	0.850789	0.903673	0.0124803	0.476496	0.00142124	-5.7748	0.965688	14.4159	0.0044947	-2.51257	0.833497	6.15077e-05
Excessive hairiness	Adipose_Subcutaneous	GCC2_LIMS1	2	108500000	110000000	1	1	1	AC012487.2	2_109231555_TTGG_T_b37	109231555	rs67034956	TTGG	T	0.9464	0.4254	0.1498	0.6167	0.546	7.70437e-09	0.850789	0.903673	0.0124803	0.476496	0.00142124	-5.7748	0.965688	14.4159	0.0044947	-2.51257	0.833497	6.15077e-05
Excessive hairiness	Adipose_Subcutaneous	GCC2_LIMS1	2	108500000	110000000	1	1	1	AC012487.2	2_109233079_C_T_b37	109233079	rs6744135	C	T	0.9464	0.4254	0.149	0.6167	0.5491	7.70437e-09	0.850789	0.903673	0.0124803	0.476496	0.00142124	-5.7748	0.965688	14.4159	0.0044947	-2.51257	0.833497	6.15077e-05
Excessive hairiness	Adipose_Subcutaneous	GCC2_LIMS1	2	108500000	110000000	1	1	1	AC012487.2	2_109309547_T_G_b37	109309547	rs10211361	T	G	0.9464	0.4274	0.1551	0.6138	0.5501	6.47673e-09	0.840302	0.903806	0.0169243	0.46758	0.00142709	-5.80396	0.965552	14.5786	0.00447784	-2.401	0.834018	5.75886e-05
Excessive hairiness	Adipose_Subcutaneous	GCC2_LIMS1	2	108500000	110000000	1	1	1	AC012487.2	2_109240353_C_T_b37	109240353	rs8179687	C	T	0.9464	0.4254	0.149	0.6167	0.545	8.26634e-09	0.850295	0.90209	0.0124803	0.476496	0.00141991	-5.76294	0.965719	14.3499	0.0044947	-2.51257	0.833497	5.75767e-05
Excessive hairiness	Adipose_Subcutaneous	GCC2_LIMS1	2	108500000	110000000	1	1	1	AC012487.2	2_109296564_C_T_b37	109296564	rs11123711	C	T	0.9464	0.4254	0.1483	0.6167	0.5481	7.97171e-09	0.850044	0.902756	0.0132382	0.476496	0.00142151	-5.76906	0.965682	14.3839	0.00455084	-2.49127	0.831767	5.69689e-05
Excessive hairiness	Adipose_Subcutaneous	GCC2_LIMS1	2	108500000	110000000	1	1	1	AC012487.2	2_109269466_G_T_b37	109269466	rs4012003	G	T	0.9464	0.4274	0.1483	0.6153	0.5481	8.44646e-09	0.850128	0.901483	0.0124803	0.483124	0.00142177	-5.7593	0.965676	14.3295	0.0044947	-2.51257	0.833497	5.64182e-05
Excessive hairiness	Adipose_Subcutaneous	GCC2_LIMS1	2	108500000	110000000	1	1	1	AC012487.2	2_109294588_A_T_b37	109294588	rs7585366	A	T	0.9464	0.4254	0.1483	0.6167	0.5481	7.97171e-09	0.850044	0.902756	0.013543	0.476496	0.00142151	-5.76906	0.965682	14.3839	0.00453792	-2.48301	0.832165	5.60063e-05
Excessive hairiness	Adipose_Subcutaneous	GCC2_LIMS1	2	108500000	110000000	1	1	1	AC012487.2	2_109207749_T_G_b37	109207749	rs12622759	T	G	0.9464	0.4254	0.149	0.6167	0.545	8.54554e-09	0.851532	0.9017	0.0124803	0.476496	0.0014207	-5.75733	0.965701	14.3186	0.0044947	-2.51257	0.833497	5.58066e-05
Excessive hairiness	Adipose_Subcutaneous	GCC2_LIMS1	2	108500000	110000000	1	1	1	AC012487.2	2_109216161_G_T_b37	109216161	rs2438272	G	T	0.9028	0.4225	0.1483	0.598	0.5409	1.44911e-08	0.842205	0.885137	0.00688073	0.470051	0.00140848	-5.66748	0.965986	13.8234	0.00491565	-2.72032	0.820699	5.29521e-05
Excessive hairiness	Adipose_Subcutaneous	GCC2_LIMS1	2	108500000	110000000	1	1	1	AC012487.2	2_109263322_C_T_b37	109263322	rs7574800	C	T	0.9464	0.4254	0.1483	0.6167	0.5491	9.21032e-09	0.850375	0.899402	0.0124803	0.476496	0.00142177	-5.74466	0.965676	14.2483	0.0044947	-2.51257	0.833497	5.2014e-05
Excessive hairiness	Adipose_Subcutaneous	GCC2_LIMS1	2	108500000	110000000	1	1	1	AC012487.2	2_109261984_A_G_b37	109261984	rs62149924	A	G	0.9464	0.4254	0.1483	0.6167	0.5481	9.95754e-09	0.84988	0.897368	0.0121957	0.476496	0.00142044	-5.73145	0.965707	14.1751	0.0044934	-2.52086	0.833537	4.91922e-05
Excessive hairiness	Adipose_Subcutaneous	GCC2_LIMS1	2	108500000	110000000	1	1	1	AC012487.2	2_109259688_G_A_b37	109259688	rs12464601	G	A	0.9464	0.4254	0.1513	0.6167	0.5481	9.95754e-09	0.84988	0.897368	0.0124803	0.476496	0.00142044	-5.73145	0.965707	14.1751	0.0044947	-2.51257	0.833497	4.83443e-05
Excessive hairiness	Adipose_Subcutaneous	GCC2_LIMS1	2	108500000	110000000	1	1	1	AC012487.2	2_109260147_G_A_b37	109260147	rs59946778	G	A	0.9464	0.4254	0.1475	0.6167	0.5481	9.95754e-09	0.84988	0.897368	0.0124803	0.476496	0.00142044	-5.73145	0.965707	14.1751	0.0044947	-2.51257	0.833497	4.83443e-05
Excessive hairiness	Adipose_Subcutaneous	GCC2_LIMS1	2	108500000	110000000	1	1	1	AC012487.2	2_109260259_C_T_b37	109260259	rs10170690	C	T	0.9464	0.4254	0.1483	0.6167	0.5481	9.95754e-09	0.84988	0.897368	0.0124803	0.476496	0.00142044	-5.73145	0.965707	14.1751	0.0044947	-2.51257	0.833497	4.83443e-05
Excessive hairiness	Adipose_Subcutaneous	GCC2_LIMS1	2	108500000	110000000	1	1	1	AC012487.2	2_109265417_G_A_b37	109265417	rs61547788	G	A	0.9464	0.4254	0.1483	0.6167	0.5481	9.95754e-09	0.84988	0.897368	0.0124803	0.476496	0.00142044	-5.73145	0.965707	14.1751	0.0044947	-2.51257	0.833497	4.83443e-05
Excessive hairiness	Adipose_Subcutaneous	GCC2_LIMS1	2	108500000	110000000	1	1	1	AC012487.2	2_109276866_C_T_b37	109276866	rs58564286	C	T	0.9464	0.4254	0.1747	0.6167	0.5481	1.00215e-08	0.850622	0.897575	0.0143358	0.476496	0.00142097	-5.73037	0.965694	14.1691	0.0043958	-2.46228	0.836562	4.32956e-05
Excessive hairiness	Adipose_Subcutaneous	GCC2_LIMS1	2	108500000	110000000	1	1	1	AC012487.2	2_109315755_G_A_b37	109315755	rs4676040	G	A	0.9474	0.4274	0.1619	0.6225	0.5501	6.89126e-09	0.816995	0.893079	0.0239437	0.46758	0.00145362	-5.79355	0.964934	14.5189	0.00450134	-2.26891	0.833292	4.19582e-05
Excessive hairiness	Adipose_Subcutaneous	GCC2_LIMS1	2	108500000	110000000	1	1	1	AC012487.2	2_109267629_T_G_b37	109267629	rs2438267	T	G	0.9464	0.4374	0.1626	0.621	0.5481	1.07399e-08	0.850292	0.895682	0.0163889	0.435953	0.0014215	-5.71861	0.965682	14.1041	0.00452087	-2.41296	0.83269	3.67046e-05
Excessive hairiness	Adipose_Subcutaneous	GCC2_LIMS1	2	108500000	110000000	1	1	1	AC012487.2	2_109201345_C_T_b37	109201345	rs56711588	C	T	0.9464	0.4254	0.298	0.621	0.545	7.35034e-09	0.851449	0.905248	0.0365869	0.476496	0.00142123	-5.78272	0.965688	14.4601	0.0044115	-2.0992	0.836074	2.89839e-05
Excessive hairiness	Adipose_Subcutaneous	GCC2_LIMS1	2	108500000	110000000	1	1	1	AC012487.2	2_109246363_T_C_b37	109246363	rs4676203	T	C	0.9464	0.4254	0.1483	0.6167	0.545	9.44418e-09	0.850211	0.898798	0.0276644	0.476496	0.00141991	-5.74042	0.965719	14.2248	0.00454535	-2.21219	0.831936	2.8147e-05
Excessive hairiness	Adipose_Subcutaneous	GCC2_LIMS1	2	108500000	110000000	1	1	1	AC012487.2	2_109309433_C_T_b37	109309433	rs10198849	C	T	0.9464	0.4274	0.1543	0.6138	0.5501	7.63666e-09	0.840632	0.900139	0.0365053	0.46758	0.00142577	-5.77629	0.965583	14.424	0.00457737	-2.10013	0.830952	2.81163e-05
Excessive hairiness	Brain_Cerebellar_Hemisphere	GCC2_LIMS1	2	108500000	110000000	1	1	1	GCC2	2_109174615_C_T_b37	109174615	rs6542772	C	T	0.9623	0.4414	0.2776	0.634	0.5695	2.1646e-09	1	1	5.62797e-08	0.856996	0.00159415	-5.98495	0.961674	15.5926	0.00630069	5.85903	0.781231	0.0870185
Excessive hairiness	Brain_Cerebellar_Hemisphere	GCC2_LIMS1	2	108500000	110000000	1	1	1	GCC2	2_109173930_T_C_b37	109173930	rs9308807	T	C	0.9633	0.4414	0.2776	0.634	0.5695	2.96673e-09	0.99484	0.962589	5.48599e-08	0.856996	0.00160291	-5.93343	0.961471	15.2964	0.00606978	5.8647	0.787545	0.0729556
Excessive hairiness	Brain_Cerebellar_Hemisphere	GCC2_LIMS1	2	108500000	110000000	1	1	1	GCC2	2_109215751_G_A_b37	109215751	rs12476399	G	A	0.9613	0.4414	0.2776	0.634	0.5695	3.34876e-09	0.996456	0.978129	5.4628e-08	0.856996	0.00158934	-5.91352	0.961785	15.1844	0.00606889	5.86563	0.78757	0.0655303
Excessive hairiness	Brain_Cerebellar_Hemisphere	GCC2_LIMS1	2	108500000	110000000	1	1	1	GCC2	2_109193017_T_C_b37	109193017	rs10193908	T	C	0.9633	0.4423	0.3018	0.634	0.5695	3.35502e-09	0.994196	0.94072	5.4628e-08	0.854111	0.00160376	-5.91321	0.961452	15.1812	0.00606889	5.86563	0.78757	0.0653186
Excessive hairiness	Brain_Cerebellar_Hemisphere	GCC2_LIMS1	2	108500000	110000000	1	1	1	GCC2	2_109197936_T_C_b37	109197936	rs6736225	T	C	0.9633	0.4414	0.2776	0.634	0.5695	3.35502e-09	0.994196	0.94072	5.4628e-08	0.856996	0.00160376	-5.91321	0.961452	15.1812	0.00606889	5.86563	0.78757	0.0653186
Excessive hairiness	Brain_Cerebellar_Hemisphere	GCC2_LIMS1	2	108500000	110000000	1	1	1	GCC2	2_109205624_A_G_b37	109205624	rs6760160	A	G	0.9524	0.4334	0.2209	0.6268	0.5542	3.67023e-09	0.86128	0.922407	4.86784e-08	0.883818	0.00143138	-5.89841	0.965452	15.1119	0.00633692	5.89114	0.78025	0.0614385
Excessive hairiness	Brain_Cerebellar_Hemisphere	GCC2_LIMS1	2	108500000	110000000	1	1	1	GCC2	2_109208113_A_G_b37	109208113	rs2378138	A	G	0.9613	0.4414	0.2776	0.634	0.5695	3.07944e-09	0.997099	0.982331	6.29466e-08	0.856996	0.00159075	-5.92731	0.961752	15.2628	0.00611247	5.83421	0.78637	0.0602503
Excessive hairiness	Brain_Cerebellar_Hemisphere	GCC2_LIMS1	2	108500000	110000000	1	1	1	GCC2	2_109219539_A_G_b37	109219539	rs13411824	A	G	0.9613	0.4414	0.2776	0.634	0.5695	3.89355e-09	0.996135	0.970574	5.4628e-08	0.856996	0.00158849	-5.88865	0.961805	15.0434	0.00606889	5.86563	0.78757	0.0569101
Excessive hairiness	Brain_Cerebellar_Hemisphere	GCC2_LIMS1	2	108500000	110000000	1	1	1	GCC2	2_109181412_GCCCTAGCTCTTTAAGAGAAAC_G_b37	109181412	rs149312375	GCCCTAGCTCTTTAAGAGAAAC	G	0.9296	0.4384	0.2761	0.621	0.5573	3.90312e-09	0.992261	0.928471	5.4628e-08	0.8497	0.00159895	-5.88825	0.961563	15.04	0.00606889	5.86563	0.78757	0.0567205
Excessive hairiness	Brain_Cerebellar_Hemisphere	GCC2_LIMS1	2	108500000	110000000	1	1	1	GCC2	2_109285103_G_A_b37	109285103	rs7597586	G	A	0.9613	0.4414	0.2769	0.6311	0.5726	6.68993e-09	0.993881	0.837413	5.4628e-08	0.856996	0.00158709	-5.79853	0.961837	14.5369	0.00606889	5.86563	0.78757	0.0342969
Excessive hairiness	Brain_Cerebellar_Hemisphere	GCC2_LIMS1	2	108500000	110000000	1	1	1	GCC2	2_109301841_G_A_b37	109301841	rs930038	G	A	0.9633	0.4414	0.2821	0.634	0.5726	7.75881e-09	0.988717	0.848452	5.4058e-08	0.856996	0.00159725	-5.77362	0.961602	14.3975	0.00606852	5.86796	0.78758	0.0301582
Excessive hairiness	Brain_Cerebellar_Hemisphere	GCC2_LIMS1	2	108500000	110000000	1	1	1	GCC2	2_109175742_G_T_b37	109175742	rs7581929	G	T	0.9524	0.4334	0.2209	0.6268	0.5532	3.05445e-09	0.862873	0.925977	1.26228e-07	0.883818	0.00143406	-5.92865	0.965389	15.2844	0.00636126	5.67881	0.779592	0.0277427
Excessive hairiness	Brain_Cerebellar_Hemisphere	GCC2_LIMS1	2	108500000	110000000	1	1	1	GCC2	2_109247389_G_A_b37	109247389	rs6738629	G	A	0.9633	0.4414	0.2753	0.634	0.5695	8.83446e-09	0.989362	0.823296	5.4628e-08	0.856996	0.00159555	-5.75171	0.961641	14.2762	0.00606889	5.86563	0.78757	0.0264252
Excessive hairiness	Brain_Cerebellar_Hemisphere	GCC2_LIMS1	2	108500000	110000000	1	1	1	GCC2	2_109178453_T_C_b37	109178453	rs10209071	T	C	0.9524	0.4344	0.2209	0.6268	0.5532	3.22055e-09	0.863126	0.925351	1.26228e-07	0.880673	0.0014338	-5.91994	0.965395	15.2346	0.00636126	5.67881	0.779592	0.0263961
Excessive hairiness	Brain_Cerebellar_Hemisphere	GCC2_LIMS1	2	108500000	110000000	1	1	1	GCC2	2_109188156_A_G_b37	109188156	rs10188434	A	G	0.9514	0.4334	0.2216	0.6268	0.5532	3.24646e-09	0.862543	0.925027	1.26228e-07	0.883818	0.0014338	-5.91862	0.965395	15.2271	0.00636126	5.67881	0.779592	0.026198
Excessive hairiness	Brain_Cerebellar_Hemisphere	GCC2_LIMS1	2	108500000	110000000	1	1	1	GCC2	2_109249886_T_C_b37	109249886	rs10164699	T	C	0.9524	0.4334	0.2201	0.6268	0.5562	4.31099e-09	0.856768	0.917917	1.26228e-07	0.883818	0.00142951	-5.8718	0.965495	14.9608	0.00636126	5.67881	0.779592	0.0200745
Excessive hairiness	Brain_Cerebellar_Hemisphere	GCC2_LIMS1	2	108500000	110000000	1	1	1	GCC2	2_109251048_G_C_b37	109251048	rs2053261	G	C	0.9524	0.4334	0.2201	0.6268	0.5573	4.31099e-09	0.856768	0.917917	1.26228e-07	0.883818	0.00142951	-5.8718	0.965495	14.9608	0.00636126	5.67881	0.779592	0.0200745
Excessive hairiness	Brain_Cerebellar_Hemisphere	GCC2_LIMS1	2	108500000	110000000	1	1	1	GCC2	2_109260144_GA_G_b37	109260144	rs57933919	GA	G	0.9524	0.4354	0.2201	0.6268	0.5573	4.31099e-09	0.856768	0.917917	1.26228e-07	0.877577	0.00142951	-5.8718	0.965495	14.9608	0.00636126	5.67881	0.779592	0.0200745
Excessive hairiness	Brain_Cerebellar_Hemisphere	GCC2_LIMS1	2	108500000	110000000	1	1	1	GCC2	2_109301115_T_TA_b37	109301115	rs34175526	T	TA	0.9524	0.4334	0.2254	0.6268	0.5562	5.73133e-09	0.856779	0.912342	1.02724e-07	0.883818	0.00143005	-5.82441	0.965483	14.6933	0.00634129	5.72503	0.780132	0.01901
Excessive hairiness	Brain_Cerebellar_Hemisphere	GCC2_LIMS1	2	108500000	110000000	1	1	1	GCC2	2_109252241_TC_T_b37	109252241	rs5833297	TC	T	0.9524	0.4334	0.2209	0.6268	0.5562	4.85804e-09	0.857269	0.915797	1.26228e-07	0.883818	0.00142951	-5.85196	0.965495	14.8486	0.00636126	5.67881	0.779592	0.0179431
Excessive hairiness	Brain_Cerebellar_Hemisphere	GCC2_LIMS1	2	108500000	110000000	1	1	1	GCC2	2_109262598_G_A_b37	109262598	rs12467880	G	A	0.9524	0.4334	0.2201	0.6268	0.5562	4.85804e-09	0.857269	0.915797	1.26228e-07	0.883818	0.00142951	-5.85196	0.965495	14.8486	0.00636126	5.67881	0.779592	0.0179431
Excessive hairiness	Brain_Cerebellar_Hemisphere	GCC2_LIMS1	2	108500000	110000000	1	1	1	GCC2	2_109280327_G_C_b37	109280327	rs6750452	G	C	0.9524	0.4334	0.2201	0.6268	0.5562	4.85804e-09	0.857269	0.915797	1.26228e-07	0.883818	0.00142951	-5.85196	0.965495	14.8486	0.00636126	5.67881	0.779592	0.0179431
Excessive hairiness	Brain_Cerebellar_Hemisphere	GCC2_LIMS1	2	108500000	110000000	1	1	1	GCC2	2_109239010_T_C_b37	109239010	rs11897612	T	C	0.9524	0.4334	0.2209	0.6268	0.5532	5.02025e-09	0.857509	0.915483	1.26228e-07	0.883818	0.00142764	-5.8465	0.965539	14.8178	0.00636126	5.67881	0.779592	0.0173999
Excessive hairiness	Brain_Cerebellar_Hemisphere	GCC2_LIMS1	2	108500000	110000000	1	1	1	GCC2	2_109251819_A_G_b37	109251819	rs4676204	A	G	0.9524	0.4334	0.2201	0.6268	0.5562	4.31099e-09	0.856768	0.917917	1.74666e-07	0.883818	0.00142951	-5.8718	0.965495	14.9608	0.00649106	5.6056	0.776101	0.0138798
Excessive hairiness	Brain_Cerebellar_Hemisphere	GCC2_LIMS1	2	108500000	110000000	1	1	1	GCC2	2_109243957_T_A_b37	109243957	rs10209570	T	A	0.9524	0.4344	0.2201	0.6268	0.5532	6.63166e-09	0.857349	0.909587	1.26228e-07	0.88009	0.00142844	-5.8	0.96552	14.5563	0.00636126	5.67881	0.779592	0.0133959
Excessive hairiness	Brain_Cerebellar_Hemisphere	GCC2_LIMS1	2	108500000	110000000	1	1	1	GCC2	2_109240242_C_T_b37	109240242	rs8179686	C	T	0.9613	0.4414	0.2209	0.6311	0.5695	7.98632e-09	0.992933	0.934565	1.26228e-07	0.856996	0.00158398	-5.76875	0.961909	14.3715	0.00636126	5.67881	0.779592	0.0111355
Excessive hairiness	Brain_Cerebellar_Hemisphere	GCC2_LIMS1	2	108500000	110000000	1	1	1	GCC2	2_109195081_T_C_b37	109195081	rs12469666	T	C	0.9524	0.4334	0.2216	0.6268	0.5532	3.24646e-09	0.862543	0.925027	2.22311e-07	0.883818	0.0014338	-5.91862	0.965395	15.2271	0.00741402	5.55093	0.752156	0.0104005
Excessive hairiness	Brain_Cerebellar_Hemisphere	GCC2_LIMS1	2	108500000	110000000	1	1	1	GCC2	2_109199704_A_G_b37	109199704	rs57336888	A	G	0.9524	0.4344	0.2216	0.6268	0.5532	3.24646e-09	0.862543	0.925027	5.50328e-07	0.880673	0.0014338	-5.91862	0.965395	15.2271	0.00693662	5.34306	0.764354	0.00515052
Excessive hairiness	Brain_Cerebellar_Hemisphere	GCC2_LIMS1	2	108500000	110000000	1	1	1	GCC2	2_109308341_C_T_b37	109308341	rs10195379	C	T	0.9464	0.4254	0.1415	0.611	0.5491	7.12641e-09	0.841622	0.902281	4.87766e-07	0.848492	0.00142523	-5.78792	0.965595	14.4889	0.00711993	5.37096	0.759624	0.00260369
Excessive hairiness	Brain_Cerebellar_Hemisphere	GCC2_LIMS1	2	108500000	110000000	1	1	1	GCC2	2_109296930_T_C_b37	109296930	rs58889267	T	C	0.9633	0.4414	0.2814	0.634	0.5726	9.04753e-09	0.988396	0.815077	5.18111e-07	0.856996	0.0015964	-5.74768	0.961622	14.2539	0.00677189	5.35702	0.768656	0.00217165
Excessive hairiness	Brain_Cerebellar_Hemisphere	GCC2_LIMS1	2	108500000	110000000	1	1	1	GCC2	2_109296564_C_T_b37	109296564	rs11123711	C	T	0.9464	0.4254	0.1483	0.6167	0.5481	7.97171e-09	0.850044	0.902756	7.67677e-07	0.848492	0.00142151	-5.76906	0.965682	14.3839	0.0069867	5.26569	0.763056	0.00159519
Excessive hairiness	Brain_Cerebellar_Hemisphere	GCC2_LIMS1	2	108500000	110000000	1	1	1	GCC2	2_109193507_A_G_b37	109193507	rs10205370	A	G	0.9464	0.4254	0.1498	0.6167	0.546	5.956e-09	0.853517	0.910276	1.52855e-06	0.848492	0.00142417	-5.81799	0.96562	14.6575	0.00696824	5.10374	0.763534	0.00111082
Excessive hairiness	Brain_Cerebellar_Hemisphere	GCC2_LIMS1	2	108500000	110000000	1	1	1	GCC2	2_109195412_T_A_b37	109195412	rs12469775	T	A	0.9464	0.4254	0.149	0.6167	0.545	6.57916e-09	0.85302	0.907846	1.52855e-06	0.848492	0.00142391	-5.80133	0.965626	14.564	0.00696824	5.10374	0.763534	0.00101172
Excessive hairiness	Brain_Cerebellar_Hemisphere	GCC2_LIMS1	2	108500000	110000000	1	1	1	GCC2	2_109194066_C_T_b37	109194066	rs7559347	C	T	0.9464	0.4254	0.149	0.6167	0.545	6.84356e-09	0.853268	0.907212	1.52855e-06	0.848492	0.00142391	-5.79472	0.965626	14.527	0.00696824	5.10374	0.763534	0.000974971
Excessive hairiness	Brain_Cerebellar_Hemisphere	GCC2_LIMS1	2	108500000	110000000	1	1	1	GCC2	2_109197247_C_T_b37	109197247	rs1866187	C	T	0.9464	0.4254	0.149	0.6167	0.545	7.07641e-09	0.852523	0.906153	1.52855e-06	0.848492	0.00142337	-5.7891	0.965638	14.4956	0.00696824	5.10374	0.763534	0.000944838
Excessive hairiness	Brain_Cerebellar_Hemisphere	GCC2_LIMS1	2	108500000	110000000	1	1	1	GCC2	2_109296210_C_CAAAATA_b37	109296210	rs112109673	C	CAAAATA	0.9464	0.4245	0.1762	0.6182	0.5481	8.06009e-09	0.850787	0.902749	1.4138e-06	0.843912	0.00142177	-5.7672	0.965676	14.3735	0.00691698	5.12223	0.764864	0.000912052
Excessive hairiness	Brain_Cerebellar_Hemisphere	GCC2_LIMS1	2	108500000	110000000	1	1	1	GCC2	2_109203105_G_T_b37	109203105	rs3806527	G	T	0.9464	0.4254	0.149	0.6167	0.545	7.35034e-09	0.85178	0.905248	1.52855e-06	0.848492	0.00142123	-5.78272	0.965688	14.4601	0.00696824	5.10374	0.763534	0.000911833
Excessive hairiness	Brain_Cerebellar_Hemisphere	GCC2_LIMS1	2	108500000	110000000	1	1	1	GCC2	2_109204334_G_C_b37	109204334	rs12469750	G	C	0.9464	0.4254	0.149	0.6167	0.545	7.35034e-09	0.85178	0.905248	1.52855e-06	0.848492	0.00142123	-5.78272	0.965688	14.4601	0.00696824	5.10374	0.763534	0.000911833
Excessive hairiness	Brain_Cerebellar_Hemisphere	GCC2_LIMS1	2	108500000	110000000	1	1	1	GCC2	2_109218417_GTTCTA_G_b37	109218417	rs144943547	GTTCTA	G	0.9464	0.4254	0.149	0.6167	0.545	7.70437e-09	0.850789	0.903673	1.52855e-06	0.848492	0.00142124	-5.7748	0.965688	14.4159	0.00696824	5.10374	0.763534	0.000872431
Excessive hairiness	Brain_Cerebellar_Hemisphere	GCC2_LIMS1	2	108500000	110000000	1	1	1	GCC2	2_109218582_T_C_b37	109218582	rs13396405	T	C	0.9464	0.4254	0.149	0.6167	0.545	7.70437e-09	0.850789	0.903673	1.52855e-06	0.848492	0.00142124	-5.7748	0.965688	14.4159	0.00696824	5.10374	0.763534	0.000872431
Excessive hairiness	Brain_Cerebellar_Hemisphere	GCC2_LIMS1	2	108500000	110000000	1	1	1	GCC2	2_109230389_A_G_b37	109230389	rs6760957	A	G	0.9464	0.4254	0.149	0.6167	0.5491	7.70437e-09	0.850789	0.903673	1.52855e-06	0.848492	0.00142124	-5.7748	0.965688	14.4159	0.00696824	5.10374	0.763534	0.000872431
Excessive hairiness	Brain_Cerebellar_Hemisphere	GCC2_LIMS1	2	108500000	110000000	1	1	1	GCC2	2_109231555_TTGG_T_b37	109231555	rs67034956	TTGG	T	0.9464	0.4254	0.1498	0.6167	0.546	7.70437e-09	0.850789	0.903673	1.52855e-06	0.848492	0.00142124	-5.7748	0.965688	14.4159	0.00696824	5.10374	0.763534	0.000872431
Excessive hairiness	Brain_Cerebellar_Hemisphere	GCC2_LIMS1	2	108500000	110000000	1	1	1	GCC2	2_109233079_C_T_b37	109233079	rs6744135	C	T	0.9464	0.4254	0.149	0.6167	0.5491	7.70437e-09	0.850789	0.903673	1.52855e-06	0.848492	0.00142124	-5.7748	0.965688	14.4159	0.00696824	5.10374	0.763534	0.000872431
Excessive hairiness	Brain_Cerebellar_Hemisphere	GCC2_LIMS1	2	108500000	110000000	1	1	1	GCC2	2_109210854_C_T_b37	109210854	rs1821867	C	T	0.9464	0.4254	0.1762	0.6138	0.545	8.60282e-09	0.852027	0.901895	1.4138e-06	0.848492	0.00142123	-5.7562	0.965688	14.3123	0.00691698	5.12223	0.764864	0.000857944
Excessive hairiness	Brain_Cerebellar_Hemisphere	GCC2_LIMS1	2	108500000	110000000	1	1	1	GCC2	2_109163721_T_C_b37	109163721	rs10194708	T	C	0.9623	0.4095	0.2489	0.6167	0.5644	3.22207e-09	0.985021	0.965742	3.22193e-06	0.73497	0.00157216	-5.91986	0.962182	15.2223	0.00765508	4.92525	0.746143	0.000827785
Excessive hairiness	Brain_Cerebellar_Hemisphere	GCC2_LIMS1	2	108500000	110000000	1	1	1	GCC2	2_109171882_C_T_b37	109171882	rs6737333	C	T	0.9623	0.4095	0.2489	0.6167	0.5644	3.22207e-09	0.985021	0.965742	3.22193e-06	0.73497	0.00157216	-5.91986	0.962182	15.2223	0.00765508	4.92525	0.746143	0.000827785
Excessive hairiness	Brain_Cerebellar_Hemisphere	GCC2_LIMS1	2	108500000	110000000	1	1	1	GCC2	2_109240353_C_T_b37	109240353	rs8179687	C	T	0.9464	0.4254	0.149	0.6167	0.545	8.26634e-09	0.850295	0.90209	1.52855e-06	0.848492	0.00141991	-5.76294	0.965719	14.3499	0.00696824	5.10374	0.763534	0.000816673
Excessive hairiness	Brain_Cerebellar_Hemisphere	GCC2_LIMS1	2	108500000	110000000	1	1	1	GCC2	2_109294588_A_T_b37	109294588	rs7585366	A	T	0.9464	0.4254	0.1483	0.6167	0.5481	7.97171e-09	0.850044	0.902756	1.56634e-06	0.848492	0.00142151	-5.76906	0.965682	14.3839	0.00707242	5.09795	0.760844	0.000802225
Excessive hairiness	Brain_Cerebellar_Hemisphere	GCC2_LIMS1	2	108500000	110000000	1	1	1	GCC2	2_109269466_G_T_b37	109269466	rs4012003	G	T	0.9464	0.4274	0.1483	0.6153	0.5481	8.44646e-09	0.850128	0.901483	1.52855e-06	0.848632	0.00142177	-5.7593	0.965676	14.3295	0.00696824	5.10374	0.763534	0.000800241
Excessive hairiness	Brain_Cerebellar_Hemisphere	GCC2_LIMS1	2	108500000	110000000	1	1	1	GCC2	2_109207749_T_G_b37	109207749	rs12622759	T	G	0.9464	0.4254	0.149	0.6167	0.545	8.54554e-09	0.851532	0.9017	1.52855e-06	0.848492	0.0014207	-5.75733	0.965701	14.3186	0.00696824	5.10374	0.763534	0.000791566
Excessive hairiness	Brain_Cerebellar_Hemisphere	GCC2_LIMS1	2	108500000	110000000	1	1	1	GCC2	2_109215670_T_C_b37	109215670	rs12464522	T	C	0.9464	0.4264	0.149	0.6167	0.545	8.54554e-09	0.851532	0.9017	1.52855e-06	0.84466	0.0014207	-5.75733	0.965701	14.3186	0.00696824	5.10374	0.763534	0.000791566
Excessive hairiness	Brain_Cerebellar_Hemisphere	GCC2_LIMS1	2	108500000	110000000	1	1	1	GCC2	2_109276866_C_T_b37	109276866	rs58564286	C	T	0.9464	0.4254	0.1747	0.6167	0.5481	1.00215e-08	0.850622	0.897575	1.4138e-06	0.848492	0.00142097	-5.73037	0.965694	14.1691	0.00691698	5.12223	0.764864	0.000743421
Excessive hairiness	Brain_Cerebellar_Hemisphere	GCC2_LIMS1	2	108500000	110000000	1	1	1	GCC2	2_109263322_C_T_b37	109263322	rs7574800	C	T	0.9464	0.4254	0.1483	0.6167	0.5491	9.21032e-09	0.850375	0.899402	1.52855e-06	0.848492	0.00142177	-5.74466	0.965676	14.2483	0.00696824	5.10374	0.763534	0.000737771
Excessive hairiness	Brain_Cerebellar_Hemisphere	GCC2_LIMS1	2	108500000	110000000	1	1	1	GCC2	2_109259688_G_A_b37	109259688	rs12464601	G	A	0.9464	0.4254	0.1513	0.6167	0.5481	9.95754e-09	0.84988	0.897368	1.52855e-06	0.848492	0.00142044	-5.73145	0.965707	14.1751	0.00696824	5.10374	0.763534	0.00068572
Excessive hairiness	Brain_Cerebellar_Hemisphere	GCC2_LIMS1	2	108500000	110000000	1	1	1	GCC2	2_109260147_G_A_b37	109260147	rs59946778	G	A	0.9464	0.4254	0.1475	0.6167	0.5481	9.95754e-09	0.84988	0.897368	1.52855e-06	0.848492	0.00142044	-5.73145	0.965707	14.1751	0.00696824	5.10374	0.763534	0.00068572
Excessive hairiness	Brain_Cerebellar_Hemisphere	GCC2_LIMS1	2	108500000	110000000	1	1	1	GCC2	2_109260259_C_T_b37	109260259	rs10170690	C	T	0.9464	0.4254	0.1483	0.6167	0.5481	9.95754e-09	0.84988	0.897368	1.52855e-06	0.848492	0.00142044	-5.73145	0.965707	14.1751	0.00696824	5.10374	0.763534	0.00068572
Excessive hairiness	Brain_Cerebellar_Hemisphere	GCC2_LIMS1	2	108500000	110000000	1	1	1	GCC2	2_109265417_G_A_b37	109265417	rs61547788	G	A	0.9464	0.4254	0.1483	0.6167	0.5481	9.95754e-09	0.84988	0.897368	1.52855e-06	0.848492	0.00142044	-5.73145	0.965707	14.1751	0.00696824	5.10374	0.763534	0.00068572
Excessive hairiness	Brain_Cerebellar_Hemisphere	GCC2_LIMS1	2	108500000	110000000	1	1	1	GCC2	2_109261984_A_G_b37	109261984	rs62149924	A	G	0.9464	0.4254	0.1483	0.6167	0.5481	9.95754e-09	0.84988	0.897368	1.54569e-06	0.848492	0.00142044	-5.73145	0.965707	14.1751	0.00696669	5.1011	0.763574	0.000678995
Excessive hairiness	Brain_Cerebellar_Hemisphere	GCC2_LIMS1	2	108500000	110000000	1	1	1	GCC2	2_109267629_T_G_b37	109267629	rs2438267	T	G	0.9464	0.4374	0.1626	0.621	0.5481	1.07399e-08	0.850292	0.895682	1.52855e-06	0.803524	0.0014215	-5.71861	0.965682	14.1041	0.00696824	5.10374	0.763534	0.000638697
Excessive hairiness	Brain_Cerebellar_Hemisphere	GCC2_LIMS1	2	108500000	110000000	1	1	1	GCC2	2_109170054_T_C_b37	109170054	rs6747243	T	C	0.9633	0.4095	0.2489	0.6167	0.5644	4.37253e-09	0.979842	0.944832	3.22193e-06	0.73497	0.00158088	-5.86945	0.961981	14.9355	0.00765508	4.92525	0.746143	0.000621403
Excessive hairiness	Brain_Cerebellar_Hemisphere	GCC2_LIMS1	2	108500000	110000000	1	1	1	GCC2	2_109309547_T_G_b37	109309547	rs10211361	T	G	0.9464	0.4274	0.1551	0.6138	0.5501	6.47673e-09	0.840302	0.903806	4.30435e-06	0.841513	0.00142709	-5.80396	0.965552	14.5786	0.00695176	4.85495	0.763961	0.000400302
Excessive hairiness	Brain_Cerebellar_Hemisphere	GCC2_LIMS1	2	108500000	110000000	1	1	1	GCC2	2_109315755_G_A_b37	109315755	rs4676040	G	A	0.9474	0.4274	0.1619	0.6225	0.5501	6.89126e-09	0.816995	0.893079	4.30435e-06	0.841513	0.00145362	-5.79355	0.964934	14.5189	0.00695176	4.85495	0.763961	0.000377088
Excessive hairiness	Brain_Cerebellar_Hemisphere	GCC2_LIMS1	2	108500000	110000000	1	1	1	GCC2	2_109153697_G_A_b37	109153697	rs1347707	G	A	0.9623	0.4095	0.1921	0.6138	0.5644	3.30803e-09	0.983764	0.960422	9.1589e-06	0.73497	0.0015716	-5.91553	0.962195	15.1976	0.00790326	4.66894	0.740052	0.000305578
Excessive hairiness	Brain_Cerebellar_Hemisphere	GCC2_LIMS1	2	108500000	110000000	1	1	1	GCC2	2_109154695_C_T_b37	109154695	rs13419773	C	T	0.9623	0.4095	0.1921	0.6153	0.5644	3.30803e-09	0.983764	0.960422	9.1589e-06	0.73497	0.0015716	-5.91553	0.962195	15.1976	0.00790326	4.66894	0.740052	0.000305578
Excessive hairiness	Brain_Cerebellar_Hemisphere	GCC2_LIMS1	2	108500000	110000000	1	1	1	GCC2	2_109246363_T_C_b37	109246363	rs4676203	T	C	0.9464	0.4254	0.1483	0.6167	0.545	9.44418e-09	0.850211	0.898798	3.82943e-06	0.848492	0.00141991	-5.74042	0.965719	14.2248	0.00713347	4.88339	0.759276	0.000298331
Excessive hairiness	Brain_Cerebellar_Hemisphere	GCC2_LIMS1	2	108500000	110000000	1	1	1	GCC2	2_109201345_C_T_b37	109201345	rs56711588	C	T	0.9464	0.4254	0.298	0.621	0.545	7.35034e-09	0.851449	0.905248	7.75797e-06	0.848492	0.00142123	-5.78272	0.965688	14.4601	0.00697587	4.71019	0.763336	0.000208342
Excessive hairiness	Brain_Cerebellar_Hemisphere	GCC2_LIMS1	2	108500000	110000000	1	1	1	GCC2	2_109309433_C_T_b37	109309433	rs10198849	C	T	0.9464	0.4274	0.1543	0.6138	0.5501	7.63666e-09	0.840632	0.900139	7.12656e-06	0.841513	0.00142577	-5.77629	0.965583	14.424	0.00738482	4.7312	0.75289	0.000197055
Excessive hairiness	Brain_Cerebellar_Hemisphere	GCC2_LIMS1	2	108500000	110000000	1	1	1	GCC2	2_109170731_A_G_b37	109170731	rs1469964	A	G	0.9534	0.4016	0.1921	0.6095	0.5481	8.7114e-09	0.854843	0.902093	9.1589e-06	0.756446	0.00142043	-5.75408	0.965707	14.3006	0.00790326	4.66894	0.740052	0.000124608
Excessive hairiness	Brain_Cerebellar_Hemisphere	GCC2_LIMS1	2	108500000	110000000	1	1	1	GCC2	2_109216161_G_T_b37	109216161	rs2438272	G	T	0.9028	0.4225	0.1483	0.598	0.5409	1.44911e-08	0.842205	0.885137	1.00294e-05	0.842595	0.00140848	-5.66748	0.965986	13.8234	0.00802142	4.64629	0.737187	6.9719e-05
Excessive hairiness	Brain_Cerebellar_Hemisphere	GCC2_LIMS1	2	108500000	110000000	1	1	1	GCC2	2_109051753_G_A_b37	109051753	rs12478285	G	A	0.8919	0.4076	0.2247	0.6066	0.3947	1.5471e-05	0.629138	0.51852	3.59253e-08	1	0.00117482	-4.32187	0.971467	7.29447	0.00587597	5.95811	0.792924	4.09831e-05
Excessive hairiness	Brain_Cerebellar_Hemisphere	GCC2_LIMS1	2	108500000	110000000	1	1	1	GCC2	2_109059614_T_C_b37	109059614	rs10182304	T	C	0.8909	0.4076	0.2239	0.6066	0.3937	1.5471e-05	0.629138	0.51852	3.59253e-08	1	0.00117482	-4.32187	0.971467	7.29447	0.00587597	5.95811	0.792924	4.09831e-05
Excessive hairiness	Brain_Cerebellar_Hemisphere	GCC2_LIMS1	2	108500000	110000000	1	1	1	GCC2	2_109129736_A_G_b37	109129736	rs12478501	A	G	0.8909	0.4085	0.3275	0.6225	0.4356	2.57442e-05	0.604022	0.492004	2.44745e-07	0.704656	0.00118721	-4.20817	0.971175	6.82588	0.00720565	5.52906	0.757432	2.28683e-06
Excessive hairiness	Brain_Cerebellar_Hemisphere	GCC2_LIMS1	2	108500000	110000000	1	1	1	GCC2	2_109128378_G_A_b37	109128378	rs72627470	G	A	0.8869	0.3628	0.1324	0.5749	0.3834	1.27669e-05	0.633414	0.530187	6.47554e-07	0.823549	0.00117046	-4.36406	0.97157	7.47164	0.00729972	5.30532	0.755041	1.69242e-06
Excessive hairiness	Muscle_Skeletal	GCC2_LIMS1	2	108500000	110000000	1	1	1	GCC2	2_109195081_T_C_b37	109195081	rs12469666	T	C	0.9524	0.4334	0.2216	0.6268	0.5532	3.24646e-09	0.862543	0.925027	1.62895e-08	0.493464	0.0014338	-5.91862	0.965395	15.2271	0.000659426	5.7588	0.971527	8.22968e-09
Excessive hairiness	Adipose_Visceral_Omentum	GCC2_LIMS1	2	108500000	110000000	1	1	1	GCC2	2_109239010_T_C_b37	109239010	rs11897612	T	C	0.9524	0.4334	0.2209	0.6268	0.5532	5.02025e-09	0.857509	0.915483	7.87115e-19	0.500406	0.00142764	-5.8465	0.965539	14.8178	0.00111307	9.58253	0.952862	1.98431e-45
Excessive hairiness	Brain_Cerebellar_Hemisphere	GCC2_LIMS1	2	108500000	110000000	1	1	1	GCC2	2_109318185_A_T_b37	109318185	rs6732428	A	T	0.9464	0.3946	0.2837	0.6081	0.545	3.88268e-08	0.773189	0.832078	0.000355161	0.715508	0.00150556	-5.49611	0.963726	12.8974	0.0084342	3.69423	0.72735	1.4089e-06
Excessive hairiness	Esophagus_Muscularis	GCC2_LIMS1	2	108500000	110000000	1	1	1	GCC2	2_109174615_C_T_b37	109174615	rs6542772	C	T	0.9623	0.4414	0.2776	0.634	0.5695	2.1646e-09	1	1	8.60667e-12	0.510177	0.00159415	-5.98495	0.961674	15.5926	0.0011799	7.12591	0.950173	2.02912e-23
Excessive hairiness	Muscle_Skeletal	GCC2_LIMS1	2	108500000	110000000	1	1	1	GCC2	2_109193017_T_C_b37	109193017	rs10193908	T	C	0.9633	0.4423	0.3018	0.634	0.5695	3.35502e-09	0.994196	0.94072	2.6432e-08	0.506568	0.00160376	-5.91321	0.961452	15.1812	0.000592363	5.67011	0.974348	4.77139e-09
Excessive hairiness	Thyroid	GCC2_LIMS1	2	108500000	110000000	1	1	1	GCC2	2_109174615_C_T_b37	109174615	rs6542772	C	T	0.9623	0.4414	0.2776	0.634	0.5695	2.1646e-09	1	1	1.07774e-23	0.510177	0.00159415	-5.98495	0.961674	15.5926	0.00144147	10.8546	0.939792	1.05355e-63
Excessive hairiness	Adipose_Subcutaneous	GCC2_LIMS1	2	108500000	110000000	1	1	1	GCC2	2_109239010_T_C_b37	109239010	rs11897612	T	C	0.9524	0.4334	0.2209	0.6268	0.5532	5.02025e-09	0.857509	0.915483	8.74556e-24	0.493464	0.00142764	-5.8465	0.965539	14.8178	0.00179078	10.9193	0.926277	3.15249e-109
Excessive hairiness	Adipose_Visceral_Omentum	GCC2_LIMS1	2	108500000	110000000	1	1	1	GCC2	2_109301115_T_TA_b37	109301115	rs34175526	T	TA	0.9524	0.4334	0.2254	0.6268	0.5562	5.73133e-09	0.856779	0.912342	1.34155e-18	0.500406	0.00143005	-5.82441	0.965483	14.6933	0.00114649	9.50797	0.951516	8.48571e-46
Excessive hairiness	Esophagus_Mucosa	GCC2_LIMS1	2	108500000	110000000	1	1	1	GCC2	2_109301115_T_TA_b37	109301115	rs34175526	T	TA	0.9524	0.4334	0.2254	0.6268	0.5562	5.73133e-09	0.856779	0.912342	8.83426e-15	0.493464	0.00143005	-5.82441	0.965483	14.6933	0.00220607	8.18111	0.910707	4.65627e-46
Excessive hairiness	Esophagus_Muscularis	GCC2_LIMS1	2	108500000	110000000	1	1	1	GCC2	2_109173930_T_C_b37	109173930	rs9308807	T	C	0.9633	0.4414	0.2776	0.634	0.5695	2.96673e-09	0.99484	0.962589	1.69196e-11	0.510177	0.00160291	-5.93343	0.961471	15.2964	0.00118277	7.01553	0.950058	7.17608e-24
Excessive hairiness	Thyroid	GCC2_LIMS1	2	108500000	110000000	1	1	1	GCC2	2_109173930_T_C_b37	109173930	rs9308807	T	C	0.9633	0.4414	0.2776	0.634	0.5695	2.96673e-09	0.99484	0.962589	1.33751e-23	0.510177	0.00160291	-5.93343	0.961471	15.2964	0.00143698	10.8278	0.939968	6.01832e-64
Excessive hairiness	Adipose_Subcutaneous	GCC2_LIMS1	2	108500000	110000000	1	1	1	GCC2	2_109205624_A_G_b37	109205624	rs6760160	A	G	0.9524	0.4334	0.2209	0.6268	0.5542	3.67023e-09	0.86128	0.922407	1.14435e-23	0.493464	0.00143138	-5.89841	0.965452	15.1119	0.00181614	10.8857	0.925311	2.86428e-109
Excessive hairiness	Esophagus_Mucosa	GCC2_LIMS1	2	108500000	110000000	1	1	1	GCC2	2_109239010_T_C_b37	109239010	rs11897612	T	C	0.9524	0.4334	0.2209	0.6268	0.5532	5.02025e-09	0.857509	0.915483	1.00454e-14	0.493464	0.00142764	-5.8465	0.965539	14.8178	0.00219506	8.16207	0.911113	4.62875e-46
Excessive hairiness	Esophagus_Muscularis	GCC2_LIMS1	2	108500000	110000000	1	1	1	GCC2	2_109193017_T_C_b37	109193017	rs10193908	T	C	0.9633	0.4423	0.3018	0.634	0.5695	3.35502e-09	0.994196	0.94072	1.59082e-11	0.506568	0.00160376	-5.91321	0.961452	15.1812	0.00115373	7.02567	0.951224	6.95932e-24
Excessive hairiness	Muscle_Skeletal	GCC2_LIMS1	2	108500000	110000000	1	1	1	GCC2	2_109205624_A_G_b37	109205624	rs6760160	A	G	0.9524	0.4334	0.2209	0.6268	0.5542	3.67023e-09	0.86128	0.922407	5.98783e-08	0.493464	0.00143138	-5.89841	0.965452	15.1119	0.000615933	5.51773	0.973355	1.94785e-09
Excessive hairiness	Thyroid	GCC2_LIMS1	2	108500000	110000000	1	1	1	GCC2	2_109197936_T_C_b37	109197936	rs6736225	T	C	0.9633	0.4414	0.2776	0.634	0.5695	3.35502e-09	0.994196	0.94072	1.38936e-23	0.510177	0.00160376	-5.91321	0.961452	15.1812	0.00143745	10.8231	0.93995	5.10817e-64
Excessive hairiness	Adipose_Subcutaneous	GCC2_LIMS1	2	108500000	110000000	1	1	1	GCC2	2_109178453_T_C_b37	109178453	rs10209071	T	C	0.9524	0.4344	0.2209	0.6268	0.5532	3.22055e-09	0.863126	0.925351	4.68571e-23	0.495654	0.0014338	-5.91994	0.965395	15.2346	0.00179345	10.7088	0.926175	5.7746e-110
Excessive hairiness	Adipose_Visceral_Omentum	GCC2_LIMS1	2	108500000	110000000	1	1	1	GCC2	2_109174615_C_T_b37	109174615	rs6542772	C	T	0.9623	0.4414	0.2776	0.634	0.5695	2.1646e-09	1	1	1.13596e-17	0.517451	0.00159415	-5.98495	0.961674	15.5926	0.00116228	9.20642	0.950881	1.39429e-46
Excessive hairiness	Esophagus_Mucosa	GCC2_LIMS1	2	108500000	110000000	1	1	1	GCC2	2_109199704_A_G_b37	109199704	rs57336888	A	G	0.9524	0.4344	0.2216	0.6268	0.5532	3.24646e-09	0.862543	0.925027	2.93814e-14	0.489868	0.0014338	-5.91862	0.965395	15.2271	0.00219774	8.00184	0.911014	2.13626e-46
Excessive hairiness	Esophagus_Muscularis	GCC2_LIMS1	2	108500000	110000000	1	1	1	GCC2	2_109197936_T_C_b37	109197936	rs6736225	T	C	0.9633	0.4414	0.2776	0.634	0.5695	3.35502e-09	0.994196	0.94072	1.71238e-11	0.510177	0.00160376	-5.91321	0.961452	15.1812	0.00118226	7.01358	0.950078	6.3143e-24
Excessive hairiness	Muscle_Skeletal	GCC2_LIMS1	2	108500000	110000000	1	1	1	GCC2	2_109301841_G_A_b37	109301841	rs930038	G	A	0.9633	0.4414	0.2821	0.634	0.5726	7.75881e-09	0.988717	0.848452	3.55838e-08	0.510177	0.00159725	-5.77362	0.961602	14.3975	0.000607233	5.61511	0.973721	1.61398e-09
Excessive hairiness	Thyroid	GCC2_LIMS1	2	108500000	110000000	1	1	1	GCC2	2_109181412_GCCCTAGCTCTTTAAGAGAAAC_G_b37	109181412	rs149312375	GCCCTAGCTCTTTAAGAGAAAC	G	0.9296	0.4384	0.2761	0.621	0.5573	3.90312e-09	0.992261	0.928471	1.3367e-23	0.4959	0.00159895	-5.88825	0.961563	15.04	0.00143714	10.8279	0.939962	4.65991e-64
Excessive hairiness	Adipose_Subcutaneous	GCC2_LIMS1	2	108500000	110000000	1	1	1	GCC2	2_109175742_G_T_b37	109175742	rs7581929	G	T	0.9524	0.4334	0.2209	0.6268	0.5532	3.05445e-09	0.862873	0.925977	5.16322e-23	0.493464	0.00143406	-5.92865	0.965389	15.2844	0.00179484	10.6965	0.926122	5.36131e-110
Excessive hairiness	Adipose_Visceral_Omentum	GCC2_LIMS1	2	108500000	110000000	1	1	1	GCC2	2_109173930_T_C_b37	109173930	rs9308807	T	C	0.9633	0.4414	0.2776	0.634	0.5695	2.96673e-09	0.99484	0.962589	9.87252e-18	0.517451	0.00160291	-5.93343	0.961471	15.2964	0.00114668	9.22637	0.951508	1.26034e-46
Excessive hairiness	Esophagus_Mucosa	GCC2_LIMS1	2	108500000	110000000	1	1	1	GCC2	2_109175742_G_T_b37	109175742	rs7581929	G	T	0.9524	0.4334	0.2209	0.6268	0.5532	3.05445e-09	0.862873	0.925977	3.46469e-14	0.493464	0.00143406	-5.92865	0.965389	15.2844	0.00219968	7.97705	0.910943	1.88517e-46
Excessive hairiness	Esophagus_Muscularis	GCC2_LIMS1	2	108500000	110000000	1	1	1	GCC2	2_109181412_GCCCTAGCTCTTTAAGAGAAAC_G_b37	109181412	rs149312375	GCCCTAGCTCTTTAAGAGAAAC	G	0.9296	0.4384	0.2761	0.621	0.5573	3.90312e-09	0.992261	0.928471	1.63582e-11	0.4959	0.00159895	-5.88825	0.961563	15.04	0.00118172	7.0211	0.9501	5.76677e-24
Excessive hairiness	Muscle_Skeletal	GCC2_LIMS1	2	108500000	110000000	1	1	1	GCC2	2_109301115_T_TA_b37	109301115	rs34175526	T	TA	0.9524	0.4334	0.2254	0.6268	0.5562	5.73133e-09	0.856779	0.912342	5.13457e-08	0.493464	0.00143005	-5.82441	0.965483	14.6933	0.000621635	5.54663	0.973115	1.49857e-09
Excessive hairiness	Thyroid	GCC2_LIMS1	2	108500000	110000000	1	1	1	GCC2	2_109219539_A_G_b37	109219539	rs13411824	A	G	0.9613	0.4414	0.2776	0.634	0.5695	3.89355e-09	0.996135	0.970574	1.38936e-23	0.510177	0.00158849	-5.88865	0.961805	15.0434	0.00143745	10.8231	0.93995	4.45059e-64
Excessive hairiness	Adipose_Subcutaneous	GCC2_LIMS1	2	108500000	110000000	1	1	1	GCC2	2_109188156_A_G_b37	109188156	rs10188434	A	G	0.9514	0.4334	0.2216	0.6268	0.5532	3.24646e-09	0.862543	0.925027	5.16322e-23	0.493464	0.0014338	-5.91862	0.965395	15.2271	0.00179484	10.6965	0.926122	5.06281e-110
Excessive hairiness	Adipose_Visceral_Omentum	GCC2_LIMS1	2	108500000	110000000	1	1	1	GCC2	2_109208113_A_G_b37	109208113	rs2378138	A	G	0.9613	0.4414	0.2776	0.634	0.5695	3.07944e-09	0.997099	0.982331	9.87252e-18	0.517451	0.00159075	-5.92731	0.961752	15.2628	0.00114668	9.22637	0.951508	1.21866e-46
Excessive hairiness	Esophagus_Mucosa	GCC2_LIMS1	2	108500000	110000000	1	1	1	GCC2	2_109188156_A_G_b37	109188156	rs10188434	A	G	0.9514	0.4334	0.2216	0.6268	0.5532	3.24646e-09	0.862543	0.925027	3.46469e-14	0.493464	0.0014338	-5.91862	0.965395	15.2271	0.00219968	7.97705	0.910943	1.78021e-46
Excessive hairiness	Esophagus_Muscularis	GCC2_LIMS1	2	108500000	110000000	1	1	1	GCC2	2_109219539_A_G_b37	109219539	rs13411824	A	G	0.9613	0.4414	0.2776	0.634	0.5695	3.89355e-09	0.996135	0.970574	2.04435e-11	0.510177	0.00158849	-5.88865	0.961805	15.0434	0.00118306	6.98444	0.950046	4.53021e-24
Excessive hairiness	Muscle_Skeletal	GCC2_LIMS1	2	108500000	110000000	1	1	1	GCC2	2_109251819_A_G_b37	109251819	rs4676204	A	G	0.9524	0.4334	0.2201	0.6268	0.5562	4.31099e-09	0.856768	0.917917	7.21854e-08	0.493464	0.00142951	-5.8718	0.965495	14.9608	0.000618174	5.48242	0.97326	1.38676e-09
Excessive hairiness	Thyroid	GCC2_LIMS1	2	108500000	110000000	1	1	1	GCC2	2_109199704_A_G_b37	109199704	rs57336888	A	G	0.9524	0.4344	0.2216	0.6268	0.5532	3.24646e-09	0.862543	0.925027	1.81924e-23	0.489868	0.0014338	-5.91862	0.965395	15.2271	0.00153696	10.7897	0.936058	3.13274e-64
Excessive hairiness	Adipose_Subcutaneous	GCC2_LIMS1	2	108500000	110000000	1	1	1	GCC2	2_109249886_T_C_b37	109249886	rs10164699	T	C	0.9524	0.4334	0.2201	0.6268	0.5562	4.31099e-09	0.856768	0.917917	4.60825e-23	0.493464	0.00142951	-5.8718	0.965495	14.9608	0.00179935	10.7109	0.925951	4.43308e-110
Excessive hairiness	Adipose_Visceral_Omentum	GCC2_LIMS1	2	108500000	110000000	1	1	1	GCC2	2_109193017_T_C_b37	109193017	rs10193908	T	C	0.9633	0.4423	0.3018	0.634	0.5695	3.35502e-09	0.994196	0.94072	9.87252e-18	0.513819	0.00160376	-5.91321	0.961452	15.1812	0.00114668	9.22637	0.951508	1.12317e-46
Excessive hairiness	Esophagus_Mucosa	GCC2_LIMS1	2	108500000	110000000	1	1	1	GCC2	2_109262598_G_A_b37	109262598	rs12467880	G	A	0.9524	0.4334	0.2201	0.6268	0.5562	4.85804e-09	0.857269	0.915797	2.44495e-14	0.493464	0.00142951	-5.85196	0.965495	14.8486	0.00220453	8.02939	0.910764	1.77729e-46
Excessive hairiness	Esophagus_Muscularis	GCC2_LIMS1	2	108500000	110000000	1	1	1	GCC2	2_109208113_A_G_b37	109208113	rs2378138	A	G	0.9613	0.4414	0.2776	0.634	0.5695	3.07944e-09	0.997099	0.982331	2.67561e-11	0.510177	0.00159075	-5.92731	0.961752	15.2628	0.00118963	6.94004	0.949783	4.19038e-24
Excessive hairiness	Muscle_Skeletal	GCC2_LIMS1	2	108500000	110000000	1	1	1	GCC2	2_109173930_T_C_b37	109173930	rs9308807	T	C	0.9633	0.4414	0.2776	0.634	0.5695	2.96673e-09	0.99484	0.962589	1.04468e-07	0.510177	0.00160291	-5.93343	0.961471	15.2964	0.000601794	5.41202	0.97395	1.33153e-09
Excessive hairiness	Thyroid	GCC2_LIMS1	2	108500000	110000000	1	1	1	GCC2	2_109285103_G_A_b37	109285103	rs7597586	G	A	0.9613	0.4414	0.2769	0.6311	0.5726	6.68993e-09	0.993881	0.837413	1.38936e-23	0.510177	0.00158709	-5.79853	0.961837	14.5369	0.00143745	10.8231	0.93995	2.68215e-64
Excessive hairiness	Adipose_Subcutaneous	GCC2_LIMS1	2	108500000	110000000	1	1	1	GCC2	2_109280327_G_C_b37	109280327	rs6750452	G	C	0.9524	0.4334	0.2201	0.6268	0.5562	4.85804e-09	0.857269	0.915797	4.65553e-23	0.493464	0.00142951	-5.85196	0.965495	14.8486	0.0017944	10.7096	0.92614	3.9497e-110
Excessive hairiness	Adipose_Visceral_Omentum	GCC2_LIMS1	2	108500000	110000000	1	1	1	GCC2	2_109197936_T_C_b37	109197936	rs6736225	T	C	0.9633	0.4414	0.2776	0.634	0.5695	3.35502e-09	0.994196	0.94072	9.87252e-18	0.517451	0.00160376	-5.91321	0.961452	15.1812	0.00114668	9.22637	0.951508	1.12317e-46
Excessive hairiness	Esophagus_Mucosa	GCC2_LIMS1	2	108500000	110000000	1	1	1	GCC2	2_109178453_T_C_b37	109178453	rs10209071	T	C	0.9524	0.4344	0.2209	0.6268	0.5532	3.22055e-09	0.863126	0.925351	3.67735e-14	0.495654	0.0014338	-5.91994	0.965395	15.2346	0.00219921	7.96809	0.91096	1.68144e-46
Excessive hairiness	Esophagus_Muscularis	GCC2_LIMS1	2	108500000	110000000	1	1	1	GCC2	2_109285103_G_A_b37	109285103	rs7597586	G	A	0.9613	0.4414	0.2769	0.6311	0.5726	6.68993e-09	0.993881	0.837413	1.71238e-11	0.510177	0.00158709	-5.79853	0.961837	14.5369	0.00118226	7.01358	0.950078	3.31546e-24
Excessive hairiness	Muscle_Skeletal	GCC2_LIMS1	2	108500000	110000000	1	1	1	GCC2	2_109174615_C_T_b37	109174615	rs6542772	C	T	0.9623	0.4414	0.2776	0.634	0.5695	2.1646e-09	1	1	1.41776e-07	0.510177	0.00159415	-5.98495	0.961674	15.5926	0.000605288	5.3533	0.973803	1.31699e-09
Excessive hairiness	Thyroid	GCC2_LIMS1	2	108500000	110000000	1	1	1	GCC2	2_109247389_G_A_b37	109247389	rs6738629	G	A	0.9633	0.4414	0.2753	0.634	0.5695	8.83446e-09	0.989362	0.823296	1.38936e-23	0.510177	0.00159555	-5.75171	0.961641	14.2762	0.00143745	10.8231	0.93995	2.06655e-64
Excessive hairiness	Adipose_Subcutaneous	GCC2_LIMS1	2	108500000	110000000	1	1	1	GCC2	2_109251048_G_C_b37	109251048	rs2053261	G	C	0.9524	0.4334	0.2201	0.6268	0.5573	4.31099e-09	0.856768	0.917917	5.16322e-23	0.493464	0.00142951	-5.8718	0.965495	14.9608	0.00179484	10.6965	0.926122	3.87944e-110
Excessive hairiness	Adipose_Visceral_Omentum	GCC2_LIMS1	2	108500000	110000000	1	1	1	GCC2	2_109219539_A_G_b37	109219539	rs13411824	A	G	0.9613	0.4414	0.2776	0.634	0.5695	3.89355e-09	0.996135	0.970574	9.87252e-18	0.517451	0.00158849	-5.88865	0.961805	15.0434	0.00114668	9.22637	0.951508	9.78579e-47
Excessive hairiness	Esophagus_Mucosa	GCC2_LIMS1	2	108500000	110000000	1	1	1	GCC2	2_109205624_A_G_b37	109205624	rs6760160	A	G	0.9524	0.4334	0.2209	0.6268	0.5542	3.67023e-09	0.86128	0.922407	3.26619e-14	0.493464	0.00143138	-5.89841	0.965452	15.1119	0.0022197	7.98591	0.910205	1.65976e-46
Excessive hairiness	Esophagus_Muscularis	GCC2_LIMS1	2	108500000	110000000	1	1	1	GCC2	2_109215751_G_A_b37	109215751	rs12476399	G	A	0.9613	0.4414	0.2776	0.634	0.5695	3.34876e-09	0.996456	0.978129	3.28513e-11	0.510177	0.00158934	-5.91352	0.961785	15.1844	0.00117558	6.90606	0.950346	3.12295e-24
Excessive hairiness	Muscle_Skeletal	GCC2_LIMS1	2	108500000	110000000	1	1	1	GCC2	2_109262598_G_A_b37	109262598	rs12467880	G	A	0.9524	0.4334	0.2201	0.6268	0.5562	4.85804e-09	0.857269	0.915797	7.08689e-08	0.493464	0.00142951	-5.85196	0.965495	14.8486	0.00061049	5.48589	0.973584	1.26116e-09
Excessive hairiness	Thyroid	GCC2_LIMS1	2	108500000	110000000	1	1	1	GCC2	2_109208113_A_G_b37	109208113	rs2378138	A	G	0.9613	0.4414	0.2776	0.634	0.5695	3.07944e-09	0.997099	0.982331	4.06546e-23	0.510177	0.00159075	-5.92731	0.961752	15.2628	0.00144968	10.6896	0.93947	1.4041e-64
Excessive hairiness	Adipose_Subcutaneous	GCC2_LIMS1	2	108500000	110000000	1	1	1	GCC2	2_109260144_GA_G_b37	109260144	rs57933919	GA	G	0.9524	0.4354	0.2201	0.6268	0.5573	4.31099e-09	0.856768	0.917917	5.16322e-23	0.492067	0.00142951	-5.8718	0.965495	14.9608	0.00179484	10.6965	0.926122	3.87944e-110
Excessive hairiness	Adipose_Visceral_Omentum	GCC2_LIMS1	2	108500000	110000000	1	1	1	GCC2	2_109181412_GCCCTAGCTCTTTAAGAGAAAC_G_b37	109181412	rs149312375	GCCCTAGCTCTTTAAGAGAAAC	G	0.9296	0.4384	0.2761	0.621	0.5573	3.90312e-09	0.992261	0.928471	1.03661e-17	0.503017	0.00159895	-5.88825	0.961563	15.04	0.00114684	9.21943	0.951501	9.17471e-47
Excessive hairiness	Esophagus_Mucosa	GCC2_LIMS1	2	108500000	110000000	1	1	1	GCC2	2_109251048_G_C_b37	109251048	rs2053261	G	C	0.9524	0.4334	0.2201	0.6268	0.5573	4.31099e-09	0.856768	0.917917	3.46469e-14	0.493464	0.00142951	-5.8718	0.965495	14.9608	0.00219968	7.97705	0.910943	1.36411e-46
Excessive hairiness	Esophagus_Muscularis	GCC2_LIMS1	2	108500000	110000000	1	1	1	GCC2	2_109247389_G_A_b37	109247389	rs6738629	G	A	0.9633	0.4414	0.2753	0.634	0.5695	8.83446e-09	0.989362	0.823296	1.71238e-11	0.510177	0.00159555	-5.75171	0.961641	14.2762	0.00118226	7.01358	0.950078	2.5545e-24
Excessive hairiness	Muscle_Skeletal	GCC2_LIMS1	2	108500000	110000000	1	1	1	GCC2	2_109249886_T_C_b37	109249886	rs10164699	T	C	0.9524	0.4334	0.2201	0.6268	0.5562	4.31099e-09	0.856768	0.917917	8.39374e-08	0.493464	0.00142951	-5.8718	0.965495	14.9608	0.000610396	5.45377	0.973588	1.18911e-09
Excessive hairiness	Thyroid	GCC2_LIMS1	2	108500000	110000000	1	1	1	GCC2	2_109262598_G_A_b37	109262598	rs12467880	G	A	0.9524	0.4334	0.2201	0.6268	0.5562	4.85804e-09	0.857269	0.915797	2.9101e-23	0.493464	0.00142951	-5.85196	0.965495	14.8486	0.00150055	10.7313	0.937479	1.27863e-64
Excessive hairiness	Adipose_Subcutaneous	GCC2_LIMS1	2	108500000	110000000	1	1	1	GCC2	2_109262598_G_A_b37	109262598	rs12467880	G	A	0.9524	0.4334	0.2201	0.6268	0.5562	4.85804e-09	0.857269	0.915797	5.16322e-23	0.493464	0.00142951	-5.85196	0.965495	14.8486	0.00179484	10.6965	0.926122	3.46754e-110
Excessive hairiness	Adipose_Visceral_Omentum	GCC2_LIMS1	2	108500000	110000000	1	1	1	GCC2	2_109178453_T_C_b37	109178453	rs10209071	T	C	0.9524	0.4344	0.2209	0.6268	0.5532	3.22055e-09	0.863126	0.925351	1.51064e-17	0.50263	0.0014338	-5.91994	0.965395	15.2346	0.00113133	9.16581	0.952126	7.11221e-47
Excessive hairiness	Esophagus_Mucosa	GCC2_LIMS1	2	108500000	110000000	1	1	1	GCC2	2_109251819_A_G_b37	109251819	rs4676204	A	G	0.9524	0.4334	0.2201	0.6268	0.5562	4.31099e-09	0.856768	0.917917	3.6563e-14	0.493464	0.00142951	-5.8718	0.965495	14.9608	0.00223775	7.96892	0.909541	1.23959e-46
Excessive hairiness	Esophagus_Muscularis	GCC2_LIMS1	2	108500000	110000000	1	1	1	GCC2	2_109239010_T_C_b37	109239010	rs11897612	T	C	0.9524	0.4334	0.2209	0.6268	0.5532	5.02025e-09	0.857509	0.915483	3.27054e-11	0.493464	0.00142764	-5.8465	0.965539	14.8178	0.00123073	6.90679	0.948138	2.10878e-24
Excessive hairiness	Muscle_Skeletal	GCC2_LIMS1	2	108500000	110000000	1	1	1	GCC2	2_109239010_T_C_b37	109239010	rs11897612	T	C	0.9524	0.4334	0.2209	0.6268	0.5532	5.02025e-09	0.857509	0.915483	7.3816e-08	0.493464	0.00142764	-5.8465	0.965539	14.8178	0.000613191	5.47816	0.97347	1.17404e-09
Excessive hairiness	Thyroid	GCC2_LIMS1	2	108500000	110000000	1	1	1	GCC2	2_109301841_G_A_b37	109301841	rs930038	G	A	0.9633	0.4414	0.2821	0.634	0.5726	7.75881e-09	0.988717	0.848452	2.37638e-23	0.510177	0.00159725	-5.77362	0.961602	14.3975	0.00145753	10.7565	0.939162	1.14163e-64
Excessive hairiness	Adipose_Subcutaneous	GCC2_LIMS1	2	108500000	110000000	1	1	1	GCC2	2_109173930_T_C_b37	109173930	rs9308807	T	C	0.9633	0.4414	0.2776	0.634	0.5695	2.96673e-09	0.99484	0.962589	1.06727e-22	0.510177	0.00160291	-5.93343	0.961471	15.2964	0.00178938	10.6048	0.926331	2.21892e-110
Excessive hairiness	Adipose_Visceral_Omentum	GCC2_LIMS1	2	108500000	110000000	1	1	1	GCC2	2_109175742_G_T_b37	109175742	rs7581929	G	T	0.9524	0.4334	0.2209	0.6268	0.5532	3.05445e-09	0.862873	0.925977	1.69222e-17	0.500406	0.00143406	-5.92865	0.965389	15.2844	0.00113387	9.14962	0.952023	6.46953e-47
Excessive hairiness	Brain_Cerebellar_Hemisphere	GCC2_LIMS1	2	108500000	110000000	1	1	1	GCC2	2_109180221_C_T_b37	109180221	rs12476551	C	T	0.8988	0.3757	0.174	0.5908	0.3855	9.48095e-06	0.541621	0.57854	1.55886e-06	0.836475	0.00122962	-4.42868	0.970176	7.75793	0.00718728	5.09909	0.7579	1.0343e-06
Excessive hairiness	Esophagus_Mucosa	GCC2_LIMS1	2	108500000	110000000	1	1	1	GCC2	2_109280327_G_C_b37	109280327	rs6750452	G	C	0.9524	0.4334	0.2201	0.6268	0.5562	4.85804e-09	0.857269	0.915797	3.4541e-14	0.493464	0.00142951	-5.85196	0.965495	14.8486	0.00219893	7.97749	0.91097	1.22413e-46
Excessive hairiness	Esophagus_Muscularis	GCC2_LIMS1	2	108500000	110000000	1	1	1	GCC2	2_109301841_G_A_b37	109301841	rs930038	G	A	0.9633	0.4414	0.2821	0.634	0.5726	7.75881e-09	0.988717	0.848452	3.03087e-11	0.510177	0.00159725	-5.77362	0.961602	14.3975	0.00119513	6.91941	0.949562	1.53514e-24
Excessive hairiness	Muscle_Skeletal	GCC2_LIMS1	2	108500000	110000000	1	1	1	GCC2	2_109199704_A_G_b37	109199704	rs57336888	A	G	0.9524	0.4344	0.2216	0.6268	0.5532	3.24646e-09	0.862543	0.925027	1.12071e-07	0.489868	0.0014338	-5.91862	0.965395	15.2271	0.000622363	5.39856	0.973084	1.16169e-09
Excessive hairiness	Thyroid	GCC2_LIMS1	2	108500000	110000000	1	1	1	GCC2	2_109178453_T_C_b37	109178453	rs10209071	T	C	0.9524	0.4344	0.2209	0.6268	0.5532	3.22055e-09	0.863126	0.925351	4.44161e-23	0.495654	0.0014338	-5.91994	0.965395	15.2346	0.00150085	10.6786	0.937467	1.10799e-64
Excessive hairiness	Adipose_Subcutaneous	GCC2_LIMS1	2	108500000	110000000	1	1	1	GCC2	2_109197936_T_C_b37	109197936	rs6736225	T	C	0.9633	0.4414	0.2776	0.634	0.5695	3.35502e-09	0.994196	0.94072	1.10746e-22	0.510177	0.00160376	-5.91321	0.961452	15.1812	0.0017886	10.6002	0.92636	1.89157e-110
Excessive hairiness	Adipose_Visceral_Omentum	GCC2_LIMS1	2	108500000	110000000	1	1	1	GCC2	2_109188156_A_G_b37	109188156	rs10188434	A	G	0.9514	0.4334	0.2216	0.6268	0.5532	3.24646e-09	0.862543	0.925027	1.63695e-17	0.500406	0.0014338	-5.91862	0.965395	15.2271	0.00113255	9.15435	0.952077	6.37727e-47
Excessive hairiness	Esophagus_Mucosa	GCC2_LIMS1	2	108500000	110000000	1	1	1	GCC2	2_109252241_TC_T_b37	109252241	rs5833297	TC	T	0.9524	0.4334	0.2209	0.6268	0.5562	4.85804e-09	0.857269	0.915797	3.46469e-14	0.493464	0.00142951	-5.85196	0.965495	14.8486	0.00219968	7.97705	0.910943	1.21927e-46
Excessive hairiness	Esophagus_Muscularis	GCC2_LIMS1	2	108500000	110000000	1	1	1	GCC2	2_109193507_A_G_b37	109193507	rs10205370	A	G	0.9464	0.4254	0.1498	0.6167	0.546	5.956e-09	0.853517	0.910276	4.44115e-11	0.469931	0.00142417	-5.81799	0.96562	14.6575	0.00127336	6.85592	0.946437	1.2586e-24
Excessive hairiness	Muscle_Skeletal	GCC2_LIMS1	2	108500000	110000000	1	1	1	GCC2	2_109175742_G_T_b37	109175742	rs7581929	G	T	0.9524	0.4334	0.2209	0.6268	0.5532	3.05445e-09	0.862873	0.925977	1.18505e-07	0.493464	0.00143406	-5.92865	0.965389	15.2844	0.000610401	5.38786	0.973588	1.1605e-09
Excessive hairiness	Thyroid	GCC2_LIMS1	2	108500000	110000000	1	1	1	GCC2	2_109188156_A_G_b37	109188156	rs10188434	A	G	0.9514	0.4334	0.2216	0.6268	0.5532	3.24646e-09	0.862543	0.925027	4.44161e-23	0.493464	0.0014338	-5.91862	0.965395	15.2271	0.00150085	10.6786	0.937467	1.09968e-64
Excessive hairiness	Adipose_Subcutaneous	GCC2_LIMS1	2	108500000	110000000	1	1	1	GCC2	2_109181412_GCCCTAGCTCTTTAAGAGAAAC_G_b37	109181412	rs149312375	GCCCTAGCTCTTTAAGAGAAAC	G	0.9296	0.4384	0.2761	0.621	0.5573	3.90312e-09	0.992261	0.928471	1.00471e-22	0.4959	0.00159895	-5.88825	0.961563	15.04	0.00178831	10.6125	0.926372	1.85502e-110
Excessive hairiness	Adipose_Visceral_Omentum	GCC2_LIMS1	2	108500000	110000000	1	1	1	GCC2	2_109285103_G_A_b37	109285103	rs7597586	G	A	0.9613	0.4414	0.2769	0.6311	0.5726	6.68993e-09	0.993881	0.837413	9.87252e-18	0.517451	0.00158709	-5.79853	0.961837	14.5369	0.00114668	9.22637	0.951508	5.89742e-47
Excessive hairiness	Esophagus_Muscularis	GCC2_LIMS1	2	108500000	110000000	1	1	1	GCC2	2_109178453_T_C_b37	109178453	rs10209071	T	C	0.9524	0.4344	0.2209	0.6268	0.5532	3.22055e-09	0.863126	0.925351	8.40315e-11	0.495654	0.0014338	-5.91994	0.965395	15.2346	0.00122226	6.74905	0.948476	1.15734e-24
Excessive hairiness	Muscle_Skeletal	GCC2_LIMS1	2	108500000	110000000	1	1	1	GCC2	2_109197936_T_C_b37	109197936	rs6736225	T	C	0.9633	0.4414	0.2776	0.634	0.5695	3.35502e-09	0.994196	0.94072	1.10037e-07	0.510177	0.00160376	-5.91321	0.961452	15.1812	0.000601706	5.40206	0.973954	1.12597e-09
Excessive hairiness	Thyroid	GCC2_LIMS1	2	108500000	110000000	1	1	1	GCC2	2_109175742_G_T_b37	109175742	rs7581929	G	T	0.9524	0.4334	0.2209	0.6268	0.5532	3.05445e-09	0.862873	0.925977	4.83261e-23	0.493464	0.00143406	-5.92865	0.965389	15.2844	0.00150217	10.6681	0.937415	1.04531e-64
Excessive hairiness	Adipose_Subcutaneous	GCC2_LIMS1	2	108500000	110000000	1	1	1	GCC2	2_109301115_T_TA_b37	109301115	rs34175526	T	TA	0.9524	0.4334	0.2254	0.6268	0.5562	5.73133e-09	0.856779	0.912342	7.7803e-23	0.493464	0.00143005	-5.82441	0.965483	14.6933	0.00180821	10.6448	0.925613	1.73584e-110
Excessive hairiness	Adipose_Visceral_Omentum	GCC2_LIMS1	2	108500000	110000000	1	1	1	GCC2	2_109249886_T_C_b37	109249886	rs10164699	T	C	0.9524	0.4334	0.2201	0.6268	0.5562	4.31099e-09	0.856768	0.917917	1.63695e-17	0.500406	0.00142951	-5.8718	0.965495	14.9608	0.00113255	9.15435	0.952077	4.88666e-47
Excessive hairiness	Esophagus_Mucosa	GCC2_LIMS1	2	108500000	110000000	1	1	1	GCC2	2_109249886_T_C_b37	109249886	rs10164699	T	C	0.9524	0.4334	0.2201	0.6268	0.5562	4.31099e-09	0.856768	0.917917	5.27803e-14	0.493464	0.00142951	-5.8718	0.965495	14.9608	0.00222536	7.91354	0.909997	8.40743e-47
Excessive hairiness	Esophagus_Muscularis	GCC2_LIMS1	2	108500000	110000000	1	1	1	GCC2	2_109195412_T_A_b37	109195412	rs12469775	T	A	0.9464	0.4254	0.149	0.6167	0.545	6.57916e-09	0.85302	0.907846	4.44115e-11	0.469931	0.00142391	-5.80133	0.965626	14.564	0.00127336	6.85592	0.946437	1.14632e-24
Excessive hairiness	Muscle_Skeletal	GCC2_LIMS1	2	108500000	110000000	1	1	1	GCC2	2_109188156_A_G_b37	109188156	rs10188434	A	G	0.9514	0.4334	0.2216	0.6268	0.5532	3.24646e-09	0.862543	0.925027	1.19646e-07	0.493464	0.0014338	-5.91862	0.965395	15.2271	0.000610416	5.38601	0.973587	1.08532e-09
Excessive hairiness	Thyroid	GCC2_LIMS1	2	108500000	110000000	1	1	1	GCC2	2_109249886_T_C_b37	109249886	rs10164699	T	C	0.9524	0.4334	0.2201	0.6268	0.5562	4.31099e-09	0.856768	0.917917	4.14209e-23	0.493464	0.00142951	-5.8718	0.965495	14.9608	0.00150762	10.6873	0.937202	9.07709e-65
Excessive hairiness	Adipose_Subcutaneous	GCC2_LIMS1	2	108500000	110000000	1	1	1	GCC2	2_109219539_A_G_b37	109219539	rs13411824	A	G	0.9613	0.4414	0.2776	0.634	0.5695	3.89355e-09	0.996135	0.970574	1.2208e-22	0.510177	0.00158849	-5.88865	0.961805	15.0434	0.00178973	10.5878	0.926317	1.45703e-110
Excessive hairiness	Adipose_Visceral_Omentum	GCC2_LIMS1	2	108500000	110000000	1	1	1	GCC2	2_109251048_G_C_b37	109251048	rs2053261	G	C	0.9524	0.4334	0.2201	0.6268	0.5573	4.31099e-09	0.856768	0.917917	1.63695e-17	0.500406	0.00142951	-5.8718	0.965495	14.9608	0.00113255	9.15435	0.952077	4.88666e-47
Excessive hairiness	Esophagus_Mucosa	GCC2_LIMS1	2	108500000	110000000	1	1	1	GCC2	2_109173930_T_C_b37	109173930	rs9308807	T	C	0.9633	0.4414	0.2776	0.634	0.5695	2.96673e-09	0.99484	0.962589	8.40053e-14	0.510177	0.00160291	-5.93343	0.961471	15.2964	0.00218421	7.84305	0.911514	7.37056e-47
Excessive hairiness	Esophagus_Muscularis	GCC2_LIMS1	2	108500000	110000000	1	1	1	GCC2	2_109218417_GTTCTA_G_b37	109218417	rs144943547	GTTCTA	G	0.9464	0.4254	0.149	0.6167	0.545	7.70437e-09	0.850789	0.903673	3.98018e-11	0.469931	0.00142124	-5.7748	0.965688	14.4159	0.00127392	6.87417	0.946415	1.11261e-24
Excessive hairiness	Muscle_Skeletal	GCC2_LIMS1	2	108500000	110000000	1	1	1	GCC2	2_109178453_T_C_b37	109178453	rs10209071	T	C	0.9524	0.4344	0.2209	0.6268	0.5532	3.22055e-09	0.863126	0.925351	1.22545e-07	0.495654	0.0014338	-5.91994	0.965395	15.2346	0.000610288	5.3814	0.973592	1.06737e-09
Excessive hairiness	Thyroid	GCC2_LIMS1	2	108500000	110000000	1	1	1	GCC2	2_109251048_G_C_b37	109251048	rs2053261	G	C	0.9524	0.4334	0.2201	0.6268	0.5573	4.31099e-09	0.856768	0.917917	4.44161e-23	0.493464	0.00142951	-5.8718	0.965495	14.9608	0.00150085	10.6786	0.937467	8.4264e-65
Excessive hairiness	Adipose_Subcutaneous	GCC2_LIMS1	2	108500000	110000000	1	1	1	GCC2	2_109208113_A_G_b37	109208113	rs2378138	A	G	0.9613	0.4414	0.2776	0.634	0.5695	3.07944e-09	0.997099	0.982331	1.76739e-22	0.510177	0.00159075	-5.92731	0.961752	15.2628	0.00180433	10.5409	0.925761	1.11592e-110
Excessive hairiness	Adipose_Visceral_Omentum	GCC2_LIMS1	2	108500000	110000000	1	1	1	GCC2	2_109260144_GA_G_b37	109260144	rs57933919	GA	G	0.9524	0.4354	0.2201	0.6268	0.5573	4.31099e-09	0.856768	0.917917	1.63695e-17	0.499019	0.00142951	-5.8718	0.965495	14.9608	0.00113255	9.15435	0.952077	4.88666e-47
Excessive hairiness	Esophagus_Mucosa	GCC2_LIMS1	2	108500000	110000000	1	1	1	GCC2	2_109260144_GA_G_b37	109260144	rs57933919	GA	G	0.9524	0.4354	0.2201	0.6268	0.5573	4.31099e-09	0.856768	0.917917	6.06376e-14	0.492067	0.00142951	-5.8718	0.965495	14.9608	0.00221277	7.89252	0.91046	7.3141e-47
Excessive hairiness	Esophagus_Muscularis	GCC2_LIMS1	2	108500000	110000000	1	1	1	GCC2	2_109194066_C_T_b37	109194066	rs7559347	C	T	0.9464	0.4254	0.149	0.6167	0.545	6.84356e-09	0.853268	0.907212	4.44115e-11	0.469931	0.00142391	-5.79472	0.965626	14.527	0.00127336	6.85592	0.946437	1.10468e-24
Excessive hairiness	Muscle_Skeletal	GCC2_LIMS1	2	108500000	110000000	1	1	1	GCC2	2_109219539_A_G_b37	109219539	rs13411824	A	G	0.9613	0.4414	0.2776	0.634	0.5695	3.89355e-09	0.996135	0.970574	1.11169e-07	0.510177	0.00158849	-5.88865	0.961805	15.0434	0.00060149	5.4001	0.973963	9.70883e-10
Excessive hairiness	Thyroid	GCC2_LIMS1	2	108500000	110000000	1	1	1	GCC2	2_109260144_GA_G_b37	109260144	rs57933919	GA	G	0.9524	0.4354	0.2201	0.6268	0.5573	4.31099e-09	0.856768	0.917917	4.44161e-23	0.492067	0.00142951	-5.8718	0.965495	14.9608	0.00150085	10.6786	0.937467	8.4264e-65
Excessive hairiness	Adipose_Subcutaneous	GCC2_LIMS1	2	108500000	110000000	1	1	1	GCC2	2_109285103_G_A_b37	109285103	rs7597586	G	A	0.9613	0.4414	0.2769	0.6311	0.5726	6.68993e-09	0.993881	0.837413	1.10746e-22	0.510177	0.00158709	-5.79853	0.961837	14.5369	0.0017886	10.6002	0.92636	9.93207e-111
Excessive hairiness	Adipose_Visceral_Omentum	GCC2_LIMS1	2	108500000	110000000	1	1	1	GCC2	2_109247389_G_A_b37	109247389	rs6738629	G	A	0.9633	0.4414	0.2753	0.634	0.5695	8.83446e-09	0.989362	0.823296	9.87252e-18	0.517451	0.00159555	-5.75171	0.961641	14.2762	0.00114668	9.22637	0.951508	4.54386e-47
Excessive hairiness	Esophagus_Mucosa	GCC2_LIMS1	2	108500000	110000000	1	1	1	GCC2	2_109208113_A_G_b37	109208113	rs2378138	A	G	0.9613	0.4414	0.2776	0.634	0.5695	3.07944e-09	0.997099	0.982331	8.40053e-14	0.510177	0.00159075	-5.92731	0.961752	15.2628	0.00218421	7.84305	0.911514	7.1268e-47
Excessive hairiness	Esophagus_Muscularis	GCC2_LIMS1	2	108500000	110000000	1	1	1	GCC2	2_109188156_A_G_b37	109188156	rs10188434	A	G	0.9514	0.4334	0.2216	0.6268	0.5532	3.24646e-09	0.862543	0.925027	8.72382e-11	0.493464	0.0014338	-5.91862	0.965395	15.2271	0.0012232	6.74275	0.948439	1.10272e-24
Excessive hairiness	Muscle_Skeletal	GCC2_LIMS1	2	108500000	110000000	1	1	1	GCC2	2_109181412_GCCCTAGCTCTTTAAGAGAAAC_G_b37	109181412	rs149312375	GCCCTAGCTCTTTAAGAGAAAC	G	0.9296	0.4384	0.2761	0.621	0.5573	3.90312e-09	0.992261	0.928471	1.18349e-07	0.4959	0.00159895	-5.88825	0.961563	15.04	0.000602202	5.3881	0.973933	9.0869e-10
Excessive hairiness	Thyroid	GCC2_LIMS1	2	108500000	110000000	1	1	1	GCC2	2_109280327_G_C_b37	109280327	rs6750452	G	C	0.9524	0.4334	0.2201	0.6268	0.5562	4.85804e-09	0.857269	0.915797	4.20522e-23	0.493464	0.00142951	-5.85196	0.965495	14.8486	0.00150042	10.6854	0.937484	8.07001e-65
Excessive hairiness	Adipose_Subcutaneous	GCC2_LIMS1	2	108500000	110000000	1	1	1	GCC2	2_109301841_G_A_b37	109301841	rs930038	G	A	0.9633	0.4414	0.2821	0.634	0.5726	7.75881e-09	0.988717	0.848452	1.0469e-22	0.510177	0.00159725	-5.77362	0.961602	14.3975	0.00180469	10.6073	0.925747	8.98695e-111
Excessive hairiness	Adipose_Visceral_Omentum	GCC2_LIMS1	2	108500000	110000000	1	1	1	GCC2	2_109262598_G_A_b37	109262598	rs12467880	G	A	0.9524	0.4334	0.2201	0.6268	0.5562	4.85804e-09	0.857269	0.915797	1.63695e-17	0.500406	0.00142951	-5.85196	0.965495	14.8486	0.00113255	9.15435	0.952077	4.36782e-47
Excessive hairiness	Esophagus_Mucosa	GCC2_LIMS1	2	108500000	110000000	1	1	1	GCC2	2_109197936_T_C_b37	109197936	rs6736225	T	C	0.9633	0.4414	0.2776	0.634	0.5695	3.35502e-09	0.994196	0.94072	8.40053e-14	0.510177	0.00160376	-5.91321	0.961452	15.1812	0.00218421	7.84305	0.911514	6.56835e-47
Excessive hairiness	Esophagus_Muscularis	GCC2_LIMS1	2	108500000	110000000	1	1	1	GCC2	2_109197247_C_T_b37	109197247	rs1866187	C	T	0.9464	0.4254	0.149	0.6167	0.545	7.07641e-09	0.852523	0.906153	4.44115e-11	0.469931	0.00142337	-5.7891	0.965638	14.4956	0.00127336	6.85592	0.946437	1.07053e-24
Excessive hairiness	Muscle_Skeletal	GCC2_LIMS1	2	108500000	110000000	1	1	1	GCC2	2_109208113_A_G_b37	109208113	rs2378138	A	G	0.9613	0.4414	0.2776	0.634	0.5695	3.07944e-09	0.997099	0.982331	1.57898e-07	0.510177	0.00159075	-5.92731	0.961752	15.2628	0.000606873	5.33246	0.973736	8.49965e-10
Excessive hairiness	Thyroid	GCC2_LIMS1	2	108500000	110000000	1	1	1	GCC2	2_109243957_T_A_b37	109243957	rs10209570	T	A	0.9524	0.4344	0.2201	0.6268	0.5532	6.63166e-09	0.857349	0.909587	3.35627e-23	0.499761	0.00142844	-5.8	0.96552	14.5563	0.0015027	10.7135	0.937394	7.9524e-65
Excessive hairiness	Adipose_Subcutaneous	GCC2_LIMS1	2	108500000	110000000	1	1	1	GCC2	2_109247389_G_A_b37	109247389	rs6738629	G	A	0.9633	0.4414	0.2753	0.634	0.5695	8.83446e-09	0.989362	0.823296	1.10746e-22	0.510177	0.00159555	-5.75171	0.961641	14.2762	0.0017886	10.6002	0.92636	7.65249e-111
Excessive hairiness	Adipose_Visceral_Omentum	GCC2_LIMS1	2	108500000	110000000	1	1	1	GCC2	2_109215751_G_A_b37	109215751	rs12476399	G	A	0.9613	0.4414	0.2776	0.634	0.5695	3.34876e-09	0.996456	0.978129	2.24691e-17	0.517451	0.00158934	-5.91352	0.961785	15.1844	0.00113875	9.10912	0.951827	4.09229e-47
Excessive hairiness	Esophagus_Mucosa	GCC2_LIMS1	2	108500000	110000000	1	1	1	GCC2	2_109181412_GCCCTAGCTCTTTAAGAGAAAC_G_b37	109181412	rs149312375	GCCCTAGCTCTTTAAGAGAAAC	G	0.9296	0.4384	0.2761	0.621	0.5573	3.90312e-09	0.992261	0.928471	8.38158e-14	0.4959	0.00159895	-5.88825	0.961563	15.04	0.00218358	7.84341	0.911537	5.72152e-47
Excessive hairiness	Esophagus_Muscularis	GCC2_LIMS1	2	108500000	110000000	1	1	1	GCC2	2_109308341_C_T_b37	109308341	rs10195379	C	T	0.9464	0.4254	0.1415	0.611	0.5491	7.12641e-09	0.841622	0.902281	4.35375e-11	0.469931	0.00142523	-5.78792	0.965595	14.4889	0.00130581	6.85923	0.945147	1.06659e-24
Excessive hairiness	Muscle_Skeletal	GCC2_LIMS1	2	108500000	110000000	1	1	1	GCC2	2_109251048_G_C_b37	109251048	rs2053261	G	C	0.9524	0.4334	0.2201	0.6268	0.5573	4.31099e-09	0.856768	0.917917	1.19646e-07	0.493464	0.00142951	-5.8718	0.965495	14.9608	0.000610416	5.38601	0.973587	8.31642e-10
Excessive hairiness	Thyroid	GCC2_LIMS1	2	108500000	110000000	1	1	1	GCC2	2_109251819_A_G_b37	109251819	rs4676204	A	G	0.9524	0.4334	0.2201	0.6268	0.5562	4.31099e-09	0.856768	0.917917	4.2274e-23	0.493464	0.00142951	-5.8718	0.965495	14.9608	0.00156416	10.6848	0.935001	7.93696e-65
Excessive hairiness	Adipose_Subcutaneous	GCC2_LIMS1	2	108500000	110000000	1	1	1	GCC2	2_109193017_T_C_b37	109193017	rs10193908	T	C	0.9633	0.4423	0.3018	0.634	0.5695	3.35502e-09	0.994196	0.94072	2.31737e-22	0.506568	0.00160376	-5.91321	0.961452	15.1812	0.00179398	10.5065	0.926155	7.498e-111
Excessive hairiness	Adipose_Visceral_Omentum	GCC2_LIMS1	2	108500000	110000000	1	1	1	GCC2	2_109280327_G_C_b37	109280327	rs6750452	G	C	0.9524	0.4334	0.2201	0.6268	0.5562	4.85804e-09	0.857269	0.915797	1.75004e-17	0.500406	0.00142951	-5.85196	0.965495	14.8486	0.0011327	9.14481	0.952071	4.01869e-47
Excessive hairiness	Esophagus_Mucosa	GCC2_LIMS1	2	108500000	110000000	1	1	1	GCC2	2_109219539_A_G_b37	109219539	rs13411824	A	G	0.9613	0.4414	0.2776	0.634	0.5695	3.89355e-09	0.996135	0.970574	9.05258e-14	0.510177	0.00158849	-5.88865	0.961805	15.0434	0.00218532	7.83169	0.911473	5.27107e-47
Excessive hairiness	Esophagus_Muscularis	GCC2_LIMS1	2	108500000	110000000	1	1	1	GCC2	2_109201345_C_T_b37	109201345	rs56711588	C	T	0.9464	0.4254	0.298	0.621	0.545	7.35034e-09	0.851449	0.905248	4.43138e-11	0.469931	0.00142123	-5.78272	0.965688	14.4601	0.00123172	6.85627	0.948098	1.05989e-24
Excessive hairiness	Muscle_Skeletal	GCC2_LIMS1	2	108500000	110000000	1	1	1	GCC2	2_109260144_GA_G_b37	109260144	rs57933919	GA	G	0.9524	0.4354	0.2201	0.6268	0.5573	4.31099e-09	0.856768	0.917917	1.19646e-07	0.492067	0.00142951	-5.8718	0.965495	14.9608	0.000610416	5.38601	0.973587	8.31642e-10
Excessive hairiness	Thyroid	GCC2_LIMS1	2	108500000	110000000	1	1	1	GCC2	2_109193017_T_C_b37	109193017	rs10193908	T	C	0.9633	0.4423	0.3018	0.634	0.5695	3.35502e-09	0.994196	0.94072	6.22761e-23	0.506568	0.00160376	-5.91321	0.961452	15.1812	0.00143378	10.6364	0.940094	7.82427e-65
Excessive hairiness	Adipose_Subcutaneous	GCC2_LIMS1	2	108500000	110000000	1	1	1	GCC2	2_109252241_TC_T_b37	109252241	rs5833297	TC	T	0.9524	0.4334	0.2209	0.6268	0.5562	4.85804e-09	0.857269	0.915797	1.69496e-22	0.493464	0.00142951	-5.85196	0.965495	14.8486	0.00183611	10.5462	0.924552	7.32105e-111
Excessive hairiness	Adipose_Visceral_Omentum	GCC2_LIMS1	2	108500000	110000000	1	1	1	GCC2	2_109301841_G_A_b37	109301841	rs930038	G	A	0.9633	0.4414	0.2821	0.634	0.5726	7.75881e-09	0.988717	0.848452	1.83536e-17	0.517451	0.00159725	-5.77362	0.961602	14.3975	0.00117169	9.13803	0.950503	2.29674e-47
Excessive hairiness	Esophagus_Mucosa	GCC2_LIMS1	2	108500000	110000000	1	1	1	GCC2	2_109243957_T_A_b37	109243957	rs10209570	T	A	0.9524	0.4344	0.2201	0.6268	0.5532	6.63166e-09	0.857349	0.909587	5.98911e-14	0.499761	0.00142844	-5.8	0.96552	14.5563	0.00221137	7.89443	0.910512	4.9546e-47
Excessive hairiness	Esophagus_Muscularis	GCC2_LIMS1	2	108500000	110000000	1	1	1	GCC2	2_109199704_A_G_b37	109199704	rs57336888	A	G	0.9524	0.4344	0.2216	0.6268	0.5532	3.24646e-09	0.862543	0.925027	9.07691e-11	0.489868	0.0014338	-5.91862	0.965395	15.2271	0.00122321	6.73604	0.948438	1.05642e-24
Excessive hairiness	Muscle_Skeletal	GCC2_LIMS1	2	108500000	110000000	1	1	1	GCC2	2_109280327_G_C_b37	109280327	rs6750452	G	C	0.9524	0.4334	0.2201	0.6268	0.5562	4.85804e-09	0.857269	0.915797	1.31116e-07	0.493464	0.00142951	-5.85196	0.965495	14.8486	0.000611024	5.36836	0.973561	6.77819e-10
Excessive hairiness	Thyroid	GCC2_LIMS1	2	108500000	110000000	1	1	1	GCC2	2_109239010_T_C_b37	109239010	rs11897612	T	C	0.9524	0.4334	0.2209	0.6268	0.5532	5.02025e-09	0.857509	0.915483	4.70286e-23	0.493464	0.00142764	-5.8465	0.965539	14.8178	0.00150161	10.6715	0.937437	6.79021e-65
Excessive hairiness	Adipose_Subcutaneous	GCC2_LIMS1	2	108500000	110000000	1	1	1	GCC2	2_109243957_T_A_b37	109243957	rs10209570	T	A	0.9524	0.4344	0.2201	0.6268	0.5532	6.63166e-09	0.857349	0.909587	3.03485e-22	0.499761	0.00142844	-5.8	0.96552	14.5563	0.00182305	10.4722	0.925048	2.72696e-111
Excessive hairiness	Adipose_Visceral_Omentum	GCC2_LIMS1	2	108500000	110000000	1	1	1	GCC2	2_109205624_A_G_b37	109205624	rs6760160	A	G	0.9524	0.4334	0.2209	0.6268	0.5542	3.67023e-09	0.86128	0.922407	3.68272e-17	0.500406	0.00143138	-5.89841	0.965452	15.1119	0.00117434	9.03834	0.950396	1.97674e-47
Excessive hairiness	Esophagus_Mucosa	GCC2_LIMS1	2	108500000	110000000	1	1	1	GCC2	2_109174615_C_T_b37	109174615	rs6542772	C	T	0.9623	0.4414	0.2776	0.634	0.5695	2.1646e-09	1	1	1.73716e-13	0.510177	0.00159415	-5.98495	0.961674	15.5926	0.00221434	7.73208	0.910403	4.38836e-47
Excessive hairiness	Esophagus_Muscularis	GCC2_LIMS1	2	108500000	110000000	1	1	1	GCC2	2_109195081_T_C_b37	109195081	rs12469666	T	C	0.9524	0.4334	0.2216	0.6268	0.5532	3.24646e-09	0.862543	0.925027	9.06777e-11	0.493464	0.0014338	-5.91862	0.965395	15.2271	0.00125769	6.73623	0.947062	1.03877e-24
Excessive hairiness	Muscle_Skeletal	GCC2_LIMS1	2	108500000	110000000	1	1	1	GCC2	2_109215751_G_A_b37	109215751	rs12476399	G	A	0.9613	0.4414	0.2776	0.634	0.5695	3.34876e-09	0.996456	0.978129	1.83214e-07	0.510177	0.00158934	-5.91352	0.961785	15.1844	0.000597744	5.30361	0.974121	6.75536e-10
Excessive hairiness	Thyroid	GCC2_LIMS1	2	108500000	110000000	1	1	1	GCC2	2_109215751_G_A_b37	109215751	rs12476399	G	A	0.9613	0.4414	0.2776	0.634	0.5695	3.34876e-09	0.996456	0.978129	7.17009e-23	0.510177	0.00158934	-5.91352	0.961785	15.1844	0.00143725	10.6188	0.939958	6.53934e-65
Excessive hairiness	Adipose_Subcutaneous	GCC2_LIMS1	2	108500000	110000000	1	1	1	GCC2	2_109215751_G_A_b37	109215751	rs12476399	G	A	0.9613	0.4414	0.2776	0.634	0.5695	3.34876e-09	0.996456	0.978129	6.7668e-22	0.510177	0.00158934	-5.91352	0.961785	15.1844	0.00178578	10.3699	0.926468	2.03786e-111
Excessive hairiness	Adipose_Visceral_Omentum	GCC2_LIMS1	2	108500000	110000000	1	1	1	GCC2	2_109199704_A_G_b37	109199704	rs57336888	A	G	0.9524	0.4344	0.2216	0.6268	0.5532	3.24646e-09	0.862543	0.925027	4.32291e-17	0.496787	0.0014338	-5.91862	0.965395	15.2271	0.00115924	9.01529	0.951003	1.85408e-47
Excessive hairiness	Esophagus_Mucosa	GCC2_LIMS1	2	108500000	110000000	1	1	1	GCC2	2_109193017_T_C_b37	109193017	rs10193908	T	C	0.9633	0.4423	0.3018	0.634	0.5695	3.35502e-09	0.994196	0.94072	2.00576e-13	0.506568	0.00160376	-5.91321	0.961452	15.1812	0.00219619	7.71001	0.911072	2.53081e-47
Excessive hairiness	Esophagus_Muscularis	GCC2_LIMS1	2	108500000	110000000	1	1	1	GCC2	2_109203105_G_T_b37	109203105	rs3806527	G	T	0.9464	0.4254	0.149	0.6167	0.545	7.35034e-09	0.85178	0.905248	4.44115e-11	0.469931	0.00142123	-5.78272	0.965688	14.4601	0.00127336	6.85592	0.946437	1.03314e-24
Excessive hairiness	Muscle_Skeletal	GCC2_LIMS1	2	108500000	110000000	1	1	1	GCC2	2_109285103_G_A_b37	109285103	rs7597586	G	A	0.9613	0.4414	0.2769	0.6311	0.5726	6.68993e-09	0.993881	0.837413	1.10037e-07	0.510177	0.00158709	-5.79853	0.961837	14.5369	0.000601706	5.40206	0.973954	5.91213e-10
Excessive hairiness	Thyroid	GCC2_LIMS1	2	108500000	110000000	1	1	1	GCC2	2_109301115_T_TA_b37	109301115	rs34175526	T	TA	0.9524	0.4334	0.2254	0.6268	0.5562	5.73133e-09	0.856779	0.912342	4.56756e-23	0.493464	0.00143005	-5.82441	0.965483	14.6933	0.00152722	10.6751	0.936438	5.921e-65
Excessive hairiness	Adipose_Subcutaneous	GCC2_LIMS1	2	108500000	110000000	1	1	1	GCC2	2_109199704_A_G_b37	109199704	rs57336888	A	G	0.9524	0.4344	0.2216	0.6268	0.5532	3.24646e-09	0.862543	0.925027	7.26157e-22	0.489868	0.0014338	-5.91862	0.965395	15.2271	0.00184616	10.3609	0.92417	1.75047e-111
Excessive hairiness	Adipose_Visceral_Omentum	GCC2_LIMS1	2	108500000	110000000	1	1	1	GCC2	2_109243957_T_A_b37	109243957	rs10209570	T	A	0.9524	0.4344	0.2201	0.6268	0.5532	6.63166e-09	0.857349	0.909587	2.7608e-17	0.506794	0.00142844	-5.8	0.96552	14.5563	0.00114596	9.07964	0.951537	1.67678e-47
Excessive hairiness	Esophagus_Mucosa	GCC2_LIMS1	2	108500000	110000000	1	1	1	GCC2	2_109285103_G_A_b37	109285103	rs7597586	G	A	0.9613	0.4414	0.2769	0.6311	0.5726	6.68993e-09	0.993881	0.837413	1.49875e-13	0.510177	0.00158709	-5.79853	0.961837	14.5369	0.00219512	7.75472	0.911111	1.82262e-47
Excessive hairiness	Esophagus_Muscularis	GCC2_LIMS1	2	108500000	110000000	1	1	1	GCC2	2_109204334_G_C_b37	109204334	rs12469750	G	C	0.9464	0.4254	0.149	0.6167	0.545	7.35034e-09	0.85178	0.905248	4.44115e-11	0.469931	0.00142123	-5.78272	0.965688	14.4601	0.00127336	6.85592	0.946437	1.03314e-24
Excessive hairiness	Muscle_Skeletal	GCC2_LIMS1	2	108500000	110000000	1	1	1	GCC2	2_109252241_TC_T_b37	109252241	rs5833297	TC	T	0.9524	0.4334	0.2209	0.6268	0.5562	4.85804e-09	0.857269	0.915797	1.67351e-07	0.493464	0.00142951	-5.85196	0.965495	14.8486	0.000615501	5.32119	0.973373	5.30759e-10
Excessive hairiness	Thyroid	GCC2_LIMS1	2	108500000	110000000	1	1	1	GCC2	2_109252241_TC_T_b37	109252241	rs5833297	TC	T	0.9524	0.4334	0.2209	0.6268	0.5562	4.85804e-09	0.857269	0.915797	6.02318e-23	0.493464	0.00142951	-5.85196	0.965495	14.8486	0.00151064	10.6406	0.937084	5.05618e-65
Excessive hairiness	Adipose_Subcutaneous	GCC2_LIMS1	2	108500000	110000000	1	1	1	GCC2	2_109240242_C_T_b37	109240242	rs8179686	C	T	0.9613	0.4414	0.2209	0.6311	0.5695	7.98632e-09	0.992933	0.934565	3.89182e-22	0.510177	0.00158398	-5.76875	0.961909	14.3715	0.00180302	10.4405	0.925811	1.73056e-111
Excessive hairiness	Adipose_Visceral_Omentum	GCC2_LIMS1	2	108500000	110000000	1	1	1	GCC2	2_109251819_A_G_b37	109251819	rs4676204	A	G	0.9524	0.4334	0.2201	0.6268	0.5562	4.31099e-09	0.856768	0.917917	5.94919e-17	0.500406	0.00142951	-5.8718	0.965495	14.9608	0.00117734	8.96935	0.950276	9.38407e-48
Excessive hairiness	Esophagus_Mucosa	GCC2_LIMS1	2	108500000	110000000	1	1	1	GCC2	2_109247389_G_A_b37	109247389	rs6738629	G	A	0.9633	0.4414	0.2753	0.634	0.5695	8.83446e-09	0.989362	0.823296	1.49875e-13	0.510177	0.00159555	-5.75171	0.961641	14.2762	0.00219512	7.75472	0.911111	1.40429e-47
Excessive hairiness	Esophagus_Muscularis	GCC2_LIMS1	2	108500000	110000000	1	1	1	GCC2	2_109175742_G_T_b37	109175742	rs7581929	G	T	0.9524	0.4334	0.2209	0.6268	0.5532	3.05445e-09	0.862873	0.925977	9.86452e-11	0.493464	0.00143406	-5.92865	0.965389	15.2844	0.00122434	6.72201	0.948393	1.02226e-24
Excessive hairiness	Muscle_Skeletal	GCC2_LIMS1	2	108500000	110000000	1	1	1	GCC2	2_109247389_G_A_b37	109247389	rs6738629	G	A	0.9633	0.4414	0.2753	0.634	0.5695	8.83446e-09	0.989362	0.823296	1.10037e-07	0.510177	0.00159555	-5.75171	0.961641	14.2762	0.000601706	5.40206	0.973954	4.55519e-10
Excessive hairiness	Thyroid	GCC2_LIMS1	2	108500000	110000000	1	1	1	GCC2	2_109205624_A_G_b37	109205624	rs6760160	A	G	0.9524	0.4334	0.2209	0.6268	0.5542	3.67023e-09	0.86128	0.922407	7.75422e-23	0.493464	0.00143138	-5.89841	0.965452	15.1119	0.00154402	10.609	0.935784	4.51045e-65
Excessive hairiness	Adipose_Subcutaneous	GCC2_LIMS1	2	108500000	110000000	1	1	1	GCC2	2_109174615_C_T_b37	109174615	rs6542772	C	T	0.9623	0.4414	0.2776	0.634	0.5695	2.1646e-09	1	1	1.14673e-21	0.510177	0.00159415	-5.98495	0.961674	15.5926	0.0018608	10.3023	0.923615	1.40578e-111
Excessive hairiness	Adipose_Visceral_Omentum	GCC2_LIMS1	2	108500000	110000000	1	1	1	GCC2	2_109252241_TC_T_b37	109252241	rs5833297	TC	T	0.9524	0.4334	0.2209	0.6268	0.5562	4.85804e-09	0.857269	0.915797	7.63966e-17	0.500406	0.00142951	-5.85196	0.965495	14.8486	0.00115576	8.93327	0.951143	6.33217e-48
Excessive hairiness	Esophagus_Mucosa	GCC2_LIMS1	2	108500000	110000000	1	1	1	GCC2	2_109215751_G_A_b37	109215751	rs12476399	G	A	0.9613	0.4414	0.2776	0.634	0.5695	3.34876e-09	0.996456	0.978129	3.81484e-13	0.510177	0.00158934	-5.91352	0.961785	15.1844	0.00218763	7.61078	0.911388	1.27965e-47
Excessive hairiness	Esophagus_Muscularis	GCC2_LIMS1	2	108500000	110000000	1	1	1	GCC2	2_109249886_T_C_b37	109249886	rs10164699	T	C	0.9524	0.4334	0.2201	0.6268	0.5562	4.31099e-09	0.856768	0.917917	7.36882e-11	0.493464	0.00142951	-5.8718	0.965495	14.9608	0.0012278	6.77115	0.948255	1.01115e-24
Excessive hairiness	Muscle_Skeletal	GCC2_LIMS1	2	108500000	110000000	1	1	1	GCC2	2_109163721_T_C_b37	109163721	rs10194708	T	C	0.9623	0.4095	0.2489	0.6167	0.5644	3.22207e-09	0.985021	0.965742	3.15895e-07	0.452617	0.00157216	-5.91986	0.962182	15.2223	0.000625635	5.19672	0.972946	4.08708e-10
Excessive hairiness	Thyroid	GCC2_LIMS1	2	108500000	110000000	1	1	1	GCC2	2_109240242_C_T_b37	109240242	rs8179686	C	T	0.9613	0.4414	0.2209	0.6311	0.5695	7.98632e-09	0.992933	0.934565	1.69722e-22	0.510177	0.00158398	-5.76875	0.961909	14.3715	0.00149004	10.5108	0.937889	9.00238e-66
Excessive hairiness	Adipose_Subcutaneous	GCC2_LIMS1	2	108500000	110000000	1	1	1	GCC2	2_109251819_A_G_b37	109251819	rs4676204	A	G	0.9524	0.4334	0.2201	0.6268	0.5562	4.31099e-09	0.856768	0.917917	8.24295e-22	0.493464	0.00142951	-5.8718	0.965495	14.9608	0.00186277	10.3446	0.92354	1.11492e-111
Excessive hairiness	Adipose_Visceral_Omentum	GCC2_LIMS1	2	108500000	110000000	1	1	1	GCC2	2_109240242_C_T_b37	109240242	rs8179686	C	T	0.9613	0.4414	0.2209	0.6311	0.5695	7.98632e-09	0.992933	0.934565	1.14147e-16	0.517451	0.00158398	-5.76875	0.961909	14.3715	0.0011657	8.87518	0.950743	2.37484e-48
Excessive hairiness	Esophagus_Muscularis	GCC2_LIMS1	2	108500000	110000000	1	1	1	GCC2	2_109218582_T_C_b37	109218582	rs13396405	T	C	0.9464	0.4254	0.149	0.6167	0.545	7.70437e-09	0.850789	0.903673	4.42456e-11	0.469931	0.00142124	-5.7748	0.965688	14.4159	0.00127223	6.85654	0.946483	9.93094e-25
Excessive hairiness	Muscle_Skeletal	GCC2_LIMS1	2	108500000	110000000	1	1	1	GCC2	2_109171882_C_T_b37	109171882	rs6737333	C	T	0.9623	0.4095	0.2489	0.6167	0.5644	3.22207e-09	0.985021	0.965742	3.15895e-07	0.452617	0.00157216	-5.91986	0.962182	15.2223	0.000625635	5.19672	0.972946	4.08708e-10
Excessive hairiness	Adipose_Visceral_Omentum	GCC2_LIMS1	2	108500000	110000000	1	1	1	GCC2	2_109296930_T_C_b37	109296930	rs58889267	T	C	0.9633	0.4414	0.2814	0.634	0.5726	9.04753e-09	0.988396	0.815077	1.47921e-16	0.517451	0.0015964	-5.74768	0.961622	14.2539	0.00120591	8.83759	0.94913	1.46802e-48
Excessive hairiness	Esophagus_Mucosa	GCC2_LIMS1	2	108500000	110000000	1	1	1	GCC2	2_109240242_C_T_b37	109240242	rs8179686	C	T	0.9613	0.4414	0.2209	0.6311	0.5695	7.98632e-09	0.992933	0.934565	4.84923e-13	0.510177	0.00158398	-5.76875	0.961909	14.3715	0.00221899	7.57355	0.910231	4.27165e-48
Excessive hairiness	Esophagus_Muscularis	GCC2_LIMS1	2	108500000	110000000	1	1	1	GCC2	2_109230389_A_G_b37	109230389	rs6760957	A	G	0.9464	0.4254	0.149	0.6167	0.5491	7.70437e-09	0.850789	0.903673	4.44115e-11	0.469931	0.00142124	-5.7748	0.965688	14.4159	0.00127336	6.85592	0.946437	9.88493e-25
[truncated: 2,010 more rows]

## Sheet: Worksheet S13
Phenotype	Main locus gene	Chr	Analysis start (bp)	Analysis end (bp)	Cond. SNP idx.	eQTL beta used	min. eQTL peak analyzed	Gene	Top SNP Variant ID	Top SNP pos. (bp)	A1 (ALT)	A2 (REF)	Freq	b_GWAS	se_GWAS	p_GWAS	b_eQTL	se_eQTL	p_eQTL	b_SMR	se_SMR	p_SMR	p_HEIDI	nsnp_HEIDI
[truncated: 57 more rows]

[truncated: 1 more sheets: Worksheet S14]
