# Supplementary material for: Genome-wide association study in Japanese females identifies fifteen novel skin-related trait associations
Source: Sci Rep. 2018 Jun 12;8:8974. doi: 10.1038/s41598-018-27145-2 (PMC5997657; doi:10.1038/s41598-018-27145-2)
Supplement: Supplementary file 4 — Dataset S1 [file 41598_2018_27145_MOESM4_ESM.txt]

regional.analysis	CHR	BP	rsid	A1	A2	A1.AF	P	BETA	SE
0	1	564621	chr1:564621.C.T	T	C	0.026666662219512	0.209419203723266	-0.113913780268838	0.0907560871712541
0	1	565374	chr1:565374.A.G	G	A	0.035721507945162	0.393858996545605	0.0687759662216263	0.0806623775512659
0	1	752566	rs3094315	A	G	0.844845482616862	0.986321553022026	-0.000689563121635683	0.040221292522405
0	1	990417	rs2465136	C	T	0.162531933332127	0.51637012236797	-0.0256414361631698	0.0395121367790468
0	1	1018704	rs9442372	G	A	0.811955093020658	0.148536844818224	0.0534234831266939	0.0369784608409194
0	1	1036959	rs11579015	C	T	0.203956833597016	0.845083426991446	-0.00704455868175989	0.0360528401380612
0	1	1046164	rs6666280	T	C	0.203331467204766	0.734429330673686	-0.0122639154343233	0.036151203468815
0	1	1062638	rs9442373	A	C	0.539650235363657	0.102191069658462	-0.0477614305668402	0.029223986787372
0	1	1216195	rs55834051	A	C	0.644120647219885	0.903792624390373	-0.00367201330537459	0.0303794189987224
0	1	1217011	rs1262894	C	A	0.121998571152218	0.505883338821864	-0.0298078746215204	0.044806261580356
0	1	1217058	rs3753340	A	G	0.0144224634853546	0.626611250021843	0.0608623470419687	0.125101932566767
0	1	1218086	rs6603788	T	C	0.632695236229452	0.781869580650967	-0.00835725016942971	0.0301832752057134
0	1	1220136	rs2144440	G	A	0.652452234593044	0.865096982974571	-0.00519206418503563	0.0305614061670648
0	1	1220954	rs12751100	A	G	0.63732023944962	0.902546145821311	-0.00370005655143638	0.0302179685082706
0	1	1221138	rs11260578	A	G	0.622697465688105	0.784846663887514	-0.00822713732032505	0.0301350933189434
0	1	1222958	rs111819661	T	C	0.0144933948501963	0.602156985926003	0.0657560234886608	0.126138261804559
0	1	1223529	rs78481580	C	G	0.182144772274009	0.571695767786057	0.0215374346916252	0.0380818902524763
0	1	1225959	rs1570867	G	C	0.922551287601294	0.114797010622926	0.0862390081655575	0.0546857078152884
0	1	1227244	rs2239609	A	G	0.274785430061188	0.0297896478464058	0.0716344447024803	0.0329675707265064
0	1	1278237	rs307361	C	T	0.869289889321488	0.0282300514870952	0.0946272801752037	0.0431285622181361
0	1	1287040	rs182532	C	T	0.869055990742389	0.0327313031585636	0.0921869186571873	0.0431715277587298
0	1	1295323	rs34389364	A	G	0.80813120759208	0.0596334923947647	0.0699167434063281	0.0371207736403617
0	1	1314015	rs2649588	T	C	0.826185321680322	0.0759382244207198	0.0684622803593576	0.038575606854238
0	1	1335218	rs2291889	A	G	0.121076782317708	0.0554198952860554	-0.0854067427087333	0.0445855584199165
0	1	1487059	rs1887284	A	G	0.262416700018423	0.991425654827106	-0.000355669255927752	0.0330961187301526
0	1	1489928	rs7366884	C	T	0.716753858246401	0.796067361906726	0.00843119188777311	0.0326234035799546
0	1	1500941	rs6603791	G	A	0.824428729545335	0.114851162468737	0.0606747923315521	0.0384807198477592
0	1	1599161	rs6604981	G	A	0.621014096136347	0.950373238347374	-0.00187261274917563	0.0300878942573299
0	1	1647686	rs909823	C	A	0.869063392361448	0.785256741429761	0.0115334502743231	0.0423284573636714
0	1	1687625	rs34306661	C	T	0.332064106797263	0.355396775208666	-0.0284443169558948	0.0307781637907446
0	1	1706160	rs7531583	G	A	0.700110326433443	0.155846891848944	0.0450311785190639	0.0317304473375568
0	1	1721479	rs2272908	T	C	0.502984155840491	0.742927682238912	0.00955485678575585	0.029132542745914
0	1	1722585	rs3737626	A	C	0.03810042697029	0.395861903733448	0.0653316079085771	0.076948087994766
0	1	1722932	rs3737628	T	C	0.502720632228769	0.697483448506872	0.0113260189203682	0.0291367187878952
0	1	1723031	rs9660180	A	G	0.504401032585213	0.737575441964134	0.0097896234525346	0.0292170168095834
0	1	1725016	rs80220232	A	G	0.0662230271886063	0.54490903832953	-0.0350897952525265	0.0579607328708796
0	1	1725626	rs9970652	T	C	0.206242502904208	0.0616224811670705	-0.0669187641060707	0.035804536304278
0	1	1733219	rs10907185	G	A	0.71032695702947	0.219479670519988	-0.0395915512304918	0.0322429641253836
0	1	1734337	rs75622028	C	T	0.103286436386755	0.193066913261031	0.0627454928555067	0.0482079220444422
0	1	1737900	rs17363334	T	C	0.0685096148634582	0.410669228691485	-0.0475735744525668	0.0578249911309746
0	1	1738984	rs76117314	A	C	0.059859441413314	0.307571050830848	-0.0623075442398266	0.0610659537213357
0	1	1745726	rs16825336	A	G	0.266626571095558	0.479943978281566	0.0232524995660424	0.0329172435805698
0	1	1746694	rs12742323	T	G	0.207487664111048	0.0871866112268459	-0.0610984749269735	0.0357211450872878
0	1	1747318	rs59787372	C	T	0.0356951409632043	0.989733261260617	0.0010116329641707	0.0786173749232902
0	1	1748734	rs2180311	C	T	0.505353400785302	0.637168003892324	0.0137281586522565	0.0291059194292842
0	1	1752955	rs4648726	T	C	0.843102860429493	0.0791413019908309	-0.0711071011333013	0.040500936106273
0	1	1759026	rs9786963	C	T	0.908969082125604	0.617583119858549	-0.0256461974681807	0.0513665052138964
0	1	1759054	rs10907187	A	G	0.128450539955461	0.586815607244537	-0.023958046028917	0.0440845785217697
0	1	1759213	rs9786942	G	A	0.505091283075934	0.615814808278378	0.0146242929023424	0.0291442130793948
0	1	1760937	rs77726987	A	G	0.0353723470097471	0.753588050070183	0.0251569639183381	0.0801402376412361
0	1	1765583	rs6603797	C	T	0.908316229411299	0.648756345514225	-0.0232904527394443	0.0511326774673949
0	1	1766094	rs6663586	C	A	0.195171753588269	0.339625382077786	0.03540008769801	0.0370718148796109
0	1	1770406	rs117025906	A	G	0.0553356313834726	0.0280091466663391	0.141897375788812	0.0645822285402992
0	1	1770789	rs6665287	A	T	0.127944266775846	0.500682033436197	-0.0298308326851675	0.0442977122383235
0	1	1775039	rs75473107	T	C	0.0163390183015403	0.642471019321056	-0.0532803129983053	0.114767245729599
0	1	1775175	rs11260622	G	A	0.907967715171599	0.670761399061458	-0.021509945056472	0.050599341169563
0	1	1776269	rs4648727	A	C	0.337854556087905	0.0741222561860906	-0.0549855233606044	0.0307894155045455
0	1	1777450	chr1:1777450.G.C	C	G	0.505136630360815	0.649635461283367	0.0132391126289372	0.0291437940472264
0	1	1779036	rs6692959	C	T	0.908957183549938	0.74048175301714	-0.0169708656517395	0.0512381466489358
0	1	1779230	rs12403351	A	G	0.0842154589371981	0.777055049332676	-0.0149427893052928	0.0527717492163157
0	1	1779476	chr1:1779476.C.A	A	C	0.338114328077594	0.0661056866563014	-0.0566739371359037	0.0308394956161148
0	1	1780878	rs6603801	C	T	0.908828156321628	0.703719709600579	-0.0194916684088343	0.0512528515891288
0	1	1781220	rs6681938	C	T	0.167486664204053	0.558511539187206	0.0230596305092397	0.0394145467094918
0	1	1781345	rs6664578	A	G	0.90844603384035	0.641818874127128	-0.0238001665281595	0.0511658546041453
0	1	1787378	rs12125422	A	G	0.210722495510906	0.0884800853529827	-0.0604509675596171	0.0354869506063102
0	1	1793003	rs1889678	G	A	0.909019677093328	0.784682655415416	-0.014006928821502	0.0512657639083252
0	1	1793071	rs12076620	G	A	0.909234665960245	0.959981733680793	-0.00257639950339159	0.0513467302309237
0	1	1793111	rs10907192	G	A	0.909147780678851	0.782199801242436	-0.0141697798303425	0.0512555706984056
0	1	1793692	rs77270684	G	A	0.0514983629397423	0.880207092132716	0.00991007537455446	0.0657573667140987
0	1	1793786	rs7511905	C	A	0.909092704025	0.750538914383655	-0.0162904087479171	0.0512391661847344
0	1	1795789	rs12036384	T	C	0.173962210780605	0.290509880345611	0.0408898233414912	0.0386846533996355
0	1	1797947	rs9660106	G	A	0.527147414578223	0.689246990833934	0.0116649137601892	0.0291712424161369
0	1	1801034	rs4648592	A	G	0.108857272949992	0.809607318623508	-0.0113447764387191	0.0470869206678142
0	1	1804302	rs3855951	T	C	0.842289562412026	0.067429334699946	-0.0740278194932259	0.040478868431455
0	1	1805391	rs10907193	A	G	0.172472845521187	0.271602942869319	0.0428566511404866	0.038982612094817
0	1	1806560	rs118184145	A	G	0.055053160955446	0.0247130102764807	0.145734393700371	0.0648902548304298
0	1	1809509	rs11260624	T	C	0.173887468030691	0.278929360761197	0.0418791691975693	0.0386793226403064
0	1	1809654	rs78934919	A	C	0.0600882468963917	0.487466475704232	0.0428766992261845	0.0617513746389923
0	1	1810090	rs7525092	T	C	0.177422848515724	0.206402538265773	0.0476283989821856	0.0376950244633645
0	1	1810842	rs76973525	A	T	0.0459629005375594	0.897641506856325	-0.00894206497436327	0.0695116333820621
0	1	1812366	chr1:1812366.AA.A	A	AA	0.908865975132537	0.659636963188071	-0.0225878042501661	0.051287609656104
0	1	1812504	rs36072213	A	G	0.208695550009856	0.101659532883245	-0.0584256772932381	0.0356937333692981
0	1	1812521	rs6603802	T	C	0.523753308275314	0.853025168172486	0.00540078229712316	0.029152458431197
0	1	1812688	rs6603803	G	A	0.524519117778697	0.765209057200107	0.00871799576305412	0.0291915962359721
0	1	1812828	rs6670776	A	G	0.908346147885897	0.669228283914899	-0.0218513207054089	0.0511492112451659
0	1	1813237	rs33976483	T	C	0.208035879227517	0.0791094387770594	-0.0628721518854524	0.0358066979026424
0	1	1814909	rs76616586	G	A	0.0309592276587923	0.403425292330797	-0.0695009961693851	0.0831829767301135
0	1	1818129	rs16824526	C	A	0.212742034832327	0.0781558028927545	-0.0622938721628209	0.0353643419219477
0	1	1821625	rs6603805	A	G	0.169365989207811	0.385336322210721	0.0341648531364036	0.0393556250614318
0	1	1865298	rs2803316	G	A	0.599659232688709	0.943348565909507	0.00211126820107386	0.0297103089301557
0	1	1871337	rs16824543	A	G	0.127252651465824	0.349543023688279	-0.0410619222335287	0.0438941462092155
0	1	1887019	rs28548017	G	A	0.866734948898392	0.355315340157915	0.0393950719218173	0.0426202097053971
0	1	1903712	rs13303201	A	C	0.336525475612981	0.972323949325012	-0.00106539003445486	0.0307084190184869
0	1	1930754	rs6605081	T	C	0.233477860661166	0.121240887381359	-0.0538524669210346	0.0347528067980965
0	1	1933267	rs28706276	A	G	0.0934635296609023	0.319185151266462	0.0501080801018058	0.0503025611189923
0	1	1934647	rs6682175	G	C	0.665289470455445	0.114019951430141	-0.0489430094986383	0.0309691470781508
0	1	1939826	rs28550169	T	C	0.335226355002044	0.93564222969652	-0.00248194479134877	0.0307368559181572
0	1	1948400	rs13303344	A	C	0.400176322570078	0.138798852558209	-0.0438610594856646	0.0296302688566187
0	1	1951827	rs3121819	G	A	0.793569179760212	0.220523998150675	-0.0448961427140439	0.0366458451695174
0	1	1992626	rs13303273	G	A	0.15307167013588	0.875616478264806	-0.00637492558961778	0.0407269393215817
0	1	1993860	rs60959039	T	C	0.250162953866754	0.297988215345322	0.0352477162253361	0.0338673744461731
0	1	1994299	rs59095280	T	C	0.247615432214741	0.31473560813415	0.0343849348000693	0.0342024675424932
0	1	2010669	rs2803342	G	A	0.0744120225873605	0.928174310050931	0.00501919891932088	0.055680974982836
0	1	2010994	rs16824727	A	G	0.238217444406095	0.63367945642437	-0.0163780675690258	0.034367676267541
0	1	2016802	rs16824749	C	T	0.523670616713603	0.565484981811936	-0.0168064391206811	0.0292431534317818
0	1	2036263	rs10797413	A	G	0.75555788000136	0.667236821946019	0.0146670190410177	0.034113837798876
0	1	2040898	rs4648807	C	T	0.585663960126325	0.969914079962788	0.00111280712860924	0.0295048702689635
0	1	2051513	rs3107151	G	T	0.756067303797349	0.677545734480831	0.0142027502292706	0.0341564558563047
0	1	2071556	rs436045	G	A	0.83398959260284	0.64910127661726	0.0177104336693491	0.0389230832694985
0	1	2071765	rs364677	G	A	0.789494432765152	0.922989461931197	0.00344937990338959	0.0356824734406895
0	1	2082566	rs2257182	C	T	0.297497986857487	0.974627842213524	0.00101120640804908	0.0317942993265135
0	1	2088754	rs262656	C	A	0.166244229187073	0.782623492680189	-0.0107397886073076	0.0389261276092486
0	1	2103506	rs2280272	G	C	0.0862149617258177	0.977631581062464	-0.00144903064186898	0.0516803495596931
0	1	2167149	rs262680	T	C	0.64146515148784	0.694197107640739	0.0120236677217389	0.0305816809005602
0	1	2173504	rs263526	C	T	0.18324521347151	0.323387125810595	0.0373137063576737	0.0377852151473673
0	1	2185886	rs16824947	T	C	0.0878121085594989	0.218329242544453	-0.0633428738705818	0.0514571497940071
0	1	2186220	rs16824948	T	C	0.093885960729176	0.517040963761917	0.0325419498765426	0.0502257707755791
0	1	2192433	rs10797417	G	A	0.459582565992546	0.775884065860192	-0.00835556307959781	0.0293500141268652
0	1	2281726	rs7527871	C	A	0.435596469755552	0.294525072880714	-0.030956939305481	0.029532119275004
0	1	2289321	rs903914	A	G	0.104403837890806	0.186401229677332	0.0637175614641474	0.0482233735548188
0	1	2291680	rs2840542	C	T	0.895841409044332	0.387262646107803	0.041060529047569	0.0474912082991046
0	1	2292409	rs2645090	C	T	0.416289438561471	0.202592033404767	0.0378535753235574	0.0297076851430896
0	1	2292688	rs2840540	G	C	0.209028692707324	0.376060913419042	-0.0318370332401851	0.0359668357663049
0	1	2301471	rs2840536	G	C	0.199488243365996	0.83830265679078	0.00742165937452994	0.0363690840772121
0	1	2301691	rs6665546	A	G	0.2866584666187	0.870024280433978	-0.0053554296060697	0.0327293692043793
0	1	2302911	rs10910060	A	G	0.533625193558649	0.575003631864238	-0.0164453354413771	0.0293301279624921
0	1	2303512	rs10910061	A	G	0.0797498486359648	0.00336865664082052	0.160909460297388	0.0548818055018852
0	1	2314319	rs2643901	C	T	0.877732905525136	0.207000768708799	-0.0566936290092474	0.0449287788619131
0	1	2335676	rs1129333	G	A	0.868137374611663	0.455434413878503	-0.0324439942120191	0.0434681308164073
0	1	2353869	rs35799953	T	G	0.53636549578664	0.536647427854457	-0.0181587656924103	0.0293883163942694
0	1	2390588	rs10910078	C	T	0.88334522734915	0.845288356552532	-0.00887811868868778	0.0454976412982446
0	1	2392648	rs2477686	C	G	0.883776316654104	0.917328783693462	-0.00473131009270511	0.045581418954059
0	1	2397174	rs1998759	A	G	0.251525937334236	0.744897636191679	0.0109273751170356	0.0335839913501007
0	1	2488608	rs1886730	C	T	0.559146977288334	0.319206751183502	0.0292737133729289	0.0293886431105367
0	1	2494330	rs2234167	A	G	0.0365862457930296	0.762305547479559	0.0237554587860932	0.0785422334480906
0	1	2505713	rs10910093	T	C	0.0402846069088694	0.449020357176321	0.0568958210579017	0.0751547155996506
0	1	2511280	rs10797434	T	C	0.521894645176817	0.133737024089499	0.0440963827793097	0.0294068656014016
0	1	2513216	rs734999	T	C	0.520946564226934	0.160500025706433	0.0411246403683485	0.0293037477276423
0	1	2526746	rs3748816	G	A	0.499574117237781	0.25488783524182	0.0332983336274285	0.0292460755560243
0	1	2533767	rs76202520	T	C	0.104441296908532	0.281279380298891	0.0516305960262513	0.0479192604087598
0	1	2551785	rs12117343	T	C	0.0480745018457316	0.882284909031977	0.0102421560664613	0.069169492732152
0	1	2551900	rs11590198	A	G	0.462775391367527	0.558837933577509	0.0170865239236174	0.0292292959157051
0	1	2553624	rs3890745	C	T	0.491734276049747	0.286469561099403	0.0312697924412214	0.0293365593856208
0	1	2709164	rs4648356	A	C	0.502779741063996	0.341047791772507	0.0278396187365239	0.0292403177601568
0	1	2745883	rs4609377	T	C	0.520501633326018	0.710222884721567	0.010874398875277	0.0292671266099176
0	1	2747638	rs10909929	A	G	0.0680866628541399	0.310039566147032	0.0600288660153044	0.0591336409425602
0	1	2749921	rs4648482	C	T	0.40269297259742	0.27348140596948	-0.0326704890046775	0.0298338719366723
0	1	2752265	rs7511879	G	A	0.483931322776317	0.510072007515591	-0.0192875191459944	0.0292800521299418
0	1	2754512	rs6680471	T	C	0.462499523825537	0.642891800180335	0.0138011119311287	0.0297656261698642
0	1	2789108	rs10910019	C	T	0.564152269577791	0.62472584097556	0.0145099750735106	0.0296628235366492
0	1	2792801	rs16823103	T	C	0.0795628160519601	0.99683316717978	-0.000213550639287577	0.0538040118774639
0	1	2797856	rs10797342	T	C	0.578423667725095	0.0782028116781291	0.0520909938967537	0.0295768161537402
0	1	2811814	rs1456465	A	G	0.274251242687215	0.335143137669792	-0.0315312803737042	0.032715376786224
0	1	2842319	rs2045332	A	G	0.523392613986382	0.647688726417796	0.0132499700359466	0.0289949305804793
0	1	2852707	rs10797368	T	C	0.237643283537958	0.227236717075059	0.0413970150513887	0.0342830262870898
0	1	2957600	rs12409277	C	T	0.371780413985041	0.558116772662882	0.0175556677225867	0.0299768406709063
0	1	3037613	rs876740	T	C	0.580258585807512	0.499989840742406	-0.0198407990249026	0.0294153155263399
0	1	3072692	rs731031	C	T	0.616517280300276	0.225002291815039	0.0362039009624808	0.0298383727248595
0	1	3083712	rs2651899	C	T	0.38787075232019	0.803518216328044	-0.00746037791470675	0.0299858663691802
0	1	3096355	rs868718	A	G	0.2830656674954	0.00274861376654333	-0.096570789479133	0.0322489845011546
0	1	3105276	rs2817138	G	T	0.667569187411319	0.030258027263332	-0.066964431860844	0.0309062397174578
0	1	3106397	rs2651916	T	C	0.858243018271459	0.001781189589334	-0.132430294139867	0.0423847319070621
0	1	3133307	rs16823514	G	T	0.186232398457314	0.555816902946859	-0.0220694382133693	0.0374651274723869
0	1	3137199	rs2817147	C	T	0.484212061344234	0.726807090424591	0.0101858651741847	0.029154454782857
0	1	3146497	rs10157420	C	T	0.203003146965273	0.899308076397202	-0.00461418795460177	0.0364655703240378
0	1	3157614	rs905138	T	G	0.198067020374462	0.29257884587463	0.0389197453910136	0.03697904204917
0	1	3168280	rs10797386	G	A	0.826924329371623	0.955045908019818	0.00217060730348644	0.0385054433205959
0	1	3178111	rs3002686	A	C	0.184704945436273	0.575718747099143	0.0210563937046669	0.037624272768703
0	1	3209767	rs2500294	T	C	0.572025056565046	0.254208746062484	0.0337411777556483	0.0295926915300299
0	1	3217151	rs2455137	T	C	0.323460139879259	0.571457452512688	0.0176823595801938	0.0312460885814317
0	1	3217525	rs12036358	T	C	0.265210062233435	0.359771003811467	0.0303863468677894	0.0331800570941604
0	1	3232378	rs2483264	G	A	0.638712767834245	0.433446091309407	-0.0238015348855455	0.0303859092696645
0	1	3235556	rs12043519	T	C	0.252832729218973	0.818306346263405	0.0077550971307742	0.0337583428818362
0	1	3250423	rs1889121	G	A	0.390995546381276	0.108110076097462	0.0481559199683945	0.0299710825063638
0	1	3252104	rs2483278	T	C	0.879657286895048	0.207622595372292	-0.0568674185897337	0.0451282283007215
0	1	3254100	rs16824328	G	C	0.095251051250076	0.047114435624097	0.0996624422625658	0.0502009501642399
0	1	3255539	rs2483280	A	G	0.296056529957742	0.609260253256849	0.0163179746184644	0.0319253121128497
0	1	3257059	rs2255212	A	G	0.29637787731407	0.612686614872309	0.0161476189733188	0.0318970210785652
0	1	3259113	rs882430	A	G	0.0887082197870161	0.0254779220620432	0.116024754826416	0.0519340594434834
0	1	3285628	rs6424073	A	G	0.570349778083371	0.0161428275997838	-0.0712385563276886	0.0296127683665351
0	1	3300807	rs868688	T	C	0.502085824969658	0.628117866189511	-0.0141493891386205	0.0292114813471962
0	1	3312914	rs871822	G	T	0.578033261033493	0.912453622338998	-0.0032838526972141	0.0298683556431509
0	1	3325037	rs2483225	C	T	0.381669098273169	0.856465775730712	0.00551036473329865	0.0304650613520987
0	1	3352872	rs2236518	C	A	0.492492282712639	0.712995039119409	0.0107543287599725	0.0292366972000959
0	1	3353949	rs2493264	G	A	0.821179223806628	0.186554523480202	0.0498185437286419	0.0377173023167606
0	1	3362256	rs867814	T	C	0.63735307274061	0.951882396713481	0.0018360774100293	0.0304273100894992
0	1	3375181	rs947352	T	C	0.179980442204003	0.133816365858288	-0.0563943024910269	0.0376157422798868
0	1	3424388	rs947345	A	G	0.0655028616487461	0.654507001134204	0.0267335462628949	0.0597384576362224
0	1	3441382	rs1896	T	C	0.114895672079205	0.557107454536222	-0.0267459225791605	0.0455526301758718
0	1	3543951	rs16823922	A	G	0.176148103531118	0.613830449172928	0.0193978743161012	0.03844106638698
0	1	3545612	rs1128474	G	A	0.322292483866121	0.158837668668518	-0.0439704091716622	0.0312070071486358
0	1	3586700	rs6657895	A	G	0.408446906240552	0.382855520618467	-0.0260622753443655	0.029865771261901
0	1	3601490	rs3753205	C	G	0.241104650713563	0.710644923329187	0.0127300762282842	0.0343137918021633
0	1	3601798	rs3765715	T	A	0.240680969124272	0.736311749152839	0.0115681264348049	0.0343531320238132
0	1	3601940	rs3765716	A	G	0.241101653438299	0.665805964816726	0.0148282317644876	0.0343316687829826
0	1	3602555	rs3765717	A	G	0.241671356773766	0.897053501252032	0.00444429362278159	0.034349535734981
0	1	3603036	rs12033056	C	T	0.249407129573672	0.809934612639342	0.00818722219810484	0.0340410338741806
0	1	3651126	rs1181868	T	G	0.34748280076375	0.840912818834281	0.00615479206720713	0.0306626530301093
0	1	3659742	rs2298223	T	C	0.113216225054817	0.733028440911887	0.0156772912678982	0.0459610079044984
0	1	3665867	rs12120656	T	G	0.21015055947532	0.444270238935984	0.0273753729215967	0.0357846986357634
0	1	3671791	rs1181888	G	A	0.0931120785719509	0.685668586324237	0.0203785337489618	0.0503496820535644
0	1	3679477	rs6699377	T	G	0.113413867131266	0.360207145685972	0.0422970014139162	0.0462277242054331
0	1	3680729	rs1181877	T	C	0.153727068432406	0.145275177468182	-0.0587371290357049	0.0403296636041679
0	1	3682070	rs1181874	A	C	0.597549531157116	0.233873507969545	0.0355371077597997	0.0298520785760931
0	1	3730435	rs6695834	C	T	0.453329302709511	0.0241150928470787	0.0662889033176049	0.0293926213554746
0	1	3740426	rs79797528	C	T	0.118440991610393	0.385040298095749	-0.0391043909087085	0.0450175914851971
0	1	3743319	rs6663840	A	G	0.453160617054133	0.0281534602707022	0.0644979973442577	0.029382161434344
0	1	3745193	rs6659702	C	T	0.170845400924956	0.684662584080021	-0.0158150658075311	0.0389429181948866
0	1	3745721	rs2275833	T	C	0.118476561292914	0.417810288085798	-0.0365090714303246	0.0450603544441342
0	1	3745787	rs2275832	C	T	0.572042737807037	0.0783340758585923	0.0521687003914429	0.0296339823835447
0	1	3745924	rs2275831	A	G	0.401125117232401	0.0411097589040992	0.0611872179001799	0.0299581765848093
0	1	3746484	rs2275829	C	T	0.148519399686012	0.288257076882672	0.04345128865361	0.0409163998318327
0	1	3796948	rs4074709	T	G	0.152618010423399	0.301006066408131	0.042114267532407	0.040718505341693
0	1	3800242	rs3205087	G	A	0.426692368008364	0.955650827857256	-0.00163811144506112	0.0294560275561355
0	1	3801828	rs10909818	A	G	0.303020057303213	0.478304152236557	-0.0224676413080728	0.0316877340752197
0	1	3803755	rs7367066	C	T	0.672101504428201	0.680435444836394	0.0127647845164605	0.0309923411723513
0	1	3806358	rs10909819	C	T	0.301395780485721	0.565286857414999	0.0182860159373049	0.0318014037900485
0	1	3809423	rs11807227	A	G	0.300971828398632	0.539505169446374	0.0195493672256022	0.03186211824885
0	1	3814660	rs10909823	G	A	0.113718736633574	0.824401564002646	0.0101581588688312	0.0457806991996147
0	1	3818871	rs10797356	A	G	0.371778977877409	0.237315053092674	0.0358793364892099	0.0303618465813544
0	1	3821782	rs11589102	A	G	0.109131269845433	0.455693351232175	-0.0351076900835741	0.047063955422395
0	1	3995644	rs80309618	T	C	0.0971999027303406	0.959479077464347	-0.00250371030033845	0.0492785588860678
0	1	3996075	rs34770924	T	C	0.0792912829384588	0.391244200240366	0.0468277741609831	0.0546183637545911
0	1	4000957	rs61156287	A	C	0.247153216646992	0.310933660986217	0.0347025021176216	0.034248204027921
0	1	4002954	rs72640991	T	C	0.0810674071457946	0.215142038845844	0.0672773336317062	0.0542756293173011
0	1	4002958	rs10915568	A	G	0.194237190654874	0.138077605475069	-0.0544986785608989	0.0367492383285239
0	1	4003276	rs75558957	A	G	0.0612169269637685	0.237208910717803	0.0730656760887553	0.0618157158641413
0	1	4004250	rs11583257	T	C	0.272460707008916	0.289128299308373	-0.0347298449480003	0.0327628972300245
0	1	4006060	rs7548668	C	T	0.353642421712412	0.659227597113788	0.013432347096238	0.0304602299174444
0	1	4009694	rs4654479	A	G	0.115001105745849	0.325352016642549	-0.0448254920580043	0.0455766357594293
0	1	4010743	rs4654482	G	A	0.575934131771108	0.140244607978497	-0.043803817523877	0.0296999046759067
0	1	4013749	rs12096512	C	T	0.130483065251862	0.471068810743084	-0.0313965233806699	0.0435614435096653
0	1	4013997	rs10915431	T	C	0.130769003404519	0.417408951849634	-0.0352791675555174	0.0435048659447259
0	1	4018038	rs115402422	G	A	0.0718566298149281	0.0258722188527739	0.127795336643698	0.0573555655765256
0	1	4026068	rs12031275	A	G	0.568427005394119	0.727280402587731	0.0103518549316664	0.0296831234799699
0	1	4028924	rs10915490	C	G	0.134882079851439	0.458713540812842	-0.0315692928839555	0.042605540199502
0	1	4038065	rs78738452	A	G	0.136528226334297	0.43611819465937	-0.0329966019639826	0.0423704256785785
0	1	4039145	rs4654428	C	A	0.853456089501024	0.840119186587263	0.00830578504203773	0.0411705300611341
0	1	4039440	rs12758410	T	C	0.544267486560699	0.749478815532999	0.00942796963870565	0.0295245299263388
0	1	4039988	rs72644272	A	G	0.307886329164492	0.944681459121986	-0.00219708144596584	0.0316640981384681
0	1	4053435	rs12038964	C	T	0.337498892344711	0.772228391273147	0.0089482330156773	0.0309134002637676
0	1	4061608	rs12045781	A	G	0.288839698568983	0.501229057069385	0.0216807276624034	0.0322362597655734
0	1	4066781	rs4128222	A	C	0.0872239930943724	0.501891404999106	-0.0345165108898256	0.0514008204454157
0	1	4068052	rs6675979	A	G	0.267247442354372	0.222350194674761	0.0400036485049352	0.032781745593947
0	1	4069148	rs12027284	T	C	0.180129018265448	0.056703382213907	0.0728014771560491	0.0382041603248703
0	1	4071399	rs6680847	G	A	0.467536852307263	0.772556272474543	0.00848835452590588	0.0293681351556632
0	1	4078090	rs4654604	C	T	0.383246262242669	0.526833007154001	0.0190969040846119	0.0301761381373585
0	1	4080780	rs4440829	A	G	0.248922999697521	0.184124697622871	-0.0448292226438887	0.0337528352242524
0	1	4082367	rs10799261	C	T	0.465714063226406	0.636583699703188	0.0138656829701501	0.0293465582049004
0	1	4085504	rs4233266	G	A	0.214650110361887	0.0648437362505631	0.0657717366124027	0.035622882777077
0	1	4085543	rs12026862	C	T	0.201273547531108	0.436159237259572	-0.0281856876062147	0.0361960427077725
0	1	4085582	rs12026892	C	T	0.201405614938836	0.458357517837208	-0.0268414635862323	0.0361962291533443
0	1	4092146	rs58051771	C	T	0.209279618592673	0.273966779564972	-0.0390989881754562	0.0357403563645352
0	1	4092538	rs12028583	C	T	0.202550582981124	0.306936159930678	-0.0368395688650348	0.0360581167694847
0	1	4092563	rs4328052	C	T	0.208799145115496	0.314954839973246	-0.0358852880569071	0.0357110333428415
0	1	4104757	rs12036953	G	A	0.309900183782793	0.499487127082856	-0.0212965546168224	0.0315365779503895
0	1	4111741	rs4553153	T	C	0.528903157131232	0.727638328130085	0.010203432874259	0.0292975801433259
0	1	4112750	rs74827518	T	C	0.115094624173827	0.386422113024238	0.0399795862597781	0.0461591895308258
0	1	4121696	rs7520322	A	C	0.468096173889509	0.905411533423399	0.0035015822892659	0.0294676244761826
0	1	4124260	rs6672716	T	C	0.298710048776644	0.351347443928968	-0.03002185717649	0.0322130233272914
0	1	4132018	rs9628649	T	C	0.354982766992671	0.955074098927917	0.00172398228270201	0.0306017588294928
0	1	4136869	rs117282266	T	C	0.0876832484586143	0.261504765673137	-0.057739793865841	0.0514229191862281
0	1	4145615	rs10915421	C	T	0.525680423573132	0.21311605789073	0.0368602937392656	0.0296056464460197
0	1	4152206	rs4654410	T	C	0.807983629154004	0.555046094141933	0.0219627387016213	0.037211380987849
0	1	4155841	rs56329102	G	A	0.285909766536194	0.645691465453534	0.0148431712241814	0.0322848980143734
0	1	4156118	rs16840731	G	C	0.286347238106406	0.678408087637931	0.013357574953913	0.0322151517085152
0	1	4160903	rs76952475	T	C	0.165481624805502	0.637105878618434	-0.0186179364624097	0.0394657584929074
0	1	4162248	rs76163269	C	T	0.0756566342122183	0.830949433819857	0.01178438172716	0.0552002929227985
0	1	4162415	rs12130437	G	A	0.28692862470372	0.533777495279546	-0.0202317018775036	0.0325137838245883
0	1	4166004	rs10399650	C	A	0.565061710276486	0.31609851911385	-0.0295869454434758	0.029512940097383
0	1	4168653	rs10799201	C	T	0.120917112853942	0.858939299939694	-0.00807182442309873	0.0454176093542607
0	1	4169553	rs12080309	C	T	0.288778564745726	0.509497634835154	-0.0213345730546787	0.0323437266066255
0	1	4170178	rs12032575	A	G	0.0781569462550074	0.502607359248095	-0.0363432603791704	0.0542118813553707
0	1	4171343	rs6702575	C	T	0.563356041151901	0.455327497988211	-0.0219825289171373	0.0294449821371444
0	1	4171786	rs10492944	T	C	0.0772538570202952	0.853315775127025	0.0101752240116888	0.0550341085146318
0	1	4174116	rs10915434	C	T	0.286457306394025	0.659896898615764	-0.0142849682699287	0.0324617411258871
0	1	4183006	rs10915437	G	A	0.259735820413949	0.547910635792703	0.0200739808249985	0.0334068623316307
0	1	4183258	rs10915438	A	G	0.197640746783563	0.80309617967629	0.00914544108596445	0.0366782890780987
0	1	4187821	rs57905980	A	G	0.102847304802259	0.521215686713387	-0.0307156665022282	0.0478830540730406
0	1	4187952	rs4654487	C	T	0.508227522412489	0.759895388104008	-0.00889334390280293	0.0290995265295257
0	1	4190685	rs4282783	G	T	0.58399273444754	0.220287546943209	-0.0363104586553587	0.0296227189688151
0	1	4192707	rs10915442	G	A	0.603256097479782	0.28398646442667	0.0322892446423344	0.0301372349503747
0	1	4192854	rs80160005	A	G	0.105933470941211	0.63992722311861	-0.022405641035669	0.0478957127297992
0	1	4197256	rs6663939	T	C	0.429212399860676	0.603127128352003	-0.0152429846061688	0.0293185728870699
0	1	4197418	rs4408122	T	C	0.526478002918721	0.548883666997493	-0.0174724933322777	0.0291483302678471
0	1	4197642	rs10915445	A	G	0.428430358224437	0.665847305044693	-0.0126719587641766	0.0293431338087301
0	1	4201815	rs4654492	T	C	0.352544795601996	0.539427476144761	-0.0186966797518268	0.0304665470483493
0	1	4203563	rs12096127	T	C	0.784925436699228	0.424717715897147	-0.0285732334996483	0.0357942471176696
0	1	4207343	rs6680278	T	C	0.260528650504051	0.366281093449869	0.0302975253717057	0.0335349436384142
0	1	4210455	rs9426473	A	G	0.172560225975584	0.122721800059823	0.060395245543893	0.0391300482483716
0	1	4227248	rs16840872	T	C	0.247758569360814	0.533884730524017	0.021237496127175	0.0341391150298408
0	1	4230463	rs10915459	C	T	0.0982851626617058	0.775567262298112	0.0140491849108463	0.0492780346836445
0	1	4236982	rs4233262	T	C	0.761469721028969	0.469891402362392	-0.0250715525254305	0.0346936313959394
0	1	4239028	rs4654418	A	G	0.348851696066307	0.937139934592913	0.0024312892322189	0.0308284613207499
0	1	4251398	rs35392680	A	C	0.326418927535516	0.731871562119541	-0.0106201480224206	0.0309953331878585
0	1	4263677	rs6687268	T	C	0.291785629975607	0.376681794116908	0.0286741029379223	0.0324357879641643
0	1	4267089	rs16840901	C	T	0.312169710517137	0.671258970742984	-0.0133351916568224	0.0314197428006337
0	1	4267889	rs10915471	G	T	0.410758173976715	0.794870423269747	-0.00779923627676486	0.0299980572263897
0	1	4269638	rs6426404;rs567086010	A	G	0.588721474600983	0.807013029501961	0.00733314590951939	0.0300192785893103
0	1	4271526	rs12022636	A	C	0.344473942732099	0.603503438222572	-0.0160615826982086	0.0309251849985038
0	1	4281160	rs10799216	A	G	0.574943537084366	0.446993846354776	0.0223631970480058	0.0294083774692648
0	1	4284659	rs903540	C	T	0.709372150669902	0.524506760371068	0.0203688593649282	0.0320056855213947
0	1	4284919	rs7528938	T	C	0.472626864210626	0.55188993886048	-0.0173606487013539	0.0291809701180496
0	1	4288803	rs10915480	G	A	0.405490814818214	0.44407220202015	0.0227765838383736	0.0297602873977961
0	1	4291842	rs7541544	C	T	0.427097051153542	0.618357145887106	0.0147593413144978	0.0296265204804136
0	1	4291953	rs7534461	G	C	0.343222831213548	0.348927695841583	0.0288712555299173	0.0308232540740346
0	1	4292038	rs7534558	T	C	0.341871443397214	0.268270190139798	0.0342324450731695	0.0309220842369531
0	1	4312205	rs1908490	T	C	0.213744467570439	0.434789053892971	0.0278369015121787	0.035641596670114
0	1	4312527	rs16841005	A	G	0.108139628164996	0.291699995806214	0.050396486129795	0.0477963811206228
0	1	4315204	rs966321	T	G	0.323050392782211	0.147575956515006	0.0451278001221596	0.0311624452369034
0	1	4316544	rs16841037	A	C	0.089751831948348	0.765839083267544	0.0152876472333767	0.0513315044548386
0	1	4325589	rs9286982	C	A	0.591917434578824	0.859326316095143	-0.00525917589643113	0.0296739965132622
0	1	4330287	rs6677984	G	A	0.248771260281159	0.105207501223418	0.0546601766620176	0.0337384475453225
0	1	4341843	rs1390136	T	C	0.372925153389806	0.291765042870164	-0.0317816383701713	0.0301459923174854
0	1	4353287	rs16838562	G	A	0.122783089770355	0.313132361932361	0.0452621928150026	0.0448730905519094
0	1	4355593	rs2029490	G	A	0.584764583904273	0.822631415701168	-0.00663852215310234	0.0296148697531271
0	1	4358008	rs58506471	A	G	0.18763174846641	0.135373121847908	-0.0552023872019286	0.0369680762320489
0	1	4358349	rs35559925	T	C	0.0837305941178786	0.66617996670342	0.0229271584288922	0.0531463493446425
0	1	4364472	rs1106307	G	A	0.806502838415829	0.655657548726931	0.0164691861146537	0.0369333392749161
0	1	4365471	rs351625	T	G	0.235464476140919	0.198805722110276	0.044699519100038	0.0347866589868667
0	1	4367980	rs2934983	A	G	0.628625338441369	0.986453636605398	0.000514664385175061	0.0303124186278531
0	1	4368942	rs351618	C	T	0.79974891095586	0.225394768708444	0.0443319170314287	0.036568217362513
0	1	4368951	rs351617	T	C	0.672425474244238	0.479790194530071	0.021941338878392	0.031050234027119
0	1	4370074	rs1495239	T	C	0.427246501219195	0.476856946052188	0.0211771404248109	0.0297696482729612
0	1	4370489	rs12073612	A	G	0.0837004830917874	0.533386349668193	0.0326558361015383	0.0524301124467205
0	1	4371863	rs351614	T	C	0.208659369498411	0.570871646917438	-0.020384013050571	0.0359653406566395
0	1	4372470	rs716214	G	A	0.151939747222831	0.611999429418918	0.0206284353813053	0.0406694835370061
0	1	4379095	rs59704180	A	G	0.0799138155528172	0.137001664711508	0.0804795024354617	0.0541202478175034
0	1	4379687	rs12408012	G	A	0.547683839825673	0.0768486385526009	0.0520002295804764	0.0293907635981525
0	1	4380344	rs2411741	A	C	0.899370828564408	0.759654486168716	0.0149181969956671	0.0487627090106373
0	1	4381016	rs2130618	C	G	0.138890919602914	0.511160040873021	-0.0277949576172647	0.0423037810714739
0	1	4382979	rs13375925	T	C	0.168914650008761	0.0789736590914289	-0.067924197430592	0.0386663991493767
0	1	4384296	rs351607	G	A	0.166596251009121	0.899059710740447	0.00498251619396376	0.0392790339581378
0	1	4384773	rs351608	G	T	0.165384354110181	0.894150848418691	0.00525052232171723	0.0394616547482783
0	1	4390211	rs501284	T	C	0.472984714977803	0.102315823037653	-0.0477095608748449	0.0292028658153359
0	1	4390289	rs625079	C	T	0.530535941450218	0.725354064592561	-0.01026991656258	0.0292330112546117
0	1	4391391	rs76664831	G	A	0.123732657417289	0.183278764527927	-0.0594980439367992	0.0447109223561478
0	1	4395812	rs579387	C	A	0.332083458253443	0.215070520178728	-0.0383061848579082	0.0308984921020129
0	1	4397736	rs588224	G	A	0.330990704454891	0.260744170721887	-0.0348087198986253	0.0309511544983231
0	1	4400529	rs1108770	G	C	0.454935930328943	0.0492923672505102	-0.0576525736007101	0.0293240023338656
0	1	4400887	rs12046047	C	A	0.257172992009153	0.149012511039175	-0.0479314245977141	0.0332158599945017
0	1	4401563	rs488256	A	G	0.198159175139934	0.382125949460575	-0.0321328492966244	0.0367658682431476
0	1	4401778	rs903539	T	C	0.256911606313835	0.148229193191333	-0.0480449549206941	0.0332303691873545
0	1	4403047	rs601798	G	A	0.197916102742716	0.341615540416104	-0.0349563369688481	0.0367583022025614
0	1	4414716	rs596133	A	C	0.45737175438395	0.0547786221748076	-0.0564131535508462	0.0293722435877753
0	1	4417946	rs1531329	C	T	0.356533518932857	0.05551181722965	-0.058389897823394	0.0304932194056202
0	1	4418164	rs1531328	A	G	0.352043187738365	0.109091938280876	-0.0486840380180758	0.0303840745561019
0	1	4423030	rs79426491	T	C	0.163267646942335	0.939591168937968	-0.00299945402771844	0.0395791345803993
0	1	4424115	rs16838812	G	A	0.213744722957433	0.174458693531869	0.0486391895782466	0.0358163669049894
0	1	4425847	rs12405082	G	A	0.213188617187252	0.155951621076638	0.0508948655267106	0.035871273582482
0	1	4425876	rs12404603	T	C	0.122376960110986	0.0463697194442243	0.0892385412217757	0.0447981901285615
0	1	4427083	rs12023786	A	G	0.0964545308450816	0.0993285148688746	-0.0803514939657898	0.0487534916633891
0	1	4431264	rs572439	C	A	0.658504178394408	0.666648772610389	-0.0133002351350727	0.030876787642111
0	1	4431571	rs12028738	A	G	0.2603914030907	0.285008575678484	-0.0353198568573001	0.0330359003173744
0	1	4431704	rs12031615	T	C	0.369389730200174	0.078443017933034	-0.0532189210804738	0.030241591060034
0	1	4435641	rs74728654	A	G	0.162475469187297	0.916339045468722	-0.00418300582847627	0.0398205801209085
0	1	4440749	rs589870	T	C	0.0806660368548199	0.649719009079439	0.0245000468615472	0.0539467302448859
0	1	4444706	rs349413	A	C	0.787429064756237	0.371323738182656	-0.0320274443715409	0.03582502018261
0	1	4445873	rs72632733	T	C	0.108605403492528	0.353576167995025	-0.0434198645415748	0.0468050377861244
0	1	4448702	rs747778	T	C	0.298432827399424	0.803461616297488	-0.00792951406380611	0.03186211824885
0	1	4448818	rs747776	C	T	0.569934111825337	0.390380947319088	-0.0254244270529123	0.0296002283993253
0	1	4449129	rs1109046	C	T	0.567336691633049	0.390588187602962	-0.025511095802454	0.0297141238342867
0	1	4449883	rs12041175	C	T	0.460268426461014	0.732368096430353	-0.0100680012180917	0.0294405679867522
0	1	4451081	rs12042157	C	T	0.461472428007077	0.8703334452964	-0.00480105750731054	0.0294119449569282
0	1	4455415	rs349415	C	G	0.189290287543359	0.722610894897208	-0.013216941222147	0.0372338028896291
0	1	4458068	rs349417	C	T	0.650733894860801	0.609250509872002	-0.0156527771623218	0.0306230523967484
0	1	4459317	rs78531899	A	C	0.107903017717853	0.291241708557877	-0.049494304895505	0.0468961830750175
0	1	4459689	rs6679220	C	T	0.135716618846694	0.841014559654274	-0.00855425589241311	0.0426442197596946
0	1	4460965	rs56081339	A	G	0.1356171678329	0.796060536770334	-0.0110199361647704	0.0426387546113206
0	1	4462460	rs349400	G	T	0.652050808337856	0.507553368378096	-0.0203058940964325	0.0306433690644261
0	1	4463585	rs349401	G	T	0.543435299287668	0.969648010392604	-0.00111614395996577	0.0293337999633955
0	1	4464125	rs12144027	T	C	0.107894815766884	0.374540627369523	-0.0417267192695851	0.0469895365343947
0	1	4466908	rs577114	C	T	0.0799802464894576	0.631835124043772	0.0259900231241527	0.0542424445780484
0	1	4469868	rs733308	G	T	0.126259138579635	0.781902923715513	0.012207102749675	0.0440944240397603
0	1	4471733	rs505933	G	A	0.775970192318673	0.60083038325318	-0.0183243298832998	0.0350231143105831
0	1	4472448	rs4654533	G	C	0.587439587630095	0.881788752484358	-0.00442650862219717	0.0297676391071425
0	1	4475184	rs349405	C	A	0.776318640567807	0.602520658106289	-0.0182579716952095	0.0350589556948198
0	1	4477911	rs349409	T	C	0.775887746633653	0.660677126767005	-0.0153714994957863	0.0350165214519048
0	1	4488779	rs12029910	G	A	0.451627407228835	0.753868290636482	0.00924798121532739	0.0294951135898591
0	1	4488831	rs6667927	T	C	0.185721870946064	0.600922078128218	-0.0196773657194743	0.0376186332462412
0	1	4489398	rs6678792	C	T	0.267494826992499	0.817637798781034	-0.00762606176385356	0.0330727771584589
0	1	4489529	rs10915533	A	G	0.186658865865692	0.675984217876194	-0.0156628174879932	0.0374754045675916
0	1	4496329	rs1762813	T	C	0.893527403274365	0.0729674734381846	-0.0855191018495459	0.0476951901630264
0	1	4497217	rs1674879	T	C	0.137623976328874	0.172609044749563	-0.0572677943771504	0.0419892432157468
0	1	4502705	rs780575	T	G	0.217746559978971	0.42545849072891	-0.0280198734524043	0.0351572459317456
0	1	4504332	rs780584	A	G	0.250181579313436	0.552826611268596	-0.0199219638148539	0.0335652263511067
0	1	4504927	rs780586	T	C	0.12315247512983	0.346498301396646	-0.041631363644995	0.0442226731117297
0	1	4507763	rs780594	C	T	0.848989993493544	0.210314964362929	-0.051544736566343	0.0411469171900952
0	1	4509379	rs2054270	A	C	0.627914167463065	0.571005485213392	-0.0171040984439195	0.0301887842560361
0	1	4510840	rs705685	T	C	0.170269058082001	0.71579502057883	-0.0140919019133028	0.0387050467644532
0	1	4519912	rs608210	G	A	0.75309099756438	0.719592321537472	0.0122562580527784	0.0341396427437229
0	1	4525604	rs4654545	C	T	0.779649580289448	0.592709223245203	0.0190656941635157	0.0356425309826992
0	1	4534661	rs11812066	T	A	0.131838235294118	0.654214011275086	0.0196250208530317	0.0438140910857679
0	1	4541444	rs16839089	A	G	0.117452926314376	0.0295593293994808	-0.0984245951826855	0.0452330222363809
0	1	4549380	rs705690	A	G	0.574259380958298	0.356440502589883	0.0272265312989168	0.029524453101359
0	1	4549402	rs780606	G	A	0.47286616239519	0.0620837694705565	0.0546713264851841	0.0293034326845376
0	1	4552802	rs1878052	A	G	0.463030552903394	0.0187995228192144	0.0684718789531858	0.0291433862889546
0	1	4558792	rs10915548	A	G	0.496837564852643	0.0443809648652357	0.0582180695414175	0.0289573739859586
0	1	4558933	rs609506	C	T	0.864134890558151	0.127848852533912	0.0651312639453542	0.0427752282231224
0	1	4566065	rs4654440	G	A	0.867295824100156	0.0496095032130648	0.0844692137186459	0.0430237552026374
0	1	4572023	rs10915549	A	G	0.51506934516252	0.0747821583035657	0.0516701976203811	0.0289989067352869
0	1	4573989	rs1710421	T	C	0.88630524412576	0.0998877791345755	0.0755678509352969	0.0459267938896152
0	1	4581585	rs608203	C	T	0.344008086690511	0.885066684238204	0.00442393700145526	0.0306050271457491
0	1	4582199	rs10489135	C	T	0.306874927485787	0.975352996725169	0.000970680541393114	0.0314183357263076
0	1	4583973	rs76210017	G	A	0.162600349429182	0.0249566003383788	0.0894344722740332	0.0398891734235692
0	1	4587969	rs241237	T	C	0.34515721200225	0.813636116942975	0.00722088280549829	0.0306309893641426
0	1	4594603	rs537398	C	T	0.46811360249494	0.169331797207955	-0.0399228855514359	0.0290484725186026
0	1	4596288	rs10915554	A	G	0.452208431330711	0.388516421278259	-0.0250188407223845	0.0290137105781694
0	1	4596534	rs12084169	T	C	0.434657258273593	0.566046603423219	-0.0167164592891257	0.0291286606867371
0	1	4600491	rs543653	G	T	0.435348094547278	0.550893714279794	-0.017376765836008	0.0291350450765412
0	1	4606292	rs80089004	G	A	0.195436773880318	0.292229879176681	0.038873455300475	0.0369083629612404
0	1	4608204	rs241220	A	G	0.351319849883685	0.825165499679416	0.00665350790186961	0.030119159438001
0	1	4610733	rs16839272	C	A	0.096439208862595	0.0531246368033169	-0.0944558068406314	0.0488419743174802
0	1	4611241	rs241248	A	G	0.0963970793945716	0.0419682336385782	-0.0994875253772901	0.0489162223220018
0	1	4612752	rs12117466	T	C	0.331119487274711	0.673698868433151	0.0129882339304478	0.0308452716650969
0	1	4614822	rs241257	T	C	0.150511778845111	0.0515474155363682	-0.0789818274300127	0.0405681140097716
0	1	4616102	rs241261	C	T	0.455519420715228	0.247971210913666	-0.0337127823773481	0.0291811997444501
0	1	4618251	rs6685798	A	G	0.124842997272041	0.0204444416590231	-0.102463761101403	0.0442018085407773
0	1	4619038	rs241264	T	C	0.419703680693736	0.078818644424067	-0.05160772066558	0.0293629078352041
0	1	4619669	rs59595338	A	G	0.252818370585885	0.28293181811176	0.0357331440318521	0.0332786279502779
0	1	4621464	rs6698529	A	G	0.337075389696432	0.554122376625962	-0.018140240195725	0.0306633178914924
0	1	4627077	rs241273	C	A	0.126572656637727	0.00980754279906738	-0.112395221038704	0.0435211592584831
0	1	4629186	rs241277	C	A	0.148014220599013	0.00252871491504639	-0.123332799676745	0.040840243718403
0	1	4630232	rs76191495	A	G	0.119367685179175	0.0192310271100558	-0.104301565451585	0.0445538570789649
0	1	4632528	rs241211	G	A	0.314277197462086	0.279280382953613	0.0340515822810304	0.0314727866658017
0	1	4632560	rs980092	G	A	0.528529805168444	0.86723786174909	0.0048836690816691	0.0292141382202586
0	1	4632828	rs171317	A	C	0.826870959949912	0.286303924999339	0.0408598470472284	0.0383205413440923
0	1	4633554	rs6673089	A	G	0.582036610692304	0.41478382980777	0.0240649222974322	0.0295092604345308
0	1	4633607	rs241209	A	G	0.308130056287815	0.654783425421596	0.0140553790995362	0.0314348758068662
0	1	4635556	chr1:4635556.C.CC	CC	C	0.88989437549095	0.0641831567077331	0.0849992116520174	0.0459230436090451
0	1	4641742	rs241225	A	G	0.720467623229637	0.651291984830785	0.014714414090804	0.0325563132780594
0	1	4642477	rs184781	T	C	0.766458977000615	0.794478590153391	0.00895287715511712	0.0343681317250323
0	1	4644085	rs588347	T	C	0.591091462855045	0.406132450280259	-0.0247152548138582	0.0297516464316009
0	1	4646572	rs4654446	T	C	0.298266155295459	0.809483620373231	-0.00773985773088565	0.032103303931944
0	1	4647646	rs2674014	T	C	0.763706892515377	0.754556215938067	0.0106740022657643	0.0341418037720296
0	1	4649157	rs546397	G	A	0.290360576923077	0.219436493537523	-0.0393518241679487	0.0320447312866031
0	1	4658538	rs12567277	T	C	0.452470185045949	0.110471106364799	0.0468024015416215	0.0293233573938556
0	1	4665232	rs164781	A	G	0.354676046484705	0.52605498810801	-0.0193222833396029	0.0304748847999785
0	1	4665269	rs241243	G	A	0.284726383857468	0.230556219534655	-0.0387031106926809	0.0322814494571876
0	1	4666819	rs151716	G	A	0.359430660458909	0.759310953578865	-0.0093353612427457	0.030469305805918
0	1	4677535	rs4403602	G	C	0.281065763702882	0.799058370398349	0.00831237663610983	0.0326531377803731
0	1	4678123	rs7555011	C	T	0.700973991236314	0.344359444169139	-0.0302096138045167	0.0319480113881841
0	1	4679563	rs12145928	C	G	0.243958583779438	0.560850990561696	0.019872505610282	0.0341699770256554
0	1	4682273	rs6668199	C	T	0.474705290214148	0.587461404154998	-0.0160213980600307	0.0295315268962484
0	1	4685648	rs875808	A	G	0.283888827795474	0.943422962455196	-0.00229980457945728	0.0324060696115916
0	1	4697300	rs2101195	T	C	0.656702121197333	0.357225641374549	0.0284701557663405	0.0309234876285489
0	1	4698446	rs12122716	T	C	0.101385176982788	0.464549162268918	0.0354983289589056	0.0485363212404132
0	1	4698677	rs76059212	A	G	0.0598419454649568	0.0761683374473171	-0.108119946184556	0.0609688249923735
0	1	4700731	rs61265167	A	G	0.254434589800443	0.752955473585383	-0.0105790567465322	0.0336115444783399
0	1	4701258	rs10915575	C	T	0.278954447215918	0.375728504873013	-0.0288716689382698	0.0325941094600591
0	1	4706317	rs12741248	A	G	0.513744758965191	0.979785000881421	0.000747667574624138	0.0295072278873326
0	1	4706755	rs12125737	T	C	0.284900954490253	0.272320205879783	-0.0355230903769509	0.0323603503538118
0	1	4708162	rs4654454	C	T	0.404782519727018	0.928985332851233	-0.00267541663999508	0.0300198712993958
0	1	4721793	rs12406838	A	G	0.288972182461293	0.106158326466736	-0.0516727545866174	0.0319815725480911
0	1	4722951	rs7517517	T	C	0.150239771737529	0.667938519830996	0.01754605864556	0.0409019074366988
0	1	4723818	rs12083131	A	G	0.150399118533983	0.694709330200584	0.0160337567872104	0.0408532267775658
0	1	4727243	rs6663166	G	A	0.805966482178322	0.785556887611907	0.0101009370335716	0.037124236485666
0	1	4731677	rs10799255	G	A	0.394787364593005	0.194168000427593	0.0389339771194149	0.0299873350111314
0	1	4737531	rs16839450	T	C	0.256438799652968	0.039133307405224	-0.0687636515736872	0.0333353880355794
0	1	4738058	rs2071990	T	C	0.277762572144146	0.22405347608204	-0.0395543674251345	0.0325330768761392
0	1	4738355	rs2071991	G	A	0.322852605376985	0.787675077888922	0.0084001604396758	0.0311889996340959
0	1	4746636	rs10915587	T	C	0.569484649863506	0.067789775241897	-0.0539693717640538	0.0295495627366723
0	1	4763401	rs6681520	T	C	0.506341379432396	0.303455530109236	0.0298461881424793	0.0290035936381679
0	1	4773266	rs2071999	C	A	0.64553265671957	0.966150758716525	0.00130378920710687	0.0307233218173532
0	1	4776974	rs3753696	A	G	0.12936451748982	0.140922261886644	0.0644560804552828	0.0437772345195837
0	1	4783142	rs12566272	A	G	0.151472478563237	0.227635060844387	0.0494471458763496	0.0409848665877542
0	1	4784556	rs3820252	T	C	0.155196402072532	0.253584189662334	0.0451220133416904	0.0395222310982801
0	1	4784884	rs3820253	A	G	0.531556272856495	0.743118347179643	0.00966274205430982	0.0294841505478639
0	1	4799200	rs3753702	T	C	0.0676033098184708	0.488386023209367	-0.040312493799369	0.0581812167480653
0	1	4803834	rs393976	A	G	0.0970740981915256	0.288263791053616	-0.0522443788431742	0.0491971982779937
0	1	4805106	rs414176	C	A	0.092614489143971	0.45391772059274	-0.0376280004626506	0.0502443857524955
0	1	4805434	rs371605	G	A	0.281338410615396	0.967312455509973	0.00133700582052077	0.0326264276295799
0	1	4806381	rs368808	G	A	0.141736635372344	0.331242503939204	-0.0408490979292044	0.0420425071512071
0	1	4806550	rs11586743	A	G	0.0788083132126954	0.768825426947008	-0.0160821537028288	0.0547176490284227
0	1	4813115	rs380239	G	A	0.106386557953581	0.246403966993893	-0.054734117253404	0.0472200755969059
0	1	4813141	chr1:4813141.C.T	T	C	0.106357766537472	0.248493701119273	-0.0544694903198212	0.047199952936776
0	1	4819803	rs368420	C	T	0.221069557051286	0.428007330120129	-0.0280148259552619	0.0353452042954458
0	1	4826104	rs2802716	A	C	0.0681077576101882	0.0718330493284698	-0.103249236742904	0.0573551188216925
0	1	4826660	rs2743980	A	G	0.388043904590752	0.400945601529884	-0.0253131163812966	0.0301370436164792
0	1	4828606	rs7518471	T	C	0.0880445352409257	0.120510471294813	-0.0801443092022777	0.0516182705104413
0	1	4833747	rs12029492	A	G	0.296132827735819	0.138855984807829	0.0475083967377468	0.0320988651374505
0	1	4836121	rs394594	G	A	0.424574589818964	0.947552888088066	-0.00195567270610193	0.0297304544714409
0	1	4848808	rs12133924	G	A	0.122118446892869	0.181679023073016	-0.0593077069316025	0.0444051867861925
0	1	4852747	rs7520826	G	A	0.106080466736916	0.124548926670661	-0.0726788017322372	0.0473182528540378
0	1	4853688	rs932350	C	T	0.15453474982335	0.128003803926319	-0.0615666843677918	0.0404506126732643
0	1	4859488	rs17345273	A	G	0.0669024597509348	0.153034897275462	-0.0830149292414226	0.0580973596788896
0	1	4861767	rs11588395	T	C	0.0667257192299373	0.153954265084041	-0.0829076745816306	0.0581521605811793
0	1	4871384	rs59103994	T	C	0.101571795390309	0.72912826105753	0.0168697873432692	0.0487164307892633
0	1	4871671	rs1118009	G	A	0.259754786208902	0.0710686789638249	-0.0603207387462929	0.0334179815578264
0	1	4878871	rs1120120	T	C	0.707920376385198	0.725451845967048	-0.0113851013961809	0.0324193803066246
0	1	4880480	rs10915616	T	C	0.134405552552249	0.0417023446276497	-0.0871772142225914	0.0428078275876374
0	1	4885457	rs7516549	A	G	0.100395116879999	0.760109684363658	0.0149850255706613	0.0490770445118797
0	1	4889588	rs10915622	A	C	0.474820413220539	0.704402493951005	0.0110466708862948	0.0291173629371225
0	1	4889912	rs12028290	A	C	0.0685495680324366	0.14750519520412	-0.0834370908707754	0.0576063841690446
0	1	4897567	rs12118185	A	G	0.159489854986235	0.682041861088227	-0.0165185112622058	0.0403206768636856
0	1	4898833	rs7522386	G	A	0.453364215453258	0.477045793237398	0.0211352594989597	0.0297235098822772
0	1	4901142	rs12124406	G	C	0.266232929477332	0.209661469748711	-0.0415788578994632	0.0331438519593296
0	1	4906783	rs10915626	A	G	0.469673906553938	0.934359272336766	0.00241939990738493	0.0293753842797318
0	1	4911403	rs11803979	A	G	0.361352940651757	0.318352739743176	0.0305511054783461	0.0306169723251348
0	1	4913873	rs10915628	C	T	0.846660315247279	0.774711720604361	-0.0115675140824574	0.0404151512570307
0	1	4916906	rs1535734	G	A	0.482268287470942	0.37776439301883	-0.0258403393758188	0.0292966744010394
0	1	4927798	rs10915644	T	C	0.376569843922871	0.697001293970622	-0.0117552902250588	0.0301904167983737
0	1	4928868	rs12567053	T	C	0.108211625478594	0.20569296603004	-0.0594698636983486	0.0469932603340908
0	1	4930181	rs1886112	C	T	0.470223449154009	0.186176426343813	-0.0389641856266074	0.0294742194382524
0	1	4931354	rs11588518	G	A	0.631202675032434	0.363446691472036	-0.0277722644303731	0.030558695660944
0	1	4932444	rs10915647	G	T	0.482981101251207	0.871331977206713	-0.00474890838384794	0.0293202532588844
0	1	4932655	rs12044914	A	C	0.149555104870591	0.73389913198849	-0.013904845642026	0.040903410792476
0	1	4932777	rs12044980	G	C	0.1359844261434	0.292535735110019	-0.0445525011925347	0.0423271437664534
0	1	4938053	rs10753390	C	T	0.851938211402769	0.807466397235638	-0.0100242951298262	0.0411344536054521
0	1	4938987	rs12410393	C	A	0.0862199935445511	0.831571158863495	0.0110467473914828	0.0519390034476534
0	1	4940715	rs7539101	T	C	0.432853014982204	0.416038124557208	-0.0238416180640935	0.0293141661889572
0	1	4941735	rs4654462	G	C	0.21137601517559	0.370159991739894	-0.0318613174477561	0.0355526131944702
0	1	4951910	rs1544061	G	A	0.34137854548286	0.497797970194764	-0.0207519617215287	0.0306094841625062
0	1	4953528	rs16839786	T	G	0.401828401291495	0.655188785021532	0.0133856071590336	0.0299745639055712
0	1	4955158	rs16839789	T	C	0.376876125027251	0.691621624235799	0.0120380499505636	0.0303488902970147
0	1	4955862	rs6426446	T	C	0.469531295424153	0.836391155243974	0.00606852381764582	0.0293858466093382
0	1	4956070	rs6426447	C	T	0.825601728096852	0.487795237403731	-0.0267611330700613	0.0385707267210938
0	1	4958102	rs4654620	C	T	0.907105875833234	0.823680312436844	0.0110902279491799	0.0497734907526798
0	1	4959786	rs2031246	G	A	0.871839361337836	0.864175503970558	-0.0074599348026206	0.0436096966102119
0	1	4963569	rs72634122	T	C	0.146110784269568	0.902182596725545	0.00507961017045664	0.0413296797409236
0	1	4965152	rs17345545	C	A	0.181929522312372	0.616843654712167	0.0190962970628951	0.0381675034578145
0	1	4965631	rs4654468	C	T	0.37645987167716	0.917665304261542	-0.00310032406207567	0.0299910251277739
0	1	4967739	rs7520488	C	G	0.367058261948454	0.782961216839661	0.00838912012500452	0.0304547130768924
0	1	4968528	rs6678459	T	C	0.342040322590391	0.692603758097751	-0.0120813342719048	0.0305605856792531
0	1	4970122	rs10915666	A	G	0.513744917451606	0.590716262467324	0.0156770862994719	0.0291504909400907
0	1	4970486	rs6675549	A	G	0.368552011334347	0.607069585745871	0.0156772329052624	0.0304849785804122
0	1	4971006	rs60530383	G	A	0.144175526211508	0.865215299026242	-0.00709073780397026	0.0417743262275371
0	1	4982386	rs6698453	A	G	0.176537351447941	0.78524687414021	-0.0104207977016778	0.0382431540008325
0	1	4984882	rs2093765	G	A	0.631395738072986	0.44394938773672	0.0231784360093085	0.030277192517911
0	1	4986470	rs2411956	T	G	0.38304391588984	0.859686828579326	0.00535216055552779	0.0302770535778777
0	1	4988031	rs61271613	A	G	0.169862453373534	0.802533874916702	0.00973342738151909	0.0389229438466583
0	1	4988262	rs11584727	A	G	0.451828700801115	0.468465593694333	0.0214499760695994	0.0295870761307964
0	1	4988881	rs6667349	G	A	0.169910502188887	0.989284577776276	0.000523155737764314	0.0389536995740658
0	1	4995026	rs12049256	C	T	0.470398089881797	0.46760047725927	-0.0212955875843144	0.0293170663379569
0	1	4996185	rs10915683	G	A	0.470129819164361	0.529293146387333	-0.0184467058853866	0.0293230550309378
0	1	4996226	rs4654470	G	A	0.145510575144913	0.251059455595623	-0.0472212973646901	0.0411414237308529
0	1	4996275	rs12045266	T	G	0.329117884846539	0.988084888744852	-0.000462620809307548	0.0309778292076071
0	1	4996661	rs12037632	C	T	0.184564458834721	0.8050324279913	-0.00928781878940399	0.0376269528443184
0	1	4997363	rs9426467	G	A	0.434114257194936	0.653396647637996	0.0132602926222927	0.0295297539114914
0	1	4998385	rs9426468	G	A	0.573649427532299	0.886684871663935	-0.00421486654689432	0.0295779562703223
0	1	5003504	rs9286971	A	G	0.289773303038258	0.899452767513101	-0.00404532630460721	0.0320161527198211
0	1	5005775	rs7534281	C	T	0.319892601509651	0.589787439829785	-0.0167587723188176	0.0310840327121513
0	1	5011402	rs9426490	G	A	0.540365822756842	0.119354631112742	-0.0456895126464789	0.0293353837414954
0	1	5012101	rs7544541	A	G	0.288384743444547	0.54327128090211	-0.0194703743967594	0.0320302987007583
0	1	5012301	rs10915298	A	G	0.243925211405511	0.176578201396332	-0.0461449001243624	0.0341468545094285
0	1	5012697	rs12022487	T	G	0.209195126196693	0.454522220780918	-0.0267851476245982	0.0358139472128311
0	1	5016062	rs76400676	T	G	0.0267235915938999	0.348886587627059	-0.08409855929771	0.0897768429646766
0	1	5018318	rs9426470	A	C	0.472817505782091	0.0698666543548231	-0.0531051762845438	0.0292949757357119
0	1	5021200	rs10799145	G	T	0.335413407562051	0.383306944421426	-0.026836183227301	0.0307818169703653
0	1	5023321	rs12754637	A	G	0.394511567572621	0.276072231063991	0.0325995106244273	0.0299301818431027
0	1	5023430	rs6702660	G	A	0.729256754507435	0.668807964520684	0.0141007224286704	0.0329622036163402
0	1	5023599	rs12741441	T	A	0.347946090467248	0.455692794517715	0.02279896331805	0.0305633342757496
0	1	5031379	rs10799149	A	G	0.38334586173486	0.156322015722477	-0.0421817878198816	0.0297568130934898
0	1	5031561	rs7518523	G	A	0.143158683761017	0.175327041786332	-0.056345928736696	0.0415749926615503
0	1	5036174	rs6689050	C	G	0.353177814618419	0.149180760103085	-0.0441006505976288	0.0305738324312535
0	1	5036549	rs11581023	A	G	0.103953898977006	0.946649129859554	0.00321524983969702	0.0480495442482912
0	1	5036622	rs12122541	G	A	0.0391275966338155	0.00871840486188848	-0.193252614562803	0.0736788979607832
0	1	5037812	rs6666330	G	A	0.352041252704011	0.235894401776507	-0.0361402317463795	0.0304900770475807
0	1	5038051	rs12739724	A	G	0.0884313273204015	0.163446689557644	0.0721317981476365	0.0517603425081627
0	1	5038624	rs12564764	A	G	0.3677626843033	0.87465835709681	-0.00479822294752757	0.0304177424730519
0	1	5045030	rs1106586	A	G	0.80100388263498	0.683477105218776	-0.0148793936755094	0.0364938853931432
0	1	5047010	rs79254893	T	C	0.0782521856820011	0.285417135940952	-0.0577242021922109	0.0540372816667771
0	1	5047163	rs7365286	T	C	0.155802988930227	0.675164164418883	-0.0168023043301703	0.0400941605617748
0	1	5048109	rs716671	T	G	0.354652159595372	0.747187660911926	0.00991188586509288	0.0307488445088393
0	1	5051232	rs12725971	G	A	0.35673184287935	0.811491064882968	0.00730632103482552	0.0306340970114788
0	1	5051710	rs6683624	T	C	0.443377702937199	0.420935131285806	-0.0236689538624713	0.0294097357993456
0	1	5068245	rs10799151	G	A	0.360015120077611	0.971095180161288	0.00111637217376998	0.0308094376148413
0	1	5070407	rs10915312	G	A	0.171651386714598	0.637091061696997	0.018378961555255	0.0389574724004289
0	1	5073092	rs9286975	A	G	0.626403027064085	0.95997382577454	-0.0015161874847203	0.0302111049897807
0	1	5077552	rs12047764	C	T	0.143916332134432	0.581878048530516	0.0229775074618051	0.0417284601857367
0	1	5078939	rs10915316	C	T	0.299095864542117	0.771287094874137	-0.00927107239369517	0.0318931408898428
0	1	5079962	rs79751215	G	A	0.119309581280544	0.9654445623502	-0.00195535535430365	0.0451350082691381
0	1	5081173	rs898337	A	G	0.525659670080664	0.679982804340325	0.012097391458055	0.0293279626946266
0	1	5083573	rs76601146	G	A	0.227474563859968	0.350980979484629	0.0328719734326988	0.0352443329445982
0	1	5088062	rs1459765	T	C	0.130732615572962	0.307571404401878	-0.0436791807317201	0.0428088253396655
0	1	5090997	rs9439507	G	A	0.398257832767479	0.630011420238715	-0.0143050758461005	0.0296963999396661
0	1	5091827	rs4949164	G	A	0.28004979563855	0.521662356252447	-0.0207754252831225	0.0324218327600486
0	1	5094435	rs6693990	A	G	0.128706858357562	0.338619800121843	-0.0417468414977226	0.0436273595017919
0	1	5124235	rs10799158	G	A	0.180979410683537	0.603773018116664	0.0197460990751555	0.038047724289042
0	1	5124859	rs1563792	A	G	0.307436368663582	0.535021175847913	-0.0195494823629671	0.0315131541558985
0	1	5127449	rs6682478	T	C	0.105105638395537	0.698710362187328	-0.0183841549117275	0.0474966758210042
0	1	5127543	rs6603832	G	A	0.286649156413616	0.801014516375572	0.00811881453385823	0.0322131275691222
0	1	5136644	rs922123	C	T	0.396693500279402	0.172059458658113	0.040930789194942	0.0299723957217521
0	1	5137666	rs10915336	A	G	0.268840815448889	0.530214944080197	0.0207097840931959	0.0329942841801324
0	1	5138107	rs117944101	A	G	0.102522008192609	0.307584045394452	-0.0493163635356016	0.048334944172222
0	1	5139200	rs56186517	T	C	0.12414670534653	0.667709767344962	0.0190161346769379	0.0442963660787166
0	1	5141293	rs3128687	T	G	0.571680674821336	0.535337313860922	-0.0183762764367054	0.0296449310220939
0	1	5141640	rs3128689	A	C	0.69440292745291	0.674981489746068	0.0133788945727874	0.031906086014665
0	1	5141902	rs11579881	T	C	0.523427351929893	0.892507424310912	-0.00399313587610385	0.0295498673751452
0	1	5142552	rs10915341	G	T	0.677247436063472	0.640674324771004	0.0146440879830715	0.0313741699954769
0	1	5142629	rs12029437	G	C	0.657220743983188	0.972718374829574	0.00105644251107109	0.0308909341869903
0	1	5142784	rs12047111	G	A	0.68643663661578	0.561429530963085	0.0182715462785744	0.0314636359282968
0	1	5142818	rs2334263	C	T	0.662090407258475	0.833532288152486	-0.0065162405007753	0.0310041064013137
0	1	5145463	rs12120144	T	G	0.192490316363776	0.801300359232485	-0.00939466067163541	0.0373300912855572
0	1	5152159	rs12121092	T	G	0.627617700479353	0.0185691392415145	0.0712982367852519	0.0302872268708364
0	1	5152362	rs12033342	A	C	0.181886569241475	0.0758325272742343	-0.0664095613963167	0.037405492709203
0	1	5156245	rs3101225	C	A	0.131562927737429	0.191656284899257	-0.0565143962221526	0.0432829982711016
0	1	5158225	rs4949171	T	C	0.806332753753585	0.0242113822974545	0.0824455334809503	0.0365813566976467
0	1	5168663	rs10733013	T	C	0.800373699654429	0.211769320119384	0.0455167548069821	0.036450874353779
0	1	5170712	rs7513590	G	A	0.0936348697583776	0.972268653469112	0.00174311095581416	0.0501425794262532
0	1	5171959	rs66868114	A	G	0.192740398999176	0.282108029352327	-0.0397686176979708	0.036973568155836
0	1	5179530	rs10799170	C	A	0.881493101645708	0.82792123614863	0.00988651893763695	0.0454827739560363
0	1	5180066	rs115200516	A	G	0.0850717506036123	0.527120074317709	0.0337013646003528	0.0532905111217924
0	1	5183812	rs4949166	T	C	0.122238480238271	0.376144495313952	-0.0395610497774547	0.0447006146152804
0	1	5183873	rs4313443	T	C	0.771303599424334	0.424027706909072	0.027814038971795	0.0347913311235668
0	1	5190166	rs12083573	G	A	0.236119673908773	0.367092130249265	-0.0311293442646336	0.0345140080678588
0	1	5192365	rs77348721	C	T	0.0851094642333568	0.52378528567729	0.0339825733251208	0.0533042093754613
0	1	5193026	rs10492923	G	A	0.374699267829378	0.00985664417963534	0.0781297598783235	0.0302732507620802
0	1	5194204	rs16840020	T	C	0.464897624197263	0.116612578717325	0.0458569445759637	0.0292240338945328
0	1	5199158	rs79979050	T	C	0.157403451570758	0.496105268195953	0.0275794350250942	0.0405204167698494
0	1	5200882	rs11576612	G	C	0.150311674826458	0.314823767912608	-0.0412986342691089	0.0410869630909825
0	1	5202617	rs79753066	C	T	0.159421280263488	0.657759068444077	0.0178364316038275	0.0402619876658357
0	1	5209244	rs12025231	T	C	0.340480026992085	0.0668365858853832	0.0565052523911044	0.0308304979256961
0	1	5209245	rs75570639	A	G	0.164131431222454	0.719339819843849	0.0142481695151627	0.0396508042172831
0	1	5209712	rs189391360	T	G	0.164234687109921	0.739087092680149	0.0132002169919476	0.0396328506471237
0	1	5210124	rs12121369	A	C	0.326149101851498	0.309957010548387	-0.0314831973881066	0.0310083894168971
0	1	5211338	rs12027352	T	C	0.501194108413936	0.349790046207403	0.0272979199131884	0.0291957421086751
0	1	5211545	rs4314925	A	G	0.82794845743447	0.969773116058765	-0.00147417971709052	0.0389039047165182
0	1	5222075	rs6668830	G	C	0.164076246334311	0.281698408389045	-0.0425764858984928	0.0395504111530801
0	1	5222596	rs10915365	T	C	0.474178261218876	0.417465320357143	-0.0236632513308284	0.0291841123284297
0	1	5223182	rs12026730	A	G	0.362964768813652	0.230268583586722	0.0365526117932459	0.0304689577349531
0	1	5228983	rs61542310	A	C	0.390878164390252	0.218662075859714	0.0370749055619654	0.0301399073440395
0	1	5230746	rs4076635	A	G	0.267876283872657	0.969954425511633	0.00125542095586114	0.033330838911046
0	1	5233631	rs4609478	A	G	0.402040004943445	0.304556016743403	0.0307361990290958	0.0299365293526786
0	1	5239931	rs6603818	T	C	0.762880227365002	0.575592516287427	0.0190728889058099	0.0340688154360881
0	1	5243848	rs4641339	A	G	0.376226136968437	0.564514019992264	0.0173081621073661	0.0300410864899591
0	1	5243935	rs9439542	A	G	0.22182809833353	0.832970985246658	-0.00734808236838929	0.0348427502877377
0	1	5244220	rs12033926	G	A	0.376718416598124	0.560332899338793	0.0175064525700302	0.0300618862398602
0	1	5247006	rs16840108	C	T	0.0854858236214994	0.612855426608107	-0.0262571985719365	0.0518915181129656
0	1	5247355	rs10492931	A	G	0.395453072207683	0.812969291679888	-0.00704967069919288	0.029796086611655
0	1	5250497	rs10915375	G	A	0.183245237427656	0.625410839069435	-0.0184644732287171	0.0378218250403072
0	1	5251088	rs11583754	G	A	0.268848448298001	0.482434362330888	-0.0229789757152793	0.0327152875685354
0	1	5251569	rs17375504	T	G	0.0849653287647367	0.312129563475155	0.0539494782570956	0.0533749686344728
0	1	5255304	rs2722780	T	G	0.220846475185758	0.484011241167686	-0.0248479617554224	0.0355039048837507
0	1	5258556	rs2722782	C	T	0.787167906823766	0.381921519149993	0.0308322171490768	0.0352625587548893
0	1	5262901	rs2679218	C	T	0.210512277850989	0.380599428565788	-0.0315253496580384	0.0359553196736314
0	1	5264228	rs2722786	G	A	0.782433745002546	0.897696185675363	0.00452438577267525	0.0351894631768919
0	1	5264697	rs12043987	G	A	0.153465817957609	0.669229063754516	0.0172482345676342	0.0403744843009735
0	1	5267850	rs6603821	A	G	0.610327404727996	0.284244276582233	0.0322365488622638	0.0301041639260949
0	1	5276014	rs59234006	A	C	0.153345403235753	0.260501560856058	0.0458785885877556	0.0407734852708101
0	1	5277437	rs10915385	T	C	0.232199109456932	0.884921038058405	-0.00497630502266569	0.0343824623794996
0	1	5277746	rs4565728	T	G	0.283974510325825	0.178514071450676	0.0436750634101991	0.0324638556679476
0	1	5281117	rs7549461	A	C	0.237323384012426	0.890362043068661	0.00469699282743107	0.0340741779927357
0	1	5281236	rs16840186	A	G	0.0919195082347483	0.920998612730407	-0.00498181113500224	0.0502320759187693
0	1	5281421	rs7511995	C	T	0.764352117231309	0.0204759896323077	0.0797712842560988	0.0344211239040247
0	1	5283239	rs10753355	C	T	0.764742718129162	0.0177293511102516	0.0816095539472339	0.0344166570206156
0	1	5284813	rs7524247	C	T	0.392468338826697	0.352224371553147	0.0278201741388359	0.0299050528143303
0	1	5284844	rs7552988	A	G	0.758408972756139	0.0260733461093559	0.0761581878915	0.0342265904042442
0	1	5296277	rs76065129	T	G	0.136956941927207	0.810445287091008	0.0102344092855323	0.0426697524443374
0	1	5296844	rs2353169	C	T	0.236281596932686	0.0265644551584712	-0.0762455255004454	0.0343779876068552
0	1	5297845	rs473104	G	A	0.483144913948485	0.072697175562557	-0.0525050535077289	0.0292551724137931
0	1	5298490	rs12026938	A	G	0.155653928387847	0.275150704991996	0.0439734042984643	0.0402953383000462
0	1	5299059	rs551536	C	T	0.565699319799292	0.0464577485085191	-0.0584263205070867	0.0293421112994356
0	1	5300124	rs663142	T	G	0.482616173269498	0.0660241325384763	-0.0536903505680848	0.0292071614303912
0	1	5302004	rs10915389	C	G	0.248322649834493	0.895726157184268	0.00443058716640358	0.0338052426507515
0	1	5302315	rs12125575	A	G	0.133494653018062	0.32287943063874	-0.0423762602614981	0.0428667403446043
0	1	5302528	rs12066405	G	A	0.574665615687529	0.0445503981518263	-0.0589176773848574	0.0293286934905005
0	1	5308304	rs572111	G	A	0.370542964578838	0.518407286239823	0.0196015577518761	0.0303522494436501
0	1	5309255	rs7534404	A	G	0.243289915456432	0.881150693665989	0.00508950734100036	0.034041098707063
0	1	5310292	rs4465223	C	T	0.791450525862125	0.184326204124212	-0.0480191112404808	0.0361711760432223
0	1	5310609	rs6686714	T	G	0.417988872389961	0.0851977550209074	-0.0508838407797783	0.0295614138832429
0	1	5312165	rs4475768	G	T	0.166473254600927	0.940585154818477	-0.00292892124856897	0.0392962242519699
0	1	5312308	rs670971	A	G	0.0944482404584697	0.309375821598259	-0.0505101974451858	0.0496887127921923
0	1	5312366	rs494046	C	T	0.334699007987037	0.64098004732688	-0.0144052938720787	0.030890840764212
0	1	5317486	rs76220290	T	C	0.0971539256938933	0.752432294144502	-0.01562034753234	0.0495202057976036
0	1	5319728	rs521758	A	C	0.220353444676409	0.00970325193625167	-0.090104087736369	0.0348399532992923
0	1	5324231	rs499416	C	T	0.298793764965587	0.0125372532209118	-0.0786706804500193	0.0315104926829673
0	1	5325924	rs648378	A	G	0.29686246092281	0.0485799461360976	-0.0621067264462412	0.0314901331287084
0	1	5326050	rs536995	C	T	0.59861208724873	0.0456924002970255	-0.0594653918557662	0.029759124720651
0	1	5326334	rs646542	A	C	0.265237238406335	0.0743649976212371	-0.05824230083775	0.0326404217155275
0	1	5327281	rs479689	C	T	0.598571184946431	0.0463843620940265	-0.0592632097641619	0.0297524181662559
0	1	5327828	rs619423	C	T	0.265964007846569	0.0460550840302628	-0.0648555684018972	0.0325108801376685
0	1	5330286	rs494138	T	C	0.297196838274256	0.0419315924011874	-0.0641434952713579	0.031532565458128
0	1	5330728	rs4847580	A	G	0.299098114302292	0.918623403847925	-0.00327078838260658	0.0320138544128664
0	1	5335977	rs541414	C	A	0.600481003663846	0.0690525266286993	-0.0540447584703439	0.029726348195741
0	1	5343098	rs12094921	C	T	0.301362171529239	0.772001514293052	0.00925741933622252	0.0319488155499626
0	1	5344728	rs622315	T	G	0.6217746716275	0.0123493296131458	-0.0752177745021931	0.0300630376952247
0	1	5344881	rs623106	T	C	0.620711460818832	0.0107299559245964	-0.0767063627314719	0.0300647440176364
0	1	5346924	rs561303	C	A	0.179398775562072	0.844114107122948	-0.00745910455681825	0.0379339869899745
0	1	5347439	rs565941	G	A	0.232197351671072	0.762550474022771	-0.0104095218854233	0.0344534119632219
0	1	5347540	rs4847574	T	C	0.281824927510503	0.88934780144522	0.00453705934044274	0.0326103284090572
0	1	5347627	rs478357	C	T	0.505971153686148	0.622470903862246	-0.0144413154051506	0.0293313139780457
0	1	5347979	rs678476	A	C	0.481165521393625	0.72409965976136	0.0103464960359535	0.0293114297025637
0	1	5348270	rs4417082	G	A	0.239827085474231	0.938864474297305	-0.00260882008449096	0.0340145649451488
0	1	5353894	rs10753360	T	C	0.427556359765556	0.779043230807537	0.00831775707819033	0.0296463381883014
0	1	5354844	rs912988	T	C	0.176436901653612	0.796699492798991	0.00981913904225356	0.0381146823759954
0	1	5355175	rs4030898	A	G	0.428416724213698	0.849484537766984	0.00562598541729982	0.0296453748992788
0	1	5356424	rs12127626	A	C	0.24364477492383	0.722313337164405	-0.0121979695413803	0.0343248207321749
0	1	5356607	rs10799191	A	C	0.257690317913782	0.976047810671809	-0.00101070267589835	0.0336630154235607
0	1	5357171	rs9439550	C	A	0.362050771760939	0.880367560121525	-0.00458139382387903	0.0304404907792621
0	1	5364634	rs9439519	T	C	0.634484392624087	0.624038884065334	0.0149009497748755	0.0304017704267777
0	1	5365555	rs76535383	T	C	0.104890364950097	0.608220229163329	0.0244465455183768	0.0476898183954606
0	1	5368769	rs9439523	G	A	0.571766972893692	0.684339977845201	0.0120406307658526	0.0296167489118498
0	1	5370012	rs4847572	A	T	0.571772014514011	0.577894998170394	0.0164826589265824	0.0296204521333429
0	1	5377544	rs2031582	G	A	0.575414450344993	0.711053659241457	0.011009389281787	0.0297196544019411
0	1	5378416	rs2148210	G	A	0.72471102041443	0.339970842803443	-0.0313800807682314	0.0328854839935292
0	1	5381412	rs9439566	C	T	0.646144952115122	0.367980603736778	0.0278023383424393	0.0308824816751907
0	1	5384082	rs10157507	G	A	0.584502090654344	0.449905091621062	0.022700812979418	0.0300444895331046
0	1	5384158	rs1570964	G	A	0.749214014698827	0.0705264690809561	0.0612570974125499	0.0338715000214054
0	1	5384377	rs61763318	T	C	0.0621848714817849	0.985191349986835	-0.00112732830431258	0.0607365427944862
0	1	5385613	rs16840531	A	G	0.0622085902190777	0.892212875922722	0.00823016715838836	0.0607371498367033
0	1	5391497	rs9439531	T	G	0.646309186371893	0.354330526232843	0.0285899029520008	0.0308672189619811
0	1	5395799	rs12065434	T	C	0.102646687312532	0.305498475029431	0.0498469999963341	0.0486448247567099
0	1	5410542	rs4129058	T	C	0.369397824862	0.432373778805957	-0.0236816421727767	0.0301624677875039
0	1	5421533	rs7364349	A	G	0.24111264405778	0.142071338857614	-0.0497495155644103	0.033886521034058
0	1	5424374	rs6681674	C	T	0.128445789839944	0.476769176845447	0.0312050411814077	0.0438575794580382
0	1	5463937	rs11801490	G	A	0.115506273265364	0.188922226414292	-0.0596445492835254	0.045399393996837
0	1	5467532	rs34900182	T	C	0.123336770501218	0.975633827328891	-0.00135682310802346	0.0444230583735001
0	1	5473808	rs7366321	C	T	0.18682922883598	0.981939710236492	-0.000849132436583711	0.0375105721249214
0	1	5476788	rs7417543	G	A	0.452567675403216	0.65296731559184	-0.0132567799787011	0.0294828497425536
0	1	5482386	rs11260657	A	G	0.174060736077129	0.749856749593183	0.0122826059489025	0.0385242075547161
0	1	5485177	rs3922826	G	T	0.181336815895713	0.660369895125244	-0.0166154696600898	0.0378137780358465
0	1	5486898	rs6603840	C	A	0.642957414405355	0.760670806329565	-0.00933337262594455	0.0306414053687104
0	1	5489136	rs35608111	T	C	0.315432792822357	0.950386196517428	0.00197162766942386	0.0316870846220473
0	1	5491477	chr1:5491477.G.A	A	G	0.197933201856522	0.736043921399077	-0.0123458312901514	0.0366239931380832
0	1	5493392	rs12724170	C	G	0.30630248612397	0.905663708307355	-0.00377302700052061	0.0318372498066067
0	1	5524582	rs12079662	A	G	0.122387647118238	0.941858872793119	0.00326583405156987	0.0447781181551473
0	1	5527459	rs6603841	C	T	0.592353462103315	0.358230669277643	0.027383689718048	0.029805644362969
0	1	5532101	rs12566922	G	T	0.408059644042637	0.384286953914704	-0.025927598364149	0.0298009941244763
0	1	5533601	rs7414322	C	T	0.598347157106298	0.777369425428528	0.00846705585818841	0.0299455087261656
0	1	5534441	rs7415896	G	A	0.598502779061071	0.746128851490943	0.00968748298374689	0.0299229151419476
0	1	5534948	rs7366606	G	T	0.326664415479039	0.815172618005386	0.00733437350817464	0.0313758837514337
0	1	5540807	rs1004125	C	A	0.823942859014009	0.732096399714002	-0.0131550445708134	0.0384270438463595
0	1	5541205	rs2012852	A	C	0.520466924728565	0.503037183213774	0.0197005641202697	0.0294161812113876
0	1	5542439	rs9729575	G	A	0.56254207756205	0.606785401356989	0.0150748564509942	0.0292904778668402
0	1	5542669	rs10796404	A	G	0.28010643216254	0.954846828536303	0.00182095659916096	0.032160248064755
0	1	5545279	rs17028069	T	C	0.15106519847126	0.990593798526661	-0.000486551368058643	0.0412709459055363
0	1	5545452	rs9729637	T	G	0.428641587857751	0.828843760423173	0.00634713167095548	0.0293597602589693
0	1	5547562	rs12045091	C	T	0.18874547851439	0.781658351961812	0.0104669477407711	0.0377651963847911
0	1	5549525	rs11260698	T	C	0.585845188644728	0.709578323745654	0.0109752014538219	0.0294697614289021
0	1	5555529	rs2071957	C	T	0.864887922705314	0.576709382947292	0.0240253074935173	0.0430408562577458
0	1	5563399	rs9659669	A	G	0.428333434104946	0.919436855370224	-0.00298102928831527	0.029473379259252
0	1	5572076	rs10796398	A	G	0.426918996795886	0.52870103250527	0.0184956903927897	0.0293586980056047
0	1	5575158	rs878141	A	G	0.884512761735073	0.695683874486483	-0.0179730268024301	0.045948797215562
0	1	5592422	rs10737109	A	G	0.944319127910361	0.358707460212116	0.0579683547870614	0.0631579975889187
0	1	5592799	rs9787199	C	T	0.944382429340095	0.364322810045254	0.0574021507740136	0.0632768471167336
0	1	5603850	rs7515958	G	A	0.350216169143506	0.443529484998695	0.0232821214580463	0.0303846259516114
0	1	5612956	rs1418632	T	C	0.529180536076424	0.350879010861186	-0.0271498052194892	0.0291030365195781
0	1	5617579	rs75786431	T	C	0.0661545424476923	0.158531274539408	0.0834820666756576	0.0592059437457209
0	1	5618182	rs11260644	T	C	0.386510573847389	0.113262537204405	0.0471311784063951	0.0297602121592369
0	1	5624529	rs6687987	C	T	0.0660007259259351	0.133791618144696	0.0890734283002373	0.0594093677471474
0	1	5631545	rs4845837	T	A	0.372207526835986	0.841746059421462	-0.00604053483193556	0.0302540209415613
0	1	5634851	rs10796403	C	T	0.359233264737378	0.104147790718314	-0.049317969715254	0.0303482253495381
0	1	5635316	rs7522344	C	A	0.357062665166774	0.117855237642867	-0.0475098810701421	0.0303802771830426
0	1	5636732	rs1775403	A	G	0.618333042041473	0.13578035746652	-0.0448501616440887	0.0300666714371066
0	1	5638673	rs12080410	G	C	0.271508351287416	0.778485060192425	0.00930861245966929	0.033092134413938
0	1	5638751	rs1695639	C	G	0.613983344711108	0.531994106926577	-0.0188621464010552	0.0301811300730493
0	1	5641785	rs34374334	C	T	0.549278070840209	0.895571882047092	-0.00383694504823419	0.0292322729515453
0	1	5642511	rs1818038	A	G	0.57801470393485	0.29875451824535	0.0307646460618509	0.0296067844144046
0	1	5643543	rs61762122	A	G	0.138387909346453	0.171966590247024	-0.0576530998891291	0.0422085028072535
0	1	5643758	rs1695645	T	C	0.734409297245644	0.56496136932583	0.0189758716067739	0.0329735368752787
0	1	5646104	rs76037289	T	G	0.126575061609115	0.772050685430558	-0.012666066932346	0.0437222941374734
0	1	5646202	rs12036552	A	G	0.311797710574372	0.347038356916021	-0.0295832506640962	0.0314598488455395
0	1	5647810	rs12041102	T	C	0.309821293313943	0.288085269968186	-0.0334526329179172	0.0314898282263121
0	1	5656069	rs13376100	T	C	0.125289693097583	0.0340408355817349	-0.0935104424318752	0.044117280450827
0	1	5658267	rs10907201	G	A	0.265585098164812	0.829265084776083	0.00710887100939441	0.0329657388404338
0	1	5659587	rs950601	T	G	0.202269120333145	0.908272215774573	-0.00420040498701868	0.0364561062727704
0	1	5671757	rs707583	C	A	0.450187410777038	0.345947158244788	0.0273747095685936	0.0290454138200233
0	1	5675044	rs11260662	T	G	0.10894502923202	0.461425554612685	-0.0341642871917552	0.0463872607978075
0	1	5676334	rs2011457	T	A	0.371279242872903	0.627470857027613	0.0145605843397404	0.0300039011365359
0	1	5679441	rs9439603	G	A	0.238441479900391	0.631094037878919	0.0163868154143656	0.0341258647187012
0	1	5680372	rs9329417	C	T	0.284537692868871	0.51403123785949	0.0209857489050601	0.0321584420577041
0	1	5680572	rs10157819	G	A	0.125619055352551	0.770507501566526	0.0128796080209807	0.0441519258735843
0	1	5680991	rs9439606	G	C	0.158817368734238	0.650858957121763	0.0179520734703392	0.0396670213881348
0	1	5681063	rs35683655;rs35683655;rs1695620	T	C	0.881777290312597	0.527897124611993	-0.0288675645188536	0.0457330172630213
0	1	5682755	rs1775398	C	T	0.30270796431705	0.0963562232666578	-0.0525375933314676	0.0315962139224439
0	1	5684110	rs2173541	T	C	0.434785370933684	0.376625276388452	0.0258713804688258	0.0292619174298148
0	1	5684788	rs12145625	A	G	0.275832580147398	0.624505548558524	0.0159853808023069	0.0326582264027144
0	1	5686915	rs4845793	G	A	0.839334145068708	0.461371062011139	-0.0294543372091176	0.0399873662222702
0	1	5689408	rs11578045	A	G	0.309538916260858	0.235356988914617	0.0374148649434333	0.0315292365292585
0	1	5689610	rs770682	T	C	0.538876002552853	0.579897322790169	0.0161877873973246	0.0292443946907849
0	1	5689702	rs770683	G	A	0.933544599914733	0.11722339453144	0.0909078108072759	0.0580311350457443
0	1	5690136	rs6663290	T	C	0.377303899619125	0.2591334813286	0.0339743299471488	0.0301073010207094
0	1	5692156	rs4845808	T	C	0.229655833239286	0.763015135067662	0.0104495476989483	0.0346558019705844
0	1	5694969	rs6669927	C	T	0.584372695134668	0.0999158268461692	0.0487575344380247	0.0296351215511791
0	1	5696625	rs6666290	A	C	0.230018238386439	0.644858242903992	0.0159739458545491	0.0346568907631725
0	1	5706244	rs11260670	A	C	0.602871282133765	0.12424298371299	0.0456211171263933	0.0296779551524624
0	1	5709691	rs707585	T	G	0.599047144706329	0.495542799220795	0.0202597184979317	0.0297272740431358
0	1	5717948	rs1763321	T	C	0.575620938931135	0.695252248007732	0.0115368874520545	0.029450563704229
0	1	5718016	rs1695629	C	A	0.575864474624108	0.730244372686308	0.0101666334982627	0.0294855550015171
0	1	5718398	rs771072	G	A	0.861855169628375	0.120289004575719	0.0655746122885109	0.0422092105568345
0	1	5719342	rs771073	T	C	0.283909987595453	0.605083284595425	0.0167420895931633	0.0323766142786204
0	1	5724660	rs17028587	C	T	0.102233925152043	0.157542961686618	-0.0676145300259448	0.0478387675379957
0	1	5725898	rs1775412	A	C	0.60725566827839	0.630344946412144	0.0143792260195536	0.029879445715934
0	1	5732473	rs771071	A	G	0.348843459994025	0.950237211993846	-0.00191043960364018	0.0306116559087309
0	1	5738500	rs10492948	A	G	0.115708756501087	0.819218457195854	-0.01038520218009	0.0454394599166211
0	1	5739515	rs34972674	C	CA	0.271118298300048	0.178939724078927	-0.0437733760512942	0.0325688270399086
0	1	5739638	rs811284	G	T	0.154493749617882	0.0625676251076921	-0.0742916393686894	0.0398934476895759
0	1	5742158	rs707595	G	A	0.923284447329272	0.873356247515529	-0.00882998715701668	0.0553962581776225
0	1	5748611	rs1278832	C	T	0.865639756442085	0.314400693055719	0.042584637950366	0.0423293526983441
0	1	5750013	rs2649069	A	G	0.565648605011945	0.279276955826233	-0.032085943740186	0.0296557985389016
0	1	5750125	rs2649070	T	C	0.540316606236187	0.376934949948882	-0.0260065334256197	0.0294338779480249
0	1	5750582	rs770710	T	A	0.306580597189802	0.598899973101689	0.0166410444176381	0.0316379851509332
0	1	5751020	rs770711	T	C	0.138537972628161	0.102660823887351	-0.0687088375896324	0.0420987180343696
0	1	5751779	rs2842268	T	C	0.53256436646897	0.109798849525348	-0.0473930180871145	0.0296373460679618
0	1	5751990	rs11581150	T	C	0.105052564416829	0.535691266977386	-0.0293912107017416	0.0474555642512778
0	1	5753350	rs2649071	A	G	0.530500768723171	0.14333998453305	-0.0433628830201666	0.0296302688566187
0	1	5754088	rs2649072	A	G	0.415647713445194	0.18790286573975	-0.0395046369412378	0.0300002929584279
0	1	5758772	rs7521197	C	T	0.117754801993714	0.360305095370649	-0.0413709020485371	0.0452247822002332
0	1	5770265	rs873982	A	C	0.460888685727817	0.312800615342441	-0.0298259433444759	0.0295492758798823
0	1	5771817	rs770695	C	G	0.26992384158371	0.896729240357199	0.00428845660704488	0.0330404296036366
0	1	5777920	rs904532	A	G	0.225868908643299	0.13285906408614	-0.0521259045127172	0.0346830319429661
0	1	5782769	rs2649086	C	T	0.579684545482626	0.128558354070011	-0.0452960032749028	0.0298036978992406
0	1	5795008	rs17028719	G	A	0.091857692855481	0.0531692748405902	-0.0974283956730745	0.0503885191398369
0	1	5799271	rs57866012	T	C	0.0912838573461469	0.0683722734319575	-0.0924905263198121	0.0507479961413351
0	1	5799631	rs2649063	G	A	0.147870450349829	0.0707065667418169	-0.0739175596315463	0.0408981413193995
0	1	5800904	rs2133496	A	G	0.0495410449027459	0.905821550454269	-0.00795962526756062	0.0672773577226117
0	1	5801086	rs2173540	G	A	0.147338863187162	0.106222247608975	-0.066264910375011	0.0410205269374208
0	1	5820307	rs74426861	G	A	0.130451903523967	0.912301255782076	0.00477619051746807	0.0433661671219713
0	1	5835569	rs77306643	A	G	0.172578759222131	0.741441270552363	-0.0127308021024413	0.0385845802651257
0	1	5836317	rs11260693	G	A	0.195622528140656	0.740762369644671	-0.0121938486123568	0.0368567991744556
0	1	5847239	rs58269693	T	C	0.240390534946169	0.109480787385724	-0.0546082045907616	0.0341188000631552
0	1	5861497	rs28479388	A	G	0.894084207346766	0.312360576038373	0.0481091586655038	0.0476195713740162
0	1	5876249	rs1890190	T	G	0.889023088654335	0.0237886555457224	0.104644671495531	0.0462921880010768
0	1	5903233	rs525289	T	C	0.911634784261816	0.452843493364542	0.0386738760336287	0.0515182563049159
0	1	5904718	rs1624858	T	C	0.875918888309078	0.347775024515967	0.0417276069105686	0.0444424277748344
0	1	5912321	rs1287618	G	T	0.784519163840987	0.222027063877438	0.0435870513600119	0.0356932784562834
0	1	5913621	rs548726	C	T	0.875220860155931	0.604312770222338	0.0229213395576848	0.0442318822632584
0	1	5929772	rs1287630	A	G	0.283358898034809	0.971987194216563	0.00113674513701932	0.0323710887200678
0	1	5931205	rs11121790	G	A	0.0984489747178075	0.0716064608641415	-0.0878629190546705	0.0487690555020915
0	1	5932517	rs472651	T	C	0.177845499983538	0.104258619124899	0.0625710589408994	0.038515948645259
0	1	5956909	rs12058375	A	C	0.238444024092599	0.65092472833113	-0.0154893426160291	0.034232262229326
0	1	5957342	rs12139627	A	G	0.0768490394684813	0.154111298345058	-0.0782974450884848	0.0549394525332206
0	1	5957589	rs7519953	G	A	0.117248972216333	0.321019742071365	-0.0449708588708292	0.0453168751564612
0	1	5961870	rs2134551	A	G	0.811572946859903	0.0580011885691044	-0.0713187222695541	0.0376215320662598
0	1	5971455	rs6694744	G	A	0.852381696847099	0.0369521812699031	-0.0869709718355984	0.0416868645459696
0	1	5973775	rs11120772	A	G	0.732859518221189	0.706917594021449	-0.0124567434254502	0.0331297194966009
0	1	5977982	rs7549818	G	A	0.818936941044854	0.0748972068343795	-0.0680780973151211	0.0382226447933717
0	1	5982044	rs7549324	A	G	0.731832133553946	0.6194018501273	-0.0164454151999437	0.0331094681563349
0	1	5983190	rs11120786	A	G	0.0768910768941116	0.116435287664411	-0.0854466818676104	0.0544276444847372
0	1	6007446	rs551207	T	C	0.67512904024461	0.38338141927661	-0.0273384921549062	0.0313628886752702
0	1	6011757	rs6662680	C	T	0.830790478421453	0.0769253960590571	-0.0695157644124449	0.0393008403223452
0	1	6080378	rs10399600	G	T	0.580367766668139	0.766103335602191	-0.00888200252467294	0.0298579066248671
0	1	6088364	rs11121065	A	G	0.313290821256039	0.243621830635025	0.0368128699424821	0.0315724242181899
0	1	6105109	rs3789559	T	C	0.350137667013779	0.423687684035839	-0.0245741334306492	0.0307161350786042
0	1	6137403	rs3789543	T	G	0.37560003173076	0.228364281144838	-0.0363822913136868	0.0302032222469311
0	1	6141325	rs3789541	A	G	0.292129173981365	0.648612824739246	0.0146605896446963	0.0321722786397126
0	1	6158562	rs2229002	G	A	0.313758662942525	0.261823527377886	-0.0354959943962929	0.0316337782062358
0	1	6165419	rs1883768	T	C	0.429992772587269	0.322313620975388	0.0291034089406079	0.0294058590146865
0	1	6175507	rs6670822	C	G	0.291470424495477	0.382840601241832	0.0282430770743445	0.0323638216334041
0	1	6182321	rs2843495	G	A	0.171502490174033	0.581540932163054	-0.0213090540939452	0.0386639257206279
0	1	6187086	rs6703057	T	C	0.400263877141545	0.670951132827404	0.0126868337637185	0.0298624054539558
0	1	6198745	rs2785585	A	T	0.754206692974312	0.258152380495432	0.0384594345150073	0.0340117552950572
0	1	6202245	rs2273032	A	G	0.38044568289539	0.961640517222229	0.00145049767620057	0.0301590010215059
0	1	6247066	rs4908863	T	C	0.178371893433904	0.346560206469935	-0.0361080709117073	0.0383605115972368
0	1	6258794	rs3789524	G	A	0.3446120323472	0.547478260425889	-0.0182416825664442	0.0303248098488062
0	1	6281667	rs14281	C	A	0.0755929977596866	0.76968269225802	0.0161920393701777	0.0553025745854396
0	1	6366471	rs7543514	C	T	0.187170807894759	0.422997102184787	-0.0301464400314214	0.0376250873492726
0	1	6376222	rs3789491	C	T	0.148245787180514	0.530320899520428	-0.0258198666395243	0.0411461334793321
0	1	6437542	rs6675376	C	G	0.21203841365819	0.639740785503569	-0.0167239965378365	0.0357303586973676
0	1	6465054	rs17026985	A	G	0.157295244033013	0.537645271303461	-0.0247081836974149	0.0400861093968269
0	1	6473294	rs7529205	G	A	0.21337575901209	0.500992774479421	-0.0239668093609507	0.0356156843835737
0	1	6501796	rs10864548	C	T	0.198455351061762	0.713746575254426	-0.0134344026319347	0.0366230659811598
0	1	6550376	rs2986742	C	T	0.29646147421968	0.662770668825424	-0.0140105174407662	0.0321275049495917
0	1	6579607	rs1556035	T	C	0.857383855254001	0.371441745210819	-0.0374807763314468	0.0419353123699157
0	1	6580397	rs12046229	T	C	0.135164621131832	0.527623789926249	0.0270233754847972	0.0427830462162495
0	1	6581877	rs7540913	A	G	0.840744577663901	0.405665062030913	-0.0331893060575679	0.0399127559299631
0	1	6601607	rs4908915	C	T	0.851598967260653	0.557981268739122	-0.0241585491007142	0.0412372667885596
0	1	6606991	rs76310280	T	C	0.11692530388994	0.277812830047761	0.0497768427523881	0.045866886040305
0	1	6615695	rs925744	T	C	0.843348699425482	0.372289000629377	-0.0360415855529793	0.0403965828000294
0	1	6620545	rs12565181	A	G	0.149544220349935	0.390848600708912	0.0353182143482702	0.0411596092384614
0	1	6623499	rs4908563	T	C	0.393378676802918	0.844355998367963	0.00588651403984664	0.0299835570216953
0	1	6624575	rs117192896	A	G	0.021151606439172	0.704448446849962	-0.0387694456748714	0.102207100916848
0	1	6626276	rs76948507	A	C	0.0213878964367911	0.748592508836898	-0.0324541632776181	0.101262364830407
0	1	6626615	rs12080675	A	C	0.852411366006256	0.558651149179133	-0.0242013551614671	0.0413807184727393
0	1	6627148	rs11586033	G	A	0.978827203189088	0.472018052028736	0.0728477962596499	0.101290119906059
0	1	6627694	rs57065667	A	G	0.15460796109148	0.509047343306396	0.0266801965851312	0.0404048398578002
0	1	6629274	rs4908930	G	A	0.694462717617934	0.454012840081575	-0.0238210843242257	0.031814817997549
0	1	6629994	rs12043532	G	T	0.0287234421065691	0.417029762421843	0.0723502940453965	0.0891469014544254
0	1	6630622	rs12082471	C	G	0.433924096786735	0.71918741349799	0.0106803292859453	0.0297051246015349
0	1	6631431	rs11587438	T	C	0.828916820140187	0.625634142080636	-0.0191019589477365	0.0391529070314088
0	1	6631615	rs12760552	T	C	0.828617265695544	0.685766026664684	-0.0158294058283749	0.039122865660347
0	1	6632951	rs12041318	C	T	0.141947027463339	0.849166380790105	0.0079747790783475	0.0419323167436901
0	1	6633230	rs12132145	A	G	0.40503070362971	0.710503636001665	0.011112541585858	0.0299384350454683
0	1	6635306	rs34160967	A	G	0.389077697320135	0.889952986103458	-0.0041743137093906	0.0301691395993231
0	1	6638064	rs11122100	C	T	0.143672476128673	0.860561648548488	0.00731833016423971	0.0416620816900786
0	1	6638556	rs80277780	T	C	0.0141914495843763	0.447247617562426	0.0965858653729593	0.127084715877776
0	1	6681744	rs3747994	T	C	0.588764741602965	0.420139983408587	-0.0238280851512003	0.0295568384666025
0	1	6683240	rs14057	A	G	0.381400141329931	0.660029542463936	-0.0133171459351713	0.0302750220121097
0	1	6685851	rs12127219	A	C	0.589103303601201	0.416057973280913	-0.0240317165353864	0.0295491574999546
0	1	6701978	rs200448	C	T	0.395877765966288	0.435149913348024	-0.0234866831922751	0.0300953345748421
0	1	6715390	rs6577584	G	T	0.187524635841655	0.566221442943876	-0.0215216514709346	0.0375186633937014
0	1	6724249	rs2039363	A	G	0.178727569696156	0.527354295443014	-0.0241778991802049	0.0382531515449723
0	1	6732568	rs3789572	T	G	0.41838432126256	0.805645025283623	-0.00734955578948658	0.0298704067600021
0	1	6744709	rs12126058	T	C	0.418875070512946	0.763669102406967	-0.00898288419131616	0.0298766087711027
0	1	6745444	rs200444	G	A	0.599321624512526	0.34495911938169	-0.0280903510324267	0.0297437444167433
0	1	6747897	rs277686	G	C	0.1599016654687	0.377437436099965	-0.0353057395361101	0.0400007137458633
0	1	6786156	rs12568431	T	C	0.453173486563353	0.916966926056146	-0.00306852223320055	0.0294328323274205
0	1	6790946	rs11122122	G	A	0.558986815912801	0.681246349355473	-0.0121659085416168	0.029617831868938
0	1	6795230	rs447558	C	T	0.892593378568448	0.384064880109989	0.0410267930682066	0.04713388004935
0	1	6814758	rs277665	T	C	0.587874718621295	0.682717293157457	-0.0122383534743023	0.0299403427557572
0	1	6822627	rs376778	G	C	0.883287434698996	0.21888852727582	0.0557984108136361	0.0453834168053833
0	1	6831646	rs399951	A	G	0.586714489240612	0.650075247303495	-0.0135901097114078	0.0299567514861358
0	1	6832052	rs391674	A	G	0.887615531203494	0.233921657462106	0.0547594379086089	0.0460040633675914
0	1	6834346	rs11122143	A	G	0.30136811868507	0.246269117792533	0.0368653500422774	0.0317953013871192
0	1	6886308	rs17441375	C	A	0.0432121409656087	0.617802861919402	0.0358757742307209	0.0719001410504822
0	1	6893053	rs7522354	A	G	0.320445318977609	0.265489513564967	0.0348767239162485	0.0313214323378463
0	1	6904879	rs4908570	G	A	0.435795585360423	0.991312070290971	-0.000323062872744761	0.0296689537338252
0	1	6905166	rs75855758	T	G	0.0721523648493897	0.216980599159345	-0.0689929519037071	0.0558829827640921
0	1	6913887	rs76631326	A	G	0.29814948372357	0.601519246891723	0.016695084516607	0.0319696301195955
0	1	6922492	rs11120779	G	A	0.364256316918528	0.246510100009069	0.0352139826510335	0.0303865414574846
0	1	6934286	rs17029982	C	G	0.211888082543681	0.895198928037149	0.00470551773107242	0.035721294747582
0	1	6934933	rs76581429	T	C	0.113242498611572	0.729250431338341	0.0159612797130618	0.0461144999361105
0	1	6943720	rs58627359	G	A	0.364640605711102	0.245118622068445	0.0353261242108705	0.0303936144887128
0	1	6945619	rs10399796	C	T	0.318532247996841	0.370292576909748	0.0281237051816077	0.0313906753767695
0	1	6951887	rs7556557	T	C	0.318553881374916	0.366672839933741	0.0283128988549346	0.0313638776740417
0	1	6954158	rs78326504	T	C	0.297285733689922	0.563135438752351	0.0185389554436304	0.0320637436433901
0	1	6960196	rs6691442	A	G	0.389070115908824	0.940031046116078	-0.00226474234676416	0.030103908309949
0	1	6963269	rs77254260	A	C	0.298635677765145	0.585881623520695	0.0174061859076527	0.0319488743265624
0	1	6972393	rs11586867	T	C	0.391985531418388	0.681239467584489	-0.0123284278486771	0.0300127984846194
0	1	6977005	rs1892262	T	C	0.396970913058638	0.897711725803814	-0.0038290456322956	0.0297858429585005
0	1	6977200	rs1892261	C	A	0.418441608297447	0.899589752572837	-0.00375470799255457	0.029756852502502
0	1	6985069	rs867389	G	A	0.127925448028674	5.88289964922604e-05	-0.173803799278604	0.0432621184413709
0	1	6985872	rs76066289	G	A	0.300488231558162	0.578563359508113	0.0177536345038505	0.0319606341077658
0	1	6986109	rs4908574	A	G	0.497951443106679	0.0909135118208106	-0.0496413688848899	0.0293631923587174
0	1	6991925	rs6577395	C	T	0.153659303287683	0.00456724186043404	-0.114347378009513	0.0403189531799916
0	1	7001555	rs66495811	T	C	0.169593660745385	0.00314962475671776	-0.114294850639066	0.0387080048538508
0	1	7002266	rs11586158	G	A	0.446510332040086	0.0850603499180224	-0.0505905128891792	0.0293780638223888
0	1	7004301	rs10864250	G	A	0.543305734412112	0.0319404796190447	-0.0629537115513587	0.0293469330455996
0	1	7029814	rs12033659	T	C	0.548631697505335	0.235770548226314	0.0349290314399942	0.0294604454496259
0	1	7048779	rs1317017	A	G	0.360134555309668	0.333942173125763	-0.0294733054660856	0.0305042301728559
0	1	7052566	rs6681529	A	G	0.487186195357599	0.321186933404465	-0.029112724438363	0.0293468621121459
0	1	7055326	rs10128022	C	T	0.113456938548336	0.438086884955002	-0.0355232399374114	0.0458111480382318
0	1	7056538	rs12130593	C	T	0.343211975128113	0.834753639509988	-0.00641569341722098	0.0307546632053192
0	1	7068367	rs2275907	T	C	0.371228907267475	0.994451450436691	-0.000210405752953199	0.0302562222383493
0	1	7071415	rs11588097	G	A	0.342542269634759	0.712839835467459	0.01134041114024	0.0308125841940146
0	1	7087739	rs11120820	A	G	0.0903773104509508	0.1934127506276	-0.0657765207194177	0.0505759510488055
0	1	7088855	rs4243823	A	G	0.437537713458562	0.805921984578024	-0.00726934109202251	0.0295874163820602
0	1	7091231	rs66653799	A	G	0.17619066447223	0.108554226914082	-0.0612423564996328	0.0381637584687662
0	1	7093213	rs12738895	C	T	0.537589270067785	0.512369247007169	-0.0192389861858106	0.0293656382360878
0	1	7095796	rs4908588	C	T	0.701109530730704	0.557646882136304	-0.0187344206310034	0.0319514485942907
0	1	7096308	rs7522254	C	T	0.259481951159321	0.92425203791937	0.00313370236220708	0.0329589151765845
0	1	7100494	rs7535234	C	T	0.231995672185152	0.949325053897013	0.00220204616855621	0.0346482178099354
0	1	7102944	rs7524998	G	A	0.701533291792772	0.610515497990437	-0.0163119833397318	0.0320258672552164
0	1	7105935	rs76299678	A	G	0.32498214156717	0.990188951638276	-0.000387371655794497	0.0315022475781662
0	1	7106963	rs6577409	G	A	0.701809688145811	0.522301404603258	-0.0205056779958904	0.0320500429271948
0	1	7113247	rs11120823	A	G	0.414682417508868	0.719606551232179	-0.0106646010271088	0.0297076774257225
0	1	7121397	rs7414485	A	G	0.559364562001642	0.680471934197783	-0.012119196786635	0.0294284391185718
0	1	7123189	rs66929565	T	G	0.149670059429317	0.748471553193369	-0.0131733313130872	0.0410825188499312
0	1	7127737	rs67316652	G	A	0.0926720775625084	0.459789566340255	-0.037009111727792	0.050066885870334
0	1	7128056	rs7536178	A	G	0.407471911969596	0.86695461296154	-0.00496165760991389	0.0296168844572114
0	1	7130084	rs4908597	T	G	0.255445940199027	0.98977342692454	-0.00043116658424933	0.0336390048439655
0	1	7131192	rs11120831	G	A	0.463841677745595	0.347555389784525	-0.0275400892222653	0.0293185028803088
0	1	7135268	rs10864271	G	A	0.477896132848588	0.238807553800424	-0.0347865145813867	0.0295308365888891
0	1	7135714	rs61528401	G	T	0.0798457734829429	0.941291062425889	0.00399477413500652	0.0542419900972482
0	1	7137325	rs4565737	G	A	0.797193853868876	0.717745538038598	0.013148742079508	0.0363754005905069
0	1	7137465	rs9434823	C	T	0.738118187896171	0.94592527700702	0.00226754594650052	0.0334325100882649
0	1	7137637	rs9434824	G	A	0.737089866750541	0.850425631938293	-0.00630568060882967	0.0334385149870011
0	1	7139110	rs12044473	A	G	0.279360999599449	0.257233525097636	0.0371002924295169	0.0327465094208796
0	1	7141327	rs17345754	C	T	0.0899107609718472	0.607437497693292	-0.0262819377260249	0.051158581347518
0	1	7141352	rs9434458	T	C	0.36144728233308	0.480952361407733	-0.0215014177452857	0.0305083470809501
0	1	7141982	rs9434829	G	T	0.211580557933087	0.838521053730115	-0.00729404619226448	0.0357927475486652
0	1	7142771	rs7542716	T	C	0.270215006247453	0.351215704708692	0.030848365195219	0.0330908027329144
0	1	7142832	rs9434830	A	G	0.2024850501917	0.742037768076434	-0.0120041521292077	0.0364694905483202
0	1	7145417	rs7511741	A	G	0.642495804105322	0.730747199746747	0.0105201136314427	0.0305700167441165
0	1	7150527	rs2071917	A	G	0.54321836659503	0.38897437531749	0.0254465841057974	0.0295382581544158
0	1	7153973	rs1010806	G	A	0.39144948406182	0.841315567647701	0.00598951907514451	0.0299160345444889
0	1	7155815	rs10864279	T	G	0.267733051875426	0.458700145074994	0.0245145139100629	0.0330835084268297
0	1	7156082	rs11120840	T	G	0.354061292172655	0.832869058351677	-0.00635794067189277	0.0301290874117197
0	1	7159838	rs2071919	T	C	0.268825387093794	0.405635705733636	0.0274381948377387	0.0329945285938376
0	1	7160542	rs10779674	C	T	0.456329416023481	0.274814064880264	0.0319528530397802	0.0292596939453995
0	1	7161293	rs59622855	T	C	0.162153464939807	0.389093727918114	0.0343246671761679	0.0398539177194602
0	1	7167031	rs6694886	T	G	0.4818550565529	0.543067027106759	0.0179158677863588	0.0294580884352162
0	1	7169066	rs1005430	C	G	0.652851287318405	0.128369338429891	0.0465053865439168	0.0305843048020983
0	1	7169735	rs4908599	C	G	0.131395858253449	0.58358272004004	0.0237273989212859	0.0432856127331897
0	1	7170719	rs17349921	G	A	0.174328570538456	0.923040470520763	0.00371069187275613	0.0384111638925359
0	1	7173895	rs7527268	C	T	0.308401167012939	0.545938079039102	0.0191627130714336	0.0317338086892303
0	1	7177813	rs9434845	C	T	0.273937943303554	0.503046434493965	0.0219801670851665	0.0328207142962157
0	1	7178763	rs6674708	T	C	0.301061933152446	0.527046150061818	0.0204352667968449	0.0323076229134195
0	1	7179479	rs7532024	T	C	0.366221099389366	0.306519134981062	0.0313630727107437	0.030671335185728
0	1	7179721	rs4908443	C	T	0.672688197933207	0.0616606027140195	0.0578943928968298	0.0309806342720943
0	1	7186325	rs4460663	A	G	0.526456192130187	0.106254219580315	0.0472210860787688	0.0292343408749732
0	1	7186547	rs6698911	C	T	0.274904054202548	0.433282715907945	0.0257675137701074	0.032884066013154
0	1	7190806	rs12032971	G	A	0.0730483464066983	0.742277310592148	0.0184077322735712	0.0559779311430479
0	1	7196879	rs12090163	T	C	0.477360181241066	0.122135262688809	0.045065054044213	0.02915184914068
0	1	7197182	rs9434481	T	C	0.280713660960122	0.30010968026198	0.0339229230060419	0.0327378705911137
0	1	7200575	rs9434855	G	A	0.466196719917929	0.115505709975099	0.0459996905291677	0.0292261746166413
0	1	7209434	rs17030376	T	C	0.0908105122466458	0.246592634907397	0.0594132622254323	0.0512773287922127
0	1	7210974	rs17030384	A	G	0.103185377340757	0.0621490691422023	-0.0891389372682009	0.0477897643330034
0	1	7214374	rs13376128	T	G	0.190204203159136	0.421447174194731	0.0298351727885489	0.0371124359713882
0	1	7217906	rs10779676	T	C	0.313177993945857	0.0042716647610284	-0.0892128984615385	0.0312220233907956
0	1	7220970	rs4908602	G	A	0.561566392140989	0.104256787489671	-0.0481784580887915	0.0296563497119912
0	1	7221458	rs6667429	C	T	0.757189943080046	0.55936737698012	-0.0198676026395428	0.0340326050010842
0	1	7232692	rs6577417	A	G	0.259582138726819	0.297582141405827	0.0351523673366788	0.0337473828155308
0	1	7235628	rs6687729	C	G	0.20869115641024	0.859834899365366	0.00641371494479471	0.036320973405204
0	1	7236810	rs6680365	G	A	0.478082301505552	0.927419885974307	-0.0026658938866066	0.0292661100569446
0	1	7244883	rs10864286	A	G	0.254666529586418	0.849295131019786	-0.00640697740992617	0.0337177633098601
0	1	7245669	rs4908446	C	T	0.210735664637059	0.924039712373909	0.00344772144398428	0.0361599653993876
0	1	7247335	rs72641232	A	G	0.116946004195171	0.905942563405484	0.00536455413135962	0.0454015775760985
0	1	7247376	rs12125984	C	T	0.673855733370575	0.21829940075481	-0.0386528782209049	0.0313979759493921
0	1	7252366	rs11120876	T	C	0.307800842787405	0.758961722220702	-0.00970037743332389	0.0316133315257956
0	1	7252661	rs10489140	C	A	0.128539964918768	0.536318246070907	-0.026991709253185	0.0436483553637491
0	1	7253983	rs78437257	G	A	0.127777745234066	0.482223006606415	-0.0306985096700612	0.04368454183008
0	1	7254521	rs6659347	C	T	0.128434588447544	0.548955186716472	-0.0261585562981576	0.0436465878896992
0	1	7255371	rs763195	T	C	0.636214921677988	0.606929042632987	0.0156423208768786	0.0304052034842226
0	1	7261498	rs2097524	A	C	0.502721009350779	0.602812966899	-0.0152059687060686	0.0292220396846207
0	1	7263540	rs74517198	C	T	0.115320383929823	0.259244080108286	-0.0514987702281727	0.0456476703800215
0	1	7267729	rs8179413	G	T	0.782332870798042	0.286817547685817	-0.0378087046593553	0.0354968307929956
0	1	7268991	rs17030564	T	C	0.0918476930811772	0.27144615960607	0.0560443569466412	0.0509615393507619
0	1	7269323	rs4908607	C	T	0.674416230657978	0.10156417594426	-0.0514477480391681	0.0314219768082118
0	1	7272250	rs916393	C	T	0.657620125409984	0.14862320754999	-0.0447375799001078	0.0309728732899033
0	1	7280190	rs12562461	G	C	0.0982057843024976	0.119405758373862	0.0773783684414301	0.0496883874763517
0	1	7282162	rs58566616	A	C	0.114347939704451	0.286221495941866	-0.0487913081536568	0.0457512610349502
0	1	7303216	rs2412151	C	G	0.553265207133791	0.565938782689676	-0.0169165140348988	0.0294690771935961
0	1	7308264	rs4243825	C	T	0.76210911194268	0.770261322103719	-0.0100704122919783	0.0344838052637389
0	1	7312670	rs75954372	T	C	0.127966023453348	0.508696988663014	0.0289480926461881	0.0438031406631111
0	1	7314231	rs6577427	C	T	0.221826437541636	0.941813698049473	-0.00256059946834759	0.0350812829802193
0	1	7314363	rs7551574	T	G	0.536141142478581	0.798724906614356	-0.00747935614860547	0.0293310775904586
0	1	7317696	rs6698698	G	A	0.391137554363031	0.473642929677151	-0.0213663046367012	0.0298177040765615
0	1	7319151	rs6667599	C	G	0.521947367200186	0.644404215447644	-0.013362365172794	0.0289510812369621
0	1	7319392	rs61780031	G	A	0.229351190637519	0.762599179808413	0.0104676490272332	0.0346531293312698
0	1	7321641	rs916394	G	C	0.411405279953583	0.603799831224906	0.0153501776124639	0.0295796448609485
0	1	7322807	rs7522322	G	A	0.449221335307506	0.583362027303446	0.0160480089817585	0.0292590338195727
0	1	7323688	rs4140605	G	A	0.810409553236975	0.465292069266207	-0.0273437287760701	0.0374489278402628
0	1	7323971	rs7556024	C	A	0.805267032719151	0.763767326143613	-0.0111450003679756	0.037083580776213
0	1	7324503	rs11120890	C	T	0.415532112647649	0.743129264786742	0.00973458157007455	0.0297046647856347
0	1	7324547	rs11583129	A	G	0.343127599869375	0.764527222956315	0.0092538695828274	0.0308934894280024
0	1	7326747	rs10864291	C	T	0.446858958586934	0.950086658939008	-0.00184259099957417	0.0294353232147605
0	1	7336103	rs12048158	T	C	0.243625355959847	0.708789105951169	0.012782408675289	0.0342248877548231
0	1	7336706	rs4908614	C	T	0.872941956856345	0.429552166869654	0.0344893912261573	0.0436597660815053
0	1	7338813	rs7539551	G	A	0.402471163808961	0.876829143234201	-0.00462729980828584	0.0298554592234161
0	1	7342106	rs12409413	C	T	0.470314972945684	0.22490387051987	-0.0355709711116987	0.0293105052338725
0	1	7352328	rs6577435	C	A	0.77565212972668	0.833808574149338	-0.00731434878737567	0.034860199986094
0	1	7356673	rs6662782	G	A	0.326445297639365	0.861650236875267	0.00545328642613628	0.0312914756077104
0	1	7360149	rs77095910	A	G	0.0805833404748843	0.653150037219842	0.0238873646167367	0.0531550368745674
0	1	7361090	rs55839439	C	A	0.102593030914472	0.394248782559257	-0.0406748559155634	0.0477439436154119
0	1	7362992	rs12410983	G	A	0.0992279187424713	0.467546370395805	-0.035291546504123	0.0485790244847008
0	1	7363506	rs12404738	A	C	0.0957324500065648	0.350626317673854	-0.0459480863252623	0.0492278880769534
0	1	7375585	rs12405371	T	C	0.0942626111518913	0.270826006221054	-0.0545795170603829	0.0495653681187803
0	1	7378180	rs11120900	G	A	0.882758149838851	0.39830007108384	0.0380968434745668	0.0451031098727961
0	1	7378291	chr1:7378291.G.T	T	G	0.211629966692866	0.126144888256001	0.0553084938426687	0.036161574849129
0	1	7381141	rs12134803	T	C	0.170387146510974	0.328961709533262	0.0382589248314284	0.0391913909201111
0	1	7386456	rs12739426	A	C	0.655357878551394	0.743849358574392	-0.0100270255397053	0.0306862015908896
0	1	7392594	rs2301462	T	C	0.704840058725019	0.895308356511367	-0.00420130421813863	0.03192715683959
0	1	7397400	rs7553372	G	C	0.706061633145008	0.803503552849652	-0.00796240709855509	0.0320012589671637
0	1	7402502	rs705680	C	T	0.866949790953162	0.470409095160447	-0.031093481851191	0.0430768863820633
0	1	7403966	rs7513440	G	C	0.69564360922607	0.680694527082919	0.0130688001314159	0.0317577294729462
0	1	7405293	rs845246	T	C	0.160993673981504	0.603049041923219	-0.0206359551312578	0.0396829378436685
0	1	7409156	rs845240	T	C	0.161387289522497	0.53738749223307	-0.0243936925673641	0.0395508139387614
0	1	7412088	rs4908624	T	C	0.116334139516023	0.562944199585409	0.026352318463464	0.0455548945528673
0	1	7425417	rs845265	C	T	0.297334743385134	0.619954542005883	-0.0158392747508983	0.0319395097230305
0	1	7426727	rs2071925	T	C	0.0914195354817293	0.196105479090471	0.0661005247000402	0.0511326228920994
0	1	7462478	rs705694	G	A	0.352874706125627	0.703917094866988	-0.0115739528759708	0.0304547130768924
0	1	7462976	rs845201	A	G	0.303376230321219	0.730191933425339	-0.0109642525987852	0.0317924010211721
0	1	7469780	rs4908635	G	A	0.149352532723817	0.645254061356765	0.0189303759778358	0.0411203393411111
0	1	7471157	rs7535846	T	C	0.19010893522311	0.609450675209006	0.0189828126156489	0.0371587061584051
0	1	7478076	rs11120917	T	C	0.147226900873665	0.351610806883591	-0.0381137604397254	0.0409178879018448
0	1	7480000	rs6677657	T	C	0.553751651131415	0.980162340530778	-0.000727524502201238	0.0292585300739589
0	1	7480054	rs6677745	A	C	0.554376273271099	0.964673130570237	-0.0012966541386835	0.0292763608127615
0	1	7482963	rs845252	C	T	0.161681629417676	0.249067840214982	-0.0454922667844544	0.0394686940417165
0	1	7487277	rs10864302	T	C	0.585672498802145	0.40048184206532	0.0249599847634584	0.0296873723834922
0	1	7491320	rs17030828	T	C	0.0805917652778172	0.765509771874098	0.015959888609216	0.0535111716530424
0	1	7492265	rs1193220	A	G	0.730556735864488	0.38088798031071	0.0288112901125683	0.0328797916915285
0	1	7501037	rs1193227	T	C	0.305508631146811	0.242760990227264	0.0370215389636461	0.0316934436014107
0	1	7501823	rs1775047	C	T	0.827318689858454	0.910691597503052	-0.00435486455353096	0.0388250920118256
0	1	7518513	rs17030898	T	G	0.0612879146369752	0.504973549042998	-0.0402817147107455	0.060420937013696
0	1	7520601	rs1750837	C	T	0.488926140456287	0.42340154053145	-0.02326165492143	0.029057676907971
0	1	7524342	rs2693953	A	G	0.0745398979355138	0.370425326787086	0.0502599892700988	0.0561139700070475
0	1	7525525	rs1193242	G	A	0.255514247803739	0.569239225511523	-0.0191318226882029	0.0336134121714911
0	1	7526371	rs1193238	C	T	0.195718986009872	0.702362979196977	-0.01411621965867	0.0369406274689325
0	1	7528669	rs1149331	A	G	0.132228720626632	0.99468648662321	0.000287546509763053	0.0431780647845462
0	1	7540699	rs2693957	G	C	0.549660431416666	0.0948625444023108	-0.0488856604791712	0.0292678163333018
0	1	7540770	rs6678279	T	C	0.127628850664883	0.0829754927858834	0.0761501808205276	0.0439240996938837
0	1	7540862	rs2796482	G	C	0.139276856948482	0.491216888501045	0.0291338900536652	0.0423227241249944
0	1	7541291	rs2693958	C	T	0.60727611474729	0.0999370042992921	-0.0492206824686735	0.0299184937753283
0	1	7541345	rs2796483	T	C	0.549798871796971	0.110061678719115	-0.0467788126604884	0.0292748889474355
0	1	7551631	rs1193230	C	T	0.732629549937242	0.662915250692043	-0.0143578725217645	0.0329390762614319
0	1	7553654	rs2796484	C	T	0.559284486028352	0.0693244538480166	-0.0537933270881181	0.0296169928982697
0	1	7557152	rs10864304	G	A	0.382924311358712	0.0591744406830761	-0.0566143470852919	0.0300039721658261
0	1	7563901	rs2462925	G	A	0.601668022120537	0.325634004897861	0.0293559973175156	0.0298653197822314
0	1	7567037	rs11120955	G	T	0.11944512089059	0.35907272007498	0.0418680954749595	0.0456510401476196
0	1	7568982	rs1193180	T	G	0.157114879734316	0.197173575045652	0.0521343671274073	0.0404253296052221
0	1	7569602	rs1193179	T	C	0.459015824386903	0.184256212767779	-0.0389688727641004	0.0293492550397775
0	1	7571996	rs6577446	A	G	0.325699707402451	0.0409174595953757	-0.0636545010019494	0.031136557094141
0	1	7576979	rs1193172	G	A	0.259474981883518	0.909045821770325	-0.003825	0.033481506089183
0	1	7578776	rs1750817	G	A	0.746095630116239	0.0175965900512214	0.0794399400240943	0.0334624969686032
0	1	7598094	rs6577449	T	C	0.291771627502176	0.088811290866614	0.0552166198265921	0.0324478831822445
0	1	7600905	rs12407666	A	G	0.35098375287288	0.36358596152343	0.0278592502784915	0.0306633083214756
0	1	7603317	rs1750824	A	G	0.755450846716472	0.0123439977897583	0.0849152425594794	0.0339368477106054
0	1	7613745	rs957856	A	G	0.481488186770614	0.0369623913069497	-0.0605999688792491	0.0290483042555954
0	1	7670574	rs17031163	A	C	0.100748131377098	0.464156220680652	0.035410869224095	0.0483741675535157
0	1	7678496	rs6684215	G	T	0.147145418696358	0.721214201776367	-0.0145750495238184	0.040845174455261
0	1	7681549	rs7555169	A	G	0.165807330121147	0.493576531062828	-0.0267044749264857	0.0390056224542686
0	1	7682794	rs17031185	G	T	0.104227174344698	0.849243614142706	0.00909211085539186	0.0478321666423225
0	1	7682879	rs61014722	C	T	0.171088332732898	0.624161100573721	-0.0188504957365147	0.0384734177056561
0	1	7688059	rs17031211	T	C	0.169099631761291	0.555480377306126	-0.0228618446824896	0.0387772886908672
0	1	7713021	rs9434879	G	A	0.749835316868736	0.787628046411117	0.00909846019710203	0.033774055654892
0	1	7731730	rs4908473	C	T	0.20605877797042	0.437559537923392	-0.0280768026423458	0.0361664909119273
0	1	7747366	rs3124794	A	G	0.647103584293924	0.407018057967893	0.0252734649929882	0.0304810775918988
0	1	7751053	rs3124801	G	T	0.816564689512524	0.698884929637209	0.0146215939066402	0.0377988783245117
0	1	7770901	rs2995034	T	C	0.645701332928279	0.391437243502809	0.026101392449445	0.0304562092830507
0	1	7784438	rs6693805	A	G	0.164905526564349	0.929502741173942	0.00347996819266379	0.0393347923567291
0	1	7792411	rs2301488	T	C	0.43194316314816	0.815917673901932	0.00684619731530876	0.0294082203938368
0	1	7796641	rs2071985	G	A	0.516304120334026	0.475991008209665	0.0208441289971626	0.0292440293119212
0	1	7797734	rs1417986	A	T	0.515704665302755	0.444730740046195	0.0223642909005352	0.0292638575176065
0	1	7798956	rs17031531	A	G	0.244166395663957	0.495971139576444	0.0232589946962984	0.0341620769558681
0	1	7801288	rs2032563	A	G	0.184933369316765	0.171200358591568	-0.0513952389113289	0.0375598174371139
0	1	7810543	rs2066293	G	A	0.505676741507315	0.391250061054828	-0.0251271427219301	0.0293078290960162
0	1	7811961	rs9919220	G	A	0.206340586016826	0.627756780296466	0.0174678333685311	0.0360245735123449
0	1	7812398	rs9919223	G	A	0.505822970296858	0.35505095058531	-0.0271252252176774	0.0293297513809355
0	1	7816543	rs4908481	A	C	0.417580737079125	0.111033850551468	-0.0473679129446679	0.0297245230513176
0	1	7818679	rs6577456	C	G	0.400631713532966	0.158344037771867	-0.0420980208421384	0.0298427222393884
0	1	7825311	rs707455	A	G	0.646515926908151	0.314974161249574	0.0307276984332666	0.0305797092582098
0	1	7832212	rs707458	T	C	0.368419470036083	0.399976618778116	-0.0254739209789261	0.0302661768617381
0	1	7833302	rs2239846	A	G	0.130717010018845	0.400623090448629	0.0366641392738032	0.0436213554352316
0	1	7834026	rs2071987	A	G	0.362100461791138	0.29162580866961	0.0320535848893371	0.0303951713770459
0	1	7839405	rs697677	T	G	0.550096846759743	0.500135923280674	-0.0198501590912876	0.0294392237744973
0	1	7844680	rs172933	C	T	0.594918929110106	0.197445100704062	-0.0386207277929173	0.0299649182998744
0	1	7845087	rs697682	A	G	0.0526995526117018	0.0486189754273104	0.131735775752116	0.0668059118207292
0	1	7845567	rs2301491	T	C	0.04356152894653	0.448260674362868	0.0560334354241718	0.0738917451511566
0	1	7845695	rs228729	C	T	0.736933727604801	0.151484293346628	0.0473171444338977	0.0329895206926433
0	1	7847225	rs697684	T	C	0.0525962302998257	0.0595055598154333	0.125911760452008	0.0668165599157527
0	1	7847614	rs697685	A	G	0.437116315839037	0.189884762424879	0.0387326275925501	0.0295461392862628
0	1	7847836	rs228727	C	T	0.564093390813976	0.265735154728636	-0.0328569156734047	0.0295226888674704
0	1	7847846	rs7556518	A	G	0.0333623811107791	0.328840715690846	-0.0786762972454172	0.0805736774778921
0	1	7848557	rs11121023	A	G	0.260500369543011	0.123230259680635	-0.0511598765828322	0.0331914815882297
0	1	7849656	rs6699986	G	A	0.263206172282835	0.142932693562841	-0.0485619349121618	0.0331490550396516
0	1	7849841	rs75307902	T	C	0.116414889244227	0.879159074584321	-0.00696746182525532	0.0458279143279306
0	1	7850062	rs707463	T	C	0.438008016727317	0.236768216338156	0.034881701414696	0.0294832259144154
0	1	7850081	rs10864315	T	C	0.262064082965388	0.115154744848742	-0.0521240577567686	0.0330853812134214
0	1	7850218	rs697686	T	C	0.439331580289338	0.243161637087463	0.0342922565106263	0.029381928592322
0	1	7852117	rs170631	G	C	0.0803852462041733	0.459541159967217	-0.0395061596225126	0.0534153872689266
0	1	7852797	rs696305	T	C	0.437136312270845	0.210968619103775	0.0370085834546935	0.0295854131718195
0	1	7852919	rs875994	C	T	0.0330202898550725	0.195662531603202	0.106734851503618	0.0824838961108457
0	1	7854209	rs11807683	T	C	0.0331231795764433	0.192580531774842	0.107373372973405	0.0824058064024675
0	1	7855382	rs117562183	A	G	0.0605118279753436	0.914103178261845	0.00663856452840045	0.0615454071925112
0	1	7855494	rs12565104	A	G	0.261634887509915	0.0774046464909669	-0.0586581480694636	0.0332162456490221
0	1	7855814	rs707464	G	A	0.710606819819755	0.135952282581319	0.0480407998472736	0.0322197647709546
0	1	7856140	rs77772130	T	C	0.201741602985605	0.971260751888045	0.00130755449013712	0.0362936390205209
0	1	7856267	rs7545893	A	C	0.0331678565186543	0.164672366893225	0.114821499321473	0.0826334772587894
0	1	7856346	rs228682	C	T	0.257737441860472	0.0326301659638377	-0.0709893856288243	0.0332253267425524
0	1	7857309	rs12078018	A	G	0.0333870389762268	0.431569435866432	-0.063345	0.0805394623771478
0	1	7857374	rs12723500	C	G	0.033409119106028	0.391254467803267	-0.0689586382386753	0.0804328135812977
0	1	7857974	rs228685	T	C	0.0807249367534529	0.398228723635553	-0.0449584445923903	0.0532185562455694
0	1	7858008	rs2071983	A	G	0.186467114816818	0.830455726848749	0.00798993815679036	0.0373157373820226
0	1	7858108	rs61773374	G	A	0.0332488054256572	0.184203046543634	0.109376745102928	0.082366688937408
0	1	7858135	rs1012477	C	G	0.0332901423259797	0.38084015113158	-0.0707356022823858	0.0807162158429207
0	1	7859191	rs17031578	C	A	0.186684609889341	0.878354249111836	0.00570498076820451	0.0372738550631959
0	1	7859317	rs560959	A	G	0.079845724627503	0.440026727544447	-0.0414067159717109	0.0536253562897993
0	1	7859320	rs560961	G	C	0.291053656914449	0.0917061720183768	-0.0540876734140838	0.0320716154374385
0	1	7860548	rs116886234	A	G	0.0136647978532194	0.703520252743977	0.0486284377454889	0.127776959347133
0	1	7861157	chr1:7861157.G.GT	GT	G	0.91981185151441	0.47760239205625	0.0381674235210737	0.0537445141736906
0	1	7861600	rs707466	A	C	0.48846326860595	0.115354772249968	0.0461444513212604	0.0293059880096447
0	1	7863293	rs228642	T	C	0.292047098166164	0.0966398962161024	-0.0531845768002143	0.0320125525079309
0	1	7863735	rs149164395	C	CTTA	0.186891126281113	0.738125132315852	0.0124809709072986	0.0373304896968535
0	1	7865467	rs6657232	T	C	0.177093555464894	0.049289971825779	-0.075214367853344	0.0382561071311889
0	1	7865633	rs11121026	G	A	0.176677791306701	0.0535970043327546	-0.073810697055503	0.0382423118189349
0	1	7865710	rs12092614	T	C	0.0334445256179819	0.384865689298025	-0.0698937100575504	0.0804331865592695
0	1	7867255	rs60450998	A	G	0.185701378173348	0.835008213228202	0.00780550959798481	0.0374755482266569
0	1	7868417	rs12566473	C	T	0.185711815083067	0.947553639286916	0.00247150861514963	0.0375728147674109
0	1	7868725	rs228666	C	T	0.301192632243407	0.786835194738275	0.00859417006439337	0.0317805231315474
0	1	7869733	rs79898259	T	C	0.186487477170677	0.823396866824802	0.00832634336761066	0.03730806015333
0	1	7869747	rs79126741	T	A	0.0763323915542726	0.2489822619192	0.0639645488113122	0.0554850513806418
0	1	7869789	rs117742910	C	G	0.0533771903010316	0.236187353725736	0.0776050891649243	0.0655132784254331
0	1	7870418	rs228671	T	C	0.0796295896976265	0.327240956858557	-0.0530902468840587	0.0541910641870592
0	1	7870715	rs79372391	C	A	0.188199019863662	0.875504452927911	0.00585140952421145	0.0373484830641113
0	1	7871229	rs12137927	C	T	0.176989994906139	0.0630758130970508	-0.0711138062267893	0.0382608610847666
0	1	7872076	rs10864316	G	A	0.0331987372970855	0.178526321172357	0.111061399991455	0.0825547276466306
0	1	7873075	rs61773379	C	T	0.0337300410057619	0.250314750186084	0.094039521781771	0.0818030020551796
0	1	7873855	rs929123	A	T	0.186586963581536	0.853864747622489	0.00687148545674127	0.0373065953246179
0	1	7874043	rs2172563	A	G	0.175690024996745	0.0400777264780729	-0.078832125656283	0.0383994954616823
0	1	7874246	rs78510193	A	G	0.132321492965385	0.398451201945278	0.0365707632814572	0.043310247055441
0	1	7876166	rs7550657	C	T	0.291944786532924	0.12206396214694	-0.0495412022996456	0.0320412770979319
0	1	7876476	rs11121029	A	G	0.176009307685425	0.0436529105639531	-0.0776743383708763	0.0385020395796299
0	1	7876523	rs77567305	C	T	0.0817942198033208	0.704438520000481	-0.020246156847003	0.0533726502472978
0	1	7877008	rs6661252	A	G	0.477087749366613	0.198652379726509	-0.0377325944300637	0.0293547384917202
0	1	7877488	rs4908482	G	A	0.477957200482765	0.182159514133364	-0.0391751514042948	0.0293637017038502
0	1	7878056	rs10746473	G	A	0.477495257420037	0.183297012260579	-0.0390258941235681	0.0293279626946266
0	1	7879130	rs228688	G	T	0.477862019204292	0.183976208257425	-0.0389882175698103	0.0293450872852633
0	1	7879168	rs228689	A	G	0.0820152435029131	0.476706282006597	-0.0376588051466944	0.0529205639416645
0	1	7879322	rs228690	T	C	0.0806421499802798	0.326682197499677	-0.052222758548542	0.0532440533049865
0	1	7879627	rs10462018	T	C	0.033543244530327	0.359523903909583	-0.0736009666990829	0.0803264900344545
0	1	7879685	rs17374230	C	T	0.0332775569270909	0.157651762321605	0.116425257816202	0.0823950089224081
0	1	7880683	rs10462020	G	T	0.0333754676413661	0.16445015037488	0.11441256781883	0.0822958475109539
0	1	7881234	rs17374292	T	C	0.0333008170679725	0.408313134158937	-0.0668279716525127	0.0808208203615812
0	1	7881780	rs10127838	T	C	0.176485061638887	0.0468416520949617	-0.0761064064787909	0.0382881169170878
0	1	7883358	rs697688	T	A	0.522376527153076	0.213998266852608	0.0364697187727162	0.029348434918873
0	1	7883834	rs228694	G	A	0.477130967741116	0.138557875810035	-0.0435062182164348	0.0293726196682981
0	1	7884525	rs61773390	T	G	0.0331082125603865	0.202508377108902	0.105111335944829	0.0824766443392584
0	1	7885354	rs697691	G	A	0.489305648683213	0.11015218728234	0.0468112460796269	0.0293026406452853
0	1	7886424	rs697693	A	G	0.494071355203711	0.0758551203348807	0.0514280635927915	0.0289693287423716
0	1	7887248	rs2859387	A	G	0.709539731578369	0.0943210804748261	0.0539354906043322	0.0322381785483192
0	1	7887579	rs228697	G	C	0.0800920360987521	0.484688557387171	-0.037466399556638	0.053616755182786
0	1	7888009	rs118049345	T	C	0.0409889931757603	0.766900424401632	0.0217719991587432	0.0734469344269859
0	1	7888438	rs17374439	T	C	0.032990774586597	0.206664329211166	0.104270791091033	0.0825716985668386
0	1	7888730	rs12061787	C	G	0.033676815220962	0.344299167994436	-0.0757969722125474	0.0801486587934139
0	1	7889941	rs2640908	T	C	0.489771854676969	0.0848628202826478	0.0506247174518867	0.0293793040541991
0	1	7890064	rs12023156	G	A	0.176892106546243	0.0582976672952556	-0.07256872493641	0.0383261317226116
0	1	7890117	rs2640909	C	T	0.113839540739488	0.990755208295968	0.000531053244514075	0.045832260734503
0	1	7890264	rs1773135	G	A	0.822462589803642	0.0528392822677527	0.0740975488194261	0.0382689396198803
0	1	7890801	rs1689904	T	C	0.488820661874638	0.099237456374328	0.0482967803722741	0.0292963131253312
0	1	7890956	rs228665	C	G	0.822749072298844	0.0508430279701736	0.0745809977208912	0.0381917813106647
0	1	7891797	rs1773138	T	C	0.488608812327205	0.110012395599173	0.0468016834959392	0.0292851432447623
0	1	7891862	rs12027673	A	G	0.0223381225720415	0.674785748604347	-0.041284926646506	0.098393737097705
0	1	7892109	rs228663	A	T	0.113945635291625	0.984596366454667	0.000884690389379344	0.045822756692408
0	1	7895015	rs34020118	T	C	0.033369422686394	0.373179025793986	-0.0716601054944037	0.0804686584951896
0	1	7895069	rs56204811	G	A	0.194581923657037	0.942520371770673	-0.00265640717278914	0.0368421177721589
0	1	7895278	rs228657	A	G	0.0803838252298573	0.441849790055971	-0.0411775436739658	0.053541766438669
0	1	7895418	rs61773392	T	G	0.0330626133406283	0.209239725179155	0.103620560902051	0.082522868468138
0	1	7897133	rs10462021	G	A	0.0316189374093949	0.171517630365523	0.118059188338886	0.0863420050407545
0	1	7897228	rs228654	A	G	0.0808332074740919	0.396610652284263	-0.045112323062422	0.0532179505798988
0	1	7901038	rs77209938	T	G	0.186284143982405	0.872504485162344	0.0059946912539687	0.037355202311127
0	1	7901429	rs12563789	G	A	0.184482363050946	0.722398461794922	0.0134135843569039	0.0377576084505869
0	1	7901886	rs61595437	G	A	0.186558035269225	0.831603975062229	0.00793930421019336	0.0373359791219333
0	1	7901888	rs61071946	C	T	0.187880813774093	0.837963600635418	0.00762606680004304	0.0372914689138069
0	1	7902231	rs12029963	G	A	0.172803216196898	0.0788408849370332	-0.0691874640148742	0.0393680649241919
0	1	7905274	rs4908699	A	G	0.0327279546916301	0.436569633695758	-0.0638969616744936	0.082129881897998
0	1	7906008	rs707472	T	G	0.487099411552378	0.120344573432018	0.0455189274114039	0.0293041136921075
0	1	7906888	rs74373240	T	C	0.018866829471862	0.563783045612565	-0.0608014455426419	0.105332851905798
0	1	7906914	rs10864317	C	T	0.176167606731431	0.0555352116053889	-0.0734050686051696	0.0383383307875358
0	1	7907007	rs697694	A	G	0.520342271243647	0.221961252195573	0.0358413802896577	0.0293461981307327
0	1	7908888	rs228652	A	G	0.298925629939942	0.939111272301629	0.00243773659571586	0.0319130090107484
0	1	7910391	rs170629	A	G	0.356341911354926	0.0176490189845379	-0.0714241537522378	0.0300999366052841
0	1	7911099	rs228651	T	C	0.24574432356638	0.264377909358903	-0.0377460890148048	0.0338195292425847
0	1	7911302	rs3753500	T	C	0.493393781552803	0.377384785277662	0.0258367366439462	0.0292692877006009
0	1	7911437	rs3753499	C	T	0.133776656678963	0.0899869263703488	-0.0717413782947683	0.04231364687975
0	1	7911782	rs3753498	C	A	0.0407617146394305	0.278775378473928	0.0813167655086162	0.0750795713789656
0	1	7912870	rs13306062	A	G	0.0230986437595527	0.73628010488044	-0.0328371530531324	0.0975022591478646
0	1	7913029	rs34305100	G	A	0.0560023190332507	0.0581790088472586	-0.118358584230127	0.0624798963668007
0	1	7913430	rs228648	A	G	0.363286998311779	0.998464803245884	-5.86512518897489e-05	0.0304826722403056
0	1	7913445	rs13306061	T	C	0.0545902834644978	0.0352757733976677	-0.133220478612688	0.0632822722024927
0	1	7918110	rs2000237	T	G	0.0483959870099745	0.188219702602274	0.0909185248322513	0.0690941667797788
0	1	7918435	rs61773396	A	G	0.240526066493977	0.202228948301063	-0.0434289936307794	0.0340558955983139
0	1	7923501	rs2797682	A	G	0.763106864399968	0.241591026364871	-0.0406261195194955	0.0346929552002632
0	1	7923576	rs17031661	C	T	0.13959779671827	0.149584489981558	0.0613578844693837	0.0425800523313465
0	1	7926542	rs504560	G	A	0.710688712028605	0.844431959924183	-0.00631972346062613	0.0322060746255212
0	1	7927456	rs500508	G	T	0.71134671964699	0.949399446322803	-0.00204871858085191	0.0322831327414686
0	1	7928181	rs2066980	A	G	0.489089280226806	0.930070438340201	0.0025849762266115	0.0294563320570784
0	1	7928365	rs743999	A	G	0.238904251022517	0.627346477870448	0.016672007052389	0.0343423404886458
0	1	7929819	rs228725	C	T	0.700793361102761	0.351567321957651	0.0296829277857096	0.0318639001168267
0	1	7929863	rs74055806	A	G	0.138328975607276	0.16702870889938	0.0591406392987229	0.0427992652562329
0	1	7952203	rs1040395	G	A	0.591893741256615	0.890806470382684	0.00410466177060651	0.0298990966084671
0	1	7953944	rs9803665	C	T	0.20949070895863	0.856106480620164	-0.00652185567282698	0.0359662515803038
0	1	7955089	rs227147	A	G	0.200028738825882	0.910369936536713	-0.00415118371930586	0.0368758317472289
0	1	7961206	rs227163	T	C	0.563985391038831	0.788368902853461	0.00790539365652568	0.029450563704229
0	1	7961801	rs10489448	T	C	0.408744490857393	0.601833103758418	0.0155997191566472	0.0298979086912122
0	1	7971301	rs680522	A	G	0.886389067238	0.840066583430745	-0.00935684521110148	0.046365014064169
0	1	7982034	rs161827	C	T	0.428981309862714	0.382343101536117	-0.0257625051182065	0.0294904792952586
0	1	7989566	rs2453021	T	C	0.396171354462016	0.748948330179496	0.00960937587135341	0.0300268239141376
0	1	7996894	rs2300428	G	A	0.482090099621076	0.468172005324363	0.0212018808004884	0.0292255703836804
0	1	8002431	rs76413824	T	C	0.341056270258849	0.534244036015378	-0.0191603853649164	0.030827250099071
0	1	8030300	rs178932	A	G	0.635147130225783	0.292301293115242	-0.0319670733412114	0.0303555971939571
0	1	8044361	rs225119	C	T	0.565207087359503	0.797361080688166	0.00754782838195618	0.0293959935465927
0	1	8046672	rs12727642	A	C	0.0611050937818966	0.442037248789519	-0.0471479087654435	0.061330010070493
0	1	8100639	rs9434586	A	G	0.503908651261964	0.768642332567642	0.00854660598187412	0.0290551410745325
0	1	8106201	rs12757968	G	A	0.0610211388100114	0.492363091782428	-0.042001135190464	0.0611766359036904
0	1	8121822	rs225106	C	T	0.565126203363348	0.994376099112892	-0.000207281631191955	0.0294076028592569
0	1	8123684	rs225110	G	A	0.565697983960878	0.963083985091158	-0.00135791167316518	0.0293387586962075
0	1	8136468	rs4500345	A	G	0.014025563717041	0.483834959013318	-0.0866254816245641	0.123724550909002
0	1	8137400	rs60074929	A	G	0.154956930120069	0.274443290205637	0.0439558234386378	0.0402199054863952
0	1	8163122	rs4908727	C	T	0.399417353341744	0.578156811097802	0.0166056373775016	0.0298620082114275
0	1	8165745	rs79778556	T	C	0.116142351879002	0.970037014469368	0.00171240198078582	0.045588844448064
0	1	8168634	rs11121090	T	C	0.399264447425595	0.520040418984826	0.0191857772498627	0.0298247804012434
0	1	8180383	rs72634282	A	G	0.109613367490068	0.818945252311948	0.0106677764126208	0.0466041641445116
0	1	8185985	rs9434608	C	T	0.761338860326775	0.479245073857676	-0.0242246572022428	0.0342389615839991
0	1	8186775	rs56296862	T	C	0.166849299609052	0.803032565584255	0.00973284321798235	0.0390212259594578
0	1	8187211	rs4908736	G	A	0.666724584650918	0.495545352981497	-0.0211912541758531	0.0310943092422184
0	1	8191792	rs12136685	T	G	0.494928569778409	0.948909257123875	0.0018788984763762	0.0293227063600627
0	1	8191820	rs12133365	C	A	0.494497093898861	0.88532198905054	0.00422818915594308	0.0293164086761629
0	1	8192898	rs7545284	A	G	0.37052304186671	0.974804516120134	0.00096025167556606	0.0304039658184155
0	1	8193432	rs6677033	A	G	0.426042014544129	0.88569075473614	0.0042435333225707	0.0295183771973559
0	1	8195226	rs7529511	C	T	0.602621266419339	0.500556790684989	0.0201050957804042	0.0298466149508752
0	1	8200328	rs9434617	C	T	0.147817778116659	0.210717643852296	-0.0512482766876518	0.0409463887103115
0	1	8200578	rs9434618	G	A	0.83905769096586	0.669542579179116	-0.0170049392353288	0.0398451276073704
0	1	8206343	rs61391705	G	A	0.0858405475708301	0.403412595031284	-0.0434672394031957	0.0520228044344591
0	1	8207789	rs6683857	T	C	0.820115588194537	0.172583779061547	-0.0519732082507954	0.0381049641984608
0	1	8207838	rs77321792	T	C	0.121028344085571	0.0621882828672715	-0.0830711882414527	0.0445433641063982
0	1	8213010	rs1455701	C	T	0.833362756765947	0.16011050756126	-0.0552168566469152	0.0393086473143236
0	1	8213427	rs4908739	C	T	0.833318308076926	0.174274554911903	-0.0535017754807949	0.0393801869644292
0	1	8214803	rs2100516	T	G	0.764779114853393	0.880663465424632	-0.00515418577259929	0.0343318943285322
0	1	8218115	rs17509146	G	C	0.469612010510676	0.319769931000014	0.0290846715785154	0.0292328593480464
0	1	8218206	rs7524007	C	T	0.859070500066044	0.455762701580112	-0.0311293613787346	0.0417371910844709
0	1	8222156	rs17032281	A	G	0.374536250762738	0.182655556022142	-0.0401231680770866	0.0301084164933814
0	1	8260756	rs11588420	A	G	0.19312642801328	0.997184854076429	0.000129456002093794	0.0366910753021313
0	1	8261393	rs12138839	G	T	0.213759256030224	0.827444265906176	0.00771597630095667	0.0353975448783171
0	1	8264457	rs12745477	G	A	0.190745662683219	0.961135208590281	-0.00179950480785267	0.0369287736151047
0	1	8272526	rs425371	A	G	0.483151818458905	0.108944176569957	-0.0472119254864368	0.0294530229520145
0	1	8273392	rs12041676	A	G	0.42376527029744	0.15348824365886	-0.0425850061644863	0.0298356813519006
0	1	8273851	rs448202	T	C	0.125802692937293	0.364725844870155	0.0400459330392603	0.0441814570395737
0	1	8273940	rs395847	C	T	0.916469699374996	0.328383140119593	-0.0518547536799719	0.0530550825813961
0	1	8274807	rs411654	G	A	0.1036760548149	0.673044522393885	0.0202503488732577	0.0479896475440031
0	1	8276909	rs478128	G	A	0.112803694806582	0.362825134535562	0.0422193502000738	0.046395144075042
0	1	8278899	rs428180	C	A	0.451239399869537	0.315617096716658	-0.0297776389681165	0.029673622523596
0	1	8281564	rs506403	T	C	0.634270906839988	0.102609135741048	-0.0500181305420088	0.030642092409879
0	1	8287391	rs11121137	A	G	0.453300392841776	0.234615919931494	-0.0351393864583414	0.0295648654903549
0	1	8292195	rs299501	A	G	0.856319550768489	0.764960103564114	-0.0124849404487901	0.0417593251581172
0	1	8295130	rs7528376	C	T	0.695990763727519	0.815399414978472	0.00742223076496361	0.0317914578225603
0	1	8301494	rs17032328	A	G	0.0982805268721558	0.133276496542638	-0.0727251974752186	0.0484412965959812
0	1	8302619	rs7513908	A	G	0.0531423406726585	0.859534714387013	-0.0114768929442584	0.064853482751226
0	1	8306031	rs12403649	C	T	0.128640686615634	0.496974256026006	-0.0292298417368505	0.0430320021758061
0	1	8310158	rs72861200	G	C	0.153237506788383	0.373327762705009	-0.0356483643926799	0.0400427672213072
0	1	8319635	rs401691	T	C	0.578635829541807	0.239086923128811	0.0350515384628398	0.0297735236976553
0	1	8336374	rs72862657	T	C	0.218512743504134	0.0779344970282423	-0.0626396566277734	0.0355342145499785
0	1	8357221	rs11121152	T	C	0.796444305289809	0.117564650508744	-0.0569363957887459	0.0363792733117395
0	1	8357338	rs6577481	C	T	0.181760069280672	0.240981395158977	0.0444922582883708	0.0379452809578302
0	1	8362754	rs4908748	C	T	0.678438977907848	0.340681960658472	-0.0295988202897168	0.0310644844469862
0	1	8370088	rs11121157	A	G	0.17159635901797	0.86912300893211	-0.00643263783783784	0.0390394987174286
0	1	8370729	rs72864229	G	A	0.199164661379485	0.846385339218465	-0.00702238742995524	0.0362478534737839
0	1	8372536	rs1107284	T	C	0.776801065006646	0.992844739238745	-0.000313900983687096	0.0350026923971903
0	1	8374297	rs78641116	C	G	0.134558176356674	0.84567966054629	-0.0082883031300075	0.0425840949592507
0	1	8388571	rs1473309	A	G	0.058141457659236	0.397341363944316	-0.0527845958004744	0.0623652021095263
0	1	8399193	rs12039434	G	A	0.648440852044328	0.461494088657173	-0.0226507410829276	0.0307592124767148
0	1	8433747	rs754346	C	T	0.839952288431048	0.78884574441407	-0.0107160682264186	0.0400137304072117
0	1	8490320	rs302719	G	T	0.118612275697092	0.460132375117907	0.0336519215148437	0.0455599853615441
0	1	8495590	rs172531	G	A	0.119079531632793	0.456277937514156	0.033879348494487	0.0454762633811365
0	1	8520108	rs80296853	A	G	0.116870241928494	0.401181181208542	-0.0381740146912722	0.0454715877796833
0	1	8526142	rs4908760	A	G	0.839955053401135	0.767983456277774	0.0119085336025434	0.0403660434374556
0	1	8564301	rs6669503	G	C	0.839737859007833	0.825171390845214	0.00892437455450035	0.0404003227105587
0	1	8596335	rs55860300	A	G	0.103544250246974	0.579983666629302	-0.0266144090488681	0.0480917899024152
0	1	8596742	rs17032657	G	T	0.323209568824423	0.360550522890015	0.0286100617848444	0.0312911988292855
0	1	8598127	rs10492965	A	G	0.104369201400004	0.686778227316995	-0.0194057815748666	0.0481257072361055
0	1	8613418	rs2016084	A	C	0.840146259252817	0.629736179546361	0.019468816257192	0.0403835064094788
0	1	8638666	rs12029303	C	T	0.730074996318246	0.807218767124754	0.0082190944899442	0.0336826651920397
0	1	8645816	rs1934138	A	G	0.84032839759557	0.829359958850138	0.00871741952806834	0.0404478365757441
0	1	8654642	rs76545421	G	A	0.0681231486252777	0.563430670543142	-0.0336988338298721	0.0583273730896268
0	1	8656227	rs12134896	A	G	0.10515752330362	0.864499152424396	-0.00818976247100843	0.0479916377466459
0	1	8658527	rs6681362	G	T	0.839541004771345	0.85004115476444	0.00764455758759111	0.0404332930528056
0	1	8701231	rs1463052	G	A	0.838523566719864	0.881091440954147	-0.00602553302055128	0.0402814605041793
0	1	8725420	rs56305243	C	T	0.107369003189525	0.903200790632135	0.00577664658053012	0.0474979081859305
0	1	8751897	rs56163601	A	G	0.101417260167587	0.607696653879143	0.0251160021164307	0.0489243446779395
0	1	8759554	rs12025126	C	T	0.73165306491365	0.534694105183685	-0.0206415116307947	0.033246836737588
0	1	8788636	rs7518204	C	T	0.951114414676448	0.273007474747536	-0.0754525227284466	0.0688333093422073
0	1	8794410	rs4908775	A	G	0.0972867920041835	0.525184206351424	0.0316668900518519	0.0498397258806685
0	1	8804997	rs3938719	G	A	0.128078334710894	0.467190585152182	0.0321753262696755	0.0442541554549023
0	1	8879610	rs4908516	C	G	0.103975433077166	0.627817052669158	0.0233891403988885	0.0482447624336893
0	1	8898807	rs11582339	T	G	0.132623040214203	0.969925612342382	0.00163685079108456	0.0434159676878055
0	1	8918795	rs11121247	C	T	0.936160459084041	0.351494102275945	-0.0562239046278651	0.0603458176570593
0	1	8926868	rs2781064	T	C	0.162651214794181	0.35792462491838	-0.036361197127512	0.0395519788699668
0	1	8930369	rs2781060	C	T	0.936025031025594	0.260815656795906	-0.0677883060233225	0.0602849214231818
0	1	8931149	rs2274971	T	C	0.77565321720527	0.981927462247914	0.000800519714103675	0.0353391265928724
0	1	8949480	rs7539600	G	A	0.895479179237459	0.861283407232035	-0.00839240880214288	0.0480277926859932
0	1	8969219	rs7534552	A	G	0.255133855068593	0.555590764363969	0.0197176728220529	0.0334536180456271
0	1	8978514	rs6665631	G	A	0.156397910106372	0.256814053183078	0.0457387020778672	0.0403356063741272
0	1	8981748	rs4908795	G	C	0.153129926725055	0.0688343316632784	0.0742552216678376	0.0408106588494627
0	1	8982305	rs12137125	C	G	0.248803452893964	0.445618485820155	0.0257149517708102	0.0337139164730129
0	1	8982906	rs4908796	A	G	0.249855628023978	0.188572428699132	0.0445860141623666	0.0339105112396311
0	1	8983655	rs11806366	C	G	0.181794074008185	0.558270962962614	0.0222374469826408	0.0379860006359341
0	1	8985036	rs10864370	T	C	0.279906879929886	0.678943418196132	-0.0135583730748805	0.0327571816657243
0	1	8987259	rs2765512	T	C	0.638085919740199	0.888075252339123	-0.00426171457297044	0.0302807379134474
0	1	8991116	rs2781079	A	G	0.186749583867367	0.912113521426749	-0.00414341081166193	0.037540057273583
0	1	8994112	rs4418632	C	T	0.727600494324277	0.851885648504556	-0.00613208736053019	0.0328423128587091
0	1	8998059	rs914997	T	C	0.834209543712992	0.850284810203593	0.00744015695161428	0.0394169972991507
0	1	8999843	rs2781087	T	G	0.445724034129248	0.89802572358856	-0.00376576720989726	0.0293843033314936
0	1	9000628	rs1475734	T	G	0.193936231884058	0.636911594257252	-0.0174169327802415	0.0368986171782908
0	1	9000882	rs6692694	T	C	0.354252302808102	0.777860666107334	0.00870074266752327	0.0308418809042806
0	1	9001562	rs17032875	C	T	0.666849661141615	0.458946272481159	-0.022873761588201	0.0308861521699013
0	1	9007556	rs942969	C	G	0.859010642136061	0.55690658646917	-0.0248271579123687	0.0422631316957177
0	1	9008370	rs6577541	G	C	0.858889083323755	0.590624766165846	-0.0227533623451167	0.0422979290575083
0	1	9008739	rs12070475	G	C	0.858969680645552	0.605741595277584	-0.0218384081350698	0.0423092516527302
0	1	9009214	rs2274326	T	C	0.237409801719964	0.0679170520808693	-0.0624856649246786	0.0342282781025949
0	1	9009406	rs2274327	T	C	0.241908961753159	0.13063320264036	-0.0514544722097132	0.0340395241523055
0	1	9009444	rs2274328	C	A	0.452287269170689	0.120801830792147	-0.0458416229774339	0.0295482315659542
0	1	9009470	rs2274330	C	G	0.209643219122188	0.799394992201472	-0.00920155498239699	0.0362080378105894
0	1	9009547	rs2274331	A	C	0.209000412567301	0.859358891400323	-0.00642042914401045	0.0362346475750339
0	1	9009706	rs12738365	T	C	0.200457269166876	0.155226352367557	-0.0518532973169062	0.0364827229740651
0	1	9010405	rs17032907	T	C	0.388789422430503	0.273826868346785	0.032941123021744	0.030102676976734
0	1	9010569	rs11121273	C	T	0.398572350158952	0.298486657869878	0.031134155184501	0.0299457817167832
0	1	9010592	rs17032909	C	T	0.0720479438216883	0.778655183417732	-0.0157427823963417	0.0560097871574291
0	1	9010984	rs11576766	C	A	0.380455456152278	0.320214098846103	-0.0300011464344576	0.0301816929826363
0	1	9011586	rs3765968	G	T	0.772313071264707	0.537555915481537	-0.0215454648247819	0.0349472932976523
0	1	9011627	rs3765967	A	G	0.21900803602293	0.914750238135481	-0.00379990104742846	0.0354968932847899
0	1	9011722	rs3765966	T	G	0.845071237167218	0.528760477121829	-0.0256592818085663	0.0407355305772691
0	1	9013585	rs72641561	T	C	0.215341806160505	0.900070387122842	-0.00448602843290067	0.0357246284108137
0	1	9015550	rs17032912	C	G	0.264180196450071	0.669572546271949	-0.0140844886994037	0.03300525472623
0	1	9015575	rs61784252	G	A	0.165925953717452	0.68948601046667	-0.0157154114943299	0.0393325136214217
0	1	9015675	rs12741044	C	G	0.535368405467632	0.27247724601606	0.0322891724648027	0.0294239941139009
0	1	9015954	rs12059715	C	T	0.171239554317549	0.648148596155728	0.0178316727599817	0.0390757785840006
0	1	9016007	rs6661729	A	C	0.0110357559100991	0.329859927309155	-0.13444921078097	0.137982096743905
0	1	9016302	rs17389460	G	T	0.192742578572897	0.877340231219215	0.00575148543087415	0.0372645970910007
0	1	9016390	rs17032921	T	C	0.189913192786253	0.93665330074076	-0.00298032796216362	0.0374992957658236
0	1	9017091	rs2274332	T	C	0.143746660768715	0.748309596370377	0.0134300700317465	0.0418552933494399
0	1	9017204	rs2274333	G	A	0.510378949664749	0.377148246895484	0.0259228730400144	0.029352311042578
0	1	9018034	rs7545200	A	G	0.269660899130137	0.927611327652934	-0.00298710561246358	0.032879327392811
0	1	9019221	rs41278984	C	T	0.0122617196556361	0.258090306256768	-0.148362192814331	0.131187593550607
0	1	9019338	rs11805912	T	C	0.144135564998103	0.625502115640236	0.0203920480008129	0.0417812147416727
0	1	9021301	rs12735688	T	C	0.517047182913547	0.463529097682804	0.0213973025887401	0.0291894935851925
0	1	9021998	rs3765965	C	T	0.137020782504868	0.437209239864944	0.0332025987423361	0.0427364922169413
0	1	9023572	rs6577545	G	C	0.150464605909063	0.513570300028909	0.0268112182097925	0.0410403947139443
0	1	9026751	rs12126080	A	G	0.123283434528403	0.987740904347079	0.000686509675824785	0.044679798128608
0	1	9027391	rs4466678	T	C	0.123953747467165	0.858419128944806	0.00796169520472431	0.0446316112349698
0	1	9027899	rs2274334	T	G	0.0124917629881506	0.22138591210768	-0.158359499144806	0.129500222287339
0	1	9029539	rs78726732	A	G	0.0226295835200781	0.332231867135428	-0.0946363583891307	0.0976006695172904
0	1	9030372	rs10864376	T	C	0.622381646111687	0.444571009344782	0.0230566283892282	0.0301592061126522
0	1	9030964	rs3737665	T	C	0.475892750637048	0.33817562189755	0.0279232480370509	0.0291542512527455
0	1	9031903	rs12138897	G	C	0.781947368773038	0.352634518924365	0.0326975311913052	0.0351778766652892
0	1	9033404	rs4908800	G	A	0.628591669752263	0.347064869408837	0.0284273845149292	0.0302323231753328
0	1	9033552	rs61785762	T	G	0.179924966393872	0.681331327307121	-0.0156638327372011	0.0381442679811292
0	1	9034301	rs72641578	C	T	0.175862047117547	0.560135248480858	-0.0223219061356856	0.0383116195830726
0	1	9034421	rs3765964	A	G	0.660950374558094	0.332856040833183	0.0297548826931418	0.0307265431806871
0	1	9034483	rs74050967	T	C	0.0244437349248562	0.347992855057963	-0.0879587150981276	0.0937236964140493
0	1	9034598	rs3765963	G	A	0.781273585975458	0.229306582253929	0.0421476452868654	0.0350603092187147
0	1	9035013	rs3737663	C	T	0.0383185827380619	0.214982337820977	-0.0942245909007934	0.0759887237289689
0	1	9035059	rs12071042	C	A	0.0257715470731722	0.447118498985145	-0.0705656884722893	0.0928217820044329
0	1	9036614	rs12127547	G	A	0.133425200949852	0.962567521066817	0.00201585197039237	0.0429527232669074
0	1	9037273	rs6697763	T	C	0.75924100924225	0.386060476580915	0.0295044176599145	0.034038958102044
0	1	9039022	rs6577546	A	G	0.803655870275683	0.960383035929376	0.00181776922578205	0.0365947723351997
0	1	9049032	rs875148	T	G	0.64147550261342	0.586019651014062	0.0167872905901482	0.0308242510994684
0	1	9058028	rs10779707	G	A	0.853711151048308	0.212588231609397	0.0514368272863982	0.0412656663374639
0	1	9060789	rs17033008	A	G	0.227403098953981	0.973562142657991	-0.00116562890374624	0.0351718021070354
0	1	9061382	rs12047015	C	T	0.151106213246673	0.077313168324651	-0.0716844291314773	0.0405800801554672
0	1	9062952	rs17389948	T	C	0.147018201700374	0.1283043052813	-0.0625610111465688	0.0411362916031043
0	1	9063265	rs12402611	T	C	0.0979745764677683	0.875023520277158	0.00775217884113945	0.049288768244109
0	1	9063602	rs4908804	C	G	0.626463098472351	0.361930735718973	0.0279391803597175	0.0306454067463318
0	1	9066132	rs17033013	T	C	0.257908403541438	0.993813058855945	-0.00025988756343681	0.0335154629011317
0	1	9066695	rs10864377	T	C	0.542692630845679	0.475168567986795	0.0211122956566394	0.0295651165381664
0	1	9066967	rs12164533	A	C	0.307139554438018	0.62449429475058	0.0156150528296296	0.0319006079628563
0	1	9068020	rs2039631	T	C	0.124702988105599	0.0753942406257975	-0.0780643324223053	0.0439042532108232
0	1	9068213	rs17027186	C	T	0.170747402379182	0.933713046964796	0.00324868694121328	0.0390588417925575
0	1	9068386	rs7530465	A	G	0.162111277753726	0.370313932194407	-0.0352090581994066	0.0393008472162011
0	1	9069001	rs769901	A	G	0.532721421352447	0.767893538594473	-0.00862152675576261	0.0292125070016725
0	1	9069412	rs66463959	A	G	0.154880592925582	0.559259760302422	-0.0234487721330059	0.0401560386802758
0	1	9074465	rs12063980	T	C	0.222736013242267	0.73397153606263	-0.0118230638604173	0.034789343198332
0	1	9074932	rs1556757	A	G	0.507579371117943	0.973371169259597	0.000976693005965912	0.0292593986064362
0	1	9079365	rs10864379	A	G	0.1835785709315	0.901381241458829	0.00466106823594719	0.0376145327632855
0	1	9080411	rs9803660	C	T	0.465246159038129	0.678643653331113	0.0122223710785581	0.0295002113821999
0	1	9103420	rs34605482	T	C	0.219682920820024	0.918857453494536	0.00360089499210275	0.0353468902752507
0	1	9107849	rs3737661	T	G	0.249129529668969	0.870797012882491	0.00553382393219914	0.0340236913129505
0	1	9108622	rs7368193	T	C	0.582311047032863	0.927881934588521	-0.00269281171275832	0.0297515326605134
0	1	9111626	rs3004245	C	A	0.677072036796558	0.844797865501988	0.00613064602422803	0.0313171222817764
0	1	9115700	rs4908809	C	T	0.475387130469542	0.454155272589976	-0.0220827249153276	0.0295024193430038
0	1	9116899	rs2505972	C	A	0.364023625495456	0.276137733715218	0.0331637674596868	0.0304523893927197
0	1	9129620	rs5438	T	C	0.0981218751760992	0.746382668836916	0.0158994382858806	0.0491614443022183
0	1	9129867	rs3820034	A	G	0.241287347701049	0.791758829166443	-0.00898748971216051	0.0340399926556412
0	1	9130650	rs12736085	G	A	0.384215508730814	0.892319869046071	0.00408667705431803	0.0301890904025559
0	1	9138890	rs1327257	G	A	0.334050257878972	0.821868092342916	-0.0070022992854501	0.0311015743846269
0	1	9140078	rs12726360	C	T	0.505340744628554	0.562690938967443	-0.0170225080154467	0.0294075009599615
0	1	9140327	rs12127491	T	C	0.206361318216449	0.412320522472582	-0.029473384228811	0.0359511812220428
0	1	9143220	rs75856734	A	G	0.227612334938035	0.910365962866302	0.00394939211384592	0.0350817128777261
0	1	9148184	rs12755780	T	C	0.423180038257781	0.993467044294154	-0.000244489125872862	0.0298596726994897
0	1	9149450	rs12711519	G	A	0.529924467616638	0.702790196619107	-0.0112134453823609	0.0293886727118934
0	1	9151948	rs76799504	C	A	0.16466296520646	0.784363908156439	-0.0107326297090993	0.0392222016442083
0	1	9153629	rs12061999	C	T	0.317277333864507	0.417249627006022	-0.0252986565560437	0.0311866265437579
0	1	9155701	rs12239636	T	C	0.14933032994508	0.480331168385095	-0.0286944186127999	0.0406568963958711
0	1	9155711	rs12239637	T	C	0.175285689034596	0.58599785625299	-0.0207691391662585	0.0381333674096176
0	1	9159671	rs17033261	T	C	0.339057992377182	0.457534094013272	-0.0232221751870645	0.0312582519561545
0	1	9160365	rs7555576	G	A	0.492029756658632	0.396598800795011	-0.0249922698740161	0.0294820552892928
0	1	9161550	rs1061907	A	G	0.457926373258061	0.513029400533586	0.0194248089633242	0.0296957347685654
0	1	9180726	rs78794533	A	G	0.165982833831603	0.208842214254849	-0.0487727781193546	0.0388084884661181
0	1	9185660	rs4908812	A	G	0.246975380859127	0.680663546675089	0.0140864099863913	0.0342270490188501
0	1	9213177	rs2666433	G	A	0.758321798074221	0.667978241434942	0.0144408144409684	0.0336675050016017
0	1	9219383	rs6577556	C	T	0.240849002954464	0.168416599310365	0.0473779701384922	0.0343989294794783
0	1	9234363	rs809972	T	G	0.154424117714955	0.677555045119156	-0.016635334954102	0.0400078478400127
0	1	9238095	rs6577559	T	C	0.140557246160094	0.558168881893166	-0.0244994470087053	0.0418390951043881
0	1	9250059	rs6673205	T	C	0.22270047723918	0.420476930455144	0.0280700567865943	0.0348439206487235
0	1	9250991	rs10864392	T	C	0.26254537274789	0.720178724497101	-0.0119015672608878	0.033224189557624
0	1	9275194	rs1009941	A	G	0.479900764568898	0.737752554007092	-0.00980243334320865	0.0292757616658279
0	1	9278142	rs1009940	A	G	0.534503477246719	0.727358787726309	-0.0102251394795997	0.0293285566325968
0	1	9280094	rs10779715	T	C	0.534680120486664	0.602727674743267	-0.0152760288909599	0.0293497740036613
0	1	9286018	rs12072683	T	C	0.354572563403225	0.411688377266509	0.0252007840122014	0.0306979943311565
0	1	9297871	rs4908830	G	A	0.382449981193015	0.0515501376891859	0.0593618029343534	0.0304908679284925
0	1	9307138	rs11121350	C	T	0.401362753230877	0.246838629656002	0.0349445353389414	0.0301750057278534
0	1	9315847	rs2268170	T	C	0.0980290403588805	0.786151142077257	-0.013249898019637	0.0488364027382689
0	1	9317936	rs3753164	G	A	0.484001641570462	0.17561675373826	0.0396627062949861	0.029284876685679
0	1	9321241	rs2268169	A	G	0.472299972928027	0.522056990391393	0.0186889169403672	0.0291933208057637
0	1	9323910	rs6688832	A	G	0.460259838132402	0.805175179818409	0.00728200269693963	0.0295230203160222
0	1	9324213	rs17368528	T	C	0.0581696636967987	0.0958690423329001	0.105327199752982	0.0632512543098548
0	1	9334714	rs12093524	A	G	0.12304143463522	0.485919457357097	0.0312426952215053	0.0448365179343395
0	1	9341038	rs916380	T	C	0.694434780297498	0.158397853394428	-0.0450251229859361	0.0319218332433904
0	1	9357724	rs11121365	G	C	0.123052023160822	0.566194897658585	-0.025598349829935	0.044622514743959
0	1	9358243	rs621846	T	C	0.161392061025825	0.725137616387184	-0.0140190686187334	0.0398721107183599
0	1	9364634	rs1294028	G	A	0.823737782640002	0.891958430907311	-0.00518429360645222	0.0381684951626935
0	1	9366852	rs581587	C	T	0.760910453147701	0.852026446103919	0.00640697713379543	0.0343476034459128
0	1	9367908	rs9442562	G	A	0.289567171142109	0.584744514813437	-0.0176511629812043	0.0323004715545329
0	1	9371099	rs629524	T	G	0.31303647171627	0.395640615753731	-0.027244915831997	0.0320742524038912
0	1	9387444	rs1569422	T	C	0.7946902437698	0.62596879035863	0.0175251290038797	0.0359557227789128
0	1	9389218	rs732591	C	T	0.285501463094418	0.601733851069724	-0.0170203570531014	0.0326117474860817
0	1	9390616	rs34817952	T	TG	0.81746478107326	0.61838234732235	0.0188025739414261	0.0377452365165414
0	1	9393082	rs1294022	G	C	0.171746032270087	0.603712441381467	-0.0200881420735615	0.0387003112772956
0	1	9416151	rs9435243	A	G	0.251009256582751	0.30048097812753	-0.0346614916961419	0.0334763453403885
0	1	9422875	rs552230	A	C	0.288600308358229	0.208071554624331	-0.0403981705724851	0.0320904151946445
0	1	9427869	rs2275457	A	G	0.723014773198042	0.935963846325008	-0.00262275713211453	0.0326441875057967
0	1	9431223	rs10492967	A	G	0.321380321194252	0.946314591337747	0.00212160499078984	0.0315079565889938
0	1	9448852	rs9943073	C	A	0.352236220669034	0.289711220152525	0.0326905205361112	0.0308763691431141
0	1	9466803	rs12044809	G	A	0.442410757093235	0.49772781740214	-0.0199284882385837	0.029390050749346
0	1	9474990	rs72645555	A	G	0.38170846568205	0.302139538233395	0.0308879858158226	0.0299343930682986
0	1	9489972	rs10864418	G	A	0.419290663540688	0.107365812810293	-0.0475328180366096	0.0295207978012955
0	1	9497668	rs9660668	C	T	0.196584708202808	0.832297049714885	-0.0077694329333806	0.0366904201283205
0	1	9498113	rs9660890	C	T	0.195191459824849	0.965593607788258	-0.00159590040255064	0.0369974717754907
0	1	9499246	rs9787285	A	G	0.207707478704308	0.137291633670015	0.0535109740167065	0.0360112230778246
0	1	9503008	rs4926481	C	T	0.680348678052913	0.819872909201783	-0.00716835459300838	0.0314804077320011
0	1	9514846	rs4926491	C	T	0.281972522135476	0.194006018434491	0.0423474164868513	0.032604553247314
0	1	9525235	rs7544834	A	G	0.70990685615809	0.692825263013836	-0.0128275566438036	0.0324728636132435
0	1	9525697	rs10746490	A	G	0.903401647197225	0.899853045748414	-0.00625376914822033	0.0496934349274417
0	1	9525764	rs12042017	T	G	0.645712322378012	0.240709886195986	-0.0360313797657943	0.0307116784397086
0	1	9526979	rs10864425	G	A	0.706820639808229	0.835509696515883	-0.00671914189380959	0.0323594993131948
0	1	9533238	rs6679380	T	C	0.909535280312419	0.316172479025692	-0.0515268801489747	0.0514058525117528
0	1	9535303	rs7418365	G	A	0.576201574903998	0.435014247537004	0.023041801285174	0.0295165514469978
0	1	9535619	rs6541069	G	A	0.900650091126979	0.70865773549556	-0.0183436733245237	0.0490919627997654
0	1	9538654	rs12561781	C	G	0.711120870686552	0.680560519657702	-0.0132800392764757	0.032256720538749
0	1	9555888	rs7417127	C	G	0.206997285604364	0.602788913178396	0.0189036242239389	0.0363255920713791
0	1	9563315	rs7533271	G	C	0.811059034211922	0.0277772695598902	-0.0835438575428943	0.037967271219311
0	1	9567789	rs12755956	A	G	0.526968325665768	0.531585249032164	-0.0183272998926088	0.0292961207032875
0	1	9576675	rs7525571	G	A	0.166467014201541	0.213958033248217	-0.0491819500783032	0.0395749280702927
0	1	9576789	rs75100051	G	A	0.137563048016701	0.277276893858649	-0.0463248278158259	0.0426384399405351
0	1	9600774	rs12140494	C	T	0.860548327307254	0.334481430198972	-0.0410153471779651	0.0424973773375284
0	1	9617682	rs72646718	A	G	0.262830589668396	0.699547355621534	-0.012778203145345	0.0331100237314508
0	1	9619380	rs58670998	T	C	0.502247975621078	0.587861524957384	-0.0157794687689935	0.0291167656653725
0	1	9627521	rs6698575	G	A	0.287224539983709	0.42616984007446	-0.0256524855057955	0.0322363412994433
0	1	9632102	rs56053581	T	C	0.262725152306353	0.750283027286472	-0.0105399239576129	0.0331166936356702
0	1	9637227	rs9430153	G	A	0.321506611176462	0.81602093757579	-0.00725222353012796	0.0311701329170831
0	1	9691975	rs4926485	G	C	0.221261765078378	0.871577657915453	-0.00566042338572135	0.0350154866187433
0	1	9704925	rs4129341	G	T	0.67717051786457	0.518976543250568	-0.0200450678964356	0.0310812947706279
0	1	9713386	rs4240895	T	C	0.883543360235659	0.836125072300913	-0.0094838474922082	0.0458483633874101
0	1	9718087	rs6540991	C	T	0.848539120205961	0.288937771371065	-0.0436517756285306	0.04116326147314
0	1	9720526	rs58784124	G	A	0.633573890731508	0.904813964564223	0.00364171337080525	0.0304535906020705
0	1	9725525	rs4300218	A	G	0.092783895931589	0.398481216934077	-0.0424859048570662	0.0503186689089535
0	1	9734287	rs12568084	A	G	0.49691852192725	0.758770339501563	-0.00896232273094432	0.0291841123284297
0	1	9741792	rs4333853	G	A	0.512784407805786	0.391983899394702	0.0249617704927227	0.0291600920021252
0	1	9746248	rs6677649	G	A	0.196137228252668	0.848942110946649	-0.00703906046382425	0.0369565809165355
0	1	9760651	rs12566637	T	C	0.16802055061096	0.406196440366548	0.031820583877314	0.0383100979063746
0	1	9795719	rs12569008	T	C	0.260389231387417	0.806853922592316	0.00819354422036497	0.0335132550743803
0	1	9799496	rs11588785	C	G	0.486705540637004	0.540269900100737	-0.017780163071457	0.0290333454979726
0	1	9804693	rs7550295	T	C	0.205703107128489	0.523919589782082	0.0232313100444731	0.0364518407152685
0	1	9836556	rs72855716	G	A	0.255488122773408	0.47260810485006	0.0245488142914099	0.0341790307059742
0	1	9846341	rs17034340	C	T	0.206272838002436	0.508258526742217	0.0240820318101704	0.0364023390948478
0	1	9866437	rs61479984	T	G	0.429526841628902	0.00551130603438713	-0.0820314884681343	0.0295553302279814
0	1	9875633	rs946277	T	C	0.905910678681278	0.569443203026876	-0.0285354081190064	0.0501614115386712
0	1	9877988	rs117550213	T	C	0.139341403604012	0.000841866850552961	-0.139015932380457	0.0416383715029512
0	1	9885290	rs12078414	T	C	0.149159296688365	0.994660329817282	0.000275296702879192	0.0411361267147613
0	1	9888202	rs1767277	T	C	0.850105880224622	0.9153709890496	-0.00435825079847439	0.0410125004150406
0	1	9923741	rs935073	G	A	0.195768415543829	0.0281002053496879	0.0813879379523494	0.0370638504917686
0	1	9926924	rs6695334	C	T	0.140074132774395	0.00600689707040725	0.117285878858114	0.04268969935437
0	1	9938165	rs17034420	G	A	0.140386387292743	0.00605705465952908	0.116979761486049	0.0426205985670631
0	1	9975201	rs2033960	T	C	0.184929439312126	0.102065523550021	0.0616586956856216	0.0377135532602411
0	1	10008191	rs12064822	A	G	0.152233817342932	0.12803006799689	0.0619769041204836	0.0407229401058985
0	1	10008221	rs1220421	A	G	0.670699125396241	0.640778241746696	-0.0143990790792476	0.0308588528974029
0	1	10029913	rs6683452	G	A	0.826169828269348	0.578271425779412	0.0212695519413484	0.0382606868764923
0	1	10093457	rs7528979	T	C	0.313405885584631	0.445835312495214	0.0238860466671182	0.0313310363928243
0	1	10155283	rs9430244	G	A	0.916164224299624	0.824840291120919	-0.011647289887594	0.0526255556518509
0	1	10159832	rs76154155	T	C	0.106963230371438	0.0738576154008773	-0.0835260970606777	0.0467280326961174
0	1	10174189	rs4543799	A	G	0.205785740320488	0.971564871942111	0.00128701056881171	0.036105638030941
0	1	10177790	rs3762290	G	A	0.207253406184876	0.77349997446878	0.0103571890402625	0.0359874756273337
0	1	10190884	rs2295294	T	A	0.344246374296052	0.509856923963997	0.0201974423440372	0.0306458095525147
0	1	10195940	rs6671289	A	G	0.186092249586926	0.790956466510198	0.00992625645806351	0.0374478500803561
0	1	10195970	rs6685910	T	A	0.104638767065011	0.143171187211338	0.070499864462219	0.048152904985581
0	1	10197932	rs118126602	C	T	0.101237081219031	0.055047489266401	-0.0914499115195214	0.0476673724276736
0	1	10203988	rs35316894	C	T	0.29272359294134	0.44793898200393	0.024227292654525	0.0319260934735523
0	1	10204186	rs12144133	G	T	0.547552009788096	0.115123808802609	-0.0460021672649892	0.0291970682046092
0	1	10209557	rs6696978	G	A	0.0946621436548817	0.121725186143225	0.0783057030677204	0.0505990435096875
0	1	10219202	rs6659436	T	C	0.167530916058362	0.306657206551059	0.0399404090781605	0.0390706426424903
0	1	10235946	rs2180184	C	T	0.313885143597274	0.475817132824015	0.0224511799626435	0.0314862881472819
0	1	10237960	rs12733312	C	T	0.282422070446953	0.464554674935289	0.0236895330957806	0.0323907354151863
0	1	10239647	rs41310363	G	A	0.0908321908600461	0.35789176162122	-0.0469073227211803	0.0510200641069899
0	1	10240094	rs1046277	T	C	0.0915414364024001	0.389392160267894	-0.0437862290605333	0.0508716173148606
0	1	10246129	rs2180185	C	G	0.373928394905623	0.669234594762886	0.0129394075268357	0.0302889661676666
0	1	10246471	rs6667639	A	C	0.373672769819134	0.732507618288716	0.0103505618836085	0.0302832408014904
0	1	10247313	rs56221672	G	A	0.35521741812917	0.82222153775856	0.00688964379659537	0.0306630774970105
0	1	10290268	rs17396382	C	T	0.0947095163758327	0.792666283838335	-0.0130750308273865	0.0497433384717871
0	1	10323921	rs12757288	C	T	0.321481853012887	0.958899141684488	-0.00160597263648973	0.0311627020527128
0	1	10338598	rs10492970	G	A	0.0929616534737716	0.54443585042299	-0.030540245993249	0.0503865655921343
0	1	10353112	rs10492972	C	T	0.322043675273278	0.947304254908088	0.00205846242145321	0.0311452173296497
0	1	10359944	rs12130220	G	T	0.228652034807339	0.730709619503562	0.0118734539893954	0.0344976298099115
0	1	10362071	rs76058266	G	A	0.112638635170376	0.0579206702965961	-0.0864222915933577	0.0455742179686404
0	1	10366487	rs8019	G	T	0.325657420471936	0.862867638683951	-0.00540450189625822	0.0312896439740643
0	1	10384439	rs17401924	G	A	0.226032519920035	0.729036290080722	0.0120975709706298	0.0349229208508343
0	1	10385471	rs17401966	G	A	0.22837833012088	0.687675423790862	0.0138792771644773	0.0345245612126966
0	1	10391536	rs12734551	G	T	0.228557706394411	0.706965441320414	0.0129864203775496	0.0345443512275207
0	1	10407360	rs59211028	C	T	0.0989843973945801	0.669327681598616	-0.0209084356547961	0.0489577614749328
0	1	10414470	rs17402762	C	T	0.33939389263289	0.975084702785452	-0.00096532192322602	0.0309083313779422
0	1	10420918	rs3748578	A	G	0.222299218180897	0.899775383909127	0.00442129795094264	0.0351049625951531
0	1	10420937	rs3748579	T	C	0.320403858866783	0.985522211147549	0.000566918219116738	0.0312416816935766
0	1	10431329	rs72867431	T	C	0.0958916976168369	0.64454901416163	-0.0228799194086494	0.0495936335960061
0	1	10484416	rs663364	G	T	0.348540349269089	0.707322134052947	0.011662927954689	0.0310634538578871
0	1	10484880	rs79763829	A	G	0.0973077822614902	0.00593795579455555	-0.13530812377803	0.0491817079666967
0	1	10507236	rs1307489	G	A	0.835009155878837	0.845354191041791	-0.00775626444477634	0.0397656193734488
0	1	10537090	rs684016	A	C	0.664173408348317	0.531195764840306	-0.0194997296799846	0.0311406888502694
0	1	10539833	rs6680568	G	A	0.117799866857232	0.00451076463855382	-0.127955399555637	0.045054057686799
0	1	10543836	rs9970001	G	A	0.186250336222679	0.193556172304287	0.0495004879279243	0.0380734701372772
0	1	10549380	rs670666	G	A	0.54572351530956	0.211674281678073	0.0367161959205576	0.0293970664338918
0	1	10550352	rs673254	T	C	0.372683906711577	0.14472950866584	0.0441148502052322	0.0302487390576108
0	1	10556097	rs636291	A	G	0.747565833438395	0.0311220084129643	0.0725567776138304	0.0336610844228607
0	1	10556386	rs10127643	T	C	0.0659613560929351	0.95037415194793	-0.00367335453884331	0.0590221017798701
0	1	10557544	rs660725	G	A	0.848729640334472	0.485139833426671	0.0285098823264077	0.0408416079875588
0	1	10562163	rs76282123	T	C	0.18380338273072	0.129290010982741	0.0580462629112144	0.0382661820498754
0	1	10563609	rs10864459	G	A	0.563687617753018	0.006579820607058	0.0803694505491745	0.0295759272623609
0	1	10563671	rs10864460	C	G	0.609014768956571	0.00585932222789072	0.0820485418189132	0.0297757208668519
0	1	10563681	rs2506902	T	C	0.256703960376884	0.174020940199303	-0.0452996969856442	0.0333233849285885
0	1	10566148	rs7543322	C	T	0.515980619929074	0.18765819579971	-0.0383662692812402	0.0291196577843751
0	1	10566215	rs616488	G	A	0.294565806746345	0.143647506177851	-0.046895715835676	0.0320689105870073
0	1	10567122	rs604814	A	G	0.583219011142061	0.918015225159249	0.0030337575434346	0.0294727961528988
0	1	10567658	rs2480786	T	C	0.875395943769142	0.103179782747279	-0.0726544280632792	0.044583397031508
0	1	10569930	rs6540934	T	C	0.140665113856486	0.0322048030600813	-0.090623459550514	0.0423106494857357
0	1	10573867	rs2274985	A	G	0.57332119230537	0.283049928061457	0.0315069561094977	0.0293499378751149
0	1	10578606	rs7419116	A	G	0.653231066960872	0.4545306703288	0.0229307841287207	0.0306609201872416
0	1	10578791	rs11584327	C	T	0.572628274153566	0.375838022818164	0.0260195435174069	0.0293809972908503
0	1	10580891	rs2483677	T	C	0.164251310166758	0.4171273991665	-0.0320138887919817	0.0394543970291016
0	1	10582047	rs2483678	C	T	0.818072790535839	0.950945124100817	0.00232561515110965	0.037802615703998
0	1	10596624	rs10864461	T	C	0.275360278966418	0.735674875848429	0.0110749297213553	0.0328062060654578
0	1	10597217	rs4240914	C	A	0.275408726439654	0.731742753022323	0.0112486619341408	0.0328132809418643
0	1	10598216	rs2506892	A	G	0.165208659867317	0.383450415501064	-0.0343096853880911	0.0393659948013633
0	1	10609505	rs12120962	A	G	0.350067450100704	0.344309314119575	0.0290564204015164	0.0307252655267643
0	1	10613660	rs12127400	T	C	0.476984311097364	0.666083011899632	0.0126284325495887	0.0292643182533265
0	1	10615775	rs11121584	C	T	0.644464599345535	0.735318009495155	-0.0103228739297536	0.0305356309627853
0	1	10621363	rs7519424	A	G	0.646237466667413	0.750507114716877	-0.00972445685701807	0.0305828648220919
0	1	10633245	rs6687430	A	G	0.755020078922934	0.361262422850818	0.0309661004614713	0.0339182723002483
0	1	10643197	rs12038548	A	G	0.240640484355935	0.144098526299613	-0.0494743005972246	0.0338703303527619
0	1	10643829	rs12045923	T	C	0.234914494750727	0.53739343623587	0.0210090884229425	0.0340636697002552
0	1	10644149	rs72857041	A	G	0.246258272725147	0.740476367477175	-0.0112529358039774	0.0339739394870431
0	1	10649223	rs12090714	A	G	0.253734769662165	0.089327625951352	-0.0572719124639367	0.0337100781834693
0	1	10651603	rs6540941	C	T	0.206436577080239	0.0939989500257419	-0.0606013576881584	0.0361870392934243
0	1	10652605	rs6668131	A	G	0.534296986915599	0.00731612723889378	0.0783737334890503	0.0292210176826824
0	1	10652977	rs284273	C	T	0.670707463953504	0.00800068394306099	0.0828532964956683	0.0312413338486379
0	1	10653628	rs284272	T	G	0.121142981399888	0.748908072129473	-0.0143400056414058	0.0448013885150619
0	1	10655913	rs2387230	A	G	0.0207969174330618	0.293649622272169	-0.105483092732586	0.100445836455383
0	1	10663573	rs284283	T	C	0.132227199188548	0.54130003094002	-0.0263002120397689	0.043055228491445
0	1	10666517	rs284281	G	T	0.724064138250986	0.487293582313417	0.0226865905438805	0.0326604418698825
0	1	10666735	rs11121599	G	A	0.601211263810503	0.314886811358715	0.0297071007647462	0.0295586910794922
0	1	10672429	rs488854	G	C	0.132594838186943	0.578339963196342	-0.0239414609307768	0.0430748123395406
0	1	10673194	rs479407	A	G	0.712218925929237	0.355595242524363	0.0298066057866997	0.0322655362736229
0	1	10767379	rs4845952	A	G	0.394476619987821	0.442161874744191	0.023023588094609	0.0299572670220319
0	1	10771380	rs78100955	G	T	0.114662171447248	0.207388216595269	0.058056139708068	0.046047805216702
0	1	10780727	rs706007	G	A	0.214879641241425	0.698494148843444	-0.0137372543531251	0.0354643404556179
0	1	10801989	rs4845953	A	G	0.120329564561953	0.287884269147272	0.0480577590538255	0.0452191535766413
0	1	10807369	rs205490	A	G	0.304901387643288	0.942904831998682	-0.00230025661603827	0.0321178043520085
0	1	10808499	rs2076491	T	C	0.123072663330031	0.6743626369454	-0.0187050342778261	0.0445179752403742
0	1	10827135	rs205488	C	T	0.36189355791453	0.78195741747193	-0.00842137971888881	0.0304274575590196
0	1	10832322	rs205472	A	G	0.465684751036939	0.353649990956557	0.0271989993867355	0.0293240309893533
0	1	10834579	rs12031981	C	T	0.523760454730004	0.0319849574761269	0.0630396232555471	0.0293946029836785
0	1	10840905	rs17035713	G	A	0.458803410002009	0.251445865645854	0.0337597086591318	0.0294370393267493
0	1	10841333	rs710135	C	T	0.853034855239876	0.110425062932835	0.0648519207014879	0.0406267676783203
0	1	10842769	rs61227177	A	G	0.150928859692321	0.840208098293491	-0.00827305184603218	0.0410314064255441
0	1	10844558	rs710139	C	T	0.830582222435759	0.56231527197663	0.0223910421749219	0.0386448242825577
0	1	10845821	rs776909	C	A	0.677032390122535	0.383880287076753	0.0273560683059761	0.0314159873147615
0	1	10849645	rs10864471	G	A	0.534219615826882	0.803029730124509	0.0073504129268279	0.0294690771935961
0	1	10854389	rs117360158	A	C	0.104724776821977	0.498696091207382	0.0323751827504953	0.047853858572535
0	1	10854478	rs117927896	A	C	0.105412761971348	0.597192114073602	0.0251892238184577	0.0476668980012402
0	1	10855315	rs11577258	T	C	0.513582487415432	0.395566251198665	0.0250337105393302	0.0294664587680668
0	1	10860379	rs10779746	A	G	0.45469820826576	0.0373228079623061	0.061592666373499	0.0295803542705639
0	1	10862362	rs55752650	T	C	0.100567027004867	0.662402898698126	-0.0211759397260881	0.0485021432670158
0	1	10864224	rs80073687	C	T	0.100954620044758	0.746421614870509	-0.0156619033721478	0.0484346831525893
0	1	10876600	rs6688450	T	C	0.396182900121988	0.912896544733053	0.00326888974652812	0.0298840578775906
0	1	10883600	rs10864474	G	A	0.546448729709599	0.981384791389764	0.00069011465119436	0.0295769915037619
0	1	10888791	rs634478	C	T	0.839679317131915	0.322282436622398	-0.0394993486502512	0.0399072640809005
0	1	10894724	rs541695	T	C	0.733425052361825	0.861375289074373	0.00576229482825958	0.0329983463165649
0	1	10900348	rs72643268	T	C	0.158141743128311	0.304097104779683	0.0412518054665424	0.0401404388333582
0	1	10901000	rs35154018	C	CT	0.44241133320603	0.281895244373475	-0.0317163972754212	0.0294742448696582
0	1	10901994	rs946684	T	C	0.254848235391901	0.396731608392581	-0.0283296483065653	0.0334283841389507
0	1	10910576	rs607715	G	C	0.220572928880943	0.146099611437859	0.0519020899631693	0.0357096478214616
0	1	10912551	rs637037	T	C	0.876074675487591	0.708592563831616	0.016652763480679	0.0445562480902449
0	1	10913147	rs12085982	G	A	0.1674477261746	0.324986680630113	0.0388856949104439	0.039507461106326
0	1	10919094	rs1292646	C	T	0.867990169925727	0.752492710033915	0.0135696331918382	0.0430298111144645
0	1	10922290	rs1280992	G	A	0.59459266810653	0.326885609511283	0.0292833258014405	0.0298685619472653
0	1	10926966	rs36047809	T	G	0.0938726773278107	0.221477219908471	-0.0610171463149106	0.0499073055409644
0	1	10934874	rs12065037	A	G	0.373316325389706	0.713174857267182	0.0111181613672854	0.0302456390822161
0	1	10935423	rs1280995	A	G	0.473399412524055	0.711423806422901	-0.0108083814974675	0.0292162203690716
0	1	10935437	rs6667663	T	C	0.395006893765092	0.641190530447142	0.0138974018791834	0.0298205184344878
0	1	10935519	rs12756252	A	G	0.415143207687992	0.92521940905135	0.0027799494404647	0.0296176609184178
0	1	10936544	rs7537363	G	A	0.356971991131474	0.473718208621787	0.0218088589292472	0.0304404907792621
0	1	10937920	rs11121639	G	A	0.349122104361515	0.889969621130756	0.00421853208111427	0.0304933593175288
0	1	10939080	rs6686445	T	G	0.303658403389306	0.874737077240067	0.00501494919656414	0.0318117974065561
0	1	10940287	rs77331515	A	G	0.304454519630118	0.922854948839607	0.00308063100356759	0.0318121719535592
0	1	10978062	rs1280972	G	A	0.423056592305186	0.940656829922377	-0.00220509649762773	0.0296207415197133
0	1	10980544	rs4845964	A	G	0.492155391656299	0.5652371182793	-0.016878012202062	0.029348975690364
0	1	11002488	rs6656310	T	C	0.930912737141012	0.985464102753202	0.00104691248986132	0.0574625073851366
0	1	11010551	rs10864484	T	C	0.173708930167116	0.190831720671628	0.0507838965916013	0.0388219694587581
0	1	11013286	rs11121657	G	A	0.433536021867537	0.307224489149125	-0.0300075272397155	0.0293885106884776
0	1	11019245	rs12033594	G	T	0.456169469174175	0.817426283601868	-0.00675233854757659	0.0292490723101052
0	1	11024381	rs6659326	G	A	0.413437912031327	0.73574770075425	-0.0100292002486106	0.0297170470854932
0	1	11024637	rs11121664	C	T	0.413842818093114	0.798726655510912	-0.00757761629222275	0.0297166789039259
0	1	11028631	rs74052098	T	G	0.268811192718812	0.0153813479006421	0.0808562036556795	0.0333665220152468
0	1	11030861	rs78234331	T	C	0.26863695967508	0.0342623376746194	0.0706736796353882	0.0333843453105472
0	1	11032827	rs2003046	A	C	0.183254632409463	0.224274444087671	-0.0457103382355792	0.0376142374876947
0	1	11033082	rs12565727	G	A	0.289657432952126	0.354880585168377	-0.0296934362420407	0.0320953203235393
0	1	11037736	rs11576658	T	C	0.179908941518098	0.304301456623381	-0.0391264390182103	0.0380884240368116
0	1	11038476	rs11121667	T	C	0.283388937175072	0.114533623447252	-0.051072276521938	0.0323623384970575
0	1	11046855	rs9430161	T	G	0.0733361762615494	0.459492012408541	-0.0410362660973239	0.0554781356388204
0	1	11046868	rs9430162	G	C	0.07330555691569	0.501189017929309	-0.037372887485613	0.0555631449277962
0	1	11053101	rs6704113	G	A	0.35804866914268	0.744298715097744	0.0099380015172705	0.0304691462216908
0	1	11060075	rs11121675	T	G	0.564324681582854	0.570833673855861	-0.0165943794318474	0.02927606379856
0	1	11063043	rs11121676	C	T	0.676773762828455	0.33984494702789	-0.0300155386974269	0.0314472811455654
0	1	11074582	rs3765897	G	A	0.176176767878342	0.243424186216876	0.0446885659933909	0.0383109201146084
0	1	11086717	rs1033638	G	A	0.872400052265914	0.647840571399874	0.0199139496114085	0.0435978815763176
0	1	11090916	rs12711521	A	C	0.698248251745436	0.456021399205007	-0.0237522598150105	0.0318645147464628
0	1	11126569	rs2791659	A	C	0.826519567753703	0.483108638870075	-0.0270701506191529	0.0385993251851196
0	1	11132965	rs7533211	C	G	0.792839458389515	0.47959698162087	-0.0254800280874532	0.0360421459852746
0	1	11147241	rs12136825	T	C	0.145767981483914	0.411429776309979	0.0341313276185474	0.0415536318071221
0	1	11153241	rs12127428	C	T	0.110880936177749	0.460704144413523	0.0344350143906917	0.046679653758356
0	1	11153331	rs12126654	G	A	0.111418428845149	0.429788884603075	0.0367443740600982	0.0465382001693436
0	1	11166713	rs2536	C	T	0.0510910631383473	0.824460153399229	0.014795746790606	0.066703963648922
0	1	11171226	rs17036350	T	C	0.0864797022001836	0.91677639362582	0.00544433982359953	0.0521013491269685
0	1	11212458	rs11581010	G	A	0.113146123963588	0.321416859075695	0.0459020245404418	0.0462931799860168
0	1	11216665	rs4282823	T	C	0.0860710869481189	0.750750341156445	0.0166757216315004	0.0524971340377244
0	1	11248216	rs3806317	G	A	0.149781649642705	0.534478961689528	-0.0251371854560964	0.0404666086429321
0	1	11249132	rs1034528	C	G	0.163643052363101	0.267307475844125	0.0440070670323394	0.0396715789419105
0	1	11256034	chr1:11256034.T.C	C	T	0.0865400835073069	0.80937754607637	0.0125942800607161	0.0522087892537653
0	1	11269796	rs1010447	C	T	0.880500771082613	0.301115747804729	-0.0466549128057452	0.0451188998269385
0	1	11275588	rs2746637	G	A	0.880661137740361	0.269717879959936	-0.0498499055668772	0.045165662655997
0	1	11289161	rs2076655	A	G	0.793208871000572	0.335113141682022	-0.0349398914015765	0.0362497417234052
0	1	11293792	rs11121703	C	A	0.844941067269486	0.342320502453536	-0.0383899506280597	0.0404279122050714
0	1	11322156	rs1883965	G	A	0.873954240747725	0.339502079783597	-0.0420890231312814	0.0440653755279716
0	1	11340472	rs6685950	T	G	0.0731931837491118	0.633260987406977	0.0269136065773869	0.0564058600679404
0	1	11345339	rs11121715	C	T	0.0728226047643888	0.659229945070584	0.024960753306888	0.0566033524149203
0	1	11353244	rs77768358	A	G	0.0707606855462705	0.616711569929333	0.02875032028562	0.0574413247331658
0	1	11355449	rs11121717	C	T	0.0741960862568362	0.852784793394484	0.0103879907387	0.055979907604062
0	1	11390336	rs2982376	C	T	0.107821196808598	0.771712923049845	-0.0136896474529805	0.0471837080372863
0	1	11402749	rs3124632	C	T	0.172288888888889	0.557548188663401	0.0225019477894898	0.0383673324605824
0	1	11404558	rs3120815	G	A	0.172539441597623	0.577411680684927	0.0213691975251823	0.0383531413341093
0	1	11411432	rs2788558	A	G	0.849862666852273	0.787200733232085	-0.0109363726998151	0.0405129791039971
0	1	11432744	rs2982364	C	T	0.260157172213132	0.493919775689027	0.0227633907499022	0.0332755435935298
0	1	11435942	rs2335404	C	T	0.304740702501793	0.513538288879666	0.020547302265278	0.0314497195399315
0	1	11444975	rs3010208	T	C	0.42563440458751	0.0545294212291597	0.0572142370414939	0.0297586747211058
0	1	11447805	rs6660541	A	G	0.799442798715322	0.821070860236795	-0.00823084640236306	0.0363926425577514
0	1	11461601	rs6671983	A	G	0.46295963182117	0.0108486061670941	-0.0745967456561144	0.0292818980395349
0	1	11472413	chr1:11472413.A.C	C	A	0.311178880569582	0.0285738929541472	0.0692360485414271	0.0316245138129852
0	1	11476541	rs2890085	C	T	0.406220415918692	0.0386939667244727	-0.0612436792981202	0.0296231445561986
0	1	11477192	rs2379143	T	C	0.764352604270206	0.840525156059293	-0.00685621617834752	0.0340729315074044
0	1	11485666	rs6661145	C	T	0.694563963941622	0.718301635265633	-0.0113248434303387	0.0313942773899797
0	1	11489255	rs877307	T	C	0.425235210892441	0.115561659579413	-0.0462520853151496	0.0293910529589209
0	1	11490744	rs10864508	G	T	0.478974468093549	0.450342421144578	0.022134819448174	0.0293236896738104
0	1	11496333	rs12036240	A	G	0.480196608747412	0.489816655229642	-0.0201609192058154	0.0291933183223104
0	1	11498824	rs2379155	A	G	0.147421414089599	0.520232553266866	-0.0263676051180731	0.0410079927810322
0	1	11503870	rs76779637	A	G	0.0959859190307767	0.633564047305054	0.023718793442866	0.0497545101170941
0	1	11518397	rs12026602	T	C	0.252417204725996	0.226031487368861	0.0412608379041903	0.0340816983365673
0	1	11531918	rs17036930	T	C	0.527700171211522	0.913058125162349	0.00317048456481777	0.0290385240804091
0	1	11532525	rs6674181	G	C	0.527730016954444	0.81359407910642	-0.00690122696063093	0.0292682833564209
0	1	11534053	rs10159458	C	A	0.852959891103491	0.600915691365101	-0.0218610448028201	0.0417925960640535
0	1	11537359	rs12027766	A	G	0.84332459516384	0.586870589120821	-0.0221688354033196	0.0407982947627434
0	1	11556348	rs10864512	G	A	0.792791749892199	0.314502214989346	0.0365709307728568	0.0363593233106867
0	1	11564507	rs2817614	A	G	0.72688745479283	0.831178666063968	-0.00695875193256425	0.0326410604328229
0	1	11567190	rs2817637	T	C	0.220882771176423	0.158066492681232	-0.050037220290714	0.0354470574636476
0	1	11574366	rs10864515	G	C	0.457988497789926	0.339179018620114	0.0280038795534324	0.0292992381287865
0	1	11586677	rs2745260	C	T	0.411642849263247	0.201489758952856	0.0378317732425331	0.0296181161640109
0	1	11607932	rs2745291	A	G	0.506647895629502	0.521301752829489	0.0187649911551285	0.0292590338195727
0	1	11613163	rs2817611	T	C	0.103248445288054	0.399137347034873	-0.0404412792261789	0.0479637795481282
0	1	11617025	rs2817606	T	C	0.419507211437101	0.266809897539314	0.0328498209719312	0.0295827332989048
0	1	11618451	rs2594292	G	A	0.688445850176204	0.283141032699384	0.0340401357139213	0.0317156934039539
0	1	11619933	rs12086490	T	C	0.273836398962548	0.736904235346644	-0.0109756444312994	0.0326699109374871
0	1	11636479	rs2745278	C	T	0.472500206914172	0.422969128391795	0.0234575665338178	0.0292750903190836
0	1	11645598	rs2745275	A	G	0.459555764541971	0.526946246519697	0.0185088276777767	0.029254899043648
0	1	11647129	rs2745274	T	C	0.434131540584615	0.714414745875873	-0.0107617846153846	0.0294091317100397
0	1	11654491	rs7530509	G	A	0.581224601731165	0.899475795570183	0.00371976404675449	0.0294463170952489
0	1	11656684	rs761087	G	A	0.274166384782558	0.64236131540515	-0.0151859126955649	0.0327000827219351
0	1	11665198	rs11121778	C	T	0.573213494950898	0.951733891782149	0.00178872732500448	0.0295513134781953
0	1	11675059	rs734737	G	T	0.221567389853749	0.552925090253432	-0.0208253901306494	0.0350960543787242
0	1	11676100	rs7554745	A	C	0.281131192755488	0.21840098107932	-0.0400050273076427	0.0325035054460085
0	1	11678938	rs4845872	A	G	0.220845178911512	0.512401884883408	-0.0230214734514358	0.0351417986139083
0	1	11686768	rs10779761	G	T	0.593113902273299	0.817386662750903	0.0069003669353437	0.0298836845340377
0	1	11689296	rs115723174	T	C	0.183281287191456	0.730946424591869	-0.0130601720744848	0.0379803175187025
0	1	11693090	rs80032347	A	G	0.162514325542784	0.442098333589733	0.0307235715250833	0.0399705774084287
0	1	11695180	rs10864529	G	C	0.601457015254336	0.926163374983761	0.00277369691290505	0.029929946652005
0	1	11697411	rs74782931	T	C	0.136094927731459	0.246179400761373	0.0499194780654067	0.0430459335023522
0	1	11722688	rs3125815	A	G	0.153634801920467	0.320612095634981	-0.0404957233478619	0.0407729456776131
0	1	11725908	rs3117066	G	A	0.412289564246524	0.587340354257555	-0.0159921024768447	0.0294679800824698
0	1	11733075	rs747862	C	T	0.153554880261686	0.678263521618762	0.0167996108174848	0.0404972012906933
0	1	11745459	rs2336031	G	A	0.859299409348528	0.662217922027281	0.0183369401690979	0.0419750763157711
0	1	11749957	rs6658345	C	A	0.312424435013685	0.951215210341715	0.00193137385328049	0.0315682935169866
0	1	11751135	rs12088541	T	C	0.118812080228761	0.588832435797213	0.024514096122971	0.0453520666231535
0	1	11760782	rs1555079	T	C	0.877603396640739	0.014272828537958	0.108024379419658	0.0440857789955173
0	1	11770653	rs12731150	A	G	0.8023872022257	0.0888577736084386	0.061431556285317	0.0361053294671973
0	1	11773462	rs12565097	G	A	0.522077565089896	0.266666054604701	0.0327140184042828	0.0294515776656369
0	1	11782814	rs7414943	A	G	0.415999188635507	0.667868858794001	0.0126060476614244	0.0293796102992199
0	1	11790687	rs10864532	G	A	0.183256153541694	0.788840578327552	0.0101676380544634	0.0379649442662993
0	1	11790925	rs74541046	T	C	0.39678342174778	0.827075435105418	-0.00650073065968259	0.0297578994902095
0	1	11797186	rs12095517	C	T	0.629549684984298	0.141628455650276	0.0448123988248556	0.0304897323086862
0	1	11800478	rs11121816	G	T	0.509617789042959	0.59426862362997	0.0156642472808557	0.0294075639044581
0	1	11800703	rs4073395	T	C	0.322736735285213	0.139278831925683	-0.0463855179178362	0.0313737470685867
0	1	11811234	rs4075033	G	A	0.42606362606345	0.682776279177985	-0.0121231661885702	0.0296643769577761
0	1	11824303	rs4845877	C	T	0.851758530549542	0.980995310368789	0.000971087875535335	0.0407658723607548
0	1	11828319	rs4845881	A	G	0.789901048678773	0.81426499529097	-0.00841406475248586	0.03581557846345
0	1	11831615	rs6667720	T	C	0.889162564206367	0.360326834413562	0.0424279267919157	0.0463823725554409
0	1	11843167	rs4845882	G	A	0.809091368700031	0.443198321631405	-0.0284802494842514	0.0371415198196898
0	1	11846252	rs4846048	A	G	0.901700950083182	0.381324094494274	0.0426439018982206	0.0487103240814309
0	1	11848972	rs72640221	A	G	0.0902021331129578	0.0540550626683942	0.0993977537529966	0.0515978032490335
0	1	11850365	rs4846049	G	T	0.812563266135488	0.465387614070076	-0.027351927205591	0.0374681775877865
0	1	11850927	rs2274976	T	C	0.0897254851547033	0.0548316570426793	0.0993826540701766	0.0517561975216119
0	1	11852110	rs13306556	T	C	0.0894279584855337	0.056835313532203	0.0986840158558526	0.0518141872901908
0	1	11852300	rs1476413	T	C	0.189641859134456	0.89285347864599	0.00500511448888327	0.0371590313972283
0	1	11854476	rs1801131	G	T	0.187158627264102	0.381887934010445	0.032820826007163	0.0375342664143991
0	1	11856378	rs1801133	A	G	0.399815426787781	0.517347017034038	0.0194255577752928	0.030003627520286
0	1	11857788	rs17421511	A	G	0.0904570345880943	0.189102565124191	-0.0663370741242022	0.0505141066972297
0	1	11862214	rs9651118	C	T	0.365854670459934	0.111587899793924	-0.0484823570520009	0.0304710383237627
0	1	11862778	rs17367504	G	A	0.101485136042996	0.0507269332419477	0.0961035679778183	0.0491884655546099
0	1	11864586	rs3753584	C	T	0.101304190575552	0.0577125771104303	0.0932286443184606	0.0491226525945565
0	1	11881320	rs198396	C	G	0.0938795019193182	0.212692390886473	-0.0619637967087459	0.0497223463066239
0	1	11886813	rs2076004	A	G	0.0901334261192299	0.0226942567502676	0.118369027877522	0.0519494420840672
0	1	11898789	rs2272803	T	G	0.0889259581954852	0.0450937737886603	0.104604759064031	0.0522037489405687
0	1	11899033	rs1023252	T	G	0.179376364184476	0.523753719209422	0.0243805187030895	0.0382397602931683
0	1	11904092	rs7552330	A	G	0.100793398847729	0.188552650948012	0.0645935192509054	0.0491252983425393
0	1	11907648	rs5063	T	C	0.0891017879868337	0.174048896483426	0.0703337898974322	0.0517423360588787
0	1	11910677	rs632793	G	A	0.130489476430684	0.86018922158196	-0.00761402330022573	0.0432287555718665
0	1	11913757	rs198375	C	T	0.152810798531819	0.919345216800454	-0.0040913360760877	0.0404048443078302
0	1	11914829	rs6668352	A	G	0.118457654230371	0.631986511442664	0.0216805988450893	0.0452685713968503
0	1	11918444	rs61761991	T	C	0.0114598512860658	0.504733725343076	-0.0908530868614782	0.136199245995879
0	1	11919271	rs198389	G	A	0.134049688672313	0.877089835272113	-0.00661065708952165	0.0427433243209203
0	1	11922298	rs6668659	G	T	0.133174991701208	0.727466597937723	-0.0149303627156023	0.0428420953122412
0	1	11922812	rs79990227	G	A	0.0646179934331945	0.60139904670406	-0.0309480108557659	0.0592431524165272
0	1	11925300	rs6676300	G	A	0.14491243512217	0.517284499716812	-0.0267451432484924	0.0413028846786637
0	1	11925781	rs1318408	G	A	0.092449970643676	0.902586575602014	0.0061671628468372	0.050387571893342
0	1	11927878	rs79653311	C	T	0.0878617378520582	0.734281702274841	0.0175247603074871	0.0516291368814607
0	1	11934378	rs198384	A	G	0.600799656582308	0.906278309412255	-0.00350990088772691	0.029812089121274
0	1	11941936	rs11588551	T	C	0.551564238779407	0.959100005080574	-0.00150814320658242	0.029408241831437
0	1	11959362	rs17037526	T	C	0.404140863981515	0.569133946946938	0.0169214526727165	0.029721828635111
0	1	11973888	rs7554547	G	A	0.448456738093381	0.77802499442006	-0.00827467166683718	0.029353868753796
0	1	11979909	rs3209284	C	T	0.614971642614426	0.860097176293792	-0.00529262420972824	0.0300289943819143
0	1	11982544	rs2639453	C	T	0.652813151057994	0.781594862241076	-0.00852293521939976	0.0307419440833757
0	1	12009955	rs7529452	T	C	0.320839459206324	0.474842478564251	-0.0223015422239284	0.0312074547494527
0	1	12009956	rs7551175	A	G	0.225436523837546	0.522092447307631	-0.0223185267492828	0.03486598132505
0	1	12042261	rs2236055	G	A	0.609403053098074	0.627404677034178	-0.0144967056961547	0.0298665284729544
0	1	12042755	rs4240897	A	G	0.528896920955928	0.851539510441453	-0.00545473140132007	0.0291456088825146
0	1	12044164	rs1474868	T	C	0.608591412286273	0.705903341936851	-0.0112461633725251	0.0298019217930737
0	1	12046063	rs2336384	T	G	0.581485159818411	0.948660865747956	-0.00189851468333218	0.0294852948520359
0	1	12046089	rs873458	A	G	0.374336379240039	0.781835934397896	-0.00837148133987441	0.0302298889473889
0	1	12046334	rs873457	G	C	0.581755374889875	0.952399456445583	-0.00175988660122466	0.0294818662195225
0	1	12050634	rs4846085	C	T	0.58168085657409	0.952823585748455	-0.00174418730877671	0.0294818662195225
0	1	12054911	rs6672267	G	A	0.610018181818182	0.657601905062098	-0.0132196906783338	0.0298260378216868
0	1	12056440	rs2236056	T	C	0.581509556947344	0.897104194898842	-0.00381299048973729	0.0294848523836609
0	1	12059412	rs2295281	T	C	0.373954031790231	0.607722255442965	-0.0155048312467958	0.0302045603583981
0	1	12065841	rs1042837	T	C	0.0804903825437039	0.724059665358823	-0.0189295515316578	0.0536189616795161
0	1	12072534	rs14305	T	C	0.153961262881117	0.612290962823617	0.0205157433552853	0.0404804685134002
0	1	12128498	rs12029016	A	G	0.44544667661106	0.567422248405086	-0.0168120375986568	0.0293992811794325
0	1	12135526	rs6690493	G	A	0.224838320888214	0.3957826483513	-0.0299195552957192	0.0352335792147273
0	1	12141461	rs2297875	G	A	0.238988475457487	0.078397594141771	-0.0606386831408637	0.0344526181217392
0	1	12142243	rs59346161	A	T	0.124731992470763	0.0279297202014931	-0.0966661293815725	0.0439736867240418
0	1	12147753	rs12133231	A	G	0.122886673330147	0.0201584678498615	-0.102721833969518	0.0442121407448825
0	1	12153413	rs17037598	T	G	0.0866402005125331	0.00520914190677252	0.147122063519578	0.0526600506668171
0	1	12164071	rs562844	C	T	0.410459065854366	0.551263209972202	-0.0177606269313997	0.0298062958759173
0	1	12164437	rs2230622	T	C	0.27546590091658	0.259790668849956	0.0372259777195084	0.0330343766729426
0	1	12165037	rs10864549	C	T	0.303274692401174	0.522583498649313	0.0205488058107035	0.0321392417533172
0	1	12165130	rs11569859	A	G	0.112639143119965	0.0752260753567847	-0.0819664708702564	0.0460723015080546
0	1	12174100	rs72641094	A	G	0.134494141902072	0.0133031702436722	-0.105224765159614	0.0425056371829184
0	1	12181401	rs3753577	T	C	0.196595730033701	0.208858849883068	0.0467804903679824	0.0372245858575862
0	1	12185335	rs488733	C	T	0.671240222960095	0.369432999995855	-0.02794232150848	0.0311322588891106
0	1	12186933	rs1148475	G	A	0.659198513029158	0.284987383848665	-0.0330900083348557	0.0309488831845037
0	1	12187130	rs6668157	T	C	0.215083231450573	0.638024182838168	0.0168266062558411	0.0357660480128245
0	1	12206866	rs630542	T	G	0.30890114705151	0.765476943796414	-0.00946535419255693	0.0317313714304724
0	1	12213337	rs1148461	G	A	0.305016712729506	0.868928355701921	0.00525022324522873	0.0318157066798707
0	1	12223451	rs590368	A	G	0.302189392873991	0.825463321215942	0.00702707894872674	0.0318654146139528
0	1	12233754	rs976881	C	T	0.856004680041105	0.405922782719203	-0.0350424946169709	0.0421644998566553
0	1	12240676	rs3766730	A	G	0.173627936832011	0.588195239670305	-0.0209207942696567	0.0386382310908589
0	1	12249770	rs548580	A	G	0.133910472593311	0.465003942495568	0.0312914568415647	0.0428279291992663
0	1	12251808	rs653667	G	T	0.306054040911842	0.248265880922418	0.0369607856331434	0.0320125525079309
0	1	12252955	rs1061622	G	T	0.129936518989323	0.339856678292664	0.0415793892687043	0.0435637861189024
0	1	12262792	rs5746059	G	A	0.1273106246463	0.752689554743077	0.0138541588507528	0.0439682019356363
0	1	12271503	rs235214	C	T	0.559670689899619	0.830283978419451	0.00633313210690579	0.0295474938415966
0	1	12278932	rs7550488	G	A	0.625531247688076	0.234031156811729	0.0361281585362415	0.0303588081740547
0	1	12305286	rs374450	A	G	0.193867847062763	0.307439816900661	0.0382985855755666	0.0375252353759312
0	1	12306734	rs6541016	G	T	0.126714975845411	0.963079111996563	0.00204762955326151	0.044234817145605
0	1	12319994	rs235243	T	G	0.125748621117754	0.95759172387655	-0.0023620353490043	0.0444192477607192
0	1	12329295	rs3765339	T	C	0.240760023694867	0.257898106120058	0.0387775809296113	0.0342747961341285
0	1	12363811	rs7523900	T	C	0.126320502931662	0.944131658735335	0.00310530492414737	0.0443121874051537
0	1	12368336	rs115361959	C	A	0.0766560390037209	0.176163306938121	0.0759142880703238	0.0561220987772428
0	1	12401868	rs28551666	C	A	0.927747173951677	0.961276316441112	0.00273959543253544	0.056425995823656
0	1	12486792	rs580233	A	G	0.190728327334972	0.227873379831697	0.0449398671853064	0.0372680503246451
0	1	12488475	rs11121906	A	C	0.124814761250035	0.967353091611796	0.0018291331086613	0.0446912061682262
0	1	12519105	rs117618373	T	C	0.0698719089130048	0.194200775359085	0.0752171105583062	0.0579372217764318
0	1	12537010	rs75965755	A	G	0.0691165519592852	0.272359273138743	0.0637185872006599	0.0580502370240138
0	1	12587927	rs74638742	A	G	0.0761660585070196	0.310964056500092	0.0562328550455132	0.0555001847365947
0	1	12590762	rs10864555	C	T	0.809506165099269	0.668245900024969	-0.0160712975771156	0.0375009876578514
0	1	12592294	rs7543599	T	C	0.845076259791984	0.253353624437573	-0.0468486876271038	0.0410146935517331
0	1	12593561	rs4846107	G	A	0.167745555770089	0.272639982963144	0.0436248113555806	0.0397672590381577
0	1	12595464	rs56060440	A	G	0.0914838135863435	0.515976191883998	0.0332759501270198	0.0512284122300875
0	1	12596355	rs56089820	G	T	0.278113195351711	0.986937765923031	0.000535716512527876	0.0327218787888582
0	1	12597926	rs74054806	C	T	0.421129448716663	0.123972886666392	-0.0455469677405485	0.0296084494667049
0	1	12599005	rs11121923	A	C	0.414447096303147	0.0554184091098922	-0.0568575018929837	0.0296815913228688
0	1	12605011	rs6541027	T	C	0.687498446419239	0.0796539972006783	-0.0555760880635963	0.0317088931135303
0	1	12606725	rs10779770	C	A	0.496788958457979	0.0427236839928544	0.0593334370825731	0.0292802017246912
0	1	12619096	rs4845904	A	G	0.196844128993669	0.00915423911033648	-0.0958204648447052	0.0367657921863506
0	1	12625101	rs10864570	C	T	0.271263120152101	0.0466784446383617	-0.0650603181787302	0.0327066732569908
0	1	12626182	rs7517059	C	G	0.22474463266691	0.121983956407591	-0.0541179864035444	0.0349938573367741
0	1	12626549	rs4846118	C	T	0.67869149019214	0.634047225810077	-0.0148611024829944	0.0312183039392749
0	1	12628459	rs11121940	A	G	0.182870186348982	0.187279901220281	-0.0499612969034894	0.0378876798888791
0	1	12630700	rs4846121	T	C	0.589919634588641	0.722834628636987	-0.0104277869186981	0.0294011351532574
0	1	12637160	rs4845907	A	G	0.376633874880703	0.546003730750908	0.0182069812226598	0.0301560297610837
0	1	12640127	rs3128458	A	G	0.72926387435316	0.0460095731519239	-0.065940835845741	0.0330479902332101
0	1	12642243	rs12029485	G	T	0.166716768921224	0.0760599896036246	-0.0685780239521589	0.0386568688110866
0	1	12663774	rs4846127	T	C	0.616125485346801	0.428195512695178	-0.0237299947025031	0.029951401218806
0	1	12664209	rs6662695	C	T	0.385164242686787	0.400253273585657	0.0251984670678541	0.0299564862130716
0	1	12668321	rs6541043	G	C	0.38887885237165	0.342076905629015	0.0284047974837435	0.0298975974771296
0	1	12669280	rs6541044	G	A	0.313545029004697	0.809770313822349	-0.00756556912712311	0.0314286108473831
0	1	12669341	rs12027375	T	C	0.271615705922184	0.366939009049375	0.0295499226100091	0.0327523893535579
0	1	12669452	rs7548227	T	C	0.375407290049208	0.890410567052012	-0.00413214730196021	0.0299898823145284
0	1	12671324	rs4618985	C	A	0.289226839170621	0.361814242417079	0.0293120616995173	0.0321434664265158
0	1	12671703	rs5022242	C	T	0.441165607669613	0.411310266801098	0.0239603100390522	0.0291633408772829
0	1	12682574	rs3000896	C	T	0.725040619001753	0.271757028766742	-0.0356010985029985	0.0323933383211555
0	1	12682662	rs4846130	A	G	0.235273889737692	0.259548290265621	0.038550582871002	0.0341924350741849
0	1	12684504	rs6680343	T	C	0.477011685871079	0.910705214466304	0.00323607104767429	0.0288550871579401
0	1	12684837	rs12402628	T	G	0.476868613045687	0.811897685265562	0.00687451197576299	0.0288871004312857
0	1	12693125	rs4845911	A	G	0.29589686564953	0.702953361322989	0.0122345091183646	0.0320832125021033
0	1	12699337	rs3000891	C	T	0.581324979637483	0.703272577908182	0.0112577368456283	0.0295551134069431
0	1	12709554	rs17458785	A	G	0.344106629842163	0.622689744874055	0.0150806752544285	0.0306491706953425
0	1	12724931	rs2027589	A	G	0.107359274092131	0.709700086471118	-0.0174509841213872	0.0468786199844593
0	1	12728153	rs2245926	T	G	0.122226998002068	0.884477948351501	0.00644785730011893	0.0443776903431788
0	1	12739778	rs2799845	A	G	0.115828224476093	0.865341162815846	-0.00763128793100151	0.0450013479128506
0	1	12739867	rs2255773	G	A	0.128977173545677	0.926796603022045	0.00398955021945876	0.0434232288042876
0	1	12743160	rs2489262	T	G	0.259063836015665	0.855662776115761	0.0061045187225315	0.0335601205588741
0	1	12746537	rs7524074	C	T	0.738768482286484	0.832728648017722	-0.00702568026419789	0.0332650142526666
0	1	12750723	rs3128450	A	T	0.750651935716106	0.315252563107051	-0.0339631738876725	0.0338190524140326
0	1	12757671	rs3010951	T	C	0.728945553404405	0.623091743329406	-0.0161649628183016	0.0328908271307677
0	1	12762562	rs3000875	G	T	0.730151701458358	0.556880197858055	-0.0193191478305381	0.0328846769076877
0	1	12763781	rs10779772	T	G	0.60584030870985	0.332103036853283	-0.0290937022532082	0.029997015386405
0	1	12769239	rs3010872	T	C	0.69676683500112	0.336087553887423	-0.030614930078013	0.0318267510085087
0	1	12769379	rs3010873	C	G	0.710536072847608	0.499605203139899	-0.021754428883702	0.0322234813779883
0	1	12771713	rs3000868	G	A	0.760336967004433	0.0403367553931627	-0.0704704993648314	0.0343710969174128
0	1	12775851	rs3000861	G	A	0.615200509637227	0.00243335385054883	-0.0920326157875801	0.0303586902973216
0	1	12776218	rs3000860	C	A	0.755778197167862	0.0282241636508439	-0.0746365359907931	0.034016050101571
0	1	12777049	rs79983604	T	C	0.0808083637117725	0.99276442685185	0.000485173855512182	0.0535005886609244
0	1	12795653	rs3010902	C	T	0.827564684394776	0.32046783498919	-0.0384787446157514	0.0387306116321665
0	1	12796044	rs3010903	T	G	0.827262519414826	0.349046982132963	-0.0362624207184592	0.0387237224025405
0	1	12803975	rs6662299	T	C	0.7590201915949	0.155577831797349	-0.0489598800087482	0.0344762992332459
0	1	12823636	rs72862122	A	G	0.136414085655016	0.895848926659594	0.0055583642219071	0.0424604251861256
0	1	12829572	rs2009740	T	C	0.843682715917901	0.347547219685393	-0.0379176003561494	0.0403654624299989
0	1	12833428	rs11121976	C	T	0.819135421968946	0.78983882022008	0.0101217343256931	0.037977402710196
0	1	12835868	rs1812242	C	T	0.727379835067151	0.77418030345073	-0.00945077041004453	0.0329397037628828
0	1	12837840	rs848577	C	G	0.726343612432987	0.736102800763282	-0.0110986914350433	0.0329319747600259
0	1	12866852	chr1:12866852.T.G	G	T	0.091127132754621	0.30473342385771	0.0517871904936558	0.0504583400032186
0	1	12866899	rs9308457	T	G	0.39805248864348	0.929950556750621	0.00255947177768427	0.0291156614557912
0	1	12867513	rs116786716	A	G	0.09319356187226	0.349842038396413	0.0461309552799654	0.0493434228549403
0	1	12868019	rs1416906	T	C	0.320700146250751	0.280070728744967	-0.0330056054579977	0.0305562057016976
0	1	12868237	rs703804	A	C	0.418971699593602	0.696831138153889	-0.0112798037044626	0.0289521462532416
0	1	13176463	rs28488227	A	G	0.305000024132914	0.865770040598851	-0.00535629869894247	0.0316877340752197
0	1	13775026	rs10927559	T	G	0.301984009833996	0.265275550206813	-0.0354400956468129	0.031813129247726
0	1	13783354	rs11580598	T	C	0.432490940766551	0.915443064641253	-0.00315087176890128	0.0296760561669147
0	1	13785062	rs2999877	G	A	0.180599445465725	0.896731721438199	0.00488861827097182	0.0376652873443996
0	1	13785485	rs10754872	C	T	0.432471548335252	0.94840381729263	-0.00192350438862594	0.0297243694043484
0	1	13785516	rs10927575	C	G	0.220036437481868	0.54127858517472	-0.0216288378392465	0.0354059950438475
0	1	13793697	rs12564562	A	G	0.368493194817554	0.716665799090838	0.0110018443101526	0.0303149209224729
0	1	13795449	rs3013090	C	T	0.389049033602745	0.818930675525676	-0.00695129912810015	0.0303655544256305
0	1	13801089	rs2359535	A	G	0.125032454078793	0.327792244174359	-0.0430491971915124	0.0439919223527067
0	1	13802224	rs3795750	A	G	0.571238451198474	0.542619645144208	-0.0181003238438909	0.0297283968869856
0	1	13802325	rs3013105	C	T	0.572585188221357	0.413142073795199	-0.0245348432357098	0.0299798866524021
0	1	13802437	rs3013106	A	G	0.377902900048312	0.206080387686311	-0.0384308684991585	0.0303941404923362
0	1	13804575	rs16850548	T	C	0.249479440770656	0.613489988089567	-0.0172123384484484	0.0340772237818832
0	1	13804751	rs55957512	T	G	0.124816464396878	0.266164219027335	-0.048910988712199	0.0439871003441962
0	1	13805706	rs2940310	T	C	0.194840543054829	0.421703328961775	0.0300864318779149	0.0374456355415999
0	1	13806431	rs6666545	A	C	0.253093108972691	0.520315294056303	-0.0217702312965577	0.0338646819501331
0	1	13806900	rs61781238	A	G	0.195050320812052	0.531206716478809	0.0233948489464104	0.037362114873212
0	1	13815792	rs375996	G	A	0.213654004090368	0.747036977678603	-0.0115116052386447	0.0356894999913381
0	1	13816076	rs2924851	A	G	0.359501804210819	0.671363073734684	0.0129438160560831	0.0305078644715037
0	1	13817381	rs6690828	G	A	0.143199088293123	0.566876106349818	0.0240009307682712	0.0419114375431055
0	1	13819261	rs164951	A	G	0.506763363437001	0.86289714069425	0.00502200180489591	0.0290814588794447
0	1	13822035	rs354590	A	G	0.466574718696438	0.311479154414767	0.0296721879002392	0.0293167749871043
0	1	13827439	rs10803381	A	G	0.140867013178435	0.384783284578209	0.0369418110850081	0.0425050049453402
0	1	13828957	rs12046672	A	G	0.268967045518095	0.190555772598024	0.0433841652305851	0.0331445845850178
0	1	13830815	rs2999900	C	T	0.347934458820425	0.923039771106521	0.00296955777054171	0.0307390465925289
0	1	13833861	rs76079754	C	T	0.175476580391003	0.175409125499039	0.0523753360841763	0.0386526296427622
0	1	13837213	rs2990678	C	T	0.29276468034144	0.0347308672873353	0.0688118198412661	0.0325893406184255
0	1	13842586	rs2282189	G	A	0.322671703368039	0.701444626675886	0.0119396729494147	0.0311439043794029
0	1	13844562	rs45223	G	A	0.376356318837815	0.879698658140941	-0.00454528760941594	0.0300313884245138
0	1	13844765	rs16851109	A	G	0.445026000539868	0.206926289412435	-0.0370603660030019	0.0293649207784534
0	1	13845251	rs35530871	T	C	0.0803335755997177	0.0358724602001495	0.113997587580591	0.0543267295738023
0	1	13851036	rs4345799	G	T	0.754095659057489	0.390831471187195	0.029165259927221	0.0339877687482987
0	1	13852232	rs16851217	T	C	0.276704390481619	0.44941746932319	0.0248564132571506	0.0328620508091394
0	1	13852683	rs2168201	G	A	0.901385681200347	0.898335003036448	0.00627093298074078	0.0490818012331078
0	1	13852955	rs12750399	A	G	0.552274967780228	0.737234242325694	-0.00980193699223179	0.0292143255899176
0	1	13854682	rs10927814	G	C	0.760543394645664	0.279555785011625	0.0368870402441539	0.0341130435738065
0	1	13855608	rs12072110	T	C	0.0754878643668985	0.0244408552925372	0.126338030520125	0.0561470550769073
0	1	13855662	rs76062973	G	A	0.117311959909317	0.923140926392245	-0.0044004097053431	0.045610487230266
0	1	13855758	rs12124179	T	G	0.140233312644185	0.271427845640364	-0.0461587699629041	0.0419708998250668
0	1	13859570	rs3856278	G	A	0.274623862550158	0.0117600821298347	0.0828946724089518	0.0329043361046729
0	1	13859697	rs75931286	A	G	0.198930932415276	0.226511000852383	0.0444756790936275	0.0367751370348114
0	1	13863307	rs12564444	A	G	0.242356501092256	0.405225658811059	-0.0284310630592258	0.0341586174606839
0	1	13863608	rs6678308	A	G	0.18241452991453	0.6136184334608	-0.0192326646740776	0.0380908845950052
0	1	13867459	rs183052	G	A	0.184715685312819	0.0758659835654343	0.0674869612290039	0.0380166841857408
0	1	13872988	rs10927854	T	C	0.131309955354554	0.377214206733125	-0.0379921650674294	0.0430242446229798
0	1	13874853	rs1610562	C	T	0.702735512723373	0.765564661407686	-0.00951365436066778	0.0319055850985197
0	1	13875610	rs17391912	T	C	0.199089698304195	0.087284345477591	0.0628521993337676	0.0367578192668856
0	1	13875896	rs13375580	C	G	0.340878968197225	0.133721040562162	0.0463184281193826	0.0308874264948869
0	1	13876130	rs76996492	A	G	0.197373693989843	0.0666693836372051	0.0679586732959326	0.0370569873428188
0	1	13876264	rs354581	G	C	0.760980733438087	0.560881329551231	0.0198230026696779	0.0340874980039016
0	1	13880522	rs6684199	G	A	0.114341177969877	0.590055239590255	0.0247189092777267	0.045881456677679
0	1	13885203	rs10927872	T	C	0.179575931731104	0.0970678118169119	0.0633445028117468	0.0381768600258585
0	1	13885279	rs12042662	A	G	0.757580299480344	0.768871716639021	0.00995658209324503	0.0338830906667249
0	1	13900468	rs655839	T	A	0.550845056226661	0.163307833479325	-0.0408945036167949	0.0293354048606177
0	1	13901884	rs12404716	C	T	0.123843248739057	0.925888147835094	0.00416828442416839	0.044810914222628
0	1	13903098	rs355013	C	T	0.670524788673329	0.122558124969565	-0.0482290476928908	0.0312339071688837
0	1	13908031	rs1261015	A	G	0.692154986548995	0.0672756581377427	-0.057837292011276	0.0316080479112632
0	1	13908105	rs1262461	G	A	0.719980017497718	0.228001364478643	-0.0393492458705669	0.0326408018838562
0	1	13912977	rs355027	C	T	0.543027069419464	0.215886333682489	-0.036258944024327	0.0292991880358475
0	1	13913180	rs355028	T	C	0.522115349199662	0.253966167879533	-0.0332806710326362	0.0291738978720856
0	1	13914230	rs1148455	T	C	0.646239986842074	0.0526615262256044	-0.0596572987053362	0.0307879060254276
0	1	13914909	rs10927904	T	C	0.195456435854277	0.676432488530666	-0.0154572047268643	0.0370377730179222
0	1	13916809	rs434651	C	T	0.737369545032498	0.0920790186699487	-0.0563070142316534	0.0334259216718606
0	1	13917411	rs11804743	T	C	0.0557329017106086	0.926799641298247	0.00586281654332366	0.0638149682922242
0	1	13920193	rs1261025	G	A	0.685787938550066	0.017498885495734	-0.0753706833700672	0.0317209425923463
0	1	13920807	rs1261026	T	G	0.684999143474316	0.0213564728561291	-0.0730788095910034	0.0317509978787853
0	1	13922117	rs12566684	G	A	0.169100937078179	0.146396197521401	-0.0562181477625603	0.0387076239443297
0	1	13922799	rs7514217	G	A	0.717874874545304	0.173091264943588	-0.0444884818436666	0.0326559813925998
0	1	13923443	rs16852007	A	G	0.124634165851088	0.249266668500905	-0.0509977014303008	0.0442637505614144
0	1	13923574	rs10927907	C	T	0.168092222592057	0.939849943337264	-0.00295558269023871	0.0391683383281591
0	1	13924863	rs1262460	G	A	0.302211511362858	0.0801353160686792	-0.0558961233108331	0.0319424402438524
0	1	13932007	rs2788749	G	C	0.599551104114645	0.100086890715614	-0.0491560481021497	0.0298924080292242
0	1	13932427	rs442112	T	C	0.646502371426915	0.0349672450436928	-0.0643671538617898	0.0305240237379747
0	1	13934056	rs2483133	C	T	0.306820957588979	0.140092822139371	0.0473146507914259	0.0320680446671305
0	1	13935402	rs92406	A	C	0.621554489448823	0.229351319976984	0.0361521420368501	0.0300758688342069
0	1	13937281	rs4391657	C	T	0.776463655514969	0.915850083667791	0.00369415921978607	0.0349618548129456
0	1	13938377	rs1412838	C	A	0.41263767780812	0.375206930863559	0.0263283140191386	0.0296903875352825
0	1	13938925	rs79769438	A	G	0.105424638454932	0.676829687738918	-0.0199508462675504	0.0478674963794659
0	1	13943528	rs1539114	C	A	0.136008299721713	0.332253356717093	-0.0412272040838115	0.0425204608305275
0	1	13943724	rs1061615	C	T	0.182912130902374	0.91498594093223	0.00405601961922037	0.037994883521635
0	1	13944568	rs876931	C	T	0.550115882911798	0.749358750789876	0.00942919836112816	0.0295137419318744
0	1	13945379	rs1106669	T	C	0.210095263999723	0.824395865553432	0.00801354980674284	0.0361142029422418
0	1	13946586	rs6703700	A	G	0.414012627482896	0.302246486537045	0.030632508876532	0.0296933712549958
0	1	13947519	rs1772636	G	A	0.185057705574658	0.895471514453131	0.00497411809051302	0.0378593787980882
0	1	13947905	rs11588651	G	A	0.0555970619726002	0.120004439046108	-0.0983468293613032	0.0632555172505727
0	1	13948225	rs1772635	A	C	0.688398120758657	0.770611596143191	0.00922499251876646	0.0316384898442866
0	1	13948765	rs10927910	A	G	0.113733464825773	0.944459146989456	-0.00321185655707725	0.046103348460112
0	1	13949397	rs75737744	C	A	0.135384500434366	0.174050086284474	-0.0578966224361293	0.0425928245508131
0	1	13952864	rs7515525	T	G	0.264122036336654	0.735326143713067	0.0112705355868189	0.0333399310016841
0	1	13956484	rs10803421	C	T	0.247356079729771	0.944365369326737	0.00235291682556208	0.033717009696986
[truncated: 560,503 more rows]
