# Supplementary material for: Genome-wide association study in Japanese females identifies fifteen novel skin-related trait associations
Source: Sci Rep. 2018 Jun 12;8:8974. doi: 10.1038/s41598-018-27145-2 (PMC5997657; doi:10.1038/s41598-018-27145-2)
Supplement: Supplementary file 5 — Dataset S2 [file 41598_2018_27145_MOESM5_ESM.txt]

regional.analysis	CHR	BP	rsid	A1	A2	A1.AF	P	BETA	SE
0	1	564621	chr1:564621.C.T	T	C	0.026666662219512	0.204227755447147	-0.113961868271906	0.0897621462750797
0	1	565374	chr1:565374.A.G	G	A	0.035721507945162	0.438000968507079	0.0591892927600857	0.0763168259229521
0	1	752566	rs3094315	A	G	0.844845482616862	0.529163488504741	0.0242864654218934	0.0385938395343635
0	1	990417	rs2465136	C	T	0.162531933332127	0.794997344435394	-0.00986163399020324	0.0379546389058259
0	1	1018704	rs9442372	G	A	0.811955093020658	0.690990002177414	0.0141767682233802	0.0356637567332895
0	1	1036959	rs11579015	C	T	0.203956833597016	0.752916115046127	0.0108593589726895	0.0344964334306555
0	1	1046164	rs6666280	T	C	0.203331467204766	0.802622413871231	0.0086498332354705	0.0346056093684443
0	1	1062638	rs9442373	A	C	0.539650235363657	0.0734831703335782	-0.0500661468311983	0.0279727581812197
0	1	1216195	rs55834051	A	C	0.644120647219885	0.382753479358685	-0.0252946341024695	0.028979885720869
0	1	1217011	rs1262894	C	A	0.121998571152218	0.717573054170247	0.0155068792285183	0.0428717092037909
0	1	1217058	rs3753340	A	G	0.0144224634853546	0.205976485221631	0.145042645319944	0.11468480767432
0	1	1218086	rs6603788	T	C	0.632695236229452	0.677152995341864	-0.0120088014109283	0.028842957482341
0	1	1220136	rs2144440	G	A	0.652452234593044	0.696167734804155	-0.0113963817905673	0.0291841651948895
0	1	1220954	rs12751100	A	G	0.63732023944962	0.727106346658872	-0.010077412081868	0.0288769839631652
0	1	1221138	rs11260578	A	G	0.622697465688105	0.503813352310943	-0.0192310807698315	0.028767434323931
0	1	1222958	rs111819661	T	C	0.0144933948501963	0.108665340397203	0.185288625902004	0.115500683657688
0	1	1223529	rs78481580	C	G	0.182144772274009	0.28277242813376	-0.0391963565968389	0.0364918665979645
0	1	1225959	rs1570867	G	C	0.922551287601294	0.0270893031017114	0.118420221112368	0.0535782691039528
0	1	1227244	rs2239609	A	G	0.274785430061188	0.557573521781235	-0.0183912220011857	0.0313602851774139
0	1	1278237	rs307361	C	T	0.869289889321488	0.770230585645253	-0.0121497731495287	0.0415983707724784
0	1	1287040	rs182532	C	T	0.869055990742389	0.793949491506819	-0.0108695508981798	0.041616217698651
0	1	1295323	rs34389364	A	G	0.80813120759208	0.474118336583051	-0.0255269146317389	0.0356623579644248
0	1	1314015	rs2649588	T	C	0.826185321680322	0.919251927156629	-0.00376267286042776	0.0371159844272591
0	1	1335218	rs2291889	A	G	0.121076782317708	0.847314352185883	0.00826911376547366	0.0429461194405293
0	1	1487059	rs1887284	A	G	0.262416700018423	0.927875188994974	0.00286723170409511	0.0316756411943414
0	1	1489928	rs7366884	C	T	0.716753858246401	0.263631528664593	0.0349298574514691	0.0312473869815214
0	1	1500941	rs6603791	G	A	0.824428729545335	0.0846052100289114	0.0639634935654856	0.0370895574194251
0	1	1599161	rs6604981	G	A	0.621014096136347	0.364451654990154	-0.02607464566972	0.0287509199853343
0	1	1647686	rs909823	C	A	0.869063392361448	0.888824457474374	-0.00564732745748885	0.0403981183116725
0	1	1687625	rs34306661	C	T	0.332064106797263	0.0658526339656507	-0.0542574565504381	0.0294969587415381
0	1	1706160	rs7531583	G	A	0.700110326433443	0.270457407225189	0.0335772940022083	0.0304691425874434
0	1	1721479	rs2272908	T	C	0.502984155840491	0.465752009546445	0.0203124960802966	0.0278479133676492
0	1	1722585	rs3737626	A	C	0.03810042697029	0.42405596393269	0.057684699189045	0.0721595974264697
0	1	1722932	rs3737628	T	C	0.502720632228769	0.504152988340379	0.0186063662027724	0.0278551086571684
0	1	1723031	rs9660180	A	G	0.504401032585213	0.537582825975081	0.017210982163492	0.0279184988783749
0	1	1725016	rs80220232	A	G	0.0662230271886063	0.515208130571205	-0.0364480173523066	0.0560092800413174
0	1	1725626	rs9970652	T	C	0.206242502904208	0.0611046671735834	-0.0648706166776072	0.0346394638399893
0	1	1733219	rs10907185	G	A	0.71032695702947	0.490068152404987	-0.0212264404749128	0.0307540237931542
0	1	1734337	rs75622028	C	T	0.103286436386755	0.636394217082542	0.0215919731902108	0.0456734932166633
0	1	1737900	rs17363334	T	C	0.0685096148634582	0.893968243833771	-0.00744244976925012	0.0558387492250875
0	1	1738984	rs76117314	A	C	0.059859441413314	0.415048000175308	-0.0480160831341921	0.0589123694574892
0	1	1745726	rs16825336	A	G	0.266626571095558	0.0453796673525104	0.0626559958482226	0.0313104942482057
0	1	1746694	rs12742323	T	G	0.207487664111048	0.071851818993092	-0.0621240799788279	0.0345123068112698
0	1	1747318	rs59787372	C	T	0.0356951409632043	0.340918998276091	0.0719864291370932	0.0755881274042446
0	1	1748734	rs2180311	C	T	0.505353400785302	0.374645091615168	0.0247019368551063	0.0278235736753309
0	1	1752955	rs4648726	T	C	0.843102860429493	0.499470887419478	-0.0259219074925206	0.0383844862580243
0	1	1759026	rs9786963	C	T	0.908969082125604	0.243821774859882	-0.0567269829251827	0.048672327995359
0	1	1759054	rs10907187	A	G	0.128450539955461	0.952285134700971	0.00252457973017673	0.0421906625859392
0	1	1759213	rs9786942	G	A	0.505091283075934	0.386157038276093	0.0241426656420194	0.0278588200127993
0	1	1760937	rs77726987	A	G	0.0353723470097471	0.403018834019668	0.064245572752297	0.0768265416419469
0	1	1765583	rs6603797	C	T	0.908316229411299	0.26018965888249	-0.0546023259630653	0.0484947527003214
0	1	1766094	rs6663586	C	A	0.195171753588269	0.955327972082849	0.00197928176955327	0.035333359605956
0	1	1770406	rs117025906	A	G	0.0553356313834726	0.768611099306249	0.0179124740799915	0.0608869941523215
0	1	1770789	rs6665287	A	T	0.127944266775846	0.958901557960928	-0.00218664002488253	0.0424326167218348
0	1	1775039	rs75473107	T	C	0.0163390183015403	0.437990970755067	0.084341986990704	0.10874555108139
0	1	1775175	rs11260622	G	A	0.907967715171599	0.289339867092651	-0.0508808890819355	0.0480202787977841
0	1	1776269	rs4648727	A	C	0.337854556087905	0.139266653869375	-0.0436433525282701	0.0295181211293115
0	1	1777450	chr1:1777450.G.C	C	G	0.505136630360815	0.440763236264143	0.0214681914795099	0.027848037243302
0	1	1779036	rs6692959	C	T	0.908957183549938	0.351835638780374	-0.045335884441523	0.0486940891607793
0	1	1779230	rs12403351	A	G	0.0842154589371981	0.464427600191539	-0.0370121761171076	0.0505924095302463
0	1	1779476	chr1:1779476.C.A	A	C	0.338114328077594	0.187605268436245	-0.0389518299688775	0.0295605476100273
0	1	1780878	rs6603801	C	T	0.908828156321628	0.314264168729744	-0.0489634650771546	0.0486562113798575
0	1	1781220	rs6681938	C	T	0.167486664204053	0.239757090329928	-0.0445351124810348	0.037883067128425
0	1	1781345	rs6664578	A	G	0.90844603384035	0.304279670264601	-0.0498641860175919	0.0485391143772911
0	1	1787378	rs12125422	A	G	0.210722495510906	0.0688741301976804	-0.0623535095796831	0.0342743969612488
0	1	1793003	rs1889678	G	A	0.909019677093328	0.310733299185533	-0.0493742274627399	0.0487076847742335
0	1	1793071	rs12076620	G	A	0.909234665960245	0.280361896181409	-0.0527144644606242	0.0488319925161013
0	1	1793111	rs10907192	G	A	0.909147780678851	0.244794098569715	-0.056604730037376	0.0486676552569827
0	1	1793692	rs77270684	G	A	0.0514983629397423	0.504450879263856	0.0416317925923771	0.0623694442533375
0	1	1793786	rs7511905	C	A	0.909092704025	0.342186902122197	-0.0462549975361142	0.0486970013609823
0	1	1795789	rs12036384	T	C	0.173962210780605	0.917318434196084	-0.00382736133814797	0.0368681488589082
0	1	1797947	rs9660106	G	A	0.527147414578223	0.285052977378736	0.0298196554651977	0.0278939402665903
0	1	1801034	rs4648592	A	G	0.108857272949992	0.942306597972843	-0.00325464171833658	0.0449715776862823
0	1	1804302	rs3855951	T	C	0.842289562412026	0.406313535237634	-0.0318539654520419	0.0383598560606998
0	1	1805391	rs10907193	A	G	0.172472845521187	0.961593808146229	-0.00178843694423674	0.037140233918721
0	1	1806560	rs118184145	A	G	0.055053160955446	0.757966778558305	0.0187963444538527	0.0609970169702455
0	1	1809509	rs11260624	T	C	0.173887468030691	0.901386906099651	-0.00456871628158254	0.0368713869533214
0	1	1809654	rs78934919	A	C	0.0600882468963917	0.271548045891304	-0.0649459086215798	0.0590683394672097
0	1	1810090	rs7525092	T	C	0.177422848515724	0.940942586905075	-0.00265860518243674	0.0358857770695642
0	1	1810842	rs76973525	A	T	0.0459629005375594	0.497306711161912	-0.0456820128726345	0.0673047819806495
0	1	1812366	chr1:1812366.AA.A	A	AA	0.908865975132537	0.276943533069862	-0.0528896901438968	0.0486471218713851
0	1	1812504	rs36072213	A	G	0.208695550009856	0.0805549749409804	-0.0602464620698452	0.0344762937995857
0	1	1812521	rs6603802	T	C	0.523753308275314	0.364680975107611	0.025262613714824	0.0278688639962798
0	1	1812688	rs6603803	G	A	0.524519117778697	0.332128390920756	0.0270658724578829	0.0279076881139657
0	1	1812828	rs6670776	A	G	0.908346147885897	0.283854058513025	-0.0520310366640606	0.0485499267068064
0	1	1813237	rs33976483	T	C	0.208035879227517	0.0529372629723942	-0.0670304254091106	0.0346333084051528
0	1	1814909	rs76616586	G	A	0.0309592276587923	0.471033724481062	0.0578577394295345	0.0802689918395848
0	1	1818129	rs16824526	C	A	0.212742034832327	0.0814850635653813	-0.0594874098348596	0.034146295492674
0	1	1821625	rs6603805	A	G	0.169365989207811	0.801883981628012	-0.00942449489897101	0.0375613125445701
0	1	1865298	rs2803316	G	A	0.599659232688709	0.0403335723962792	0.0583758860043986	0.0284716486175294
0	1	1871337	rs16824543	A	G	0.127252651465824	0.536649537484641	0.0258926921060142	0.0419051923384069
0	1	1887019	rs28548017	G	A	0.866734948898392	0.0428438360121373	0.0837133343076257	0.041335239914406
0	1	1903712	rs13303201	A	C	0.336525475612981	0.417276132889689	0.0238237208819918	0.0293700879704429
0	1	1930754	rs6605081	T	C	0.233477860661166	0.376225726988629	-0.029579737199072	0.0334282705965009
0	1	1933267	rs28706276	A	G	0.0934635296609023	0.544987873991833	0.02900279358967	0.0479157186403694
0	1	1934647	rs6682175	G	C	0.665289470455445	0.236269057035474	-0.0350218658799405	0.0295701911023528
0	1	1939826	rs28550169	T	C	0.335226355002044	0.419894137499616	-0.0237570370282751	0.0294531268037067
0	1	1948400	rs13303344	A	C	0.400176322570078	0.697578827547333	-0.0110394185185727	0.0284088474421122
0	1	1951827	rs3121819	G	A	0.793569179760212	0.373371906737807	-0.030986213364289	0.0348091241563033
0	1	1992626	rs13303273	G	A	0.15307167013588	0.955387464499087	-0.00218037572955398	0.0389751696667224
0	1	1993860	rs60959039	T	C	0.250162953866754	0.389419690905637	0.0277630340212514	0.0322574580680003
0	1	1994299	rs59095280	T	C	0.247615432214741	0.502830860114983	0.0218417780887954	0.0325976134095757
0	1	2010669	rs2803342	G	A	0.0744120225873605	0.487048087624197	0.0367821236580542	0.0529230423728051
0	1	2010994	rs16824727	A	G	0.238217444406095	0.490840348837271	0.0226316517176012	0.0328483937980634
0	1	2016802	rs16824749	C	T	0.523670616713603	0.308873665639904	-0.0284291552833831	0.0279377781865381
0	1	2036263	rs10797413	A	G	0.75555788000136	0.230100748923144	-0.0390606499724133	0.0325478463210425
0	1	2040898	rs4648807	C	T	0.585663960126325	0.276457399787213	-0.0307243769589988	0.0282312216349291
0	1	2051513	rs3107151	G	T	0.756067303797349	0.152752816825591	-0.0465800413569263	0.03257629659772
0	1	2071556	rs436045	G	A	0.83398959260284	0.619877571245249	-0.0185263041820821	0.0373496224115012
0	1	2071765	rs364677	G	A	0.789494432765152	0.2128882436666	-0.0425123094680935	0.0341282665118573
0	1	2082566	rs2257182	C	T	0.297497986857487	0.304410180089295	0.0312625052034365	0.0304399614278108
0	1	2088754	rs262656	C	A	0.166244229187073	0.591958492714695	0.0199969102739577	0.0373076626070972
0	1	2103506	rs2280272	G	C	0.0862149617258177	0.981455586087376	0.00115368767944635	0.049633636771586
0	1	2167149	rs262680	T	C	0.64146515148784	0.0516294477466257	0.057096380976176	0.0293372059126531
0	1	2173504	rs263526	C	T	0.18324521347151	0.901372266423816	-0.00446296980378983	0.0360125964104259
0	1	2185886	rs16824947	T	C	0.0878121085594989	0.789715736608792	-0.0132612595086808	0.0497272809934348
0	1	2186220	rs16824948	T	C	0.093885960729176	0.866230206225503	0.00809524257705506	0.0480575804290705
0	1	2192433	rs10797417	G	A	0.459582565992546	0.0347041625921142	0.0593116151585404	0.0280858968214096
0	1	2281726	rs7527871	C	A	0.435596469755552	0.972730308599319	-0.000965769394055238	0.0282519676379561
0	1	2289321	rs903914	A	G	0.104403837890806	0.731240819841545	0.0157325953698594	0.0458041358278031
0	1	2291680	rs2840542	C	T	0.895841409044332	0.216697033294683	0.056734849048012	0.0459258097950077
0	1	2292409	rs2645090	C	T	0.416289438561471	0.915839041409756	-0.00300686906821542	0.0284535314214732
0	1	2292688	rs2840540	G	C	0.209028692707324	0.608792302793067	-0.0176455543313191	0.0344775673683042
0	1	2301471	rs2840536	G	C	0.199488243365996	0.859516632479134	-0.00616388223344313	0.0348262582006281
0	1	2301691	rs6665546	A	G	0.2866584666187	0.499966515504617	-0.0211307100102405	0.0313259905674348
0	1	2302911	rs10910060	A	G	0.533625193558649	0.891252260595501	0.00382496220549959	0.0279766469578096
0	1	2303512	rs10910061	A	G	0.0797498486359648	0.164095073944338	0.0709766115423178	0.0510098328718193
0	1	2314319	rs2643901	C	T	0.877732905525136	0.991311763742202	-0.000463178673989435	0.0425351933836083
0	1	2335676	rs1129333	G	A	0.868137374611663	0.623049809319157	-0.0202889236222069	0.0412768636821527
0	1	2353869	rs35799953	T	G	0.53636549578664	0.196614717475991	-0.0362620297744933	0.028082745147154
0	1	2390588	rs10910078	C	T	0.88334522734915	0.511568506321068	-0.0285811020578644	0.0435423799625472
0	1	2392648	rs2477686	C	G	0.883776316654104	0.50202640712589	-0.0292864318359558	0.0436261350550997
0	1	2397174	rs1998759	A	G	0.251525937334236	0.092923790693979	0.0537617192661803	0.0319977410714749
0	1	2488608	rs1886730	C	T	0.559146977288334	0.371901381129562	0.0251509688766597	0.0281671825944255
0	1	2494330	rs2234167	A	G	0.0365862457930296	0.439394357380618	0.0573974629152864	0.0742320873770065
0	1	2505713	rs10910093	T	C	0.0402846069088694	0.541443250079954	0.043282820082602	0.0708820073606517
0	1	2511280	rs10797434	T	C	0.521894645176817	0.66050514205088	0.0123544794026566	0.0281284917847175
0	1	2513216	rs734999	T	C	0.520946564226934	0.754155390394456	0.00877348560129468	0.0280155465768746
0	1	2526746	rs3748816	G	A	0.499574117237781	0.686149774293241	-0.0112719578329452	0.0278949753587716
0	1	2533767	rs76202520	T	C	0.104441296908532	0.783258095678291	0.0124498585971278	0.0452597576020733
0	1	2551785	rs12117343	T	C	0.0480745018457316	0.626682772455781	0.0320045412685207	0.0657986540502787
0	1	2551900	rs11590198	A	G	0.462775391367527	0.818831982969988	-0.00639894288774838	0.02793718490916
0	1	2553624	rs3890745	C	T	0.491734276049747	0.752777248791042	-0.00881504814063138	0.0279861046321708
0	1	2709164	rs4648356	A	C	0.502779741063996	0.85500829159815	0.00510474398223453	0.0279356843101178
0	1	2745883	rs4609377	T	C	0.520501633326018	0.430948701269252	0.0220359986142325	0.0279797596615355
0	1	2747638	rs10909929	A	G	0.0680866628541399	0.819742604283186	-0.0127407575691973	0.0559109117257161
0	1	2749921	rs4648482	C	T	0.40269297259742	0.143002663013684	-0.0417749200312113	0.0285211355839924
0	1	2752265	rs7511879	G	A	0.483931322776317	0.385088250114762	-0.0242815128177085	0.0279560810052103
0	1	2754512	rs6680471	T	C	0.462499523825537	0.817349804496194	0.00655524591744448	0.0283832239184202
0	1	2789108	rs10910019	C	T	0.564152269577791	0.432930352200272	0.0222591406100265	0.0283849881252246
0	1	2792801	rs16823103	T	C	0.0795628160519601	0.666704831959819	-0.022190166760266	0.0515241798855285
0	1	2797856	rs10797342	T	C	0.578423667725095	0.0574204282524519	0.05383038293348	0.0283303383481423
0	1	2811814	rs1456465	A	G	0.274251242687215	0.85076343697585	0.00590289362703113	0.031374268119055
0	1	2842319	rs2045332	A	G	0.523392613986382	0.215846703661717	0.0343225950645641	0.0277321194764883
0	1	2852707	rs10797368	T	C	0.237643283537958	0.191273064038995	0.0426361160160073	0.0326257942435515
0	1	2957600	rs12409277	C	T	0.371780413985041	0.909722695627137	0.0032535708411349	0.0286940551626098
0	1	3037613	rs876740	T	C	0.580258585807512	0.524189008217075	-0.0178925893636996	0.0280931815580204
0	1	3072692	rs731031	C	T	0.616517280300276	0.0457134994202298	-0.057053836346882	0.028555056973149
0	1	3083712	rs2651899	C	T	0.38787075232019	0.658397188640675	-0.0126755450270294	0.0286694554371636
0	1	3096355	rs868718	A	G	0.2830656674954	0.524260213685991	0.0197020043423347	0.0309394566047951
0	1	3105276	rs2817138	G	T	0.667569187411319	0.253458692424959	0.0337361504184785	0.029541578380415
0	1	3106397	rs2651916	T	C	0.858243018271459	0.97836197378144	-0.00108109087561781	0.0398594568457887
0	1	3133307	rs16823514	G	T	0.186232398457314	0.504275579369604	0.0238868859537448	0.0357707216282895
0	1	3137199	rs2817147	C	T	0.484212061344234	0.521831774850039	-0.01790372013487	0.027951662743529
0	1	3146497	rs10157420	C	T	0.203003146965273	0.0707953455626252	-0.0633085520708152	0.0350392814312834
0	1	3157614	rs905138	T	G	0.198067020374462	0.775609905499732	0.0100325373241411	0.0351963665832155
0	1	3168280	rs10797386	G	A	0.826924329371623	0.359607818687544	-0.0336602808788955	0.036742513309892
0	1	3178111	rs3002686	A	C	0.184704945436273	0.935020845184613	0.00292294700532293	0.0358513923913276
0	1	3209767	rs2500294	T	C	0.572025056565046	0.581874131793083	0.0156011978125102	0.0283323684764562
0	1	3217151	rs2455137	T	C	0.323460139879259	0.569225082057596	0.0169630491590549	0.0298019217930737
0	1	3217525	rs12036358	T	C	0.265210062233435	0.75692359334533	-0.00976681097959319	0.0315543780658418
0	1	3232378	rs2483264	G	A	0.638712767834245	0.375352172796547	-0.0257230657115792	0.029016674789976
0	1	3235556	rs12043519	T	C	0.252832729218973	0.479437304220349	-0.0227907542484444	0.0322263863161858
0	1	3250423	rs1889121	G	A	0.390995546381276	0.87037443450663	-0.00467084360347056	0.0286233654586371
0	1	3252104	rs2483278	T	C	0.879657286895048	0.776366458114248	-0.0121990581614627	0.042945763181479
0	1	3254100	rs16824328	G	C	0.095251051250076	0.175238180258195	-0.0650566099179571	0.0479923096618536
0	1	3255539	rs2483280	A	G	0.296056529957742	0.486680663417722	0.0211795354313187	0.0304479564175782
0	1	3257059	rs2255212	A	G	0.29637787731407	0.460949830628502	0.0224409529320393	0.0304373368580413
0	1	3259113	rs882430	A	G	0.0887082197870161	0.457479193899047	-0.0366218160274935	0.0492888473693765
0	1	3285628	rs6424073	A	G	0.570349778083371	0.202094084006413	-0.0360688362829396	0.0282757971328776
0	1	3300807	rs868688	T	C	0.502085824969658	0.0270387620410655	-0.0618703564296955	0.0279835089848291
0	1	3312914	rs871822	G	T	0.578033261033493	0.0419726704035802	-0.0580556271392451	0.0285455224204159
0	1	3325037	rs2483225	C	T	0.381669098273169	0.0555165966758051	0.0556994840907167	0.0290887616549035
0	1	3352872	rs2236518	C	A	0.492492282712639	0.844533083128102	0.00548765696844051	0.0279841886975365
0	1	3353949	rs2493264	G	A	0.821179223806628	0.345044856378496	-0.0341268130390558	0.0361419343120662
0	1	3362256	rs867814	T	C	0.63735307274061	0.841636952109272	-0.00581617504312899	0.029109976032437
0	1	3375181	rs947352	T	C	0.179980442204003	0.603841598001897	0.0187525095172277	0.0361400766839994
0	1	3424388	rs947345	A	G	0.0655028616487461	0.447769565085412	0.0428950858924151	0.0565049357229432
0	1	3441382	rs1896	T	C	0.114895672079205	0.939369842541134	-0.00333574258058043	0.0438556238564882
0	1	3543951	rs16823922	A	G	0.176148103531118	0.405878874194757	0.0304890313179721	0.0366821637930027
0	1	3545612	rs1128474	G	A	0.322292483866121	0.91927448830318	0.00302769582587762	0.0298743552476049
0	1	3586700	rs6657895	A	G	0.408446906240552	0.0259580085637724	0.0637710667247886	0.0286374789704045
0	1	3601490	rs3753205	C	G	0.241104650713563	0.924553242987706	-0.00310953564431355	0.0328357002319663
0	1	3601798	rs3765715	T	A	0.240680969124272	0.95208921338054	-0.00197539244016176	0.0328775092659843
0	1	3601940	rs3765716	A	G	0.241101653438299	0.963269804405587	-0.00151226094017141	0.0328390116580325
0	1	3602555	rs3765717	A	G	0.241671356773766	0.828824103648302	-0.00711310030870748	0.0328990434867644
0	1	3603036	rs12033056	C	T	0.249407129573672	0.747398129463359	-0.0105050747242851	0.0326171596708639
0	1	3651126	rs1181868	T	G	0.34748280076375	0.655684299889789	0.0130921825395705	0.0293626033416667
0	1	3659742	rs2298223	T	C	0.113216225054817	0.611039921948636	0.0223258415513377	0.0438975583796047
0	1	3665867	rs12120656	T	G	0.21015055947532	0.365984773136344	0.030746135733882	0.0340104580001015
0	1	3671791	rs1181888	G	A	0.0931120785719509	0.512768633017452	0.0312056648202394	0.0476762464475348
0	1	3679477	rs6699377	T	G	0.113413867131266	0.738570247842257	0.0147117174327721	0.0440804078002611
0	1	3680729	rs1181877	T	C	0.153727068432406	0.444464472954321	0.0295321137035894	0.038620424718405
0	1	3682070	rs1181874	A	C	0.597549531157116	0.147876245249725	0.0413949925857288	0.0286059989337912
0	1	3730435	rs6695834	C	T	0.453329302709511	0.0343505495355533	0.0593613453055073	0.0280544608752334
0	1	3740426	rs79797528	C	T	0.118440991610393	0.298498090284257	-0.0451878416505387	0.0434640751104587
0	1	3743319	rs6663840	A	G	0.453160617054133	0.0251893963058908	0.062791591883887	0.0280509233359619
0	1	3745193	rs6659702	C	T	0.170845400924956	0.442449071133531	-0.02872367935962	0.0373975001559258
0	1	3745721	rs2275833	T	C	0.118476561292914	0.314609315262015	-0.0437038973983553	0.0434606344687991
0	1	3745787	rs2275832	C	T	0.572042737807037	0.119052912998032	0.0442592165209829	0.0283938404412271
0	1	3745924	rs2275831	A	G	0.401125117232401	0.03342280060982	0.0607609597452809	0.0285669459349471
0	1	3746484	rs2275829	C	T	0.148519399686012	0.00412373994404521	0.110896510845499	0.0386595962061975
0	1	3796948	rs4074709	T	G	0.152618010423399	0.762830434893776	-0.0117130896031845	0.0388151374451749
0	1	3800242	rs3205087	G	A	0.426692368008364	0.190224465422132	0.0369291676045165	0.0281920254714734
0	1	3801828	rs10909818	A	G	0.303020057303213	0.139698841989271	-0.0448849241813973	0.030391032399529
0	1	3803755	rs7367066	C	T	0.672101504428201	0.852631080796079	0.00551689411265996	0.0296986564530647
0	1	3806358	rs10909819	C	T	0.301395780485721	0.426627937569536	0.0241265610589238	0.030348822877852
0	1	3809423	rs11807227	A	G	0.300971828398632	0.456974409553282	0.0226142080474581	0.030402055440381
0	1	3814660	rs10909823	G	A	0.113718736633574	0.302954662489911	-0.0453048898841192	0.0439802956495347
0	1	3818871	rs10797356	A	G	0.371778977877409	0.254805624877159	0.0330218156676468	0.0289981904628361
0	1	3821782	rs11589102	A	G	0.109131269845433	0.852997888643155	-0.00835636003154633	0.0450976723849517
0	1	3995644	rs80309618	T	C	0.0971999027303406	0.241550683428874	-0.0554324857584949	0.0473328966882479
0	1	3996075	rs34770924	T	C	0.0792912829384588	0.218541722114075	-0.0644420979555188	0.0523742766273734
0	1	4000957	rs61156287	A	C	0.247153216646992	0.749787839395303	0.0104117793338605	0.0326470833307112
0	1	4002954	rs72640991	T	C	0.0810674071457946	0.625924070498992	-0.0250973995999653	0.0514848307041529
0	1	4002958	rs10915568	A	G	0.194237190654874	0.709257083415541	0.0131871984030746	0.0353682598193921
0	1	4003276	rs75558957	A	G	0.0612169269637685	0.235863299803941	-0.0697753550025863	0.0588627855814303
0	1	4004250	rs11583257	T	C	0.272460707008916	0.781642180834237	-0.00871591354092687	0.0314450003975606
0	1	4006060	rs7548668	C	T	0.353642421712412	0.766685198824144	-0.00865457500343361	0.0291681135832095
0	1	4009694	rs4654479	A	G	0.115001105745849	0.533207996546804	-0.0274137945825856	0.0439946567274624
0	1	4010743	rs4654482	G	A	0.575934131771108	0.991262146876353	-0.000311260560331109	0.0284217447617527
0	1	4013749	rs12096512	C	T	0.130483065251862	0.271698115969432	-0.0460701882431434	0.041913981789571
0	1	4013997	rs10915431	T	C	0.130769003404519	0.310690514912452	-0.0424311802566623	0.0418546662426869
0	1	4018038	rs115402422	G	A	0.0718566298149281	0.292447654685189	-0.0570521710841011	0.0541925751373188
0	1	4026068	rs12031275	A	G	0.568427005394119	0.162623570743469	0.0396611725057255	0.0284044371534303
0	1	4028924	rs10915490	C	G	0.134882079851439	0.147135112441506	-0.0597894675271165	0.0412419261796839
0	1	4038065	rs78738452	A	G	0.136528226334297	0.494096453974696	-0.0279472048829231	0.0408699627007935
0	1	4039145	rs4654428	C	A	0.853456089501024	0.850441643785298	0.00745882958814078	0.0395578560807059
0	1	4039440	rs12758410	T	C	0.544267486560699	0.812880506047584	0.00668348947558229	0.0282347312720205
0	1	4039988	rs72644272	A	G	0.307886329164492	0.982776588150345	0.000652949094553656	0.0302458968395866
0	1	4053435	rs12038964	C	T	0.337498892344711	0.790045234971089	-0.00786287167533495	0.0295317045844259
0	1	4061608	rs12045781	A	G	0.288839698568983	0.54445645753539	-0.0186834470668402	0.030826304919669
0	1	4066781	rs4128222	A	C	0.0872239930943724	0.616076790120392	-0.0249944921323196	0.0498475903898473
0	1	4068052	rs6675979	A	G	0.267247442354372	0.0407904090796989	-0.0643848213712066	0.031473952306137
0	1	4069148	rs12027284	T	C	0.180129018265448	0.0485087194571936	-0.0720420043599095	0.0365160774692561
0	1	4071399	rs6680847	G	A	0.467536852307263	0.000379718936467729	-0.10012368720378	0.0281737586501264
0	1	4078090	rs4654604	C	T	0.383246262242669	0.00162013471203959	-0.0912756566595518	0.0289556497120564
0	1	4080780	rs4440829	A	G	0.248922999697521	0.0137392239705705	-0.0804811288522938	0.0326626619109648
0	1	4082367	rs10799261	C	T	0.465714063226406	0.000624454638738611	-0.096374289827579	0.0281733221013867
0	1	4085504	rs4233266	G	A	0.214650110361887	0.0798857358343807	-0.0596540195914921	0.0340617458276852
0	1	4085543	rs12026862	C	T	0.201273547531108	0.0823393341523972	-0.0606905518642269	0.0349344167700956
0	1	4085582	rs12026892	C	T	0.201405614938836	0.0896652922327749	-0.0592593881216611	0.0349166729531908
0	1	4092146	rs58051771	C	T	0.209279618592673	0.0388093750910112	-0.0714293272056286	0.0345703442276771
0	1	4092538	rs12028583	C	T	0.202550582981124	0.0637594606120514	-0.0646062819545694	0.0348496366555815
0	1	4092563	rs4328052	C	T	0.208799145115496	0.0467806841884423	-0.0686436900567716	0.0345241491597523
0	1	4104757	rs12036953	G	A	0.309900183782793	0.121692599896541	-0.0468943564899872	0.0302992260653548
0	1	4111741	rs4553153	T	C	0.528903157131232	0.470841814853895	0.0201869426590068	0.0279942610192971
0	1	4112750	rs74827518	T	C	0.115094624173827	0.522856055524611	-0.0280637833898751	0.0439217836049747
0	1	4121696	rs7520322	A	C	0.468096173889509	0.576222774489673	0.0157431674408793	0.0281675979629077
0	1	4124260	rs6672716	T	C	0.298710048776644	0.528508935049782	-0.0194961716255998	0.0309323709889884
0	1	4132018	rs9628649	T	C	0.354982766992671	0.931403276929923	-0.00252275331125587	0.029307273148973
0	1	4136869	rs117282266	T	C	0.0876832484586143	0.702537571085832	-0.0189419065479198	0.0495994824301496
0	1	4145615	rs10915421	C	T	0.525680423573132	0.367085213932508	0.0255238356774104	0.0282986094150671
0	1	4152206	rs4654410	T	C	0.807983629154004	0.672521290058538	0.0150301645344283	0.035558344450265
0	1	4155841	rs56329102	G	A	0.285909766536194	0.310045164312685	-0.0314685	0.0309995612872182
0	1	4156118	rs16840731	G	C	0.286347238106406	0.294088573905438	-0.0324540759061209	0.0309323709889884
0	1	4160903	rs76952475	T	C	0.165481624805502	0.486741476955784	-0.0263773704560951	0.0379257197905106
0	1	4162248	rs76163269	C	T	0.0756566342122183	0.418667887728553	-0.0428495742608901	0.0529834884657561
0	1	4162415	rs12130437	G	A	0.28692862470372	0.581762715286979	-0.0171781331469392	0.031186939173315
0	1	4166004	rs10399650	C	A	0.565061710276486	0.0601935677643708	-0.0529831741725861	0.0281919403843224
0	1	4168653	rs10799201	C	T	0.120917112853942	0.957655088354145	0.00230548881270377	0.0434208004563312
0	1	4169553	rs12080309	C	T	0.288778564745726	0.545669022091196	-0.0187575128478247	0.0310419852780071
0	1	4170178	rs12032575	A	G	0.0781569462550074	0.256298816754251	-0.0595938333153453	0.0524971340377244
0	1	4171343	rs6702575	C	T	0.563356041151901	0.0998862990383402	-0.0462930188107602	0.0281347243181041
0	1	4171786	rs10492944	T	C	0.0772538570202952	0.492471833480197	-0.036278369220841	0.0528544369145656
0	1	4174116	rs10915434	C	T	0.286457306394025	0.564705926465145	-0.0179309723874815	0.031137417603288
0	1	4183006	rs10915437	G	A	0.259735820413949	0.176810016968702	0.0430606410113632	0.0318816005878976
0	1	4183258	rs10915438	A	G	0.197640746783563	0.149658234425086	-0.0508355943856884	0.0352843711877879
0	1	4187821	rs57905980	A	G	0.102847304802259	0.4895270630404	-0.0319652056520818	0.0462552437572009
0	1	4187952	rs4654487	C	T	0.508227522412489	0.968134285248268	0.00111253220918977	0.0278492490929432
0	1	4190685	rs4282783	G	T	0.58399273444754	0.934016554242699	-0.00234531259276867	0.0283276064514167
0	1	4192707	rs10915442	G	A	0.603256097479782	0.626496079149159	0.0140161305091205	0.0288003940946567
0	1	4192854	rs80160005	A	G	0.105933470941211	0.344281592678639	-0.0437143880122325	0.0462224524879245
0	1	4197256	rs6663939	T	C	0.429212399860676	0.788960122504149	-0.00751065266006515	0.0280602971779243
0	1	4197418	rs4408122	T	C	0.526478002918721	0.688214461452971	-0.011196631728105	0.0279023368199985
0	1	4197642	rs10915445	A	G	0.428430358224437	0.793200914804709	-0.00735989232323518	0.028074439935833
0	1	4201815	rs4654492	T	C	0.352544795601996	0.936682959261862	-0.00231505506431099	0.0291423244968436
0	1	4203563	rs12096127	T	C	0.784925436699228	0.656819737356164	-0.0151538536105527	0.0341066221694001
0	1	4207343	rs6680278	T	C	0.260528650504051	0.629242730658536	0.0154250589668914	0.0319496334365515
0	1	4210455	rs9426473	A	G	0.172560225975584	0.218899056719839	0.0455624450828353	0.0370588815347701
0	1	4227248	rs16840872	T	C	0.247758569360814	0.937694150516864	0.00254693144069483	0.0325826495427777
0	1	4230463	rs10915459	C	T	0.0982851626617058	0.249448985062952	0.0541113741692837	0.0469843721452075
0	1	4236982	rs4233262	T	C	0.761469721028969	0.469535247209969	0.0239729761336237	0.0331468491646173
0	1	4239028	rs4654418	A	G	0.348851696066307	0.993306721802347	0.000247663861574364	0.0295228807016921
0	1	4251398	rs35392680	A	C	0.326418927535516	0.686210632155868	0.0120168908091622	0.0297445702744662
0	1	4263677	rs6687268	T	C	0.291785629975607	0.595402084763424	-0.0164631097025643	0.0310025664968117
0	1	4267089	rs16840901	C	T	0.312169710517137	0.756149820442094	0.00935007077410461	0.0301090035124809
0	1	4267889	rs10915471	G	T	0.410758173976715	0.942165161014068	0.00208020212197975	0.028673138126182
0	1	4269638	rs6426404;rs567086010	A	G	0.588721474600983	0.974905156815281	0.000902744656675794	0.0286978182972447
0	1	4271526	rs12022636	A	C	0.344473942732099	0.908288991224634	0.00340585205548785	0.0295654626830408
0	1	4281160	rs10799216	A	G	0.574943537084366	0.274905121327014	-0.0307387517293344	0.0281532640215279
0	1	4284659	rs903540	C	T	0.709372150669902	0.997859024863773	8.24973250887219e-05	0.0307445247224023
0	1	4284919	rs7528938	T	C	0.472626864210626	0.78004132237416	0.00780387958510741	0.027944333960428
0	1	4288803	rs10915480	G	A	0.405490814818214	0.588881798295665	0.0153693948996827	0.0284377672752101
0	1	4291842	rs7541544	C	T	0.427097051153542	0.119769217113131	0.0440188066022472	0.0282943947702522
0	1	4291953	rs7534461	G	C	0.343222831213548	0.300697317536286	0.0304304269843228	0.0294031066660321
0	1	4292038	rs7534558	T	C	0.341871443397214	0.309692734962915	0.0299450026560085	0.0294772871389583
0	1	4312205	rs1908490	T	C	0.213744467570439	0.487315443655679	0.0235881588439544	0.0339600774305721
0	1	4312527	rs16841005	A	G	0.108139628164996	0.56820856437275	-0.0259692132833852	0.0455047932235015
0	1	4315204	rs966321	T	G	0.323050392782211	0.893695391168046	0.00397678039890404	0.0297597027946427
0	1	4316544	rs16841037	A	C	0.089751831948348	0.168040450792394	-0.0679699653205561	0.049306205441152
0	1	4325589	rs9286982	C	A	0.591917434578824	0.493229600877737	-0.0194476507396998	0.0283832239184202
0	1	4330287	rs6677984	G	A	0.248771260281159	0.301151431475925	0.0331585039742185	0.0320691985778774
0	1	4341843	rs1390136	T	C	0.372925153389806	0.140776018197758	-0.0426353570553249	0.0289463942659277
0	1	4353287	rs16838562	G	A	0.122783089770355	0.19970019055382	-0.0550921540787797	0.0429599873243093
0	1	4355593	rs2029490	G	A	0.584764583904273	0.434939939660998	-0.0221412883973837	0.0283584057207417
0	1	4358008	rs58506471	A	G	0.18763174846641	0.442778019530623	-0.0273730318875962	0.0356646976092575
0	1	4358349	rs35559925	T	C	0.0837305941178786	0.206162916064578	-0.0645381505018858	0.0510511107515533
0	1	4364472	rs1106307	G	A	0.806502838415829	0.896393115438373	0.00462138004213245	0.0354892751448237
0	1	4365471	rs351625	T	G	0.235464476140919	0.553867352206051	-0.0196796099342928	0.0332439901474608
0	1	4367980	rs2934983	A	G	0.628625338441369	0.335785130633836	-0.027887504216865	0.0289732285980638
0	1	4368942	rs351618	C	T	0.79974891095586	0.515536929101341	-0.0227595636328508	0.0350017663840078
0	1	4368951	rs351617	T	C	0.672425474244238	0.68405009264777	0.0121200741561064	0.0297832469689692
0	1	4370074	rs1495239	T	C	0.427246501219195	0.596435966498226	-0.0150747650492782	0.0284680531474794
0	1	4370489	rs12073612	A	G	0.0837004830917874	0.146482500685622	-0.0737832603561082	0.0508125130441348
0	1	4371863	rs351614	T	C	0.208659369498411	0.424881384172818	0.0274507369230381	0.0344002289576155
0	1	4372470	rs716214	G	A	0.151939747222831	0.0930074603789765	-0.0659500824568727	0.0392620233178523
0	1	4379095	rs59704180	A	G	0.0799138155528172	0.515900926237444	-0.0336285952619474	0.0517620273973796
0	1	4379687	rs12408012	G	A	0.547683839825673	0.423524163854736	-0.0224827904241766	0.0280921751109468
0	1	4380344	rs2411741	A	C	0.899370828564408	0.575944721384797	-0.0260689547035555	0.0466084683113163
0	1	4381016	rs2130618	C	G	0.138890919602914	0.358121183673607	-0.0373047343895303	0.0405949097796087
0	1	4382979	rs13375925	T	C	0.168914650008761	0.857132140990809	-0.00671161479141673	0.037281359635488
0	1	4384296	rs351607	G	A	0.166596251009121	0.578684388313204	-0.0209160914884821	0.0376657862749297
0	1	4384773	rs351608	G	T	0.165384354110181	0.7207247590424	-0.0135192999612254	0.0378172458661959
0	1	4390211	rs501284	T	C	0.472984714977803	0.298678741247038	-0.0290810274660858	0.0279821421553252
0	1	4390289	rs625079	C	T	0.530535941450218	0.404505974168574	-0.0233559857072606	0.0280181901002188
0	1	4391391	rs76664831	G	A	0.123732657417289	0.697437436035713	-0.0166636919492134	0.0428612771041648
0	1	4395812	rs579387	C	A	0.332083458253443	0.476437172916869	-0.0210657326026451	0.0295848508605146
0	1	4397736	rs588224	G	A	0.330990704454891	0.45151441631102	-0.0223137950102887	0.0296374185219625
0	1	4400529	rs1108770	G	C	0.454935930328943	0.435367103087735	-0.0218964833084317	0.0280709610178886
0	1	4400887	rs12046047	C	A	0.257172992009153	0.618529836202499	-0.0158617991127481	0.0318551581380474
0	1	4401563	rs488256	A	G	0.198159175139934	0.746804592540176	-0.0113669025067381	0.0352073868804536
0	1	4401778	rs903539	T	C	0.256911606313835	0.619657856986578	-0.0158178555633661	0.0318692932146315
0	1	4403047	rs601798	G	A	0.197916102742716	0.723229911436151	-0.0124722626296233	0.0352179140042055
0	1	4414716	rs596133	A	C	0.45737175438395	0.515134058660146	-0.0183069734067359	0.0281271719906756
0	1	4417946	rs1531329	C	T	0.356533518932857	0.265816086776948	-0.0325429150415934	0.0292455030788311
0	1	4418164	rs1531328	A	G	0.352043187738365	0.40289283491345	-0.0243565902503272	0.0291184486207178
0	1	4423030	rs79426491	T	C	0.163267646942335	0.835821907144313	-0.00785677386718343	0.0379113515329732
0	1	4424115	rs16838812	G	A	0.213744722957433	0.871042381315709	-0.00555121547115193	0.0341961356282695
0	1	4425847	rs12405082	G	A	0.213188617187252	0.888641886402714	-0.00479319354367186	0.0342314941519078
0	1	4425876	rs12404603	T	C	0.122376960110986	0.851802771881235	0.00796103967869814	0.0426137158085261
0	1	4427083	rs12023786	A	G	0.0964545308450816	0.367750765671059	-0.0424591445896123	0.0471404498080401
0	1	4431264	rs572439	C	A	0.658504178394408	0.21941436316699	-0.0362150753870179	0.0294890178939023
0	1	4431571	rs12028738	A	G	0.2603914030907	0.447910053298132	-0.0240401999965771	0.0316775291223702
0	1	4431704	rs12031615	T	C	0.369389730200174	0.252741925213487	-0.0331614500998007	0.0289945093990293
0	1	4435641	rs74728654	A	G	0.162475469187297	0.725523975850348	-0.013402033650636	0.0381731001492711
0	1	4440749	rs589870	T	C	0.0806660368548199	0.700132699666626	-0.0198864220193213	0.0516340882073822
0	1	4444706	rs349413	A	C	0.787429064756237	0.817503266306931	-0.00790080294888804	0.0342385658558464
0	1	4445873	rs72632733	T	C	0.108605403492528	0.591237883858883	-0.0241252400536264	0.0449223585760199
0	1	4448702	rs747778	T	C	0.298432827399424	0.950549558545341	-0.00189331084794034	0.0305290644326093
0	1	4448818	rs747776	C	T	0.569934111825337	0.556786927882623	-0.0166183260282524	0.0282807032267919
0	1	4449129	rs1109046	C	T	0.567336691633049	0.634029269353477	-0.0135071292929711	0.0283725479120606
0	1	4449883	rs12041175	C	T	0.460268426461014	0.837245403026502	-0.00578468142336414	0.0281605109151182
0	1	4451081	rs12042157	C	T	0.461472428007077	0.866130181627863	-0.00473884410770143	0.0281110294190732
0	1	4455415	rs349415	C	G	0.189290287543359	0.520570204991545	-0.0228965071772792	0.0356384342271397
0	1	4458068	rs349417	C	T	0.650733894860801	0.514883663014349	-0.0190440856152696	0.0292422566679968
0	1	4459317	rs78531899	A	C	0.107903017717853	0.550162050966852	-0.0269180034539341	0.045049746392197
0	1	4459689	rs6679220	C	T	0.135716618846694	0.270505271362958	0.0446958598557007	0.0405625476974992
0	1	4460965	rs56081339	A	G	0.1356171678329	0.230207402671807	0.0486386393599408	0.0405381191000988
0	1	4462460	rs349400	G	T	0.652050808337856	0.404872223853839	-0.0243660707953133	0.0292526973144545
0	1	4463585	rs349401	G	T	0.543435299287668	0.695264597365969	-0.0109853206293114	0.0280437586642105
0	1	4464125	rs12144027	T	C	0.107894815766884	0.515309983768234	-0.0293388855396319	0.0450956846605582
0	1	4466908	rs577114	C	T	0.0799802464894576	0.554099806062563	-0.03078226190492	0.0520297697268952
0	1	4469868	rs733308	G	T	0.126259138579635	0.22557603809737	0.0506024554100919	0.0417569296982917
0	1	4471733	rs505933	G	A	0.775970192318673	0.770060488991262	0.00981117687850536	0.0335659209666733
0	1	4472448	rs4654533	G	C	0.587439587630095	0.434750817200302	0.0222553176549146	0.0284927196848418
0	1	4475184	rs349405	C	A	0.776318640567807	0.831566443212377	0.00714226840602497	0.0335801794245338
0	1	4477911	rs349409	T	C	0.775887746633653	0.826874638019207	0.00734359871562554	0.0335766164944675
0	1	4488779	rs12029910	G	A	0.451627407228835	0.974868524853833	-0.000888357747230556	0.0281992881121172
0	1	4488831	rs6667927	T	C	0.185721870946064	0.672214245652093	0.0151792858351597	0.0358754187149163
0	1	4489398	rs6678792	C	T	0.267494826992499	0.833181393706635	0.0066505976478261	0.0315758242172949
0	1	4489529	rs10915533	A	G	0.186658865865692	0.626343812708072	0.0174020910997314	0.0357420992417448
0	1	4496329	rs1762813	T	C	0.893527403274365	0.8336564796854	-0.00950832666987811	0.0452746540953127
0	1	4497217	rs1674879	T	C	0.137623976328874	0.426538088373095	-0.0322583009199229	0.0405698628943773
0	1	4502705	rs780575	T	G	0.217746559978971	0.339840146985367	-0.0322861436482225	0.0338258578319907
0	1	4504332	rs780584	A	G	0.250181579313436	0.394224229601829	-0.0274675922093403	0.0322396491356683
0	1	4504927	rs780586	T	C	0.12315247512983	0.652610874945694	-0.0191978811187953	0.0426488707369166
0	1	4507763	rs780594	C	T	0.848989993493544	0.955220280210102	-0.00220656138259293	0.0392958349871009
0	1	4509379	rs2054270	A	C	0.627914167463065	0.547737124850032	0.0173855990197942	0.0289203535624142
0	1	4510840	rs705685	T	C	0.170269058082001	0.844513271924791	-0.00728966655338197	0.037168700209187
0	1	4519912	rs608210	G	A	0.75309099756438	0.38847889015205	0.028220602297903	0.0327241226845226
0	1	4525604	rs4654545	C	T	0.779649580289448	0.338370999541966	0.0327487495525004	0.0342063184495644
0	1	4534661	rs11812066	T	A	0.131838235294118	0.245715501068583	-0.0487070360427762	0.0419591983349446
0	1	4541444	rs16839089	A	G	0.117452926314376	0.804810361008437	-0.0107670590196573	0.0435690264394721
0	1	4549380	rs705690	A	G	0.574259380958298	0.0917874962667719	0.0476524479360479	0.0282628882114209
0	1	4549402	rs780606	G	A	0.47286616239519	0.193305382286078	0.0364121794893845	0.0279907891100254
0	1	4552802	rs1878052	A	G	0.463030552903394	0.159181602865841	0.0391822560849031	0.0278316797912613
0	1	4558792	rs10915548	A	G	0.496837564852643	0.426048555140021	0.022018177402394	0.0276620145687188
0	1	4558933	rs609506	C	T	0.864134890558151	0.0659771747006557	0.0761821322613677	0.0414353390164391
0	1	4566065	rs4654440	G	A	0.867295824100156	0.0546413683443764	0.0801391241304931	0.0417018329292001
0	1	4572023	rs10915549	A	G	0.51506934516252	0.532740914192489	0.017289287014186	0.0277148547726298
0	1	4573989	rs1710421	T	C	0.88630524412576	0.196083287443585	0.05743906731443	0.0444302743192338
0	1	4581585	rs608203	C	T	0.344008086690511	0.932557652697112	0.00247199655404828	0.0292103731588094
0	1	4582199	rs10489135	C	T	0.306874927485787	0.788128876553185	-0.00808094196028561	0.0300696104899904
0	1	4583973	rs76210017	G	A	0.162600349429182	0.242683018533435	0.0440079721619476	0.0376681628232803
0	1	4587969	rs241237	T	C	0.34515721200225	0.902248656788257	-0.00359113818365526	0.0292387397134022
0	1	4594603	rs537398	C	T	0.46811360249494	0.132979459894052	-0.0417251797456482	0.0277713210913273
0	1	4596288	rs10915554	A	G	0.452208431330711	0.153625254703632	-0.0396346397264482	0.0277778630606352
0	1	4596534	rs12084169	T	C	0.434657258273593	0.135354659656844	-0.0416188829720144	0.0278701233479079
0	1	4600491	rs543653	G	T	0.435348094547278	0.115974675017237	-0.0438199318632306	0.0278771192121566
0	1	4606292	rs80089004	G	A	0.195436773880318	0.339428824587676	0.0335484159729126	0.03511840433314
0	1	4608204	rs241220	A	G	0.351319849883685	0.0675855108816064	-0.0527824877565043	0.0288782305552157
0	1	4610733	rs16839272	C	A	0.096439208862595	0.00536903494084933	-0.133600986559618	0.0479885805531898
0	1	4611241	rs241248	A	G	0.0963970793945716	0.00418600206753659	-0.137863031938	0.048139996833928
0	1	4612752	rs12117466	T	C	0.331119487274711	0.86684287003788	-0.00492722487692571	0.0293864365228073
0	1	4614822	rs241257	T	C	0.150511778845111	0.164792585119755	-0.0546197116041451	0.0393193071526066
0	1	4616102	rs241261	C	T	0.455519420715228	0.197237729860546	-0.0359285035838436	0.0278631867385135
0	1	4618251	rs6685798	A	G	0.124842997272041	0.0564972509108544	-0.0819241525214346	0.0429556423897044
0	1	4619038	rs241264	T	C	0.419703680693736	0.0544533479486545	-0.0540770765767163	0.0281180951524114
0	1	4619669	rs59595338	A	G	0.252818370585885	0.584943232114795	-0.0173439665372338	0.0317551240263436
0	1	4621464	rs6698529	A	G	0.337075389696432	0.433268672279088	0.0229533995544898	0.029291846561881
0	1	4627077	rs241273	C	A	0.126572656637727	0.12034949831821	-0.0656998157147607	0.0422967003497242
0	1	4629186	rs241277	C	A	0.148014220599013	0.136574838189747	-0.0590113556692771	0.0396403758811849
0	1	4630232	rs76191495	A	G	0.119367685179175	0.15264320750771	-0.0619121339331846	0.0432874121994847
0	1	4632528	rs241211	G	A	0.314277197462086	0.9146699638195	0.00321651922677741	0.0300188387247742
0	1	4632560	rs980092	G	A	0.528529805168444	0.286643527585295	0.0297976741618086	0.0279655475628707
0	1	4632828	rs171317	A	C	0.826870959949912	0.155170338910784	0.0527699024408154	0.0371225888169931
0	1	4633554	rs6673089	A	G	0.582036610692304	0.20752965952955	0.0356001195394431	0.0282453797106713
0	1	4633607	rs241209	A	G	0.308130056287815	0.922943090905405	0.00290137194866454	0.0299954296519127
0	1	4635556	chr1:4635556.C.CC	CC	C	0.88989437549095	0.0386032206956813	0.0930093670401347	0.0449670023927145
0	1	4641742	rs241225	A	G	0.720467623229637	0.566844558107503	0.0179008330527942	0.0312566469220158
0	1	4642477	rs184781	T	C	0.766458977000615	0.502054528538709	0.0221116418630009	0.0329404732057154
0	1	4644085	rs588347	T	C	0.591091462855045	0.488551083210242	-0.0197062249865377	0.0284519104383424
0	1	4646572	rs4654446	T	C	0.298266155295459	0.7459462274729	-0.00993116993652629	0.0306527829104605
0	1	4647646	rs2674014	T	C	0.763706892515377	0.524691813604105	0.0208283383564591	0.0327422765726994
0	1	4649157	rs546397	G	A	0.290360576923077	0.555746182787197	-0.0180731642038116	0.0306755535271087
0	1	4658538	rs12567277	T	C	0.452470185045949	0.381087858925426	0.0244488537047345	0.0279130395156099
0	1	4665232	rs164781	A	G	0.354676046484705	0.92293730120843	-0.00281832467920032	0.0291346611440826
0	1	4665269	rs241243	G	A	0.284726383857468	0.515276840196821	-0.0201194677276034	0.0309224285885221
0	1	4666819	rs151716	G	A	0.359430660458909	0.748896844948621	-0.00932947256545945	0.029146012618092
0	1	4677535	rs4403602	G	C	0.281065763702882	0.198569978686895	-0.0400560156330848	0.0311565656451461
0	1	4678123	rs7555011	C	T	0.700973991236314	0.369366555724951	-0.0273566580478568	0.0304755049364273
0	1	4679563	rs12145928	C	G	0.243958583779438	0.168261644567106	-0.0449205235363482	0.0326028193110853
0	1	4682273	rs6668199	C	T	0.474705290214148	0.528325727341123	0.0177569772964636	0.0281604736289213
0	1	4685648	rs875808	A	G	0.283888827795474	0.120475178057153	-0.0480460684089044	0.0309419238579496
0	1	4697300	rs2101195	T	C	0.656702121197333	0.160348461612812	0.0414840965222612	0.0295491700594479
0	1	4698446	rs12122716	T	C	0.101385176982788	0.301596628113372	0.0473697702306496	0.0458558158798441
0	1	4698677	rs76059212	A	G	0.0598419454649568	0.444854150648838	0.0449402195450965	0.0588205854698428
0	1	4700731	rs61265167	A	G	0.254434589800443	0.115701359781078	-0.0505814487645641	0.032154497292601
0	1	4701258	rs10915575	C	T	0.278954447215918	0.0186063325984022	-0.0736278669749446	0.0312867315527245
0	1	4706317	rs12741248	A	G	0.513744758965191	0.670929945230784	0.0119660102947551	0.028163796798835
0	1	4706755	rs12125737	T	C	0.284900954490253	0.00946342955141629	-0.0806945826211975	0.0310980666863032
0	1	4708162	rs4654454	C	T	0.404782519727018	0.845618070189191	0.00557957254213379	0.0286554493073306
0	1	4721793	rs12406838	A	G	0.288972182461293	0.0381978632334381	-0.0637931591740273	0.0307774324663383
0	1	4722951	rs7517517	T	C	0.150239771737529	0.849202187715852	0.00741913040399592	0.0390200268837008
0	1	4723818	rs12083131	A	G	0.150399118533983	0.87476213121465	0.00614519342108908	0.0389892447445024
0	1	4727243	rs6663166	G	A	0.805966482178322	0.80710432077851	-0.00867991089901224	0.0355496079389825
0	1	4731677	rs10799255	G	A	0.394787364593005	0.137254895715965	0.0424517872809705	0.0285660638163634
0	1	4737531	rs16839450	T	C	0.256438799652968	0.359837845487742	0.0293293664385231	0.0320303544228536
0	1	4738058	rs2071990	T	C	0.277762572144146	0.0728955053459834	-0.0561436149762814	0.0313042117704744
0	1	4738355	rs2071991	G	A	0.322852605376985	0.389292534644423	-0.0257294670570494	0.0298866711641458
0	1	4746636	rs10915587	T	C	0.569484649863506	0.743991280342533	0.0092234588750876	0.0282432236699209
0	1	4763401	rs6681520	T	C	0.506341379432396	0.0357053387390062	0.0582163470154654	0.027718542530287
0	1	4773266	rs2071999	C	A	0.64553265671957	0.577537708635382	-0.016341995316588	0.0293401018740025
0	1	4776974	rs3753696	A	G	0.12936451748982	0.417869597153674	0.0334801540934716	0.0413272577741846
0	1	4783142	rs12566272	A	G	0.151472478563237	0.520215852065842	0.024943996616786	0.0387923849554885
0	1	4784556	rs3820252	T	C	0.155196402072532	0.524853931149217	0.023794326612233	0.0374194595828304
0	1	4784884	rs3820253	A	G	0.531556272856495	0.643609952674216	0.0130564732021228	0.0282206077184921
0	1	4799200	rs3753702	T	C	0.0676033098184708	0.186947907743119	-0.0743104471801723	0.0563102140794277
0	1	4803834	rs393976	A	G	0.0970740981915256	0.661922798188454	-0.0207220294114485	0.0473906354238977
0	1	4805106	rs414176	C	A	0.092614489143971	0.493818014767519	-0.0331447683960124	0.0484396377857535
0	1	4805434	rs371605	G	A	0.281338410615396	0.731416106613359	-0.0107155831163668	0.0312187043293986
0	1	4806381	rs368808	G	A	0.141736635372344	0.160462304165086	-0.0569943252013904	0.0406081776601987
0	1	4806550	rs11586743	A	G	0.0788083132126954	0.346318994166625	-0.0495349903801311	0.0525986942984283
0	1	4813115	rs380239	G	A	0.106386557953581	0.114302391713546	-0.0724385606214938	0.0458719614440315
0	1	4813141	chr1:4813141.C.T	T	C	0.106357766537472	0.110329615902472	-0.0732214952610969	0.0458576329544091
0	1	4819803	rs368420	C	T	0.221069557051286	0.306381817056037	-0.0348031717055497	0.034025898933482
0	1	4826104	rs2802716	A	C	0.0681077576101882	0.161449659030083	-0.0782970029980725	0.0559179385350326
0	1	4826660	rs2743980	A	G	0.388043904590752	0.01387780366711	-0.0711478963175175	0.028917079295892
0	1	4828606	rs7518471	T	C	0.0880445352409257	0.755963894759685	-0.0154665749458767	0.0497661188111009
0	1	4833747	rs12029492	A	G	0.296132827735819	0.0374541327851083	-0.0640905354784852	0.0308012207585765
0	1	4836121	rs394594	G	A	0.424574589818964	0.00359876850613018	-0.083127265581878	0.0285528772633494
0	1	4848808	rs12133924	G	A	0.122118446892869	0.199955380223938	-0.0550797190746575	0.0429746699532053
0	1	4852747	rs7520826	G	A	0.106080466736916	0.436401456104403	-0.0355982324205343	0.0457393712359143
0	1	4853688	rs932350	C	T	0.15453474982335	0.269783944930383	-0.0431508542966665	0.0391014940385859
0	1	4859488	rs17345273	A	G	0.0669024597509348	0.114083328057178	-0.0898015230581484	0.0568327095673836
0	1	4861767	rs11588395	T	C	0.0667257192299373	0.120577429525981	-0.0882961302793082	0.056878845375125
0	1	4871384	rs59103994	T	C	0.101571795390309	0.748808087281033	0.0148302506000623	0.0463139380133574
0	1	4871671	rs1118009	G	A	0.259754786208902	0.202557539757994	-0.0410073760924837	0.0321803457099596
0	1	4878871	rs1120120	T	C	0.707920376385198	0.0243977004510173	0.0701235485608916	0.031154833495797
0	1	4880480	rs10915616	T	C	0.134405552552249	0.0667627898999633	-0.0763130704640937	0.0416268043904351
0	1	4885457	rs7516549	A	G	0.100395116879999	0.557276515033184	0.0273456190430493	0.0465939864808803
0	1	4889588	rs10915622	A	C	0.474820413220539	0.00203394805384739	0.0858563562445004	0.0278281866998193
0	1	4889912	rs12028290	A	C	0.0685495680324366	0.151253389724486	-0.0808120609648736	0.0563103829063065
0	1	4897567	rs12118185	A	G	0.159489854986235	0.274013858651097	-0.0423119446275058	0.0386811126702408
0	1	4898833	rs7522386	G	A	0.453364215453258	0.00325915281715211	0.0834981275655242	0.0283797247167773
0	1	4901142	rs12124406	G	C	0.266232929477332	0.192781153844785	-0.0415386131420524	0.0318940037468492
0	1	4906783	rs10915626	A	G	0.469673906553938	0.0659324798880983	0.0517252640303089	0.0281286410977832
0	1	4911403	rs11803979	A	G	0.361352940651757	0.0258199022938697	0.0650270922851	0.0291743929025654
0	1	4913873	rs10915628	C	T	0.846660315247279	0.371814992896778	0.0346717595721523	0.0388227341871954
0	1	4916906	rs1535734	G	A	0.482268287470942	0.150597177197761	-0.0403007793209003	0.0280367811989895
0	1	4927798	rs10915644	T	C	0.376569843922871	0.163387524289282	-0.0403823496735466	0.0289734986639578
0	1	4928868	rs12567053	T	C	0.108211625478594	0.78206655014251	-0.0125059676752384	0.0452087787383765
0	1	4930181	rs1886112	C	T	0.470223449154009	0.0986419461843808	-0.046540708751904	0.0281813249388207
0	1	4931354	rs11588518	G	A	0.631202675032434	0.373179682761129	-0.025981849988817	0.0291756127515487
0	1	4932444	rs10915647	G	T	0.482981101251207	0.416764914957646	-0.0227897753322673	0.0280646165190727
0	1	4932655	rs12044914	A	C	0.149555104870591	0.477523438327607	0.0277355399028884	0.0390481132928354
0	1	4932777	rs12044980	G	C	0.1359844261434	0.427345665871601	0.0321876915016298	0.0405518329856359
0	1	4938053	rs10753390	C	T	0.851938211402769	0.197629309556351	0.0508766200565028	0.0394902045473742
0	1	4938987	rs12410393	C	A	0.0862199935445511	0.27738407019073	0.0537195165758134	0.0494557132489017
0	1	4940715	rs7539101	T	C	0.432853014982204	0.283211450478765	0.0300869106770581	0.0280365163693212
0	1	4941735	rs4654462	G	C	0.21137601517559	0.236015051975553	0.0402417984390982	0.0339591499904872
0	1	4951910	rs1544061	G	A	0.34137854548286	0.0475368706618428	0.0579292749031896	0.0292352779190621
0	1	4953528	rs16839786	T	G	0.401828401291495	0.705395534002099	-0.0108491415854188	0.0286978496583126
0	1	4955158	rs16839789	T	C	0.376876125027251	0.778446225076684	-0.00817743718635941	0.0290655719882622
0	1	4955862	rs6426446	T	C	0.469531295424153	0.209400779213429	-0.0353250519128807	0.0281426340288687
0	1	4956070	rs6426447	C	T	0.825601728096852	0.205755888711618	0.0468018586839273	0.0369880987720005
0	1	4958102	rs4654620	C	T	0.907105875833234	0.123381088780287	0.074012149141482	0.0480368840141981
0	1	4959786	rs2031246	G	A	0.871839361337836	0.0857000629205259	0.0719919287066634	0.0418915853035258
0	1	4963569	rs72634122	T	C	0.146110784269568	0.341490148462391	-0.0376787294088834	0.0396107416414638
0	1	4965152	rs17345545	C	A	0.181929522312372	0.225041495247657	-0.0443654505391471	0.036568014370489
0	1	4965631	rs4654468	C	T	0.37645987167716	0.0454356864390977	0.057229021210044	0.0286059517409404
0	1	4967739	rs7520488	C	G	0.367058261948454	0.581194890012515	-0.0160824741756433	0.0291539199768273
0	1	4968528	rs6678459	T	C	0.342040322590391	0.0202123937845637	0.0676979941502539	0.0291502448548182
0	1	4970122	rs10915666	A	G	0.513744917451606	0.28997936295177	-0.029448825541685	0.0278300387179517
0	1	4970486	rs6675549	A	G	0.368552011334347	0.66892850840953	-0.0124758773722559	0.0291752155090616
0	1	4971006	rs60530383	G	A	0.144175526211508	0.244537049834861	-0.0467913806555399	0.0402084142638717
0	1	4982386	rs6698453	A	G	0.176537351447941	0.745181512145245	-0.011874115377189	0.036535805045021
0	1	4984882	rs2093765	G	A	0.631395738072986	0.214270643089674	-0.0359128524514587	0.0289174906923138
0	1	4986470	rs2411956	T	G	0.38304391588984	0.258627766126503	-0.0327415527790278	0.0289840482010197
0	1	4988031	rs61271613	A	G	0.169862453373534	0.634995488137667	-0.0176382257294166	0.0371559888963771
0	1	4988262	rs11584727	A	G	0.451828700801115	0.379856957005155	-0.0248474121941042	0.0282948612825808
0	1	4988881	rs6667349	G	A	0.169910502188887	0.394787241913191	-0.0317125303957839	0.0372664283202723
0	1	4995026	rs12049256	C	T	0.470398089881797	0.476609393475033	0.019955155515565	0.0280360990659134
0	1	4996185	rs10915683	G	A	0.470129819164361	0.504180847987983	0.0187215158081235	0.028029327502884
0	1	4996226	rs4654470	G	A	0.145510575144913	0.429690878004647	-0.0312425625875251	0.0395615324794132
0	1	4996275	rs12045266	T	G	0.329117884846539	0.141117618314796	0.0435494269926469	0.0295924086549267
0	1	4996661	rs12037632	C	T	0.184564458834721	0.195152133416586	-0.0467492625538925	0.0360862338938374
0	1	4997363	rs9426467	G	A	0.434114257194936	0.473440134371305	-0.020240471311406	0.0282336023638408
0	1	4998385	rs9426468	G	A	0.573649427532299	0.154678565890971	-0.0401483939937537	0.0282099711982333
0	1	5003504	rs9286971	A	G	0.289773303038258	0.726002664809565	-0.0107793710461674	0.0307588499485066
0	1	5005775	rs7534281	C	T	0.319892601509651	0.962935455350092	0.00138746097293083	0.029856980350455
0	1	5011402	rs9426490	G	A	0.540365822756842	0.579432779231898	-0.0155481593572515	0.0280544608752334
0	1	5012101	rs7544541	A	G	0.288384743444547	0.749462804465164	-0.00983610241950308	0.0308005974241802
0	1	5012301	rs10915298	A	G	0.243925211405511	0.75812615452406	-0.0100760802276541	0.032720664355663
0	1	5012697	rs12022487	T	G	0.209195126196693	0.696355495515483	-0.01340124117489	0.034340596602323
0	1	5016062	rs76400676	T	G	0.0267235915938999	0.949833914735861	-0.00547428091850262	0.0870102648873711
0	1	5018318	rs9426470	A	C	0.472817505782091	0.634496804232089	-0.013306921720346	0.0279905801137447
0	1	5021200	rs10799145	G	T	0.335413407562051	0.164790166949857	-0.0410834142375559	0.0295747100577794
0	1	5023321	rs12754637	A	G	0.394511567572621	0.710273275073188	0.010634547313465	0.0286268086816869
0	1	5023430	rs6702660	G	A	0.729256754507435	0.298709109396741	-0.0327340132433059	0.0314990720580133
0	1	5023599	rs12741441	T	A	0.347946090467248	0.264172333192392	0.0326046527827648	0.0292003641688636
0	1	5031379	rs10799149	A	G	0.38334586173486	0.256247989472753	-0.0323921435393474	0.0285316929046925
0	1	5031561	rs7518523	G	A	0.143158683761017	0.237972297837176	-0.0473958890838181	0.0401636184874306
0	1	5036174	rs6689050	C	G	0.353177814618419	0.175888151931364	-0.039661486539312	0.0293023795966806
0	1	5036549	rs11581023	A	G	0.103953898977006	0.19142873307049	-0.0605266220939111	0.046332119279929
0	1	5036622	rs12122541	G	A	0.0391275966338155	0.943304506674038	0.00510545775268445	0.0717893875176637
0	1	5037812	rs6666330	G	A	0.352041252704011	0.198508920108545	-0.0376365708436525	0.0292706794420638
0	1	5038051	rs12739724	A	G	0.0884313273204015	0.652468350821999	-0.0223204483566262	0.0495640139185569
0	1	5038624	rs12564764	A	G	0.3677626843033	0.64059661724452	0.0136125650566771	0.0291574034344147
0	1	5045030	rs1106586	A	G	0.80100388263498	0.409102446828018	0.0288363737940659	0.0349331029117186
0	1	5047010	rs79254893	T	C	0.0782521856820011	0.483129771359669	-0.0366840632092261	0.0523103285197876
0	1	5047163	rs7365286	T	C	0.155802988930227	0.677878454730861	-0.0159890765005433	0.038494511300434
0	1	5048109	rs716671	T	G	0.354652159595372	0.503662000059541	-0.0196945377003299	0.0294502614752894
0	1	5051232	rs12725971	G	A	0.35673184287935	0.496914686253463	-0.0199495127705692	0.0293654908142183
0	1	5051710	rs6683624	T	C	0.443377702937199	0.14764001135442	0.04080366698914	0.0281809257509559
0	1	5068245	rs10799151	G	A	0.360015120077611	0.496651014140428	-0.0200747244313284	0.0295317045844259
0	1	5070407	rs10915312	G	A	0.171651386714598	0.40823255318347	-0.0309080687160671	0.037373363297708
0	1	5073092	rs9286975	A	G	0.626403027064085	0.155975769518918	0.0411057229630265	0.0289734667428153
0	1	5077552	rs12047764	C	T	0.143916332134432	0.601539174549808	-0.0208759418494966	0.0399777983978981
0	1	5078939	rs10915316	C	T	0.299095864542117	0.134426665385838	-0.0459090642778697	0.0306700077599762
0	1	5079962	rs79751215	G	A	0.119309581280544	0.315514536807892	0.0431694892524354	0.0430095777131758
0	1	5081173	rs898337	A	G	0.525659670080664	0.0471519820463475	-0.0558391632941345	0.0281315174837143
0	1	5083573	rs76601146	G	A	0.227474563859968	0.641412676724345	-0.015673841790172	0.0336547466934458
0	1	5088062	rs1459765	T	C	0.130732615572962	0.2354813967137	-0.0490736773914543	0.0413650214666335
0	1	5090997	rs9439507	G	A	0.398257832767479	0.72865100089163	-0.00985634491926656	0.0284109565243261
0	1	5091827	rs4949164	G	A	0.28004979563855	0.595772450615969	0.0165010306144095	0.0311052801018462
0	1	5094435	rs6693990	A	G	0.128706858357562	0.124178163376957	-0.0648522083170829	0.042181110747783
0	1	5124235	rs10799158	G	A	0.180979410683537	0.140429375525807	0.0534488730932855	0.0362563370400794
0	1	5124859	rs1563792	A	G	0.307436368663582	0.989087297285974	0.000413935142160385	0.0302640116317173
0	1	5127449	rs6682478	T	C	0.105105638395537	0.142044199331906	-0.0673652642999966	0.0458822370008237
0	1	5127543	rs6603832	G	A	0.286649156413616	0.675105674528068	0.0129223601119308	0.0308298337653782
0	1	5136644	rs922123	C	T	0.396693500279402	0.239034881078621	0.0337923889595956	0.0287007952990078
0	1	5137666	rs10915336	A	G	0.268840815448889	0.601671712617549	-0.0164840200170264	0.0315787024881881
0	1	5138107	rs117944101	A	G	0.102522008192609	0.0568240820635944	0.0872797368846938	0.0458242765302878
0	1	5139200	rs56186517	T	C	0.12414670534653	0.622976247234285	-0.0208046926590257	0.04231721478752
0	1	5141293	rs3128687	T	G	0.571680674821336	0.6866987723785	-0.0114270238942365	0.0283310582763972
0	1	5141640	rs3128689	A	C	0.69440292745291	0.211155589196674	0.0382928690985666	0.0306246379577567
0	1	5141902	rs11579881	T	C	0.523427351929893	0.172131104462517	0.0386224580229769	0.0282867986312853
0	1	5142552	rs10915341	G	T	0.677247436063472	0.274185433550066	0.0329500610113801	0.0301333548580307
0	1	5142629	rs12029437	G	C	0.657220743983188	0.349202819417463	0.0277455463364374	0.0296383497347897
0	1	5142784	rs12047111	G	A	0.68643663661578	0.501337310305677	0.0202895010838751	0.030175328918916
0	1	5142818	rs2334263	C	T	0.662090407258475	0.265164648007979	0.0331313674036664	0.0297337770894831
0	1	5145463	rs12120144	T	G	0.192490316363776	0.517028470808168	-0.0231403969319389	0.0357141975346553
0	1	5152159	rs12121092	T	G	0.627617700479353	0.934146150563036	-0.00239728199234995	0.0290124257870427
0	1	5152362	rs12033342	A	C	0.181886569241475	0.460320905705677	0.0265016327660947	0.0358945787009677
0	1	5156245	rs3101225	C	A	0.131562927737429	0.394145996307366	0.0352501039642957	0.0413674041620487
0	1	5158225	rs4949171	T	C	0.806332753753585	0.726359034978425	-0.0123057313055596	0.03516195473529
0	1	5168663	rs10733013	T	C	0.800373699654429	0.0794476016918827	-0.0610389496729463	0.0348018365704424
0	1	5170712	rs7513590	G	A	0.0936348697583776	0.233767128249364	0.0568569860807524	0.0477504571717576
0	1	5171959	rs66868114	A	G	0.192740398999176	0.0922973205177782	0.059484145757418	0.0353356774968203
0	1	5179530	rs10799170	C	A	0.881493101645708	0.0554578182526638	-0.082727264042168	0.0431934795309854
0	1	5180066	rs115200516	A	G	0.0850717506036123	0.0404146157091731	0.102921686237488	0.0502182919893855
0	1	5183812	rs4949166	T	C	0.122238480238271	0.786960636654965	0.011529708121797	0.0426616233945422
0	1	5183873	rs4313443	T	C	0.771303599424334	0.0619957761066874	-0.0618869175855498	0.0331597583676413
0	1	5190166	rs12083573	G	A	0.236119673908773	0.263088281576054	0.0368879049310565	0.032961481689405
0	1	5192365	rs77348721	C	T	0.0851094642333568	0.0504932393034134	0.098285	0.0502540789389279
0	1	5193026	rs10492923	G	A	0.374699267829378	0.670519974011207	0.0122567997286822	0.0288100759586268
0	1	5194204	rs16840020	T	C	0.464897624197263	0.725510013048767	0.00979033612857863	0.0278844002127522
0	1	5199158	rs79979050	T	C	0.157403451570758	0.111175305859924	0.0611450519325543	0.0383852090656299
0	1	5200882	rs11576612	G	C	0.150311674826458	0.806861211021785	-0.00960840841547946	0.0393018491179137
0	1	5202617	rs79753066	C	T	0.159421280263488	0.140481538340242	0.0562878289566226	0.0381871244669699
0	1	5209244	rs12025231	T	C	0.340480026992085	0.547799319986227	0.017660473722294	0.0293821626143648
0	1	5209245	rs75570639	A	G	0.164131431222454	0.319478031187764	0.0375339969706599	0.0377024859970285
0	1	5209712	rs189391360	T	G	0.164234687109921	0.299666209841022	0.0390959461189868	0.03769557600231
0	1	5210124	rs12121369	A	C	0.326149101851498	0.139607288951989	-0.0439449838696637	0.0297477301674094
0	1	5211338	rs12027352	T	C	0.501194108413936	0.589821682549682	0.0150286004905562	0.0278774904729096
0	1	5211545	rs4314925	A	G	0.82794845743447	0.204793677747473	-0.0469153507463421	0.0369991388425297
0	1	5222075	rs6668830	G	C	0.164076246334311	0.907785174993842	0.004376511834369	0.0377830593986733
0	1	5222596	rs10915365	T	C	0.474178261218876	0.452461755023555	-0.0209821488813344	0.0279271494249221
0	1	5223182	rs12026730	A	G	0.362964768813652	0.465025065794552	0.0212740150551143	0.0291186546735939
0	1	5228983	rs61542310	A	C	0.390878164390252	0.832316820847976	0.00610041775389595	0.0288121000817772
0	1	5230746	rs4076635	A	G	0.267876283872657	0.985370936058749	0.000583498598511196	0.031822845181355
0	1	5233631	rs4609478	A	G	0.402040004943445	0.739183063515116	0.00952920062359672	0.0286217724204165
0	1	5239931	rs6603818	T	C	0.762880227365002	0.282586444276125	0.0351175787529361	0.0326818879597483
0	1	5243848	rs4641339	A	G	0.376226136968437	0.943906077225645	-0.00202313459424819	0.0287535054688764
0	1	5243935	rs9439542	A	G	0.22182809833353	0.21058865880814	-0.0418808971125403	0.0334525739031588
0	1	5244220	rs12033926	G	A	0.376718416598124	0.968880080982072	0.00112218154449177	0.0287643503491628
0	1	5247006	rs16840108	C	T	0.0854858236214994	0.331792069272496	0.0480512288886173	0.0495112896370685
0	1	5247355	rs10492931	A	G	0.395453072207683	0.286453162528875	0.0304279960857546	0.0285458350728731
0	1	5250497	rs10915375	G	A	0.183245237427656	0.139315727724119	0.0532864365885365	0.0360446802595576
0	1	5251088	rs11583754	G	A	0.268848448298001	0.0769330347772201	0.0552469553085258	0.031234755962775
0	1	5251569	rs17375504	T	G	0.0849653287647367	0.356747152739144	-0.046856710803534	0.050843831246539
0	1	5255304	rs2722780	T	G	0.220846475185758	0.265199124013924	0.037782891033657	0.0339107377025705
0	1	5258556	rs2722782	C	T	0.787167906823766	0.226180688983412	0.0411178342917654	0.0339744942128113
0	1	5262901	rs2679218	C	T	0.210512277850989	0.235973661433114	0.0407545712244183	0.0343888292625147
0	1	5264228	rs2722786	G	A	0.782433745002546	0.45830482757755	0.0250696897317697	0.0338029950611832
0	1	5264697	rs12043987	G	A	0.153465817957609	0.750925716623105	0.0122469837912539	0.0385830244423307
0	1	5267850	rs6603821	A	G	0.610327404727996	0.739179706357134	0.00958528307829856	0.0287898363142355
0	1	5276014	rs59234006	A	C	0.153345403235753	0.563196119015536	-0.0224705739460416	0.0388696520437231
0	1	5277437	rs10915385	T	C	0.232199109456932	0.257349069144612	-0.0373997682572089	0.0330188583316445
0	1	5277746	rs4565728	T	G	0.283974510325825	0.417519037611587	0.0250786263188077	0.0309332756579906
0	1	5281117	rs7549461	A	C	0.237323384012426	0.241901702886122	-0.0382002910237317	0.0326429383652917
0	1	5281236	rs16840186	A	G	0.0919195082347483	0.446551905531566	0.0364759761319174	0.0479205498717456
0	1	5281421	rs7511995	C	T	0.764352117231309	0.774059470291782	-0.0094724272782486	0.0329970373443605
0	1	5283239	rs10753355	C	T	0.764742718129162	0.739675214842529	-0.0109610477764342	0.0329870382318141
0	1	5284813	rs7524247	C	T	0.392468338826697	0.136063642547136	-0.0426178595828296	0.0285908652679253
0	1	5284844	rs7552988	A	G	0.758408972756139	0.555533594954033	-0.0193290406884733	0.0327895103152162
0	1	5296277	rs76065129	T	G	0.136956941927207	0.911675090633689	-0.004525	0.0407929902066519
0	1	5296844	rs2353169	C	T	0.236281596932686	0.682217218395809	0.0134871973956645	0.0329406423937721
0	1	5297845	rs473104	G	A	0.483144913948485	0.587050429495107	-0.0151825124945662	0.027954493129813
0	1	5298490	rs12026938	A	G	0.155653928387847	0.62320532820943	-0.0188817527212791	0.0384312359936621
0	1	5299059	rs551536	C	T	0.565699319799292	0.86806746415007	-0.00465494323630519	0.0280226310327957
0	1	5300124	rs663142	T	G	0.482616173269498	0.551493099703875	-0.0166268990093322	0.0279197685652889
0	1	5302004	rs10915389	C	G	0.248322649834493	0.333267932430293	-0.0313027532302499	0.032352512872451
0	1	5302315	rs12125575	A	G	0.133494653018062	0.409092699979976	0.0338352673886482	0.0409880345756325
0	1	5302528	rs12066405	G	A	0.574665615687529	0.682295637135545	0.0114806108581258	0.0280471491439601
0	1	5308304	rs572111	G	A	0.370542964578838	0.150581040850805	-0.0417496856897097	0.0290436202308146
0	1	5309255	rs7534404	A	G	0.243289915456432	0.50904045347565	-0.0215230937381679	0.0325943255490339
0	1	5310292	rs4465223	C	T	0.791450525862125	0.905927827746196	0.0040794099560542	0.0345196442634472
0	1	5310609	rs6686714	T	G	0.417988872389961	0.095159179479289	0.0471817204664615	0.028273027353328
0	1	5312165	rs4475768	G	T	0.166473254600927	0.595364052221842	0.0199557034434059	0.0375757737183124
0	1	5312308	rs670971	A	G	0.0944482404584697	0.628251872458631	-0.0232376924069612	0.0479930382034638
0	1	5312366	rs494046	C	T	0.334699007987037	0.914780389936955	0.00316699475462081	0.0295950870304051
0	1	5317486	rs76220290	T	C	0.0971539256938933	0.690381510051606	0.0187758388597772	0.0471355182784561
0	1	5319728	rs521758	A	C	0.220353444676409	0.161069525646771	-0.0472693827049263	0.0337281040292275
0	1	5324231	rs499416	C	T	0.298793764965587	0.0412550406881065	-0.0620562768733063	0.0304054707252818
0	1	5325924	rs648378	A	G	0.29686246092281	0.0503146087278265	-0.0594220107285923	0.0303594906912868
0	1	5326050	rs536995	C	T	0.59861208724873	0.39828888159932	-0.0239837688333289	0.0283938721381921
0	1	5326334	rs646542	A	C	0.265237238406335	0.0963992584692532	-0.0523557600446816	0.0314909284558145
0	1	5327281	rs479689	C	T	0.598571184946431	0.358277570136115	-0.0260808405973961	0.0283903346228961
0	1	5327828	rs619423	C	T	0.265964007846569	0.082582847180344	-0.0544869925644738	0.0313884604592223
0	1	5330286	rs494138	T	C	0.297196838274256	0.0366466620151571	-0.0635891724574826	0.030430117894743
0	1	5330728	rs4847580	A	G	0.299098114302292	0.309945156841807	0.0310189656256532	0.0305504103905971
0	1	5335977	rs541414	C	A	0.600481003663846	0.330347342787643	-0.0276286721515373	0.0283832556272215
0	1	5343098	rs12094921	C	T	0.301362171529239	0.280441715009432	0.0328669089974268	0.0304512819948698
0	1	5344728	rs622315	T	G	0.6217746716275	0.481248289344706	-0.020179382962884	0.028651838510456
0	1	5344881	rs623106	T	C	0.620711460818832	0.386875631702117	-0.0247985677201756	0.0286590142887188
0	1	5346924	rs561303	C	A	0.179398775562072	0.261114184902357	-0.0409715329829217	0.0364592754838561
0	1	5347439	rs565941	G	A	0.232197351671072	0.0558141825226513	-0.0634806653074855	0.0331927877915451
0	1	5347540	rs4847574	T	C	0.281824927510503	0.158456574968274	0.0438273905457124	0.0310770510208352
0	1	5347627	rs478357	C	T	0.505971153686148	0.6943016230572	-0.0110343032698328	0.0280753802316942
0	1	5347979	rs678476	A	C	0.481165521393625	0.850533844906798	-0.00528779460613022	0.0280612914012067
0	1	5348270	rs4417082	G	A	0.239827085474231	0.12022784908495	-0.0508629824055358	0.0327341968248685
0	1	5353894	rs10753360	T	C	0.427556359765556	0.830495745220649	-0.00607575931605809	0.0283826716612161
0	1	5354844	rs912988	T	C	0.176436901653612	0.184782246754428	-0.0486308081025126	0.036670020492356
0	1	5355175	rs4030898	A	G	0.428416724213698	0.753385745267452	-0.00891611639646848	0.0283791750329153
0	1	5356424	rs12127626	A	C	0.24364477492383	0.445459381028966	0.0249636295407724	0.0327174433638512
0	1	5356607	rs10799191	A	C	0.257690317913782	0.224956883720959	0.0389234385001407	0.0320766079560136
0	1	5357171	rs9439550	C	A	0.362050771760939	0.502125448190046	0.0195712308754192	0.029160772454998
0	1	5364634	rs9439519	T	C	0.634484392624087	0.743013094405121	-0.00953889718436215	0.0290939027117377
0	1	5365555	rs76535383	T	C	0.104890364950097	0.371088881407511	0.0406222850720219	0.0454166693091384
0	1	5368769	rs9439523	G	A	0.571766972893692	0.239544072323428	-0.0333823018525397	0.0283832424152176
0	1	5370012	rs4847572	A	T	0.571772014514011	0.297063978971652	-0.0295744936834513	0.0283620106833627
0	1	5377544	rs2031582	G	A	0.575414450344993	0.387484245786326	-0.0245956587235697	0.0284609820633041
0	1	5378416	rs2148210	G	A	0.72471102041443	0.457537885396195	0.0233462709538232	0.0314255561731255
0	1	5381412	rs9439566	C	T	0.646144952115122	0.493703826906324	0.0202604629560821	0.0296019606954551
0	1	5384082	rs10157507	G	A	0.584502090654344	0.92602133898901	0.00267380064808054	0.0287964490067879
0	1	5384158	rs1570964	G	A	0.749214014698827	0.968903287736694	0.00126793194648471	0.032524568197773
0	1	5384377	rs61763318	T	C	0.0621848714817849	0.151614382517783	0.0824147591066237	0.0574778533859893
0	1	5385613	rs16840531	A	G	0.0622085902190777	0.109831097352013	0.0917352286880233	0.0573720690252254
0	1	5391497	rs9439531	T	G	0.646309186371893	0.485768350337998	0.0206393862559446	0.0296094068810129
0	1	5395799	rs12065434	T	C	0.102646687312532	0.249936420958418	-0.0533827053999938	0.0463994159612056
0	1	5410542	rs4129058	T	C	0.369397824862	0.971684875203208	-0.00102522269176917	0.0288834192291903
0	1	5421533	rs7364349	A	G	0.24111264405778	0.763984634503101	-0.00977430836629163	0.0325536388797259
0	1	5424374	rs6681674	C	T	0.128445789839944	0.68029362408505	0.0171891066427289	0.0417148059555195
0	1	5463937	rs11801490	G	A	0.115506273265364	0.96173753564617	-0.00209104000236062	0.0435875949725269
0	1	5467532	rs34900182	T	C	0.123336770501218	0.842650561980253	0.00841901433808451	0.0424122629672127
0	1	5473808	rs7366321	C	T	0.18682922883598	0.911715352745638	-0.00398159446021084	0.0359106122176526
0	1	5476788	rs7417543	G	A	0.452567675403216	0.724830560088305	0.00992986268581004	0.0282090141057226
0	1	5482386	rs11260657	A	G	0.174060736077129	0.888974277969312	-0.00515177524825811	0.0369032444477555
0	1	5485177	rs3922826	G	T	0.181336815895713	0.799938753656209	-0.00918167844090362	0.0362301622551522
0	1	5486898	rs6603840	C	A	0.642957414405355	0.870846677003224	-0.00476619076211199	0.0293154093053137
0	1	5489136	rs35608111	T	C	0.315432792822357	0.510568580446968	-0.0199745146335857	0.03035859148439
0	1	5491477	chr1:5491477.G.A	A	G	0.197933201856522	0.431819385946702	0.027521974818226	0.03501157774479
0	1	5493392	rs12724170	C	G	0.30630248612397	0.93744806887518	0.00238780223126789	0.0304265065388412
0	1	5524582	rs12079662	A	G	0.122387647118238	0.887091657197379	-0.00606558636584055	0.0427198346789969
0	1	5527459	rs6603841	C	T	0.592353462103315	0.957808484372647	-0.00151055982780992	0.0285529061569513
0	1	5532101	rs12566922	G	T	0.408059644042637	0.993107724283764	-0.000246463880723083	0.0285315457008658
0	1	5533601	rs7414322	C	T	0.598347157106298	0.993061723934013	-0.000249367112916208	0.0286762388643263
0	1	5534441	rs7415896	G	A	0.598502779061071	0.977775045865489	-0.000798175821735611	0.0286511186741236
0	1	5534948	rs7366606	G	T	0.326664415479039	0.713468664502073	0.0110126861605699	0.0299908467368671
0	1	5540807	rs1004125	C	A	0.823942859014009	0.392317105878597	-0.0313812260114997	0.0366850459054453
0	1	5541205	rs2012852	A	C	0.520466924728565	0.773559462287206	0.00810390718722946	0.0281657434069076
0	1	5542439	rs9729575	G	A	0.56254207756205	0.486921913747511	0.0195303847751518	0.0280926689873063
0	1	5542669	rs10796404	A	G	0.28010643216254	0.21927417318425	0.0377247198776711	0.0307089417089812
0	1	5545279	rs17028069	T	C	0.15106519847126	0.416308705548294	-0.0321380233378121	0.0395378524328391
0	1	5545452	rs9729637	T	G	0.428641587857751	0.309423233050287	0.0285502766273478	0.0280886948297395
0	1	5547562	rs12045091	C	T	0.18874547851439	0.277468509094893	-0.0392648638751472	0.0361547027468759
0	1	5549525	rs11260698	T	C	0.585845188644728	0.459010767534513	0.0209673828697965	0.028316058606414
0	1	5555529	rs2071957	C	T	0.864887922705314	0.264874761504595	0.046124604965234	0.0413694660344068
0	1	5563399	rs9659669	A	G	0.428333434104946	0.618210656687185	-0.0141207803409276	0.0283329110983604
0	1	5572076	rs10796398	A	G	0.426918996795886	0.159588594809444	0.0395603055845465	0.0281276412452614
0	1	5575158	rs878141	A	G	0.884512761735073	0.617386823168794	-0.0217845635356571	0.0436077364428829
0	1	5592422	rs10737109	A	G	0.944319127910361	0.30929606496272	-0.0611011003441124	0.0600974600325193
0	1	5592799	rs9787199	C	T	0.944382429340095	0.320534982474753	-0.0597916263345527	0.0601913506595987
0	1	5603850	rs7515958	G	A	0.350216169143506	0.437498814094484	-0.0225993417156888	0.0291069678442188
0	1	5612956	rs1418632	T	C	0.529180536076424	0.530850480689306	-0.0174665582634197	0.0278703170982406
0	1	5617579	rs75786431	T	C	0.0661545424476923	0.285705634118284	0.0595941503905651	0.0558212117224222
0	1	5618182	rs11260644	T	C	0.386510573847389	0.951677004370587	0.00172626355839214	0.0284857433640945
0	1	5624529	rs6687987	C	T	0.0660007259259351	0.272447711445383	0.0614200000387816	0.0559664516686819
0	1	5631545	rs4845837	T	A	0.372207526835986	0.244352720121706	-0.0338003481953432	0.0290337114405888
0	1	5634851	rs10796403	C	T	0.359233264737378	0.716488553441938	-0.0105730986189049	0.0291145028410396
0	1	5635316	rs7522344	C	A	0.357062665166774	0.730544991305664	-0.0100428697516503	0.0291604252501685
0	1	5636732	rs1775403	A	G	0.618333042041473	0.605701854517497	0.0148084373918945	0.0286863783281111
0	1	5638673	rs12080410	G	C	0.271508351287416	0.445492453228446	0.0240476418373819	0.0315192365866327
0	1	5638751	rs1695639	C	G	0.613983344711108	0.374850336129195	0.0256209038100765	0.0288710763570662
0	1	5641785	rs34374334	C	T	0.549278070840209	0.77809625843268	-0.00788644018690318	0.027985868819326
0	1	5642511	rs1818038	A	G	0.57801470393485	0.665316156361477	0.0122628301000054	0.0283477812188164
0	1	5643543	rs61762122	A	G	0.138387909346453	0.661623102474806	-0.0177887382911181	0.0406438704580181
0	1	5643758	rs1695645	T	C	0.734409297245644	0.734465405862709	0.0107438402747245	0.0316748429356808
0	1	5646104	rs76037289	T	G	0.126575061609115	0.5676451422341	-0.0240087547431234	0.0420083754626587
0	1	5646202	rs12036552	A	G	0.311797710574372	0.899510598916922	-0.00380508297948369	0.0301322049865777
0	1	5647810	rs12041102	T	C	0.309821293313943	0.894728739858041	-0.00399270418020776	0.0301739023210542
0	1	5656069	rs13376100	T	C	0.125289693097583	0.522744695049863	-0.027286085952567	0.0426931944987206
0	1	5658267	rs10907201	G	A	0.265585098164812	0.974008549933612	0.00102993627494208	0.0316113523373297
0	1	5659587	rs950601	T	G	0.202269120333145	0.590323161566276	0.0188127457580572	0.0349440405639311
0	1	5671757	rs707583	C	A	0.450187410777038	0.712335888832408	0.0102529183117765	0.0278067307518402
0	1	5675044	rs11260662	T	G	0.10894502923202	0.167757679638372	-0.0618671751473848	0.0448493327213957
0	1	5676334	rs2011457	T	A	0.371279242872903	0.838308693177631	0.00585951024578907	0.0287150187291239
0	1	5679441	rs9439603	G	A	0.238441479900391	0.601478648030533	0.0169902216490117	0.0325311591274676
0	1	5680372	rs9329417	C	T	0.284537692868871	0.885478514537081	0.00442045819728562	0.0306917004274614
0	1	5680572	rs10157819	G	A	0.125619055352551	0.286867840836058	-0.0450232413679442	0.0422746344647237
0	1	5680991	rs9439606	G	C	0.158817368734238	0.229873846376714	0.0451740558188229	0.0376236045711882
0	1	5681063	rs35683655;rs35683655;rs1695620	T	C	0.881777290312597	0.515210440558029	0.0285074558649924	0.0438073446387069
0	1	5682755	rs1775398	C	T	0.30270796431705	0.255577048877603	-0.0344959411025175	0.0303419124315324
0	1	5684110	rs2173541	T	C	0.434785370933684	0.217800939850342	0.0344167636422382	0.0279266928837961
0	1	5684788	rs12145625	A	G	0.275832580147398	0.70502191681381	0.0117867397964308	0.0311365312212407
0	1	5686915	rs4845793	G	A	0.839334145068708	0.442482073892821	-0.0292112675335997	0.0380350785426332
0	1	5689408	rs11578045	A	G	0.309538916260858	0.351884561984756	0.0279366268309606	0.0300090494778181
0	1	5689610	rs770682	T	C	0.538876002552853	0.680709647587471	-0.0114814272047088	0.0279017454801982
0	1	5689702	rs770683	G	A	0.933544599914733	0.364065238331797	0.0512308960051939	0.0564436920139209
0	1	5690136	rs6663290	T	C	0.377303899619125	0.259299592918288	0.0324403009817456	0.0287579050006956
0	1	5692156	rs4845808	T	C	0.229655833239286	0.869183754258439	0.00543329575147991	0.032989970824728
0	1	5694969	rs6669927	C	T	0.584372695134668	0.632083133730574	-0.0135722212842843	0.0283465113106042
0	1	5696625	rs6666290	A	C	0.230018238386439	0.869138813733904	0.00543514557009348	0.0329897662186428
0	1	5706244	rs11260670	A	C	0.602871282133765	0.791900522854036	-0.00749241482429342	0.0283971944051056
0	1	5709691	rs707585	T	G	0.599047144706329	0.650429714052112	-0.0128680580677109	0.0283959472352208
0	1	5717948	rs1763321	T	C	0.575620938931135	0.285636782528944	-0.0300333166743551	0.0281278706800069
0	1	5718016	rs1695629	C	A	0.575864474624108	0.218766523837149	-0.0346293433862973	0.0281581810760077
0	1	5718398	rs771072	G	A	0.861855169628375	0.86638043383709	-0.00680960644706889	0.0404712561579203
0	1	5719342	rs771073	T	C	0.283909987595453	0.207524331557927	0.0389523057125119	0.0309046649505816
0	1	5724660	rs17028587	C	T	0.102233925152043	0.867224496204828	0.00768643377426674	0.0459756218380622
0	1	5725898	rs1775412	A	C	0.60725566827839	0.582812356384502	0.0156952623171237	0.0285741745287628
0	1	5732473	rs771071	A	G	0.348843459994025	0.0240595608420878	0.0659156456802845	0.0292156384449681
0	1	5738500	rs10492948	A	G	0.115708756501087	0.911474483890582	-0.00483651058577975	0.0435020549843529
0	1	5739515	rs34972674	C	CA	0.271118298300048	0.623453605527796	-0.0153654012657153	0.0312965437388861
0	1	5739638	rs811284	G	T	0.154493749617882	0.372370443564785	-0.0344168970798741	0.0385821505195641
0	1	5742158	rs707595	G	A	0.923284447329272	0.618885110959117	0.0264441017486177	0.0531613406714859
0	1	5748611	rs1278832	C	T	0.865639756442085	0.443966462091762	0.0312598155210683	0.0408351503082361
0	1	5750013	rs2649069	A	G	0.565648605011945	0.131376599280595	0.0427967820775044	0.0283667447914624
0	1	5750125	rs2649070	T	C	0.540316606236187	0.130955071945146	0.0424985798892901	0.0281383008873315
0	1	5750582	rs770710	T	A	0.306580597189802	0.0726947809082002	0.0541300751213196	0.0301603620864588
0	1	5751020	rs770711	T	C	0.138537972628161	0.0314161180777952	-0.0879787701922083	0.0408868533825943
0	1	5751779	rs2842268	T	C	0.53256436646897	0.618785523555727	-0.0140611076139026	0.028259425391543
0	1	5751990	rs11581150	T	C	0.105052564416829	0.282465064296792	-0.0491519996487606	0.0457313729951514
0	1	5753350	rs2649071	A	G	0.530500768723171	0.681029083022172	-0.0116164555151411	0.0282598074796086
0	1	5754088	rs2649072	A	G	0.415647713445194	0.540798082174565	0.01756333047439	0.0287167126511961
0	1	5758772	rs7521197	C	T	0.117754801993714	0.197774823193326	-0.0562763783418087	0.0436956528158146
0	1	5770265	rs873982	A	C	0.460888685727817	0.727359188660292	0.00987308833900085	0.0283188189819867
0	1	5771817	rs770695	C	G	0.26992384158371	0.13010078389859	0.0476932413909144	0.0315076284724648
0	1	5777920	rs904532	A	G	0.225868908643299	0.0940220864324739	-0.0559422060534699	0.0334072593159032
0	1	5782769	rs2649086	C	T	0.579684545482626	0.682432468650335	0.0116505078109752	0.0284751795428966
0	1	5795008	rs17028719	G	A	0.091857692855481	0.122239631031762	-0.075873180913568	0.0490948416709433
0	1	5799271	rs57866012	T	C	0.0912838573461469	0.0921244671156839	-0.0833302232114993	0.0494748075206402
0	1	5799631	rs2649063	G	A	0.147870450349829	0.217382187706981	-0.0487088518359397	0.0394877187399524
0	1	5800904	rs2133496	A	G	0.0495410449027459	0.54947689485535	0.0383617014302645	0.064091679886602
0	1	5801086	rs2173540	G	A	0.147338863187162	0.264229147837945	-0.0441680648232398	0.0395611326927177
0	1	5820307	rs74426861	G	A	0.130451903523967	0.820336241129346	-0.00944356177692583	0.0415809809327994
0	1	5835569	rs77306643	A	G	0.172578759222131	0.650440996182267	-0.0167838378911734	0.0370381803010008
0	1	5836317	rs11260693	G	A	0.195622528140656	0.462009953572323	-0.0260388721916565	0.0354009699753383
0	1	5847239	rs58269693	T	C	0.240390534946169	0.63166556715018	-0.01574311644425	0.0328403133028229
0	1	5861497	rs28479388	A	G	0.894084207346766	0.0367405756540289	0.0966690621446052	0.0462833638780508
0	1	5876249	rs1890190	T	G	0.889023088654335	0.0308154633607928	0.0976142077432031	0.0452033245090901
0	1	5903233	rs525289	T	C	0.911634784261816	0.982436584797749	0.00109119820685567	0.0495678017983051
0	1	5904718	rs1624858	T	C	0.875918888309078	0.141743770946373	0.0632200242260062	0.0430264803713737
0	1	5912321	rs1287618	G	T	0.784519163840987	0.470712003561848	0.0247933530393092	0.0343721464295658
0	1	5913621	rs548726	C	T	0.875220860155931	0.998774754228009	6.52879608934833e-05	0.0425157439598642
0	1	5929772	rs1287630	A	G	0.283358898034809	0.0475376752036201	-0.0617117522142921	0.0311443008443595
0	1	5931205	rs11121790	G	A	0.0984489747178075	0.237227271910407	-0.0559337027740446	0.0473234140357692
0	1	5932517	rs472651	T	C	0.177845499983538	0.206653435656431	-0.0465216380298035	0.0368394489803916
0	1	5956909	rs12058375	A	C	0.238444024092599	0.671518223905634	-0.0139563013484627	0.0329107399944793
0	1	5957342	rs12139627	A	G	0.0768490394684813	0.721232309095633	-0.0189469557708185	0.0531006203078237
0	1	5957589	rs7519953	G	A	0.117248972216333	0.728883736839486	-0.0151348301973913	0.0436652018029726
0	1	5961870	rs2134551	A	G	0.811572946859903	0.201709372769394	0.0459594241542568	0.0359987041436012
0	1	5971455	rs6694744	G	A	0.852381696847099	0.968346576451121	0.00157354553682307	0.0396537917609084
0	1	5973775	rs11120772	A	G	0.732859518221189	0.154932097488957	0.0452679785221913	0.0318267607529215
0	1	5977982	rs7549818	G	A	0.818936941044854	0.396807074598887	0.0309491425397236	0.0365251690664306
0	1	5982044	rs7549324	A	G	0.731832133553946	0.221836976791212	0.038829240937553	0.0317840510363722
0	1	5983190	rs11120786	A	G	0.0768910768941116	0.634240712254721	-0.0250618506321739	0.0526767830114321
0	1	6007446	rs551207	T	C	0.67512904024461	0.370045909073672	-0.0268684642434812	0.0299741663773061
0	1	6011757	rs6662680	C	T	0.830790478421453	0.252958743691306	0.0429840132074828	0.0375999837142607
0	1	6080378	rs10399600	G	T	0.580367766668139	0.883614634308291	0.0041782757286423	0.0285423593103314
0	1	6088364	rs11121065	A	G	0.313290821256039	0.760513850059598	0.00919291895427872	0.0301598935744263
0	1	6105109	rs3789559	T	C	0.350137667013779	0.501572349554099	-0.0197889929036998	0.0294471250753226
0	1	6137403	rs3789543	T	G	0.37560003173076	0.278170827007602	-0.0313700990334698	0.0289275284128873
0	1	6141325	rs3789541	A	G	0.292129173981365	0.662394093753095	-0.013467760212119	0.0308461906595438
0	1	6158562	rs2229002	G	A	0.313758662942525	0.192046387009046	-0.0395410392989018	0.0303101167104389
0	1	6165419	rs1883768	T	C	0.429992772587269	0.103731228289549	0.0456851253050137	0.0280788870895143
0	1	6175507	rs6670822	C	G	0.291470424495477	0.90948358849351	-0.0035171005610368	0.0309358998576225
0	1	6182321	rs2843495	G	A	0.171502490174033	0.323998498585668	-0.0366865317363129	0.0371970855730177
0	1	6187086	rs6703057	T	C	0.400263877141545	0.414632684676085	0.0232896336821234	0.0285493252988911
0	1	6198745	rs2785585	A	T	0.754206692974312	0.47149600321522	0.0235425691652207	0.0326958743724942
0	1	6202245	rs2273032	A	G	0.38044568289539	0.329311600097852	0.0281051840348478	0.0288110130853627
0	1	6247066	rs4908863	T	C	0.178371893433904	0.59901691148647	0.0193269674996252	0.0367562278822898
0	1	6258794	rs3789524	G	A	0.3446120323472	0.239409390804813	-0.0342360454668327	0.0291007942265101
0	1	6281667	rs14281	C	A	0.0755929977596866	0.556650637654821	0.0308580603277671	0.052495434563904
0	1	6366471	rs7543514	C	T	0.187170807894759	0.0987191037324042	-0.0598319213302311	0.0362377138358169
0	1	6376222	rs3789491	C	T	0.148245787180514	0.276486067752541	-0.0430854809548097	0.0395916366043857
0	1	6437542	rs6675376	C	G	0.21203841365819	0.0849427465734592	-0.059231642149412	0.0343830230637661
0	1	6465054	rs17026985	A	G	0.157295244033013	0.27676908123325	-0.0420403132717016	0.0386539917084898
0	1	6473294	rs7529205	G	A	0.21337575901209	0.0248175375090946	-0.0772106159530479	0.0344040400985508
0	1	6501796	rs10864548	C	T	0.198455351061762	0.0740064577288306	-0.0631454588733553	0.035344451829672
0	1	6550376	rs2986742	C	T	0.29646147421968	0.157237161373635	-0.0435315017283286	0.0307768192011097
0	1	6579607	rs1556035	T	C	0.857383855254001	0.72208593776817	0.0142159398425937	0.0399691990787937
0	1	6580397	rs12046229	T	C	0.135164621131832	0.61045107122481	-0.0208135652170267	0.0408566004459687
0	1	6581877	rs7540913	A	G	0.840744577663901	0.781368620974124	-0.0105443013211659	0.0379925630899477
0	1	6601607	rs4908915	C	T	0.851598967260653	0.955720827110251	0.00218204897271134	0.0392990407871308
0	1	6606991	rs76310280	T	C	0.11692530388994	0.210462365920802	0.0543865533695395	0.0434295038166329
0	1	6615695	rs925744	T	C	0.843348699425482	0.91734593022945	-0.00398820972586488	0.0384303929373191
0	1	6620545	rs12565181	A	G	0.149544220349935	0.946684968005362	0.0026173759450637	0.0391410906357082
0	1	6623499	rs4908563	T	C	0.393378676802918	0.680607629518255	0.0117999308740675	0.0286660670480468
0	1	6624575	rs117192896	A	G	0.021151606439172	0.379041866666519	0.0855822018572039	0.0972897530791705
0	1	6626276	rs76948507	A	C	0.0213878964367911	0.37596711096481	0.0847677171289372	0.0957447096439818
0	1	6626615	rs12080675	A	C	0.852411366006256	0.671429630361159	-0.0166790782218477	0.0393201310739099
0	1	6627148	rs11586033	G	A	0.978827203189088	0.53612231271941	-0.0600204536978355	0.097012568513169
0	1	6627694	rs57065667	A	G	0.15460796109148	0.687367210065019	-0.0155196310087248	0.0385647462238193
0	1	6629274	rs4908930	G	A	0.694462717617934	0.136570752825943	-0.0451220356164453	0.0303100276314528
0	1	6629994	rs12043532	G	T	0.0287234421065691	0.303875982591381	0.0855623725966596	0.0832191705691503
0	1	6630622	rs12082471	C	G	0.433924096786735	0.628004742037321	0.0137541100314538	0.0283860824334709
0	1	6631431	rs11587438	T	C	0.828916820140187	0.431763373227084	0.029382618954194	0.0373740160408626
0	1	6631615	rs12760552	T	C	0.828617265695544	0.471909486033602	0.0268806485519728	0.0373666358576282
0	1	6632951	rs12041318	C	T	0.141947027463339	0.189289433931163	-0.0527335374283331	0.0401722999330672
0	1	6633230	rs12132145	A	G	0.40503070362971	0.201464609976557	0.0365407209195462	0.028605768213763
0	1	6635306	rs34160967	A	G	0.389077697320135	0.84055901248411	0.0058075092369576	0.0288674466321952
0	1	6638064	rs11122100	C	T	0.143672476128673	0.220372501048254	-0.0488786053173271	0.039883379197732
0	1	6638556	rs80277780	T	C	0.0141914495843763	0.176170362215965	-0.165182729036842	0.122118680902466
0	1	6681744	rs3747994	T	C	0.588764741602965	0.401374388569604	-0.0236685078774021	0.0282046920873727
0	1	6683240	rs14057	A	G	0.381400141329931	0.599214943917653	-0.0152302586312027	0.0289807707799499
0	1	6685851	rs12127219	A	C	0.589103303601201	0.411030657638054	-0.02318095371789	0.0281978865195965
0	1	6701978	rs200448	C	T	0.395877765966288	0.566874261184472	-0.0164947595023356	0.0288037076631899
0	1	6715390	rs6577584	G	T	0.187524635841655	0.477151247671237	-0.0255937685385057	0.0360023370769182
0	1	6724249	rs2039363	A	G	0.178727569696156	0.193444144736745	-0.0478540065071797	0.036797818549482
0	1	6732568	rs3789572	T	G	0.41838432126256	0.826280378508047	-0.00626809048667449	0.0285595281906226
0	1	6744709	rs12126058	T	C	0.418875070512946	0.868919494687931	-0.00471433734263235	0.028566355228195
0	1	6745444	rs200444	G	A	0.599321624512526	0.288269229132992	-0.030105589937078	0.0283499855166467
0	1	6747897	rs277686	G	C	0.1599016654687	0.229182781342527	-0.0462887875866075	0.0384948619948394
0	1	6786156	rs12568431	T	C	0.453173486563353	0.992168645328916	0.000276368814472987	0.0281569254359897
0	1	6790946	rs11122122	G	A	0.558986815912801	0.99928051483933	2.54972172800175e-05	0.0282755425214984
0	1	6795230	rs447558	C	T	0.892593378568448	0.110852503922827	0.0726571687222606	0.045570996399489
0	1	6814758	rs277665	T	C	0.587874718621295	0.713164953477883	-0.0105040600670433	0.0285740170443388
0	1	6822627	rs376778	G	C	0.883287434698996	0.123660209551757	0.0676365735157077	0.0439315355395128
0	1	6831646	rs399951	A	G	0.586714489240612	0.695464071911578	-0.0111895384043986	0.028584790973523
0	1	6832052	rs391674	A	G	0.887615531203494	0.070183090773437	0.0807486269956459	0.0445945845104905
0	1	6834346	rs11122143	A	G	0.30136811868507	0.160346899941231	0.0425047689298633	0.0302760831158007
0	1	6886308	rs17441375	C	A	0.0432121409656087	0.358843486471054	-0.0634895420513771	0.0691930536714342
0	1	6893053	rs7522354	A	G	0.320445318977609	0.0922032099723786	0.0502569352360694	0.0298457610495951
0	1	6904879	rs4908570	G	A	0.435795585360423	0.790098832310382	0.00754192943754494	0.0283337025467514
0	1	6905166	rs75855758	T	G	0.0721523648493897	0.0488911230661626	-0.107330247602644	0.0544950861311302
0	1	6913887	rs76631326	A	G	0.29814948372357	0.21742437050505	0.0376094817753971	0.0304923806802112
0	1	6922492	rs11120779	G	A	0.364256316918528	0.200256888511714	0.0371054478770149	0.0289700716259978
0	1	6934286	rs17029982	C	G	0.211888082543681	0.247742383707254	-0.039606782926155	0.0342663595965807
0	1	6934933	rs76581429	T	C	0.113242498611572	0.447225863233301	0.0333256647475238	0.0438467866719501
0	1	6943720	rs58627359	G	A	0.364640605711102	0.191339612898671	0.0378762129453129	0.0289877901021254
0	1	6945619	rs10399796	C	T	0.318532247996841	0.153634096230748	0.0427200822286233	0.029940933168801
0	1	6951887	rs7556557	T	C	0.318553881374916	0.0964427044896468	0.0497487869686477	0.0299267903227594
0	1	6954158	rs78326504	T	C	0.297285733689922	0.281560239966353	0.0329223366944684	0.0305736390520994
0	1	6960196	rs6691442	A	G	0.389070115908824	0.545137829334105	0.0174152522581193	0.0287825932650797
0	1	6963269	rs77254260	A	C	0.298635677765145	0.233697455944459	0.0362742111059776	0.0304597941547843
0	1	6972393	rs11586867	T	C	0.391985531418388	0.620362994871091	0.0142098413742351	0.0286872802824372
0	1	6977005	rs1892262	T	C	0.396970913058638	0.553386609285082	0.0168685084548685	0.0284607844256523
0	1	6977200	rs1892261	C	A	0.418441608297447	0.496186521754054	0.0193386313054364	0.0284181755282362
0	1	6985069	rs867389	G	A	0.127925448028674	0.0215868022667479	-0.0975821077323248	0.0424720469860369
0	1	6985872	rs76066289	G	A	0.300488231558162	0.314028162771619	0.0307133687380468	0.0305057562095274
0	1	6986109	rs4908574	A	G	0.497951443106679	0.822888223045476	-0.00629130134185143	0.028107278418286
0	1	6991925	rs6577395	C	T	0.153659303287683	0.160141487864392	-0.0549238516575284	0.0391029570493599
0	1	7001555	rs66495811	T	C	0.169593660745385	0.0959056175645792	-0.0625175516803731	0.0375472722047425
0	1	7002266	rs11586158	G	A	0.446510332040086	0.847709890259248	-0.00540187028104796	0.0281286970903418
0	1	7004301	rs10864250	G	A	0.543305734412112	0.745593895291335	-0.00909027087749856	0.0280170819730486
0	1	7029814	rs12033659	T	C	0.548631697505335	0.457293462875781	-0.0209602950906626	0.0281985567240609
0	1	7048779	rs1317017	A	G	0.360134555309668	0.882912347012324	0.00430727312240084	0.0292458064035095
0	1	7052566	rs6681529	A	G	0.487186195357599	0.831526898547731	0.00598402884832723	0.0281278813171497
0	1	7055326	rs10128022	C	T	0.113456938548336	0.622448206350244	-0.0216799237617858	0.0440305581580706
0	1	7056538	rs12130593	C	T	0.343211975128113	0.263347955651638	0.0329627167503223	0.0294701238392587
0	1	7068367	rs2275907	T	C	0.371228907267475	0.261493931629612	0.0325483705899592	0.0289868408001068
0	1	7071415	rs11588097	G	A	0.342542269634759	0.510381647801783	0.0194230125966839	0.0295073346852139
0	1	7087739	rs11120820	A	G	0.0903773104509508	0.673229261669117	-0.0204729401844816	0.0485462645558274
0	1	7088855	rs4243823	A	G	0.437537713458562	0.70504610508254	0.0107337358689514	0.0283572949636755
0	1	7091231	rs66653799	A	G	0.17619066447223	0.750156648134123	-0.0116606068805416	0.0366187347688219
0	1	7093213	rs12738895	C	T	0.537589270067785	0.673493487390497	0.0118560487039285	0.0281376908668332
0	1	7095796	rs4908588	C	T	0.701109530730704	0.902128395522866	-0.00376231156128061	0.0305945886810974
0	1	7096308	rs7522254	C	T	0.259481951159321	0.491299950156215	-0.0217739272936277	0.0316369892079551
0	1	7100494	rs7535234	C	T	0.231995672185152	0.600079893699361	-0.0174417929697837	0.0332677306830691
0	1	7102944	rs7524998	G	A	0.701533291792772	0.812378102627738	-0.00727577024496035	0.0306529884085625
0	1	7105935	rs76299678	A	G	0.32498214156717	0.470262007642089	0.0217914784324868	0.0301798954694991
0	1	7106963	rs6577409	G	A	0.701809688145811	0.771077978852064	-0.00892753030159297	0.030682473587638
0	1	7113247	rs11120823	A	G	0.414682417508868	0.459284341041655	0.0210995745212182	0.0285119445691464
0	1	7121397	rs7414485	A	G	0.559364562001642	0.856184799509775	0.00510549626047506	0.0281709185168441
0	1	7123189	rs66929565	T	G	0.149670059429317	0.135320485373381	-0.0590580823104214	0.0395448400555652
0	1	7127737	rs67316652	G	A	0.0926720775625084	0.74479751720302	-0.0156649851653312	0.048124905252846
0	1	7128056	rs7536178	A	G	0.407471911969596	0.204343257892577	0.0360025632456339	0.028364683612827
0	1	7130084	rs4908597	T	G	0.255445940199027	0.513696360352722	-0.0211136393841274	0.0323286900460826
0	1	7131192	rs11120831	G	A	0.463841677745595	0.393438593022067	0.0239868792451641	0.0281074918838379
0	1	7135268	rs10864271	G	A	0.477896132848588	0.790084277801799	0.00753016960361528	0.0282875144746211
0	1	7135714	rs61528401	G	T	0.0798457734829429	0.249113594303172	-0.0599053313763869	0.0519783676346893
0	1	7137325	rs4565737	G	A	0.797193853868876	0.424120533122908	0.0279790969969202	0.0350048064624137
0	1	7137465	rs9434823	C	T	0.738118187896171	0.421328418735173	0.0257743103501473	0.0320528672686626
0	1	7137637	rs9434824	G	A	0.737089866750541	0.599798737529153	0.0168047568794026	0.0320279748863987
0	1	7139110	rs12044473	A	G	0.279360999599449	0.825722964302775	0.00688418879336152	0.0312647257304458
0	1	7141327	rs17345754	C	T	0.0899107609718472	0.464750423455484	-0.0359182144451777	0.049132562854777
0	1	7141352	rs9434458	T	C	0.36144728233308	0.223231020326519	-0.0356123833137923	0.0292388551417491
0	1	7141982	rs9434829	G	T	0.211580557933087	0.26558225612005	-0.03835227276123	0.0344493715668097
0	1	7142771	rs7542716	T	C	0.270215006247453	0.771790599291156	0.00916523293805586	0.0316005996778544
0	1	7142832	rs9434830	A	G	0.2024850501917	0.391826968722939	-0.0300379754700645	0.0350784364285813
0	1	7145417	rs7511741	A	G	0.642495804105322	0.277019467649435	-0.0318216808543112	0.0292737185961788
0	1	7150527	rs2071917	A	G	0.54321836659503	0.641742276661781	-0.0131677942231681	0.0283017574554155
0	1	7153973	rs1010806	G	A	0.39144948406182	0.234743309474801	-0.0340353159378911	0.0286437410679912
0	1	7155815	rs10864279	T	G	0.267733051875426	0.736714992703039	0.0106231440083782	0.0315970611766356
0	1	7156082	rs11120840	T	G	0.354061292172655	0.155131737557446	-0.0410891448937834	0.0289027035957798
0	1	7159838	rs2071919	T	C	0.268825387093794	0.776170808712617	0.00896132243297625	0.0315192556225795
0	1	7160542	rs10779674	C	T	0.456329416023481	0.989001578893535	-0.000386822466959579	0.0280612914012067
0	1	7161293	rs59622855	T	C	0.162153464939807	0.41135034649207	-0.0313365502965773	0.0381446152834211
0	1	7167031	rs6694886	T	G	0.4818550565529	0.499657836915549	-0.019049634795045	0.028220501413514
0	1	7169066	rs1005430	C	G	0.652851287318405	0.505785887794779	-0.0195576085446961	0.0293916504083142
0	1	7169735	rs4908599	C	G	0.131395858253449	0.528544329063864	0.0260364839496656	0.041312691451912
0	1	7170719	rs17349921	G	A	0.174328570538456	0.902234759460092	0.00450847495483003	0.0367023728796932
0	1	7173895	rs7527268	C	T	0.308401167012939	0.748745371474037	-0.00970341194693912	0.0302953160704346
0	1	7177813	rs9434845	C	T	0.273937943303554	0.515939508558479	-0.0203675169081339	0.0313531051093853
0	1	7178763	rs6674708	T	C	0.301061933152446	0.821283204866043	-0.00697060204734501	0.0308577291824907
0	1	7179479	rs7532024	T	C	0.366221099389366	0.450993108434479	0.0221136864223914	0.0293378194486737
0	1	7179721	rs4908443	C	T	0.672688197933207	0.515595396147205	0.0193629121249553	0.0297822271194147
0	1	7186325	rs4460663	A	G	0.526456192130187	0.274532372439111	0.0305766119503232	0.0279830212083415
0	1	7186547	rs6698911	C	T	0.274904054202548	0.963224595951891	-0.00144316673648854	0.0313000666932261
0	1	7190806	rs12032971	G	A	0.0730483464066983	0.0935749444838743	0.0887071950819567	0.0529015957261891
0	1	7196879	rs12090163	T	C	0.477360181241066	0.984908469771402	0.000526281595670224	0.0278226869094983
0	1	7197182	rs9434481	T	C	0.280713660960122	0.942738984985177	-0.00223754139744898	0.0311514875249705
0	1	7200575	rs9434855	G	A	0.466196719917929	0.672570913262977	-0.0117970740783818	0.0279139940146404
0	1	7209434	rs17030376	T	C	0.0908105122466458	0.307712923840365	-0.0501686428365514	0.0491833642750816
0	1	7210974	rs17030384	A	G	0.103185377340757	0.198545814858351	-0.0597874905434285	0.0465016945125786
0	1	7214374	rs13376128	T	G	0.190204203159136	0.607620485002975	-0.0182510690445598	0.0355443589956318
0	1	7217906	rs10779676	T	C	0.313177993945857	0.169216047550879	-0.0413731392964026	0.0300955276721947
0	1	7220970	rs4908602	G	A	0.561566392140989	0.124074461208048	-0.043594296213127	0.0283467441237974
0	1	7221458	rs6667429	C	T	0.757189943080046	0.03207418118968	-0.0695185101956319	0.032432470014973
0	1	7232692	rs6577417	A	G	0.259582138726819	0.933111814127001	-0.00269082048786261	0.0320601629753512
0	1	7235628	rs6687729	C	G	0.20869115641024	0.33266807987558	0.0335031945876979	0.0345838098116668
0	1	7236810	rs6680365	G	A	0.478082301505552	0.885137725725885	0.00404117942149594	0.0279745023803602
0	1	7244883	rs10864286	A	G	0.254666529586418	0.847630536168435	0.00619177067643283	0.0322248782630938
0	1	7245669	rs4908446	C	T	0.210735664637059	0.253289123310135	0.0393412987275363	0.034437507996659
0	1	7247335	rs72641232	A	G	0.116946004195171	0.734971707207521	0.0147222706009088	0.0434901653027361
0	1	7247376	rs12125984	C	T	0.673855733370575	0.255794347492589	0.0341467476761107	0.0300485020425312
0	1	7252366	rs11120876	T	C	0.307800842787405	0.604832870838096	-0.015698705885264	0.0303378225261323
0	1	7252661	rs10489140	C	A	0.128539964918768	0.655115977723348	-0.0186977366574285	0.0418606336551861
0	1	7253983	rs78437257	G	A	0.127777745234066	0.60851253679397	-0.0214735453402557	0.0419243163331682
0	1	7254521	rs6659347	C	T	0.128434588447544	0.652689637605915	-0.0188320873473824	0.0418464000847995
0	1	7255371	rs763195	T	C	0.636214921677988	0.303430389500879	-0.0299440009363773	0.0290971321640626
0	1	7261498	rs2097524	A	C	0.502721009350779	0.957087596377039	-0.00150247667877675	0.0279225724468921
0	1	7263540	rs74517198	C	T	0.115320383929823	0.280884568957825	-0.0474192510544012	0.0439745341116753
0	1	7267729	rs8179413	G	T	0.782332870798042	0.236132439261203	-0.0400866101601569	0.0338366662307878
0	1	7268991	rs17030564	T	C	0.0918476930811772	0.472796240382973	-0.0348528380840072	0.0485458286118747
0	1	7269323	rs4908607	C	T	0.674416230657978	0.202272171977007	-0.0381481824634349	0.0299176854051247
0	1	7272250	rs916393	C	T	0.657620125409984	0.193810832550107	-0.0383490612191391	0.0295131733944101
0	1	7280190	rs12562461	G	C	0.0982057843024976	0.595464429781075	-0.0250351275599635	0.0471529826769564
0	1	7282162	rs58566616	A	C	0.114347939704451	0.339853870462463	-0.0420361542415733	0.04404209435307
0	1	7303216	rs2412151	C	G	0.553265207133791	0.564342886509792	-0.0162334546266533	0.0281633813812581
0	1	7308264	rs4243825	C	T	0.76210911194268	0.072250331854643	-0.0592540396682374	0.0329640076910097
0	1	7312670	rs75954372	T	C	0.127966023453348	0.845635116583913	-0.00811615286243251	0.0416874258620662
0	1	7314231	rs6577427	C	T	0.221826437541636	0.293776103070562	-0.0352898587292805	0.0336134267889207
0	1	7314363	rs7551574	T	G	0.536141142478581	0.724955889077383	-0.00986784757567483	0.0280461544193881
0	1	7317696	rs6698698	G	A	0.391137554363031	0.478347225214139	-0.0202541357650171	0.028568664337102
0	1	7319151	rs6667599	C	G	0.521947367200186	0.328719940131374	-0.0270238257433611	0.027668630258346
0	1	7319392	rs61780031	G	A	0.229351190637519	0.817754011010068	-0.00766218503141419	0.0332510056366456
0	1	7321641	rs916394	G	C	0.411405279953583	0.396984344708858	-0.0239841818140207	0.0283159791464513
0	1	7322807	rs7522322	G	A	0.449221335307506	0.411611066606704	-0.0229876568078301	0.0279974744452325
0	1	7323688	rs4140605	G	A	0.810409553236975	0.0820658900553211	-0.0620472929537539	0.0356835000488537
0	1	7323971	rs7556024	C	A	0.805267032719151	0.100393416776537	-0.0582147665456783	0.0354330869386516
0	1	7324503	rs11120890	C	T	0.415532112647649	0.658398991848231	-0.0125739234576199	0.0284397688107292
0	1	7324547	rs11583129	A	G	0.343127599869375	0.317207026626338	-0.0296022524587474	0.0295959232834813
0	1	7326747	rs10864291	C	T	0.446858958586934	0.133881483784988	-0.0423133151483706	0.0282282651673412
0	1	7336103	rs12048158	T	C	0.243625355959847	0.37271937194021	-0.0292777665928225	0.0328450277821775
0	1	7336706	rs4908614	C	T	0.872941956856345	0.93816946200015	0.00325583362045795	0.04197240671665
0	1	7338813	rs7539551	G	A	0.402471163808961	0.23910557158819	0.0336536682232113	0.0285872777990077
0	1	7342106	rs12409413	C	T	0.470314972945684	0.599763773944652	-0.0147099178375871	0.0280327607527809
0	1	7352328	rs6577435	C	A	0.77565212972668	0.258486317952531	0.0377533883609729	0.0334107864319316
0	1	7356673	rs6662782	G	A	0.326445297639365	0.745578687131733	-0.00972567949016819	0.0299736159101537
0	1	7360149	rs77095910	A	G	0.0805833404748843	0.150991238613427	-0.0735683058903574	0.0512300187612855
0	1	7361090	rs55839439	C	A	0.102593030914472	0.37073573794642	0.0409047256043768	0.0456986990106168
0	1	7362992	rs12410983	G	A	0.0992279187424713	0.262491067933418	0.0519903498545993	0.0463982996662948
0	1	7363506	rs12404738	A	C	0.0957324500065648	0.325316905774761	0.046352640434764	0.0471259545301941
0	1	7375585	rs12405371	T	C	0.0942626111518913	0.473559365450189	0.0341367972537406	0.0476305400083982
0	1	7378180	rs11120900	G	A	0.882758149838851	0.675566883482034	-0.0181148221346245	0.0432830383124383
0	1	7378291	chr1:7378291.G.T	T	G	0.211629966692866	0.0941810091589743	0.0572553900985535	0.0342079823439399
0	1	7381141	rs12134803	T	C	0.170387146510974	0.316517164263319	0.0372029233911086	0.037141985133879
0	1	7386456	rs12739426	A	C	0.655357878551394	0.124114391365672	-0.0450482460920971	0.0292952700968557
0	1	7392594	rs2301462	T	C	0.704840058725019	0.274862087460337	-0.0332780881558673	0.0304762801207902
0	1	7397400	rs7553372	G	C	0.706061633145008	0.219749232019492	-0.0374654470166892	0.0305293297502591
0	1	7402502	rs705680	C	T	0.866949790953162	0.4125869700529	-0.0335534481341505	0.0409513195886661
0	1	7403966	rs7513440	G	C	0.69564360922607	0.00757745875605256	-0.0808439308652973	0.0302747762171746
0	1	7405293	rs845246	T	C	0.160993673981504	0.0104874930636487	0.0968582002368858	0.0378451782315089
0	1	7409156	rs845240	T	C	0.161387289522497	0.00829253001405566	0.0995610844017492	0.0377136573172826
0	1	7412088	rs4908624	T	C	0.116334139516023	0.331547469946626	0.0419853231247718	0.0432391894034887
0	1	7425417	rs845265	C	T	0.297334743385134	0.00986041653668291	0.078603311804992	0.0304582989542838
0	1	7426727	rs2071925	T	C	0.0914195354817293	0.617886731247227	0.0241488483316492	0.0484092675933004
0	1	7462478	rs705694	G	A	0.352874706125627	0.00884858862493794	0.0761162167945851	0.0290758594068218
0	1	7462976	rs845201	A	G	0.303376230321219	0.00223269878336953	0.0926586229240947	0.030306396190762
0	1	7469780	rs4908635	G	A	0.149352532723817	0.0490802806569637	0.0767481931286936	0.039000174040131
0	1	7471157	rs7535846	T	C	0.19010893522311	0.0359206156717613	0.0739239615787212	0.035238384967828
0	1	7478076	rs11120917	T	C	0.147226900873665	0.0843346564325391	0.0675420046339556	0.0391304923968921
0	1	7480000	rs6677657	T	C	0.553751651131415	0.0701547088534962	-0.0507080757576985	0.0280014258565526
0	1	7480054	rs6677745	A	C	0.554376273271099	0.0771016394136964	-0.0495371990917756	0.0280226390620158
0	1	7482963	rs845252	C	T	0.161681629417676	0.15306835434563	0.0540661598737583	0.0378408680948757
0	1	7487277	rs10864302	T	C	0.585672498802145	0.0159749997243049	-0.0683600147356869	0.0283711998122816
0	1	7491320	rs17030828	T	C	0.0805917652778172	0.381389584076045	0.0443204722184469	0.0506323629213627
0	1	7492265	rs1193220	A	G	0.730556735864488	0.814677026408415	0.00739531352185888	0.0315504176016578
0	1	7501037	rs1193227	T	C	0.305508631146811	0.131832686566794	-0.0457386517289819	0.0303525283131674
0	1	7501823	rs1775047	C	T	0.827318689858454	0.609609481501401	0.0189827666347856	0.0371751177113719
0	1	7518513	rs17030898	T	G	0.0612879146369752	0.929854175148211	0.00513578554881376	0.0583424302235338
0	1	7520601	rs1750837	C	T	0.488926140456287	0.782850886505671	0.00765202735972988	0.0277643958162436
0	1	7524342	rs2693953	A	G	0.0745398979355138	0.694705236252814	-0.0209329514778193	0.0533353817226688
0	1	7525525	rs1193242	G	A	0.255514247803739	0.382148235444189	0.0280867720911508	0.0321379191923271
0	1	7526371	rs1193238	C	T	0.195718986009872	0.448961419377522	0.0267389511572541	0.0353153730980545
0	1	7528669	rs1149331	A	G	0.132228720626632	0.587357025128141	0.0223268103429794	0.0411425172883255
0	1	7540699	rs2693957	G	C	0.549660431416666	0.765635125983953	-0.00834889481117855	0.0280080470644433
0	1	7540770	rs6678279	T	C	0.127628850664883	0.00808405947545936	0.109580476919676	0.041373938480243
0	1	7540862	rs2796482	G	C	0.139276856948482	0.802351284948183	0.0100879138078304	0.0403024434854536
0	1	7541291	rs2693958	C	T	0.60727611474729	0.909247454687684	-0.00325951224252071	0.0285952697142266
0	1	7541345	rs2796483	T	C	0.549798871796971	0.846743979000827	-0.0054160000827736	0.0280223178946076
0	1	7551631	rs1193230	C	T	0.732629549937242	0.11735584190228	0.049518604850593	0.0316216990375914
0	1	7553654	rs2796484	C	T	0.559284486028352	0.577262845500534	0.015785	0.0283196265865212
0	1	7557152	rs10864304	G	A	0.382924311358712	0.942841545228971	-0.00206003203335386	0.0287317173062094
0	1	7563901	rs2462925	G	A	0.601668022120537	0.873405118267326	-0.00455313124524222	0.0285758776074897
0	1	7567037	rs11120955	G	T	0.11944512089059	0.248820426875704	-0.050483741342877	0.0437763623509311
0	1	7568982	rs1193180	T	G	0.157114879734316	0.349391627416355	-0.0362076096637589	0.0386928520530822
0	1	7569602	rs1193179	T	C	0.459015824386903	0.336722992893139	-0.026974580333039	0.0280792076099026
0	1	7571996	rs6577446	A	G	0.325699707402451	0.666732262763857	0.0128361728008373	0.0298074013599673
0	1	7576979	rs1193172	G	A	0.259474981883518	0.929812139793635	0.00282070973126989	0.0320239708640526
0	1	7578776	rs1750817	G	A	0.746095630116239	0.115379864932289	0.0506774902543923	0.0321871068950857
0	1	7598094	rs6577449	T	C	0.291771627502176	0.985956885016242	0.000545194464155666	0.0309745940261514
0	1	7600905	rs12407666	A	G	0.35098375287288	0.631225890920443	0.0140787806751826	0.0293306639888685
0	1	7603317	rs1750824	A	G	0.755450846716472	0.683211302836313	0.01329472576949	0.0325783283740263
0	1	7613745	rs957856	A	G	0.481488186770614	0.472487540804511	-0.0200054666868801	0.0278457977082371
0	1	7670574	rs17031163	A	C	0.100748131377098	0.616807959998619	0.0230474667888255	0.046059983834121
0	1	7678496	rs6684215	G	T	0.147145418696358	0.36946277383381	-0.035235754131679	0.0392607625779109
0	1	7681549	rs7555169	A	G	0.165807330121147	0.177558239038007	-0.0506775646830961	0.0375859491721682
0	1	7682794	rs17031185	G	T	0.104227174344698	0.958470385824104	-0.00238565159250092	0.0458134445034515
0	1	7682879	rs61014722	C	T	0.171088332732898	0.126259572012637	-0.0567384036678864	0.037107700721502
0	1	7688059	rs17031211	T	C	0.169099631761291	0.166430336278844	-0.0517705352861656	0.0374128010624783
0	1	7713021	rs9434879	G	A	0.749835316868736	0.728395314273418	0.0112523535189126	0.0324031676692264
0	1	7731730	rs4908473	C	T	0.20605877797042	0.859507835053396	-0.00614759559806878	0.0347320399910768
0	1	7747366	rs3124794	A	G	0.647103584293924	0.550388424248736	-0.0174508892814577	0.0292222485787724
0	1	7751053	rs3124801	G	T	0.816564689512524	0.594701217466148	0.0193320866242664	0.0363360651765553
0	1	7770901	rs2995034	T	C	0.645701332928279	0.464519238895457	-0.0213481972289939	0.0291871073374162
0	1	7784438	rs6693805	A	G	0.164905526564349	0.30120761147561	0.0387946237596356	0.0375245244429804
0	1	7792411	rs2301488	T	C	0.43194316314816	0.559582246936223	0.0164274878274579	0.0281551914531532
0	1	7796641	rs2071985	G	A	0.516304120334026	0.788958621479628	0.0074834766832363	0.0279585622501635
0	1	7797734	rs1417986	A	T	0.515704665302755	0.880748112559608	0.0041982667155514	0.0279845424008679
0	1	7798956	rs17031531	A	G	0.244166395663957	0.737123525626321	0.0109512953033236	0.0326256724109679
0	1	7801288	rs2032563	A	G	0.184933369316765	0.451317128757615	-0.0272855723488637	0.0362251885597884
0	1	7810543	rs2066293	G	A	0.505676741507315	0.844099520716732	-0.00551482921910523	0.028043531343006
0	1	7811961	rs9919220	G	A	0.206340586016826	0.953884837307305	-0.00199377371987578	0.0344770561945767
0	1	7812398	rs9919223	G	A	0.505822970296858	0.825271870112937	-0.0061943137669348	0.0280578260036666
0	1	7816543	rs4908481	A	C	0.417580737079125	0.108965152840463	-0.0455979351982386	0.0284478257018513
0	1	7818679	rs6577456	C	G	0.400631713532966	0.243746759928099	-0.0333130619836962	0.0285783985645903
0	1	7825311	rs707455	A	G	0.646515926908151	0.009090389829461	0.0769834398175994	0.0295109941381258
0	1	7832212	rs707458	T	C	0.368419470036083	0.00385077985455311	-0.0842896326788301	0.0291646134039191
0	1	7833302	rs2239846	A	G	0.130717010018845	0.197459139070275	0.0532437733260503	0.041311890948836
0	1	7834026	rs2071987	A	G	0.362100461791138	0.0355567971973357	0.06094407536846	0.0289939299978431
0	1	7839405	rs697677	T	G	0.550096846759743	0.00961022764528707	-0.0728399230058749	0.0281284411250675
0	1	7844680	rs172933	C	T	0.594918929110106	0.037727191505296	-0.059375698377083	0.0285761452860873
0	1	7845087	rs697682	A	G	0.0526995526117018	0.771991338120078	0.0182125373055725	0.0628514562856764
0	1	7845567	rs2301491	T	C	0.04356152894653	0.164144009525258	0.0966201953620794	0.0694475527039666
0	1	7845695	rs228729	C	T	0.736933727604801	0.00720600299317054	0.0856335469097135	0.031867545352169
0	1	7847225	rs697684	T	C	0.0525962302998257	0.741104407290653	0.0207864743642761	0.0629147380675695
0	1	7847614	rs697685	A	G	0.437116315839037	0.111181416752568	0.0449404487279053	0.0282128800519071
0	1	7847836	rs228727	C	T	0.564093390813976	0.122054700585721	-0.0436120053490123	0.0282058088134999
0	1	7847846	rs7556518	A	G	0.0333623811107791	0.139431543349085	-0.116496743365391	0.078825264983387
0	1	7848557	rs11121023	A	G	0.260500369543011	0.00272963480478016	-0.0960885946162202	0.0320653326967929
0	1	7849656	rs6699986	G	A	0.263206172282835	0.00444079628448642	-0.0911080861287028	0.0320236524965711
0	1	7849841	rs75307902	T	C	0.116414889244227	0.373656086504024	0.0387726130397824	0.0435820767131453
0	1	7850062	rs707463	T	C	0.438008016727317	0.152737404195832	0.0402869763380045	0.0281741100224455
0	1	7850081	rs10864315	T	C	0.262064082965388	0.00298473449740377	-0.0949221931022485	0.0319678069418839
0	1	7850218	rs697686	T	C	0.439331580289338	0.162359580244865	0.0392262654234911	0.0280753214624852
0	1	7852117	rs170631	G	C	0.0803852462041733	0.102162923416756	0.08327609334601	0.0509503108442721
0	1	7852797	rs696305	T	C	0.437136312270845	0.112246568516299	0.0448866023617126	0.0282629917030704
0	1	7852919	rs875994	C	T	0.0330202898550725	0.636757630825736	0.0369215830868332	0.0781844346885639
0	1	7854209	rs11807683	T	C	0.0331231795764433	0.585717487596748	0.0424532734026746	0.0778884275461807
0	1	7855382	rs117562183	A	G	0.0605118279753436	0.250181965169836	0.0668394668365218	0.0581259500801595
0	1	7855494	rs12565104	A	G	0.261634887509915	0.00233595129473855	-0.0977314650143157	0.0321081654409625
0	1	7855814	rs707464	G	A	0.710606819819755	0.516276231472711	0.0200822006281278	0.0309387148404674
0	1	7856140	rs77772130	T	C	0.201741602985605	0.798896936826543	-0.00886324502346988	0.0347885284773233
0	1	7856267	rs7545893	A	C	0.0331678565186543	0.528820558696036	0.0490734017023233	0.0779181006246068
0	1	7856346	rs228682	C	T	0.257737441860472	0.417298830528358	-0.0259327063479709	0.0319716214021072
0	1	7857309	rs12078018	A	G	0.0333870389762268	0.217983454594702	-0.0967400547363817	0.0785286361813638
0	1	7857374	rs12723500	C	G	0.033409119106028	0.20736862230529	-0.0989975046851134	0.0785174703495785
0	1	7857974	rs228685	T	C	0.0807249367534529	0.107024344005679	0.0818490477656857	0.0507838758909292
0	1	7858008	rs2071983	A	G	0.186467114816818	0.940626030164661	0.00265948122847196	0.0357058596920937
0	1	7858108	rs61773374	G	A	0.0332488054256572	0.632318920287001	0.0372330781106451	0.0778176853261187
0	1	7858135	rs1012477	C	G	0.0332901423259797	0.156195955015303	-0.111862900574129	0.0788887891413312
0	1	7859191	rs17031578	C	A	0.186684609889341	0.97366038844542	0.00117835316505072	0.0356884153323232
0	1	7859317	rs560959	A	G	0.079845724627503	0.0962194374598339	0.0850413829600694	0.0511230442273412
0	1	7859320	rs560961	G	C	0.291053656914449	0.516051063476002	-0.0200149099416779	0.0308185037921606
0	1	7860548	rs116886234	A	G	0.0136647978532194	0.753449120644671	-0.0380495161482792	0.121140271018401
0	1	7861157	chr1:7861157.G.GT	GT	G	0.91981185151441	0.099128475424505	-0.0844303704842088	0.0511980485468008
0	1	7861600	rs707466	A	C	0.48846326860595	0.331792963148866	0.0272053127321722	0.0280320116602235
0	1	7863293	rs228642	T	C	0.292047098166164	0.530561226358175	-0.0192970329100065	0.0307694292307272
0	1	7863735	rs149164395	C	CTTA	0.186891126281113	0.918879629714877	0.00363721859875032	0.0357132421262238
0	1	7865467	rs6657232	T	C	0.177093555464894	0.035818116005098	-0.0776821852931798	0.0370093832778899
0	1	7865633	rs11121026	G	A	0.176677791306701	0.0349506407621816	-0.0780046198951573	0.0369877743546724
0	1	7865710	rs12092614	T	C	0.0334445256179819	0.195511029357602	-0.101593486307286	0.0784840771319703
0	1	7867255	rs60450998	A	G	0.185701378173348	0.939828433533884	0.00270721462861914	0.0358640349490943
0	1	7868417	rs12566473	C	T	0.185711815083067	0.919769639033494	0.00362260738219233	0.035965718274817
0	1	7868725	rs228666	C	T	0.301192632243407	0.23744248867024	0.0359086519066203	0.0303949103471273
0	1	7869733	rs79898259	T	C	0.186487477170677	0.927568426944417	0.00324548184056005	0.0357020796886388
0	1	7869747	rs79126741	T	A	0.0763323915542726	0.609774936106418	0.0268126003159557	0.05253306476779
0	1	7869789	rs117742910	C	G	0.0533771903010316	0.384620278422505	0.0535606413542451	0.061605392442054
0	1	7870418	rs228671	T	C	0.0796295896976265	0.0763499510274037	0.0916138185078245	0.0516929596271276
0	1	7870715	rs79372391	C	A	0.188199019863662	0.885603349322955	0.00514203182887638	0.0357408907280654
0	1	7871229	rs12137927	C	T	0.176989994906139	0.0377628904172706	-0.076839110689671	0.0369877743546724
0	1	7872076	rs10864316	G	A	0.0331987372970855	0.605535008534659	0.0402661620776762	0.0779660911722971
0	1	7873075	rs61773379	C	T	0.0337300410057619	0.927780588110598	0.0070474220813376	0.0777538833768626
0	1	7873855	rs929123	A	T	0.186586963581536	0.92682500675826	0.00327921832090712	0.0357056979786389
0	1	7874043	rs2172563	A	G	0.175690024996745	0.0529103678905169	-0.0719043710896601	0.0371473696971706
0	1	7874246	rs78510193	A	G	0.132321492965385	0.297584603124899	0.0428006802081347	0.0410902140943444
0	1	7876166	rs7550657	C	T	0.291944786532924	0.548693851499726	-0.0184571638111628	0.0307763785288435
0	1	7876476	rs11121029	A	G	0.176009307685425	0.0248100984340989	-0.0836350485034806	0.0372647621000001
0	1	7876523	rs77567305	C	T	0.0817942198033208	0.0587433476060076	-0.0976018762541065	0.0516382189181669
0	1	7877008	rs6661252	A	G	0.477087749366613	0.642707430281904	-0.0130243030391429	0.0280746589798396
0	1	7877488	rs4908482	G	A	0.477957200482765	0.609516235248046	-0.0143451156516051	0.0280855977474359
0	1	7878056	rs10746473	G	A	0.477495257420037	0.661052374190838	-0.0123019895069726	0.028057224578723
0	1	7879130	rs228688	G	T	0.477862019204292	0.691561902240948	-0.0111396996695767	0.0280783448823361
0	1	7879168	rs228689	A	G	0.0820152435029131	0.0873743164634181	0.0862430995148362	0.0504518547734517
0	1	7879322	rs228690	T	C	0.0806421499802798	0.132734475360172	0.076507641980875	0.0508895539527345
0	1	7879627	rs10462018	T	C	0.033543244530327	0.209901057787524	-0.0983690265980019	0.0784543632617671
0	1	7879685	rs17374230	C	T	0.0332775569270909	0.739841592525067	0.0259039212651051	0.0780090265668614
0	1	7880683	rs10462020	G	T	0.0333754676413661	0.603627503765744	0.0403461905860551	0.0777097155530784
0	1	7881234	rs17374292	T	C	0.0333008170679725	0.233636786260314	-0.0938387401841956	0.0787870434250018
0	1	7881780	rs10127838	T	C	0.176485061638887	0.0308986135736644	-0.0799631562408975	0.0370478349821838
0	1	7883358	rs697688	T	A	0.522376527153076	0.641766865087697	0.0130629686563536	0.0280785265074789
0	1	7883834	rs228694	G	A	0.477130967741116	0.571985383354235	-0.0158799020274805	0.0280995587390514
0	1	7884525	rs61773390	T	G	0.0331082125603865	0.619412587179793	0.0387227636813202	0.0779627265124509
0	1	7885354	rs697691	G	A	0.489305648683213	0.307387170280137	0.0286019454753588	0.0280213463806263
0	1	7886424	rs697693	A	G	0.494071355203711	0.375389278879899	0.0245667717435302	0.0277144813333298
0	1	7887248	rs2859387	A	G	0.709539731578369	0.487354885001195	0.021513731371915	0.0309763120362934
0	1	7887579	rs228697	G	C	0.0800920360987521	0.142580027167333	0.0750356805652289	0.0511752086445053
0	1	7888009	rs118049345	T	C	0.0409889931757603	0.296249190218165	0.0724645108184481	0.0693765163453958
0	1	7888438	rs17374439	T	C	0.032990774586597	0.798357661929451	0.0199973326325364	0.0782756658031614
0	1	7888730	rs12061787	C	G	0.033676815220962	0.167849461960908	-0.108171771852458	0.0784338280528265
0	1	7889941	rs2640908	T	C	0.489771854676969	0.266588509339471	0.031231962290183	0.028112762329254
0	1	7890064	rs12023156	G	A	0.176892106546243	0.0378227156791953	-0.0769545484076385	0.0370549062455488
0	1	7890117	rs2640909	C	T	0.113839540739488	0.12087717853262	0.0676911017164049	0.0436406439803064
0	1	7890264	rs1773135	G	A	0.822462589803642	0.0342098048113427	0.0783770577593491	0.0370123854571154
0	1	7890801	rs1689904	T	C	0.488820661874638	0.316925192672093	0.0280438909139056	0.0280215711914494
0	1	7890956	rs228665	C	G	0.822749072298844	0.0351240296928794	0.0778544688532848	0.0369516935360111
0	1	7891797	rs1773138	T	C	0.488608812327205	0.307862719366702	0.0285595377018759	0.0280073187306291
0	1	7891862	rs12027673	A	G	0.0223381225720415	0.0687245677761167	-0.176120194887728	0.0967573133502962
0	1	7892109	rs228663	A	T	0.113945635291625	0.115138659795819	0.0686904540937824	0.0435988555266454
0	1	7895015	rs34020118	T	C	0.033369422686394	0.18992995488783	-0.103022363063453	0.0785958466282484
0	1	7895069	rs56204811	G	A	0.194581923657037	0.28378335274227	0.0376649380149274	0.0351398241926327
0	1	7895278	rs228657	A	G	0.0803838252298573	0.104325172038108	0.0829901217813234	0.0510948255784993
0	1	7895418	rs61773392	T	G	0.0330626133406283	0.703381672680205	0.0297844961983202	0.0782238968761932
0	1	7897133	rs10462021	G	A	0.0316189374093949	0.602629194434796	0.0424288272558412	0.0814962082556805
0	1	7897228	rs228654	A	G	0.0808332074740919	0.112062028862278	0.0806897212492587	0.0507804211814328
0	1	7901038	rs77209938	T	G	0.186284143982405	0.96942762579859	-0.00137105259606273	0.0357732747853254
0	1	7901429	rs12563789	G	A	0.184482363050946	0.939544620498214	-0.00273956394801606	0.0361218816151334
0	1	7901886	rs61595437	G	A	0.186558035269225	0.935396721809576	0.00289551620444852	0.0357220311800189
0	1	7901888	rs61071946	C	T	0.187880813774093	0.976755031554744	0.00104036033934985	0.0357053619525023
0	1	7902231	rs12029963	G	A	0.172803216196898	0.0255522875434252	-0.0850308060397781	0.0380800431951125
0	1	7905274	rs4908699	A	G	0.0327279546916301	0.0965287989591383	-0.133808347827225	0.0805143093459475
0	1	7906008	rs707472	T	G	0.487099411552378	0.339335266244144	0.0267776548623318	0.0280253577353445
0	1	7906888	rs74373240	T	C	0.018866829471862	0.0492030773254211	-0.206039453819504	0.104757246004251
0	1	7906914	rs10864317	C	T	0.176167606731431	0.0347253976808537	-0.0782875361098429	0.037075929895565
0	1	7907007	rs697694	A	G	0.520342271243647	0.715588745545021	0.0102307392118214	0.0280786093074796
0	1	7908888	rs228652	A	G	0.298925629939942	0.194742362407511	0.0395729193670126	0.0305187188459832
0	1	7910391	rs170629	A	G	0.356341911354926	0.0362740586100508	-0.060664690441004	0.028972907622764
0	1	7911099	rs228651	T	C	0.24574432356638	0.746865603679476	0.0104721808467683	0.0324442071627968
0	1	7911302	rs3753500	T	C	0.493393781552803	0.840627887261754	0.00561943825597553	0.0279448358377901
0	1	7911437	rs3753499	C	T	0.133776656678963	0.605544193645879	-0.021113332084197	0.0408821158266199
0	1	7911782	rs3753498	C	A	0.0407617146394305	0.718540144027887	0.0255331728880361	0.0708446892977144
0	1	7912870	rs13306062	A	G	0.0230986437595527	0.881527457528068	-0.0139327222486499	0.0934873896318384
0	1	7913029	rs34305100	G	A	0.0560023190332507	0.926008561570308	0.00563098484503752	0.0606343953544539
0	1	7913430	rs228648	A	G	0.363286998311779	0.777838759708871	0.00821031930549465	0.029100509881997
0	1	7913445	rs13306061	T	C	0.0545902834644978	0.798839854907406	0.0156373444428255	0.061359293272939
0	1	7918110	rs2000237	T	G	0.0483959870099745	0.8653952267146	0.0110793002378914	0.0653606095148626
0	1	7918435	rs61773396	A	G	0.240526066493977	0.583636127945601	0.0178862107494743	0.0326342333178371
0	1	7923501	rs2797682	A	G	0.763106864399968	0.85118589679428	-0.00619758769481048	0.0330352092651776
0	1	7923576	rs17031661	C	T	0.13959779671827	0.307242619598937	0.0411989964733287	0.0403506266966352
0	1	7926542	rs504560	G	A	0.710688712028605	0.825744787553913	0.00678289821074701	0.0308086327187717
0	1	7927456	rs500508	G	T	0.71134671964699	0.857622528697096	0.00554233600385412	0.0308934928423448
0	1	7928181	rs2066980	A	G	0.489089280226806	0.531745360871716	0.0176049593636046	0.0281524435320305
0	1	7928365	rs743999	A	G	0.238904251022517	0.569745120500949	0.0186218001287509	0.0327602365681439
0	1	7929819	rs228725	C	T	0.700793361102761	0.886875052875838	0.00434397364243002	0.0305355657595558
0	1	7929863	rs74055806	A	G	0.138328975607276	0.355604758699325	0.0374831993975345	0.0405762220236957
0	1	7952203	rs1040395	G	A	0.591893741256615	0.931933945241964	0.00244206017277368	0.0285915734989994
0	1	7953944	rs9803665	C	T	0.20949070895863	0.238311293583621	0.0404893805148135	0.0343357827237632
0	1	7955089	rs227147	A	G	0.200028738825882	0.394717763705675	0.0299744767718529	0.0352188083053981
0	1	7961206	rs227163	T	C	0.563985391038831	0.549143482277547	-0.0168867237293375	0.0281894504189035
0	1	7961801	rs10489448	T	C	0.408744490857393	0.27099689534004	-0.0314647465924358	0.0285843134499764
0	1	7971301	rs680522	A	G	0.886389067238	0.895083904496678	0.00583253029043434	0.0442280322357237
0	1	7982034	rs161827	C	T	0.428981309862714	0.554250201315963	-0.0167383535481643	0.0283027712969371
0	1	7989566	rs2453021	T	C	0.396171354462016	0.4187467277948	0.0232214221880998	0.0287181489088871
0	1	7996894	rs2300428	G	A	0.482090099621076	0.289564594258507	0.0296661375001756	0.0280113062163224
0	1	8002431	rs76413824	T	C	0.341056270258849	0.391890887013311	-0.0253146360889163	0.0295664975511818
0	1	8030300	rs178932	A	G	0.635147130225783	0.776693867701495	0.00821448127977583	0.0289619518043645
0	1	8044361	rs225119	C	T	0.565207087359503	0.479954048841983	-0.0198863629696325	0.0281526406609266
0	1	8046672	rs12727642	A	C	0.0611050937818966	0.931410969322041	0.00506345976031791	0.058829724530359
0	1	8100639	rs9434586	A	G	0.503908651261964	0.539319774280137	-0.0170942934416157	0.027848037243302
0	1	8106201	rs12757968	G	A	0.0610211388100114	0.815928967657167	-0.0137091072168133	0.0588919097229972
0	1	8121822	rs225106	C	T	0.565126203363348	0.518286113962866	-0.0181865254554566	0.0281529709874296
0	1	8123684	rs225110	G	A	0.565697983960878	0.499795138879001	-0.0189551862845761	0.0280895759153325
0	1	8136468	rs4500345	A	G	0.014025563717041	0.490056077634912	0.0813785729922024	0.117902431205515
0	1	8137400	rs60074929	A	G	0.154956930120069	0.852386032656078	0.00713069637384449	0.0383216476028893
0	1	8163122	rs4908727	C	T	0.399417353341744	0.572127055020086	0.0161432832347347	0.0285761452860873
0	1	8165745	rs79778556	T	C	0.116142351879002	0.0800495962499668	0.0759738374844937	0.0434037408707303
0	1	8168634	rs11121090	T	C	0.399264447425595	0.51879872534717	0.0184097307831821	0.0285334484606435
0	1	8180383	rs72634282	A	G	0.109613367490068	0.158298792247839	0.0625193656662294	0.0443143210486926
0	1	8185985	rs9434608	C	T	0.761338860326775	0.766607966144144	0.00970483128338037	0.0326965969177338
0	1	8186775	rs56296862	T	C	0.166849299609052	0.857562820428849	-0.00670355200130051	0.0373503853578874
0	1	8187211	rs4908736	G	A	0.666724584650918	0.412575220910635	-0.0242960703376118	0.0296521276686456
0	1	8191792	rs12136685	T	G	0.494928569778409	0.463266121932852	-0.0205793260485573	0.028057131024633
0	1	8191820	rs12133365	C	A	0.494497093898861	0.4729920872991	-0.020126824784696	0.028046662474209
0	1	8192898	rs7545284	A	G	0.37052304186671	0.646334561176312	-0.0133367358022594	0.0290649217421507
0	1	8193432	rs6677033	A	G	0.426042014544129	0.987390130841927	-0.000446186295736625	0.0282310888036522
0	1	8195226	rs7529511	C	T	0.602621266419339	0.887768597377034	-0.00402949818515553	0.0285520235990107
0	1	8200328	rs9434617	C	T	0.147817778116659	0.488349535506706	-0.0273491586591476	0.0394685040073384
0	1	8200578	rs9434618	G	A	0.83905769096586	0.509158813884977	-0.025065727482679	0.0379698565393343
0	1	8206343	rs61391705	G	A	0.0858405475708301	0.835492078077495	-0.0103830511951778	0.0499995144976435
0	1	8207789	rs6683857	T	C	0.820115588194537	0.233579183908462	-0.0430385739093948	0.036130751967394
0	1	8207838	rs77321792	T	C	0.121028344085571	0.653528574365471	-0.0193087493867204	0.0430167673705225
0	1	8213010	rs1455701	C	T	0.833362756765947	0.360393610531368	-0.0340608671308181	0.0372406477304362
0	1	8213427	rs4908739	C	T	0.833318308076926	0.323439501412722	-0.0368318497209938	0.0373013070372414
0	1	8214803	rs2100516	T	G	0.764779114853393	0.761903965525573	-0.00992139997666931	0.0327458944004078
0	1	8218115	rs17509146	G	C	0.469612010510676	0.581016561706636	0.0154259665464728	0.0279506324257279
0	1	8218206	rs7524007	C	T	0.859070500066044	0.422232456575667	-0.0318665757552603	0.0397064475530753
0	1	8222156	rs17032281	A	G	0.374536250762738	0.245263422791882	-0.0336036773387181	0.0289205402789904
0	1	8260756	rs11588420	A	G	0.19312642801328	0.917911387531654	-0.0036183826075591	0.0351077747801041
0	1	8261393	rs12138839	G	T	0.213759256030224	0.993981161375801	0.000255837848321057	0.0339147044800868
0	1	8264457	rs12745477	G	A	0.190745662683219	0.837849723306728	-0.00724101874692219	0.0353833668567159
0	1	8272526	rs425371	A	G	0.483151818458905	0.540047115115703	-0.0172333752063177	0.0281250222229245
0	1	8273392	rs12041676	A	G	0.42376527029744	0.395495975248938	-0.0241969286309424	0.0284772712660508
0	1	8273851	rs448202	T	C	0.125802692937293	0.809544062960009	0.0101767745505441	0.042224781527176
0	1	8273940	rs395847	C	T	0.916469699374996	0.397455956789189	0.0426997000647807	0.0504621091474886
0	1	8274807	rs411654	G	A	0.1036760548149	0.515109725100166	0.029873004279064	0.0458947775333048
0	1	8276909	rs478128	G	A	0.112803694806582	0.64573156897833	0.0203560661579632	0.0442811967019433
0	1	8278899	rs428180	C	A	0.451239399869537	0.226514095692679	-0.0343336346373047	0.0283892805823789
0	1	8281564	rs506403	T	C	0.634270906839988	0.60175491681888	-0.0152512195264584	0.0292236967523499
0	1	8287391	rs11121137	A	G	0.453300392841776	0.19405683837002	-0.0366946501296171	0.0282555384014838
0	1	8292195	rs299501	A	G	0.856319550768489	0.375306578130233	0.0353597914628791	0.0398834887684516
0	1	8295130	rs7528376	C	T	0.695990763727519	0.943337788167594	-0.00216359931352848	0.0304409247560069
0	1	8301494	rs17032328	A	G	0.0982805268721558	0.982834294825017	-0.00100644025804833	0.0467770582604253
0	1	8302619	rs7513908	A	G	0.0531423406726585	0.381241053003554	0.0543643982431222	0.0620873221766194
0	1	8306031	rs12403649	C	T	0.128640686615634	0.976263607566109	-0.00122603541013246	0.0412063632846164
0	1	8310158	rs72861200	G	C	0.153237506788383	0.929307563654856	-0.00340633150046351	0.0383958806384298
0	1	8319635	rs401691	T	C	0.578635829541807	0.443820681330818	0.0218251660398671	0.0285014115012768
0	1	8336374	rs72862657	T	C	0.218512743504134	0.343726236945296	-0.0323003876044294	0.0341143001541562
0	1	8357221	rs11121152	T	C	0.796444305289809	0.0673014245850548	-0.0633211749053337	0.0346082443521715
0	1	8357338	rs6577481	C	T	0.181760069280672	0.309955644369708	0.0366898971148285	0.0361364632344268
0	1	8362754	rs4908748	C	T	0.678438977907848	0.408612169403843	-0.0245755874402036	0.0297403438206813
0	1	8370088	rs11121157	A	G	0.17159635901797	0.948236823178152	0.00242268256597304	0.0373173387996422
0	1	8370729	rs72864229	G	A	0.199164661379485	0.588276684674338	-0.018867495786723	0.0348536395959125
0	1	8372536	rs1107284	T	C	0.776801065006646	0.962448112775145	-0.00157989365361442	0.0335564278152216
0	1	8374297	rs78641116	C	G	0.134558176356674	0.949838302495233	0.00257558438571775	0.040940885498031
0	1	8388571	rs1473309	A	G	0.058141457659236	0.423020479755506	-0.0482590653698935	0.0602340800586187
0	1	8399193	rs12039434	G	A	0.648440852044328	0.743047545654651	0.00967242893341072	0.0295052784989808
0	1	8433747	rs754346	C	T	0.839952288431048	0.279658126131807	-0.0412863194439329	0.0381896134089352
0	1	8490320	rs302719	G	T	0.118612275697092	0.86308230102843	-0.00750376159559797	0.0435122091858947
0	1	8495590	rs172531	G	A	0.119079531632793	0.87597801577807	-0.00677981944443655	0.0434409486215494
0	1	8520108	rs80296853	A	G	0.116870241928494	0.939774077002837	-0.00330056972400414	0.0436850140208662
0	1	8526142	rs4908760	A	G	0.839955053401135	0.876876573309759	0.00599083788814703	0.0386680523819333
0	1	8564301	rs6669503	G	C	0.839737859007833	0.855184702639816	0.00706430946567759	0.0387070174516212
0	1	8596335	rs55860300	A	G	0.103544250246974	0.133196987781773	-0.0698316852212418	0.0465044374972754
0	1	8596742	rs17032657	G	T	0.323209568824423	0.16027213094886	0.0418699965340737	0.0298186024155153
0	1	8598127	rs10492965	A	G	0.104369201400004	0.193477384771561	-0.0603677796828377	0.0464238740052302
0	1	8613418	rs2016084	A	C	0.840146259252817	0.803483435941225	0.00963982978921893	0.0387388445232947
0	1	8638666	rs12029303	C	T	0.730074996318246	0.365855881477547	0.0292519139384207	0.0323488952594388
0	1	8645816	rs1934138	A	G	0.84032839759557	0.90819112889191	0.00446860401514453	0.0387494496735116
0	1	8654642	rs76545421	G	A	0.0681231486252777	0.223009091133665	-0.0686749137799455	0.0563571716257062
0	1	8656227	rs12134896	A	G	0.10515752330362	0.14387655403462	-0.0676771515165109	0.0463064391526432
0	1	8658527	rs6681362	G	T	0.839541004771345	0.835665611987123	0.00803454814329061	0.038731761837028
0	1	8701231	rs1463052	G	A	0.838523566719864	0.98525433334516	0.000712050158706047	0.0385266735522646
0	1	8725420	rs56305243	C	T	0.107369003189525	0.154797825660857	-0.0651494202536985	0.0457899929999706
0	1	8751897	rs56163601	A	G	0.101417260167587	0.0697609742075682	-0.0854621264326289	0.0471265692727087
0	1	8759554	rs12025126	C	T	0.73165306491365	0.45102018122573	0.0239905287149405	0.0318296949848079
0	1	8788636	rs7518204	C	T	0.951114414676448	0.19175490388967	-0.0843602824060827	0.064623828295552
0	1	8794410	rs4908775	A	G	0.0972867920041835	0.0438706762526406	-0.0968606453229009	0.0480620629710541
0	1	8804997	rs3938719	G	A	0.128078334710894	0.251406080896729	-0.0486072406198609	0.0423799029673521
0	1	8879610	rs4908516	C	G	0.103975433077166	0.0792243151719696	-0.0816207565073717	0.0465021319509985
0	1	8898807	rs11582339	T	G	0.132623040214203	0.171049305349418	-0.0571692905937824	0.0417647731398713
0	1	8918795	rs11121247	C	T	0.936160459084041	0.382071721262666	-0.0499329069609033	0.0571258874420766
0	1	8926868	rs2781064	T	C	0.162651214794181	0.123738094087058	-0.0588023646476322	0.0382014315831261
0	1	8930369	rs2781060	C	T	0.936025031025594	0.447431553290742	-0.0433627152132048	0.0570784367932369
0	1	8931149	rs2274971	T	C	0.77565321720527	0.537920775728022	0.0208637372272694	0.0338718907435261
0	1	8949480	rs7539600	G	A	0.895479179237459	0.704037650050675	-0.0174482330385621	0.0459314212591164
0	1	8969219	rs7534552	A	G	0.255133855068593	0.966303887826954	-0.00135281812486807	0.0320236272575189
0	1	8978514	rs6665631	G	A	0.156397910106372	0.147899087276674	0.0556177453179059	0.0384367949256957
0	1	8981748	rs4908795	G	C	0.153129926725055	0.0314569401925273	0.0831428088092478	0.0386487102685463
0	1	8982305	rs12137125	C	G	0.248803452893964	0.944506527872722	0.0022473556386208	0.0322863818044548
0	1	8982906	rs4908796	A	G	0.249855628023978	0.14445346195477	0.0471034275563577	0.0322757583184404
0	1	8983655	rs11806366	C	G	0.181794074008185	0.275219606974238	0.0394789238292083	0.0361819824056371
0	1	8985036	rs10864370	T	C	0.279906879929886	0.0555618721787348	-0.0603433626799463	0.0315198426316089
0	1	8987259	rs2765512	T	C	0.638085919740199	0.424486943289473	-0.023147638516428	0.0289830545800194
0	1	8991116	rs2781079	A	G	0.186749583867367	0.697937400712137	-0.0139490410135146	0.0359412936816385
0	1	8994112	rs4418632	C	T	0.727600494324277	0.983028420229789	0.000666603889768593	0.0313366727557789
0	1	8998059	rs914997	T	C	0.834209543712992	0.633681788976294	0.0180263267196525	0.0378266371093554
0	1	8999843	rs2781087	T	G	0.445724034129248	0.637566771222187	0.0132315161436638	0.0280862145902206
0	1	9000628	rs1475734	T	G	0.193936231884058	0.387736712258242	0.0304061208221456	0.0352033063077894
0	1	9000882	rs6692694	T	C	0.354252302808102	0.944472498565306	-0.00205529483596696	0.0295090373034279
0	1	9001562	rs17032875	C	T	0.666849661141615	0.862772996506589	-0.00508600485319098	0.0294251776042143
0	1	9007556	rs942969	C	G	0.859010642136061	0.651922423416259	0.0182235681267043	0.0403986817978527
0	1	9008370	rs6577541	G	C	0.858889083323755	0.70299861786262	0.0154120165085956	0.040422227185644
0	1	9008739	rs12070475	G	C	0.858969680645552	0.671014858853061	0.0171820080637633	0.0404515177366737
0	1	9009214	rs2274326	T	C	0.237409801719964	0.828761795350155	0.00710050022174576	0.0328286286604808
0	1	9009406	rs2274327	T	C	0.241908961753159	0.698081918140053	0.0126577193509613	0.0326304751901618
0	1	9009444	rs2274328	C	A	0.452287269170689	0.859658329194014	0.00499465830820861	0.0282488734289212
0	1	9009470	rs2274330	C	G	0.209643219122188	0.952171155286115	-0.00207892596436124	0.0346600231943803
0	1	9009547	rs2274331	A	C	0.209000412567301	0.979551241095035	-0.000889367730756965	0.0346981981914063
0	1	9009706	rs12738365	T	C	0.200457269166876	0.524525378478779	0.0222647914151456	0.0349863432866821
0	1	9010405	rs17032907	T	C	0.388789422430503	0.788592335875896	-0.00771342608599889	0.0287665219130002
0	1	9010569	rs11121273	C	T	0.398572350158952	0.675118558401433	-0.0119933197340032	0.0286145567413759
0	1	9010592	rs17032909	C	T	0.0720479438216883	0.113826752313496	0.0842903939749819	0.0533070431100089
0	1	9010984	rs11576766	C	A	0.380455456152278	0.835007309467869	0.00602064193725467	0.0289059414412652
0	1	9011586	rs3765968	G	T	0.772313071264707	0.416965021138973	-0.0270704836244842	0.0333504434019891
0	1	9011627	rs3765967	A	G	0.21900803602293	0.547179496735876	0.0204103460390168	0.033904682749682
0	1	9011722	rs3765966	T	G	0.845071237167218	0.858942301875415	0.00691635223354024	0.0389169688703112
0	1	9013585	rs72641561	T	C	0.215341806160505	0.509637340535133	0.0225011980827426	0.034123616851858
0	1	9015550	rs17032912	C	G	0.264180196450071	0.443144595492661	-0.024314102547936	0.0317046494522312
0	1	9015575	rs61784252	G	A	0.165925953717452	0.419162962132139	-0.0304865340404607	0.0377367308376831
0	1	9015675	rs12741044	C	G	0.535368405467632	0.943863193964086	0.0019811857232411	0.028135768160834
0	1	9015954	rs12059715	C	T	0.171239554317549	0.00637203974683848	0.100666266725667	0.0369011794478959
0	1	9016007	rs6661729	A	C	0.0110357559100991	0.947793064876982	-0.00896363831131339	0.136894481716104
0	1	9016302	rs17389460	G	T	0.192742578572897	0.86027891958319	-0.00630262369109774	0.0358064715318878
0	1	9016390	rs17032921	T	C	0.189913192786253	0.87414730807081	-0.0057057321865943	0.0360226800274623
0	1	9017091	rs2274332	T	C	0.143746660768715	0.458066965430556	0.0296722821894138	0.0399877867275121
0	1	9017204	rs2274333	G	A	0.510378949664749	0.869384848540723	0.00461327034785612	0.0280544448350078
0	1	9018034	rs7545200	A	G	0.269660899130137	0.469046861260804	0.0227246603055544	0.0313863196029895
0	1	9019221	rs41278984	C	T	0.0122617196556361	0.899706458961048	0.0161761092061458	0.128349048487135
0	1	9019338	rs11805912	T	C	0.144135564998103	0.371698004842173	0.0356231296588293	0.0398782479778527
0	1	9021301	rs12735688	T	C	0.517047182913547	0.695338228661261	0.0109089591230803	0.0278559055779858
0	1	9021998	rs3765965	C	T	0.137020782504868	0.580441580066563	0.0225541017393812	0.0408041917622759
0	1	9023572	rs6577545	G	C	0.150464605909063	0.617923076188668	0.0195627010911387	0.039219840262613
0	1	9026751	rs12126080	A	G	0.123283434528403	0.698286897511181	0.0164622134897335	0.0424684447434511
0	1	9027391	rs4466678	T	C	0.123953747467165	0.674733469135675	0.0177763742172579	0.0423589385067145
0	1	9027899	rs2274334	T	G	0.0124917629881506	0.980133839308886	0.00316940647288032	0.127279710267573
0	1	9029539	rs78726732	A	G	0.0226295835200781	0.0051115410747186	-0.276207051599333	0.0986482247961934
0	1	9030372	rs10864376	T	C	0.622381646111687	0.42522809505186	0.0230351790500254	0.0288884418979725
0	1	9030964	rs3737665	T	C	0.475892750637048	0.126372525624367	0.042575	0.0278529361109381
0	1	9031903	rs12138897	G	C	0.781947368773038	0.167484696175622	0.0467862326745859	0.0338949326420709
0	1	9033404	rs4908800	G	A	0.628591669752263	0.22141113015725	0.0354370072532525	0.0289805844499753
0	1	9033552	rs61785762	T	G	0.179924966393872	0.699688287662693	0.0141189611966226	0.0366021526373673
0	1	9034301	rs72641578	C	T	0.175862047117547	0.193879193705957	-0.0478204020386584	0.0368078968586036
0	1	9034421	rs3765964	A	G	0.660950374558094	0.163381248377861	0.0411732065491393	0.0295404817256039
0	1	9034483	rs74050967	T	C	0.0244437349248562	0.00414462209647115	-0.27045698928048	0.0943364823098266
0	1	9034598	rs3765963	G	A	0.781273585975458	0.0725242798453603	0.0608469814101181	0.0338826955267712
0	1	9035013	rs3737663	C	T	0.0383185827380619	0.0121418578327622	-0.190025163926414	0.0757677772504072
0	1	9035059	rs12071042	C	A	0.0257715470731722	0.00387860268662116	-0.26854083307119	0.0929892422308757
0	1	9036614	rs12127547	G	A	0.133425200949852	0.99524103593692	0.000243788555952217	0.0408731751273532
0	1	9037273	rs6697763	T	C	0.75924100924225	0.346146244620617	0.0308165	0.0327107596976897
0	1	9039022	rs6577546	A	G	0.803655870275683	0.500181025925729	-0.0234894194561486	0.0348401767356932
0	1	9049032	rs875148	T	G	0.64147550261342	0.775499723251927	0.00840800816790256	0.0294822823999185
0	1	9058028	rs10779707	G	A	0.853711151048308	0.233869849649841	0.0475854917840466	0.0399727163200301
0	1	9060789	rs17033008	A	G	0.227403098953981	0.969581855143595	-0.00128132094176605	0.0336016048727031
0	1	9061382	rs12047015	C	T	0.151106213246673	0.375015915119946	-0.0349429570902207	0.0393893446886673
0	1	9062952	rs17389948	T	C	0.147018201700374	0.543003137908865	-0.0242284883693446	0.0398312779107568
0	1	9063265	rs12402611	T	C	0.0979745764677683	0.793154113294509	0.0123141989849377	0.0469618555930735
0	1	9063602	rs4908804	C	G	0.626463098472351	0.876338706291101	0.0045653191067667	0.0293377964408928
0	1	9066132	rs17033013	T	C	0.257908403541438	0.786705988593287	0.00866166339479332	0.0320102249904313
0	1	9066695	rs10864377	T	C	0.542692630845679	0.707527210534702	-0.0106050312773535	0.0282665769947563
0	1	9066967	rs12164533	A	C	0.307139554438018	0.61016299428098	-0.0155249671553754	0.0304506170144257
0	1	9068020	rs2039631	T	C	0.124702988105599	0.415090765990388	0.0342968649315221	0.0420837077320114
0	1	9068213	rs17027186	C	T	0.170747402379182	0.866559351107123	-0.00627333371127935	0.0373345128659115
0	1	9068386	rs7530465	A	G	0.162111277753726	0.17048751887698	-0.0522466744157915	0.0381184793293539
0	1	9069001	rs769901	A	G	0.532721421352447	0.675334534722602	0.0117131181153788	0.0279657486970616
0	1	9069412	rs66463959	A	G	0.154880592925582	0.543645200711935	0.0233332073839498	0.0384205879055253
0	1	9074465	rs12063980	T	C	0.222736013242267	0.569800621255648	-0.0189341426515252	0.0333145138604664
0	1	9074932	rs1556757	A	G	0.507579371117943	0.443012524425391	0.0214640700016924	0.0279802126510864
0	1	9079365	rs10864379	A	G	0.1835785709315	0.532465693737811	0.0223344584742287	0.035778266148709
0	1	9080411	rs9803660	C	T	0.465246159038129	0.153324551717971	0.0402412358432113	0.0281823786243693
0	1	9103420	rs34605482	T	C	0.219682920820024	0.617466258252122	-0.0168880893007632	0.0338137439347573
0	1	9107849	rs3737661	T	G	0.249129529668969	0.685474603130801	0.0131885213660033	0.0325639322137346
0	1	9108622	rs7368193	T	C	0.582311047032863	0.416901880590943	0.0230819593590113	0.0284327855995104
0	1	9111626	rs3004245	C	A	0.677072036796558	0.387064903789577	0.0259801331132621	0.0300364881177233
0	1	9115700	rs4908809	C	T	0.475387130469542	0.763243720402685	-0.00850370751361868	0.028230514978122
0	1	9116899	rs2505972	C	A	0.364023625495456	0.633829561187652	0.0138637317937898	0.0291044738829449
0	1	9129620	rs5438	T	C	0.0981218751760992	0.706813795429411	-0.0176955134425431	0.0470451833678024
0	1	9129867	rs3820034	A	G	0.241287347701049	0.779825867284202	-0.00911445972789703	0.0326045116805963
0	1	9130650	rs12736085	G	A	0.384215508730814	0.532453642470764	-0.017990423133435	0.0288185730608326
0	1	9138890	rs1327257	G	A	0.334050257878972	0.455390187612499	-0.0222012592492077	0.0297421012166354
0	1	9140078	rs12726360	C	T	0.505340744628554	0.925801136713175	-0.00262221036767161	0.0281567762729109
0	1	9140327	rs12127491	T	C	0.206361318216449	0.276278739460532	-0.0376294893578661	0.0345631529909554
0	1	9143220	rs75856734	A	G	0.227612334938035	0.978842315067108	0.000886598651232352	0.0334309005761794
0	1	9148184	rs12755780	T	C	0.423180038257781	0.520203218491712	0.0183454174766274	0.0285295479930519
0	1	9149450	rs12711519	G	A	0.529924467616638	0.815070764133131	-0.00657626647678038	0.0281169802296359
0	1	9151948	rs76799504	C	A	0.16466296520646	0.714318595030747	0.0137639361742663	0.0375999837142607
0	1	9153629	rs12061999	C	T	0.317277333864507	0.591215028592536	-0.0160945667395315	0.029967011853996
0	1	9155701	rs12239636	T	C	0.14933032994508	0.686823278839069	0.0157523236358879	0.0390711847145694
0	1	9155711	rs12239637	T	C	0.175285689034596	0.574733652091316	0.0205593347397554	0.0366415345062213
0	1	9159671	rs17033261	T	C	0.339057992377182	0.198392474351439	-0.0384804123591646	0.0299191875285555
0	1	9160365	rs7555576	G	A	0.492029756658632	0.921085996535251	0.002795	0.0282135605693432
0	1	9161550	rs1061907	A	G	0.457926373258061	0.95190459738732	-0.00171165540635651	0.0283785090808683
0	1	9180726	rs78794533	A	G	0.165982833831603	0.438724998542725	-0.0290620967053004	0.0375310519226142
0	1	9185660	rs4908812	A	G	0.246975380859127	0.423854313438688	-0.0262016336029332	0.0327621852078565
0	1	9213177	rs2666433	G	A	0.758321798074221	0.999995466263531	1.83717908280582e-07	0.0323322018290786
0	1	9219383	rs6577556	C	T	0.240849002954464	0.146416926141445	0.0473656603055252	0.0326141361591753
0	1	9234363	rs809972	T	G	0.154424117714955	0.578396726453903	-0.0213350765139661	0.038391212415933
0	1	9238095	rs6577559	T	C	0.140557246160094	0.285833155733002	-0.0429276383833348	0.0402205100581485
0	1	9250059	rs6673205	T	C	0.22270047723918	0.4847558269102	0.0232119531408171	0.0332228697665165
0	1	9250991	rs10864392	T	C	0.26254537274789	0.847246474864719	0.00613416991134202	0.0318438326199102
0	1	9275194	rs1009941	A	G	0.479900764568898	0.663029508081428	-0.012211959778892	0.0280261605468979
0	1	9278142	rs1009940	A	G	0.534503477246719	0.245796692567293	-0.0325479330745205	0.0280435875045821
0	1	9280094	rs10779715	T	C	0.534680120486664	0.222507249411254	-0.0342315738065074	0.0280612379476451
0	1	9286018	rs12072683	T	C	0.354572563403225	0.19842968395112	0.0376177161807262	0.0292508514109376
0	1	9297871	rs4908830	G	A	0.382449981193015	0.233319448639337	0.0347136709228425	0.0291258338235318
0	1	9307138	rs11121350	C	T	0.401362753230877	0.49825176480929	0.0195618682962603	0.0288845616376811
0	1	9315847	rs2268170	T	C	0.0980290403588805	0.657354838611807	-0.0208094342014043	0.0469137251867068
0	1	9317936	rs3753164	G	A	0.484001641570462	0.504041500350616	0.0187150072230728	0.0280104280508446
0	1	9321241	rs2268169	A	G	0.472299972928027	0.91606148700889	0.00294724425758611	0.0279634960583879
0	1	9323910	rs6688832	A	G	0.460259838132402	0.10091157466586	0.046329063960231	0.0282416748804201
0	1	9324213	rs17368528	T	C	0.0581696636967987	0.527514518505468	0.0375892901560979	0.0594951124151469
0	1	9334714	rs12093524	A	G	0.12304143463522	0.927640949855459	0.00387320495593857	0.042650199757566
0	1	9341038	rs916380	T	C	0.694434780297498	0.0602611532508646	-0.056974885826864	0.0303238878652704
0	1	9357724	rs11121365	G	C	0.123052023160822	0.855161507942487	-0.00781366383726035	0.0428059739892127
0	1	9358243	rs621846	T	C	0.161392061025825	0.908542961111722	0.00437828579307507	0.0381129590823978
0	1	9364634	rs1294028	G	A	0.823737782640002	0.806729075349085	0.0089220495567888	0.0364689405301319
0	1	9366852	rs581587	C	T	0.760910453147701	0.726395558794212	-0.0114289382607997	0.0326611795563502
0	1	9367908	rs9442562	G	A	0.289567171142109	0.1401005239735	0.0453982072272515	0.0307697509739679
0	1	9371099	rs629524	T	G	0.31303647171627	0.154058288317254	0.0435822890387814	0.0305767183777207
0	1	9387444	rs1569422	T	C	0.7946902437698	0.346599014564404	0.0324237102573111	0.0344490907333975
0	1	9389218	rs732591	C	T	0.285501463094418	0.544815276897827	0.0188887807878494	0.0311928972444983
0	1	9390616	rs34817952	T	TG	0.81746478107326	0.261254629130722	0.0407077235719991	0.036235189739252
0	1	9393082	rs1294022	G	C	0.171746032270087	0.262907670879638	-0.0415733075191461	0.0371341076940732
0	1	9416151	rs9435243	A	G	0.251009256582751	0.527835724774958	0.0202724876671589	0.0321116144063467
0	1	9422875	rs552230	A	C	0.288600308358229	0.993023252255136	0.000269598522672869	0.0308318095389708
0	1	9427869	rs2275457	A	G	0.723014773198042	0.893396290488908	0.00419397786069181	0.0312964862245969
0	1	9431223	rs10492967	A	G	0.321380321194252	0.565392193635145	-0.0173532855888815	0.0301874590815749
0	1	9448852	rs9943073	C	A	0.352236220669034	0.394150022093083	0.0250983754339137	0.0294541962239949
0	1	9466803	rs12044809	G	A	0.442410757093235	0.35481941090841	0.0259709138975812	0.0280681167059991
0	1	9474990	rs72645555	A	G	0.38170846568205	0.193907463966167	0.0370880339652206	0.0285488839631664
0	1	9489972	rs10864418	G	A	0.419290663540688	0.992611843333026	-0.000261964600918585	0.0282904834054054
0	1	9497668	rs9660668	C	T	0.196584708202808	0.312352283767788	-0.0356728911957176	0.0353092576391147
0	1	9498113	rs9660890	C	T	0.195191459824849	0.26773410006578	-0.0394105972353548	0.0355596386515747
0	1	9499246	rs9787285	A	G	0.207707478704308	0.174040439022142	0.046437780502235	0.0341621296083249
0	1	9503008	rs4926481	C	T	0.680348678052913	0.312978046362225	-0.0303221282010291	0.0300518751381614
0	1	9514846	rs4926491	C	T	0.281972522135476	0.346702504761068	0.0292032623417064	0.031034133644906
0	1	9525235	rs7544834	A	G	0.70990685615809	0.554163275753463	-0.0183470466297151	0.0310160940310978
0	1	9525697	rs10746490	A	G	0.903401647197225	0.55185710101255	0.0284109636212764	0.0477511551177707
0	1	9525764	rs12042017	T	G	0.645712322378012	0.115535000495646	-0.0461268412152977	0.0293093193467045
0	1	9526979	rs10864425	G	A	0.706820639808229	0.684425661174219	-0.01256931639899	0.0309260474999456
0	1	9533238	rs6679380	T	C	0.909535280312419	0.529698980586219	0.0309422962485287	0.0492346704039615
0	1	9535303	rs7418365	G	A	0.576201574903998	0.886705643866938	0.00402171229948234	0.0282277000480027
0	1	9535619	rs6541069	G	A	0.900650091126979	0.804596351931872	0.0116203503362903	0.0469693184441787
0	1	9538654	rs12561781	C	G	0.711120870686552	0.555998495866574	-0.0181606625103589	0.030843754636962
0	1	9555888	rs7417127	C	G	0.206997285604364	0.343705134473019	-0.0329631566585397	0.0348127663012913
0	1	9563315	rs7533271	G	C	0.811059034211922	0.581096187638547	-0.0198225411742924	0.0359244425847433
0	1	9567789	rs12755956	A	G	0.526968325665768	0.884160370581244	-0.00408139298815655	0.0280128294422209
0	1	9576675	rs7525571	G	A	0.166467014201541	0.935399665412644	0.00307955842163191	0.0379942980291437
0	1	9576789	rs75100051	G	A	0.137563048016701	0.633438910676007	0.0194976812434605	0.0408848847375351
0	1	9600774	rs12140494	C	T	0.860548327307254	0.586723298894652	-0.0219571254005584	0.0403927688563951
0	1	9617682	rs72646718	A	G	0.262830589668396	0.599375416988405	-0.0166574918933096	0.0317105017089447
0	1	9619380	rs58670998	T	C	0.502247975621078	0.723768716547987	0.00984271613555696	0.0278493999037681
0	1	9627521	rs6698575	G	A	0.287224539983709	0.309215981392281	-0.0314564790322944	0.0309346571980509
0	1	9632102	rs56053581	T	C	0.262725152306353	0.648875478638043	-0.0144367667037393	0.0317065135139118
0	1	9637227	rs9430153	G	A	0.321506611176462	0.409748524008198	-0.024626078378803	0.0298738266534493
0	1	9691975	rs4926485	G	C	0.221261765078378	0.562580091626373	-0.0194372392471678	0.0335695810510776
0	1	9704925	rs4129341	G	T	0.67717051786457	0.900573324416308	-0.0037130735488775	0.0297195365045684
0	1	9713386	rs4240895	T	C	0.883543360235659	0.693931487341574	0.0172730547792846	0.0438931157930696
0	1	9718087	rs6540991	C	T	0.848539120205961	0.848002341039535	-0.00750567614469043	0.0391597946467036
0	1	9720526	rs58784124	G	A	0.633573890731508	0.941333799669439	-0.00214136537714831	0.0290971862921161
0	1	9725525	rs4300218	A	G	0.092783895931589	0.0549070710982785	-0.0938527762554409	0.0488915634661853
0	1	9734287	rs12568084	A	G	0.49691852192725	0.631728026650285	0.013388738585551	0.0279341721733744
0	1	9741792	rs4333853	G	A	0.512784407805786	0.727321296238646	0.00972438143195257	0.027888248421213
0	1	9746248	rs6677649	G	A	0.196137228252668	0.0322370965761274	-0.0764311575544584	0.0356911722279224
0	1	9760651	rs12566637	T	C	0.16802055061096	0.191177691124957	-0.0480182205723256	0.0367363674401939
0	1	9795719	rs12569008	T	C	0.260389231387417	0.18283114253167	-0.0428239440645027	0.0321479746751976
0	1	9799496	rs11588785	C	G	0.486705540637004	0.314053666295164	0.0279413095735517	0.0277538979244956
0	1	9804693	rs7550295	T	C	0.205703107128489	0.195916293089591	-0.0451613681785633	0.0349201843515098
0	1	9836556	rs72855716	G	A	0.255488122773408	0.112142434097834	-0.0520542025910065	0.0327665866543601
0	1	9846341	rs17034340	C	T	0.206272838002436	0.219362451274123	-0.0428290549409598	0.0348706864736534
0	1	9866437	rs61479984	T	G	0.429526841628902	0.936317856552759	0.00226323412687351	0.0283263093672958
0	1	9875633	rs946277	T	C	0.905910678681278	0.580295133614361	0.026555651808989	0.0480250934881542
0	1	9877988	rs117550213	T	C	0.139341403604012	0.606816727362088	-0.0208307383280731	0.0404776935572531
0	1	9885290	rs12078414	T	C	0.149159296688365	0.48439794774494	-0.0275862343697815	0.0394513685423632
0	1	9888202	rs1767277	T	C	0.850105880224622	0.718847283134205	0.0141463957820038	0.0392955656706362
0	1	9923741	rs935073	G	A	0.195768415543829	0.428738416911536	0.0278128355561836	0.035145957565361
0	1	9926924	rs6695334	C	T	0.140074132774395	0.498552950003353	0.0272819113050904	0.040312038524803
0	1	9938165	rs17034420	G	A	0.140386387292743	0.618277807410735	0.0200607019815123	0.0402588782147231
0	1	9975201	rs2033960	T	C	0.184929439312126	0.337389695774076	0.0344530840554671	0.0359134835457728
0	1	10008191	rs12064822	A	G	0.152233817342932	0.32484493663791	-0.0382859642205018	0.0388867467862793
0	1	10008221	rs1220421	A	G	0.670699125396241	0.954740468940532	0.00167652799957026	0.0295398115632503
0	1	10029913	rs6683452	G	A	0.826169828269348	0.394810411962977	-0.0310817888993823	0.0365270137284088
0	1	10093457	rs7528979	T	C	0.313405885584631	0.890702508358993	0.00412305390530856	0.0300043210300961
0	1	10155283	rs9430244	G	A	0.916164224299624	0.917582000434122	0.00520418358824901	0.0502916720540697
0	1	10159832	rs76154155	T	C	0.106963230371438	0.27679323660905	-0.0495359619598944	0.0455481609211532
0	1	10174189	rs4543799	A	G	0.205785740320488	0.862665078916292	-0.00598941396558745	0.0346243658788819
0	1	10177790	rs3762290	G	A	0.207253406184876	0.884947743700334	-0.00498989931916115	0.0344844472531172
0	1	10190884	rs2295294	T	A	0.344246374296052	0.296843695741987	0.0305593508544452	0.0292931299016957
0	1	10195940	rs6671289	A	G	0.186092249586926	0.984256366033094	-0.000708208714324983	0.0358895621031577
0	1	10195970	rs6685910	T	A	0.104638767065011	0.294655839455168	-0.0482430031835588	0.0460350429273928
0	1	10197932	rs118126602	C	T	0.101237081219031	0.18731092582535	-0.0613654439920036	0.0465391811754047
0	1	10203988	rs35316894	C	T	0.29272359294134	0.829973271774908	-0.00655494972957177	0.0305256425001007
0	1	10204186	rs12144133	G	T	0.547552009788096	0.363208741318298	-0.0253978731824943	0.0279322230108677
0	1	10209557	rs6696978	G	A	0.0946621436548817	0.00970227087894774	0.122215527369772	0.0472556351155291
0	1	10219202	rs6659436	T	C	0.167530916058362	0.344886500820481	-0.0353218904103858	0.0373953015097209
0	1	10235946	rs2180184	C	T	0.313885143597274	0.482805752221134	0.0210951431835673	0.0300587525012887
0	1	10237960	rs12733312	C	T	0.282422070446953	0.724262914469361	-0.0109263450053924	0.030973238116265
0	1	10239647	rs41310363	G	A	0.0908321908600461	0.0761936783040274	0.0860874630910373	0.0485488991885625
0	1	10240094	rs1046277	T	C	0.0915414364024001	0.0407249106252866	0.0987846144023324	0.0482742782073138
0	1	10246129	rs2180185	C	G	0.373928394905623	0.531765426551792	0.0181313659544175	0.0289956487488686
0	1	10246471	rs6667639	A	C	0.373672769819134	0.491898170717951	0.019933709202515	0.029003222846525
0	1	10247313	rs56221672	G	A	0.35521741812917	0.423042487045868	0.0234992276524717	0.0293317228775933
0	1	10290268	rs17396382	C	T	0.0947095163758327	0.418478271792551	0.038439143231055	0.0475106271870665
0	1	10323921	rs12757288	C	T	0.321481853012887	0.115104838583091	0.046959117326165	0.0298028777676093
0	1	10338598	rs10492970	G	A	0.0929616534737716	0.0214231175413621	0.109756483757594	0.0477110143483189
0	1	10353112	rs10492972	C	T	0.322043675273278	0.131458899499737	0.0449318367623134	0.0297882650105832
0	1	10359944	rs12130220	G	T	0.228652034807339	0.995503359425696	0.000185919448749513	0.0329893995308108
0	1	10362071	rs76058266	G	A	0.112638635170376	0.191215206508561	-0.0580222182718458	0.0443936835541677
0	1	10366487	rs8019	G	T	0.325657420471936	0.165706697988961	0.0414975905833878	0.0299376972216211
0	1	10384439	rs17401924	G	A	0.226032519920035	0.94412958630923	0.00234091612566963	0.0334032446232619
0	1	10385471	rs17401966	G	A	0.22837833012088	0.973545493087953	-0.00109466710179953	0.033009797708621
0	1	10391536	rs12734551	G	T	0.228557706394411	0.963808507279252	0.00149794072307005	0.0330125587413201
0	1	10407360	rs59211028	C	T	0.0989843973945801	0.0500688411286733	0.090897824424917	0.0463912250304929
0	1	10414470	rs17402762	C	T	0.33939389263289	0.303008930403006	0.0304769785576645	0.0295892337733988
0	1	10420918	rs3748578	A	G	0.222299218180897	0.89533651006484	-0.0044222340521505	0.0336151707816095
0	1	10420937	rs3748579	T	C	0.320403858866783	0.15070963826713	0.0429060950656324	0.0298574927511051
0	1	10431329	rs72867431	T	C	0.0958916976168369	0.0363242690034216	0.0983812578134393	0.0469986392578724
0	1	10484416	rs663364	G	T	0.348540349269089	0.673877023731572	-0.012511491254084	0.0297302989389622
0	1	10484880	rs79763829	A	G	0.0973077822614902	0.340735713464157	0.0451430180675971	0.047383669138176
0	1	10507236	rs1307489	G	A	0.835009155878837	0.852231532334256	-0.00709634915456787	0.0380967213407677
0	1	10537090	rs684016	A	C	0.664173408348317	0.436157163110377	0.0232255724527206	0.0298261310405538
0	1	10539833	rs6680568	G	A	0.117799866857232	0.661268842855919	0.0190690661116281	0.0435205825989067
0	1	10543836	rs9970001	G	A	0.186250336222679	0.591618406018742	-0.0194778516714403	0.0363059344794594
0	1	10549380	rs670666	G	A	0.54572351530956	0.684038906997157	0.0114783875839003	0.0282053438296859
0	1	10550352	rs673254	T	C	0.372683906711577	0.871567189948364	0.0046805666797483	0.0289516938385106
0	1	10556097	rs636291	A	G	0.747565833438395	0.702689974692271	0.0123746024600843	0.0324204033035951
0	1	10556386	rs10127643	T	C	0.0659613560929351	0.700350897333903	0.021663663475241	0.056291650377582
0	1	10557544	rs660725	G	A	0.848729640334472	0.660225846279248	0.0173232912350531	0.0394068178759242
0	1	10562163	rs76282123	T	C	0.18380338273072	0.827999253544703	-0.00791189756565892	0.0364153319467445
0	1	10563609	rs10864459	G	A	0.563687617753018	0.937905637316088	0.00220775453070481	0.0283399823801452
0	1	10563671	rs10864460	C	G	0.609014768956571	0.875727589822044	-0.00446477238859363	0.0285494198715224
0	1	10563681	rs2506902	T	C	0.256703960376884	0.765169324087578	-0.00958259109045828	0.0320810395760097
0	1	10566148	rs7543322	C	T	0.515980619929074	0.608636616161245	-0.014287232586782	0.0279036303144331
0	1	10566215	rs616488	G	A	0.294565806746345	0.410509164559076	-0.0254026708614236	0.0308660199607347
0	1	10567122	rs604814	A	G	0.583219011142061	0.273462476323291	0.0309546382279956	0.028265884596609
0	1	10567658	rs2480786	T	C	0.875395943769142	0.313863392939844	0.0427365280309866	0.0424331922079813
0	1	10569930	rs6540934	T	C	0.140665113856486	0.671606994680689	0.0172696433634477	0.0407357159936844
0	1	10573867	rs2274985	A	G	0.57332119230537	0.744192703596697	0.00917195145823636	0.0281084198621854
0	1	10578606	rs7419116	A	G	0.653231066960872	0.135573118239051	0.0439794341507133	0.0294673344704568
0	1	10578791	rs11584327	C	T	0.572628274153566	0.754742220565325	0.00879510026476168	0.0281540023921264
0	1	10580891	rs2483677	T	C	0.164251310166758	0.778510480755457	-0.0106913582950814	0.0380122774820713
0	1	10582047	rs2483678	C	T	0.818072790535839	0.130976663262869	0.0549360357906023	0.0363751766936163
0	1	10596624	rs10864461	T	C	0.275360278966418	0.258497233406391	-0.0355205755814718	0.031435524659354
0	1	10597217	rs4240914	C	A	0.275408726439654	0.285637892523293	-0.0335501760199323	0.0314216773613777
0	1	10598216	rs2506892	A	G	0.165208659867317	0.699229003084456	-0.0146562655010219	0.037934079223882
0	1	10609505	rs12120962	A	G	0.350067450100704	0.771133877826975	0.00854013100811167	0.0293584195889409
0	1	10613660	rs12127400	T	C	0.476984311097364	0.958278787003157	0.00146491121548188	0.0280024728556828
0	1	10615775	rs11121584	C	T	0.644464599345535	0.858344792565959	-0.00521188539939243	0.0292012522791068
0	1	10621363	rs7519424	A	G	0.646237466667413	0.83170532932796	-0.00621559767091899	0.0292478161221222
0	1	10633245	rs6687430	A	G	0.755020078922934	0.334396498604559	-0.0313327128143117	0.0324591709488543
0	1	10643197	rs12038548	A	G	0.240640484355935	0.497057705699964	-0.0221498959693551	0.0326152721129444
0	1	10643829	rs12045923	T	C	0.234914494750727	0.978774336089163	-0.00086582726523157	0.0325430911099728
0	1	10644149	rs72857041	A	G	0.246258272725147	0.674231950427404	-0.0136785202663844	0.0325410171937267
0	1	10649223	rs12090714	A	G	0.253734769662165	0.610565287187169	-0.0164990630282395	0.0323976859781286
0	1	10651603	rs6540941	C	T	0.206436577080239	0.379277971062665	0.0305381883378227	0.0347329792851103
0	1	10652605	rs6668131	A	G	0.534296986915599	0.951611209335346	-0.00169726631566686	0.0279691200330754
0	1	10652977	rs284273	C	T	0.670707463953504	0.270258170502594	0.0330645743743272	0.0299914083612528
0	1	10653628	rs284272	T	G	0.121142981399888	0.0679531720900707	0.0777126681595313	0.0425748834408322
0	1	10655913	rs2387230	A	G	0.0207969174330618	0.89490859150076	-0.0129098795746185	0.097731257668606
0	1	10663573	rs284283	T	C	0.132227199188548	0.0614074902139654	0.0766192099429174	0.0409607937858248
0	1	10666517	rs284281	G	T	0.724064138250986	0.418013190019501	0.0253382560171876	0.0312867042631334
0	1	10666735	rs11121599	G	A	0.601211263810503	0.701884949341848	-0.0108198080050844	0.0282665929146051
0	1	10672429	rs488854	G	C	0.132594838186943	0.0681835905962605	0.0747297930317465	0.0409749637735615
0	1	10673194	rs479407	A	G	0.712218925929237	0.227669135631921	0.0373310480799498	0.030944559810873
0	1	10767379	rs4845952	A	G	0.394476619987821	0.12115234015129	0.0444141998427987	0.028655156171499
0	1	10771380	rs78100955	G	T	0.114662171447248	0.575391876526758	-0.0246339048022645	0.0439790338239167
0	1	10780727	rs706007	G	A	0.214879641241425	0.307462363719978	0.03467499812154	0.0339764013693509
0	1	10801989	rs4845953	A	G	0.120329564561953	0.429433940998035	-0.0342024556071223	0.0432854441471598
0	1	10807369	rs205490	A	G	0.304901387643288	0.373947723963003	-0.0273001531972557	0.0307052760326676
0	1	10808499	rs2076491	T	C	0.123072663330031	0.489250767503202	-0.0295719064640579	0.0427648079828968
0	1	10827135	rs205488	C	T	0.36189355791453	0.908103471480271	0.00336145471065271	0.0291208890321333
0	1	10832322	rs205472	A	G	0.465684751036939	0.744121594650529	0.00916374663186184	0.0280751878964572
0	1	10834579	rs12031981	C	T	0.523760454730004	0.760728229000252	0.00858418575117851	0.0281888058455846
0	1	10840905	rs17035713	G	A	0.458803410002009	0.505982586328065	-0.01874135486558	0.02817798963877
0	1	10841333	rs710135	C	T	0.853034855239876	0.442752816553293	-0.0299967558905162	0.0390810241811487
0	1	10842769	rs61227177	A	G	0.150928859692321	0.738192009570332	-0.013160600201306	0.0393736940006296
0	1	10844558	rs710139	C	T	0.830582222435759	0.535508776667063	-0.0229906460247389	0.0371044995308152
0	1	10845821	rs776909	C	A	0.677032390122535	0.972485415594462	-0.0010392520733494	0.0301308859120065
0	1	10849645	rs10864471	G	A	0.534219615826882	0.216204883344789	-0.0348165309257353	0.0281531627912985
0	1	10854389	rs117360158	A	C	0.104724776821977	0.326712034500187	0.0444693772566447	0.0453418394207859
0	1	10854478	rs117927896	A	C	0.105412761971348	0.377260480556266	0.0399164159964604	0.0452077481035876
0	1	10855315	rs11577258	T	C	0.513582487415432	0.151135333857894	-0.0404804412569148	0.0281988971501208
0	1	10860379	rs10779746	A	G	0.45469820826576	0.287843314736922	0.0300206444127465	0.0282450292125752
0	1	10862362	rs55752650	T	C	0.100567027004867	0.705649595763533	0.0175374149951382	0.0464314879776555
0	1	10864224	rs80073687	C	T	0.100954620044758	0.646262598152211	0.0212518273968153	0.0463042716784785
0	1	10876600	rs6688450	T	C	0.396182900121988	0.473928084974937	-0.0204873603560683	0.0286095377453047
0	1	10883600	rs10864474	G	A	0.546448729709599	0.0955187717918852	-0.0471589075037394	0.0282900592598646
0	1	10888791	rs634478	C	T	0.839679317131915	0.635400314764285	-0.0179865986729875	0.0379352329891941
0	1	10894724	rs541695	T	C	0.733425052361825	0.336069174550696	-0.0303993872447589	0.031601474453079
0	1	10900348	rs72643268	T	C	0.158141743128311	0.72722009333947	0.0133314213404797	0.0382179912118795
0	1	10901000	rs35154018	C	CT	0.44241133320603	0.04161338239237	-0.0574082533076422	0.0281776835542565
0	1	10901994	rs946684	T	C	0.254848235391901	0.180823434697271	0.0428140637195196	0.0319931972513778
0	1	10910576	rs607715	G	C	0.220572928880943	0.715239347438005	0.0123837831364188	0.0339441118555538
0	1	10912551	rs637037	T	C	0.876074675487591	0.963232420173594	0.00196445330122389	0.0426150435312581
0	1	10913147	rs12085982	G	A	0.1674477261746	0.386365175186696	0.0325299432286027	0.0375535604354494
0	1	10919094	rs1292646	C	T	0.867990169925727	0.442995014009424	-0.0315146475701422	0.0410804048313023
0	1	10922290	rs1280992	G	A	0.59459266810653	0.618641651623184	0.014229962543587	0.0285870574362973
0	1	10926966	rs36047809	T	G	0.0938726773278107	0.98371769379029	0.000978114709408579	0.0479273909175874
0	1	10934874	rs12065037	A	G	0.373316325389706	0.746846055294185	-0.00936524875557318	0.0290124645631584
0	1	10935423	rs1280995	A	G	0.473399412524055	0.220877409582705	-0.034309304453235	0.02802593575786
0	1	10935437	rs6667663	T	C	0.395006893765092	0.941240967087417	0.00210801623397454	0.0285986970874476
0	1	10935519	rs12756252	A	G	0.415143207687992	0.885360077898112	0.00409037572815621	0.0283703592576352
0	1	10936544	rs7537363	G	A	0.356971991131474	0.733591676671521	0.00993077352873892	0.0291779741603417
0	1	10937920	rs11121639	G	A	0.349122104361515	0.877569971920651	0.00450575857976412	0.029248594434077
0	1	10939080	rs6686445	T	G	0.303658403389306	0.57109875410275	-0.0172958082062773	0.0305345489754321
0	1	10940287	rs77331515	A	G	0.304454519630118	0.561119573633955	-0.0177378301596553	0.0305204059792583
0	1	10978062	rs1280972	G	A	0.423056592305186	0.826122470727105	-0.00623171857620683	0.0283676013106903
0	1	10980544	rs4845964	A	G	0.492155391656299	0.525967140767291	0.017855206589459	0.0281550502876997
0	1	11002488	rs6656310	T	C	0.930912737141012	0.894040279044027	-0.00730332183194038	0.0548323816287529
0	1	11010551	rs10864484	T	C	0.173708930167116	0.684980842563737	0.0149423041455212	0.0368331189286158
0	1	11013286	rs11121657	G	A	0.433536021867537	0.652436983063799	0.0126585031731403	0.0281063178389062
0	1	11019245	rs12033594	G	T	0.456169469174175	0.650695927047645	0.0126415925812673	0.0279189823823421
0	1	11024381	rs6659326	G	A	0.413437912031327	0.866999762373741	0.00475444785970615	0.0283897428771041
0	1	11024637	rs11121664	C	T	0.413842818093114	0.783207331756775	0.00781314931951744	0.0283968140929184
0	1	11028631	rs74052098	T	G	0.268811192718812	0.0297982532379594	0.0685812621696948	0.0315640967295288
0	1	11030861	rs78234331	T	C	0.26863695967508	0.139012837738983	0.0468228500650849	0.0316482417542541
0	1	11032827	rs2003046	A	C	0.183254632409463	0.602023314674672	-0.018925934075489	0.0362918210528986
0	1	11033082	rs12565727	G	A	0.289657432952126	0.652709120961795	-0.0138819172596456	0.0308485795623771
0	1	11037736	rs11576658	T	C	0.179908941518098	0.637565092325089	-0.0173038013690844	0.0367301711870204
0	1	11038476	rs11121667	T	C	0.283388937175072	0.261445742288984	-0.0350088660649613	0.0311749523401939
0	1	11046855	rs9430161	T	G	0.0733361762615494	0.62032576594416	-0.0266537940533971	0.0538037984518444
0	1	11046868	rs9430162	G	C	0.07330555691569	0.627398528683863	-0.0261356157236779	0.0538443827317565
0	1	11053101	rs6704113	G	A	0.35804866914268	0.524755156502289	0.018494305985858	0.0290776057763174
0	1	11060075	rs11121675	T	G	0.564324681582854	0.387681068845022	0.024225113458661	0.0280438308724224
0	1	11063043	rs11121676	C	T	0.676773762828455	0.782317182672951	0.00829650872013493	0.0300271090026645
0	1	11074582	rs3765897	G	A	0.176176767878342	0.396269368081613	0.0308791780444638	0.0364011278305432
0	1	11086717	rs1033638	G	A	0.872400052265914	0.887391827209858	-0.00591915288101435	0.0418003800832014
0	1	11090916	rs12711521	A	C	0.698248251745436	0.340049720867632	-0.0289985930821816	0.0303947129470171
0	1	11126569	rs2791659	A	C	0.826519567753703	0.917679729067928	0.00379561269182811	0.0367233655196542
0	1	11132965	rs7533211	C	G	0.792839458389515	0.988974705002046	0.0004738440278832	0.0342903116963029
0	1	11147241	rs12136825	T	C	0.145767981483914	0.740370228868758	-0.0130902052411755	0.0395041118963366
0	1	11153241	rs12127428	C	T	0.110880936177749	0.650709819053912	-0.0201152881803719	0.0444265466999279
0	1	11153331	rs12126654	G	A	0.111418428845149	0.605446363688205	-0.0228950823566974	0.0443201263889097
0	1	11166713	rs2536	C	T	0.0510910631383473	0.210470341659391	-0.0799669785565658	0.0638574557375796
0	1	11171226	rs17036350	T	C	0.0864797022001836	0.357476926711855	-0.0458298562183496	0.04980513248046
0	1	11212458	rs11581010	G	A	0.113146123963588	0.587866294092332	0.0238164547009214	0.0439474230066759
0	1	11216665	rs4282823	T	C	0.0860710869481189	0.39867051851551	-0.0422323891900595	0.0500384938941722
0	1	11248216	rs3806317	G	A	0.149781649642705	0.629160325952783	0.0186899053341881	0.0387027451554429
0	1	11249132	rs1034528	C	G	0.163643052363101	0.777778199594334	-0.0106443419843513	0.0377170578120904
0	1	11256034	chr1:11256034.T.C	C	T	0.0865400835073069	0.387408990007338	-0.043064304794432	0.0498241626418868
0	1	11269796	rs1010447	C	T	0.880500771082613	0.343256999035692	-0.0405637370681714	0.0428000620722642
0	1	11275588	rs2746637	G	A	0.880661137740361	0.406316708513886	-0.0355940104442887	0.042864061959498
0	1	11289161	rs2076655	A	G	0.793208871000572	0.875971840523282	-0.00538352814678775	0.0344926339962919
0	1	11293792	rs11121703	C	A	0.844941067269486	0.374527085084173	-0.034127922627923	0.0384312457513429
0	1	11322156	rs1883965	G	A	0.873954240747725	0.193815087779903	-0.0543472428352762	0.0418256630986978
0	1	11340472	rs6685950	T	G	0.0731931837491118	0.429316870845025	-0.0424666843177744	0.0537307319560569
0	1	11345339	rs11121715	C	T	0.0728226047643888	0.408928583741933	-0.0445075677932197	0.0538975727435916
0	1	11353244	rs77768358	A	G	0.0707606855462705	0.435322527455586	-0.0425822387677811	0.0545844875464272
0	1	11355449	rs11121717	C	T	0.0741960862568362	0.295330038269392	-0.0559843292404545	0.05349670834451
0	1	11390336	rs2982376	C	T	0.107821196808598	0.689285008475743	0.0180218576109776	0.0450743017149028
0	1	11402749	rs3124632	C	T	0.172288888888889	0.641846909497017	0.0169926633565727	0.0365340858910325
0	1	11404558	rs3120815	G	A	0.172539441597623	0.688687834074483	0.0146411780510204	0.0365448013365112
0	1	11411432	rs2788558	A	G	0.849862666852273	0.994482123132514	0.000267366340077375	0.0386608435638706
0	1	11432744	rs2982364	C	T	0.260157172213132	0.4942843670617	0.0216779346737035	0.0317155876264391
0	1	11435942	rs2335404	C	T	0.304740702501793	0.916486705388407	0.00314976436541094	0.0300377362669925
0	1	11444975	rs3010208	T	C	0.42563440458751	0.666972135286049	-0.0122560516807307	0.0284820926206361
0	1	11447805	rs6660541	A	G	0.799442798715322	0.424325707744688	-0.0277072502294357	0.0346800515426376
0	1	11461601	rs6671983	A	G	0.46295963182117	0.652025602091817	-0.0126479553311516	0.0280473577187212
0	1	11472413	chr1:11472413.A.C	C	A	0.311178880569582	0.728903131860594	0.0104204962769895	0.0300662085549407
0	1	11476541	rs2890085	C	T	0.406220415918692	0.711966808408909	-0.0104886611986064	0.0284079350712321
0	1	11477192	rs2379143	T	C	0.764352604270206	0.68955399832751	0.0130327568278581	0.0326259045851607
0	1	11485666	rs6661145	C	T	0.694563963941622	0.755092047446074	0.0093708684803947	0.0300413627037295
0	1	11489255	rs877307	T	C	0.425235210892441	0.764001410410959	-0.00846842595587044	0.0282064230275279
0	1	11490744	rs10864508	G	T	0.478974468093549	0.68611647001533	-0.0113333837656938	0.0280438442443293
0	1	11496333	rs12036240	A	G	0.480196608747412	0.873656704474299	0.00444251264744516	0.0279376171147877
0	1	11498824	rs2379155	A	G	0.147421414089599	0.0683337733965554	-0.0723874400852793	0.039712235316731
0	1	11503870	rs76779637	A	G	0.0959859190307767	0.243985779926566	0.0549817357859791	0.0471912991429941
0	1	11518397	rs12026602	T	C	0.252417204725996	0.0174912656277143	0.0768372512559933	0.0323359838260745
0	1	11531918	rs17036930	T	C	0.527700171211522	0.764907299641005	-0.00831176663267819	0.0277945610818709
0	1	11532525	rs6674181	G	C	0.527730016954444	0.775670395968997	-0.00797797000370324	0.0279962434586601
0	1	11534053	rs10159458	C	A	0.852959891103491	0.056082324930072	-0.0755856322792138	0.0395654391599993
0	1	11537359	rs12027766	A	G	0.84332459516384	0.0621161188149945	-0.0720468990157621	0.0386213956385914
0	1	11556348	rs10864512	G	A	0.792791749892199	0.790994524435064	-0.00922356880016247	0.0348033734042714
0	1	11564507	rs2817614	A	G	0.72688745479283	0.243896066125036	0.0364366532714477	0.0312679450417644
0	1	11567190	rs2817637	T	C	0.220882771176423	0.74790812552597	0.0109165642329003	0.0339657809422288
0	1	11574366	rs10864515	G	C	0.457988497789926	0.342980628584992	0.0265685224312391	0.0280172265094421
0	1	11586677	rs2745260	C	T	0.411642849263247	0.122971699726156	0.0436458605542161	0.0282970113880318
0	1	11607932	rs2745291	A	G	0.506647895629502	0.248352836513068	0.0322539900521712	0.0279410285271622
0	1	11613163	rs2817611	T	C	0.103248445288054	0.443780795753228	-0.0353503998160498	0.046159929051072
0	1	11617025	rs2817606	T	C	0.419507211437101	0.193880491595465	0.0367436002017019	0.0282820412778241
0	1	11618451	rs2594292	G	A	0.688445850176204	0.756779586140909	-0.00939508531635517	0.0303348586612972
0	1	11619933	rs12086490	T	C	0.273836398962548	0.251595366265829	-0.0358827795316946	0.0312981354354211
0	1	11636479	rs2745278	C	T	0.472500206914172	0.329234182920128	0.0272713457196095	0.0279517593373373
0	1	11645598	rs2745275	A	G	0.459555764541971	0.950106632213834	0.00175032222355412	0.0279725410116235
0	1	11647129	rs2745274	T	C	0.434131540584615	0.847616838384832	-0.00539905309272384	0.0280966470437875
0	1	11654491	rs7530509	G	A	0.581224601731165	0.198267039829266	0.0362647867358907	0.02818861960199
0	1	11656684	rs761087	G	A	0.274166384782558	0.319189031587694	0.0311344765280158	0.031255567228111
0	1	11665198	rs11121778	C	T	0.573213494950898	0.132193762765635	0.0425446859407722	0.0282593732244652
0	1	11675059	rs734737	G	T	0.221567389853749	0.621378796160706	0.0165503511710689	0.0335097097870385
0	1	11676100	rs7554745	A	C	0.281131192755488	0.639285671843059	0.0145559380683905	0.0310561274147311
0	1	11678938	rs4845872	A	G	0.220845178911512	0.622584005149487	0.0165245157379897	0.0335733495500747
0	1	11686768	rs10779761	G	T	0.593113902273299	0.150323185213916	0.0411489524987867	0.0286076293406589
0	1	11689296	rs115723174	T	C	0.183281287191456	0.915677466662648	0.0038485348157069	0.0363480395082642
0	1	11693090	rs80032347	A	G	0.162514325542784	0.626188752859443	0.0185824438377318	0.0381492775480725
0	1	11695180	rs10864529	G	C	0.601457015254336	0.349949081093589	0.0267566808556831	0.0286263213918465
0	1	11697411	rs74782931	T	C	0.136094927731459	0.883257187855185	0.00602085076485588	0.0410023998855344
0	1	11722688	rs3125815	A	G	0.153634801920467	0.686842967591547	-0.0157668453385277	0.0391097999245146
0	1	11725908	rs3117066	G	A	0.412289564246524	0.501964577255642	-0.0189296062180871	0.0281941533002551
0	1	11733075	rs747862	C	T	0.153554880261686	0.734044981067623	0.0130941090348831	0.0385404505370565
0	1	11745459	rs2336031	G	A	0.859299409348528	0.100643531401665	-0.0656307309631536	0.0399762814053534
0	1	11749957	rs6658345	C	A	0.312424435013685	0.10994578117849	0.0481125016760676	0.0300997193652183
0	1	11751135	rs12088541	T	C	0.118812080228761	0.991817378006668	-0.000443328175221615	0.043228014951325
0	1	11760782	rs1555079	T	C	0.877603396640739	0.994375077677032	0.000300944185937397	0.0426880082693185
0	1	11770653	rs12731150	A	G	0.8023872022257	0.369116846827326	-0.0311271674903003	0.0346577961974342
0	1	11773462	rs12565097	G	A	0.522077565089896	0.849731686802798	-0.00533120458092574	0.0281388286078058
0	1	11782814	rs7414943	A	G	0.415999188635507	0.0797609372205613	-0.0492581504587342	0.0281141814795013
0	1	11790687	rs10864532	G	A	0.183256153541694	0.95684749106071	-0.00196591447487964	0.0363317856927419
0	1	11790925	rs74541046	T	C	0.39678342174778	0.146135226952976	-0.0414040816574202	0.0284893295814418
0	1	11797186	rs12095517	C	T	0.629549684984298	0.771610502409869	-0.00846962064365107	0.0291785293511456
0	1	11800478	rs11121816	G	T	0.509617789042959	0.672415035617111	-0.0119057302300469	0.0281568615088806
0	1	11800703	rs4073395	T	C	0.322736735285213	0.985374584485222	0.000550676338223016	0.0300402775847288
0	1	11811234	rs4075033	G	A	0.42606362606345	0.97147236392465	0.0010142678753039	0.028361838799372
0	1	11824303	rs4845877	C	T	0.851758530549542	0.200080005105756	-0.0500669731556048	0.0390744155008164
0	1	11828319	rs4845881	A	G	0.789901048678773	0.231132029700113	-0.0410625473365312	0.0342917198458663
0	1	11831615	rs6667720	T	C	0.889162564206367	0.117779990257413	-0.0694199239921001	0.0443815993721649
0	1	11843167	rs4845882	G	A	0.809091368700031	0.391201201563623	-0.0304831441836788	0.0355513017666841
0	1	11846252	rs4846048	A	G	0.901700950083182	0.194722388317941	-0.0606428588101659	0.0467658076821999
0	1	11848972	rs72640221	A	G	0.0902021331129578	0.848374478012026	-0.00938200426019899	0.0490708860690969
0	1	11850365	rs4846049	G	T	0.812563266135488	0.444382214623721	-0.0274172900613988	0.0358483034073482
0	1	11850927	rs2274976	T	C	0.0897254851547033	0.894317565820716	-0.00653302339899301	0.0491785385200552
0	1	11852110	rs13306556	T	C	0.0894279584855337	0.817586110839894	-0.0113617480236494	0.0492595247341289
0	1	11852300	rs1476413	T	C	0.189641859134456	0.46327368626354	0.0261352544734152	0.0356324915991294
0	1	11854476	rs1801131	G	T	0.187158627264102	0.298919000642905	0.0372704288456722	0.035879925914985
0	1	11856378	rs1801133	A	G	0.399815426787781	0.939997313243909	-0.00215820972243245	0.0286716733734765
0	1	11857788	rs17421511	A	G	0.0904570345880943	0.358968511263068	0.0446385475922072	0.0486612596510175
0	1	11862214	rs9651118	C	T	0.365854670459934	0.347300658051386	-0.027469573919972	0.0292279877999752
0	1	11862778	rs17367504	G	A	0.101485136042996	0.780668480975891	-0.0130140754655593	0.0467379033132307
0	1	11864586	rs3753584	C	T	0.101304190575552	0.808216005660313	-0.0113271699324792	0.0466660761763437
0	1	11881320	rs198396	C	G	0.0938795019193182	0.227311031594847	0.0576629038929467	0.0477612931699535
0	1	11886813	rs2076004	A	G	0.0901334261192299	0.807864081014883	-0.0119689665587568	0.0492180574080444
0	1	11898789	rs2272803	T	G	0.0889259581954852	0.768610594965425	-0.0145813164386703	0.0495638141817338
0	1	11899033	rs1023252	T	G	0.179376364184476	0.492228430856282	0.0251260399472826	0.0365858783562038
0	1	11904092	rs7552330	A	G	0.100793398847729	0.690963735127259	-0.0186402776541663	0.0468881722826868
0	1	11907648	rs5063	T	C	0.0891017879868337	0.720528619083311	-0.0176456764935139	0.0493237131153106
0	1	11910677	rs632793	G	A	0.130489476430684	0.464507181438394	0.0303124734660632	0.0414418848833648
0	1	11913757	rs198375	C	T	0.152810798531819	0.113216045718415	0.061291642523758	0.0386966153982767
0	1	11914829	rs6668352	A	G	0.118457654230371	0.510606623235239	0.0284821638546993	0.0432929761389667
0	1	11918444	rs61761991	T	C	0.0114598512860658	0.122239331437953	0.201071902158717	0.130106384958657
0	1	11919271	rs198389	G	A	0.134049688672313	0.986130925320077	-0.000714144594885136	0.0410824993075678
0	1	11922298	rs6668659	G	T	0.133174991701208	0.960415042606954	-0.00204667630195129	0.0412364017680585
0	1	11922812	rs79990227	G	A	0.0646179934331945	0.509579243420929	-0.0378391422323604	0.0573761094778439
0	1	11925300	rs6676300	G	A	0.14491243512217	0.791800879492129	-0.0105071709362628	0.0398039912144381
0	1	11925781	rs1318408	G	A	0.092449970643676	0.915482356554693	-0.00512276865584087	0.0482706129544857
0	1	11927878	rs79653311	C	T	0.0878617378520582	0.999841481586408	-9.79366534242141e-06	0.0492953098755526
0	1	11934378	rs198384	A	G	0.600799656582308	0.554926584863446	0.0168428425483331	0.0285281435605481
0	1	11941936	rs11588551	T	C	0.551564238779407	0.0754873786215134	0.0500840226729789	0.0281767972545547
0	1	11959362	rs17037526	T	C	0.404140863981515	0.75949152989215	0.00870401678280808	0.0284306956932606
0	1	11973888	rs7554547	G	A	0.448456738093381	0.42982675319518	0.0221765770294979	0.0280898162151339
0	1	11979909	rs3209284	C	T	0.614971642614426	0.102658739713462	0.0469839198985646	0.0287874292954389
0	1	11982544	rs2639453	C	T	0.652813151057994	0.186342968206421	0.0389063889416	0.0294416339448522
0	1	12009955	rs7529452	T	C	0.320839459206324	0.65833795996962	0.0132082252013234	0.0298687376846675
0	1	12009956	rs7551175	A	G	0.225436523837546	0.702971374234013	-0.0127721174948842	0.0334951444309652
0	1	12042261	rs2236055	G	A	0.609403053098074	0.0446323375327959	0.057436686041505	0.0286024588103924
0	1	12042755	rs4240897	A	G	0.528896920955928	0.0539422014763677	0.05379	0.027909504653433
0	1	12044164	rs1474868	T	C	0.608591412286273	0.0265367491672474	0.0633299774397349	0.0285493252988911
0	1	12046063	rs2336384	T	G	0.581485159818411	0.0335039412044894	0.0600795008090557	0.0282595165386824
0	1	12046089	rs873458	A	G	0.374336379240039	0.0197716511721114	0.0673084904377425	0.0288796672922109
0	1	12046334	rs873457	G	C	0.581755374889875	0.0390004662072706	0.058318166668666	0.0282524348508317
0	1	12050634	rs4846085	C	T	0.58168085657409	0.0333247147808071	0.0601329053727684	0.0282559630874797
0	1	12054911	rs6672267	G	A	0.610018181818182	0.0300378188084728	0.0619938428190196	0.0285739724238748
0	1	12056440	rs2236056	T	C	0.581509556947344	0.0405611398488502	0.0578534455557904	0.0282489132534335
0	1	12059412	rs2295281	T	C	0.373954031790231	0.0537944308834283	0.0556676342209143	0.0288659449884056
0	1	12065841	rs1042837	T	C	0.0804903825437039	0.608865325583869	0.0262353286002595	0.05127153889893
0	1	12072534	rs14305	T	C	0.153961262881117	0.886594308516992	0.0055089602336721	0.0386282163952117
0	1	12128498	rs12029016	A	G	0.44544667661106	0.316545248900195	-0.0281873768812967	0.0281428392313249
0	1	12135526	rs6690493	G	A	0.224838320888214	0.30886672795437	0.0342576860316751	0.0336650842881639
0	1	12141461	rs2297875	G	A	0.238988475457487	0.271218105676091	0.0363404903295601	0.0330289508962776
0	1	12142243	rs59346161	A	T	0.124731992470763	0.979490757748521	0.00109067050011994	0.0424263998001255
0	1	12147753	rs12133231	A	G	0.122886673330147	0.799128650338988	-0.0108765182041427	0.0427410163075822
0	1	12153413	rs17037598	T	G	0.0866402005125331	0.850489468614049	-0.00934433529691565	0.0495736652879279
0	1	12164071	rs562844	C	T	0.410459065854366	0.207997935546711	0.0358898010024965	0.0285045625409
0	1	12164437	rs2230622	T	C	0.27546590091658	0.00624867747041585	0.0856722698890436	0.0313308458548607
0	1	12165037	rs10864549	C	T	0.303274692401174	0.00105313131260501	0.0999888758139581	0.0305222488522785
0	1	12165130	rs11569859	A	G	0.112639143119965	0.00501954388929756	-0.1265602367134	0.0451070213182813
0	1	12174100	rs72641094	A	G	0.134494141902072	0.00185981986504021	-0.129428290564341	0.0415934103337032
0	1	12181401	rs3753577	T	C	0.196595730033701	0.110976955742729	0.0561977994610899	0.0352598748579748
0	1	12185335	rs488733	C	T	0.671240222960095	0.863443358832915	-0.0051109021785317	0.029715828697818
0	1	12186933	rs1148475	G	A	0.659198513029158	0.631485879869956	-0.0141567841296851	0.0295156515479324
0	1	12187130	rs6668157	T	C	0.215083231450573	0.142767344708637	0.0497972314267444	0.0339782236250469
0	1	12206866	rs630542	T	G	0.30890114705151	0.27510464667336	-0.0332628220111095	0.0304776964869655
0	1	12213337	rs1148461	G	A	0.305016712729506	0.683348920538969	-0.0124558680935684	0.0305367592911737
0	1	12223451	rs590368	A	G	0.302189392873991	0.993435521825337	-0.000251366247005851	0.0305521596058901
0	1	12233754	rs976881	C	T	0.856004680041105	0.622662373366669	0.0197532984526607	0.0401424052593249
0	1	12240676	rs3766730	A	G	0.173627936832011	0.43032440757817	0.0291176741077204	0.0369215333216337
0	1	12249770	rs548580	A	G	0.133910472593311	0.740048259135502	-0.0136170714654467	0.0410413046581295
0	1	12251808	rs653667	G	T	0.306054040911842	0.927762794675607	-0.00277596589675259	0.0306195391908372
0	1	12252955	rs1061622	G	T	0.129936518989323	0.898370552423073	0.00531468715220674	0.041612015724294
0	1	12262792	rs5746059	G	A	0.1273106246463	0.846292516124379	0.00815130638692686	0.042049328882848
0	1	12271503	rs235214	C	T	0.559670689899619	0.477553359822627	-0.020122594604348	0.0283319793818226
0	1	12278932	rs7550488	G	A	0.625531247688076	0.582664239675145	-0.015957766770357	0.0290406663160093
0	1	12305286	rs374450	A	G	0.193867847062763	0.86223942941574	0.00620238578526449	0.0357436414017053
0	1	12306734	rs6541016	G	T	0.126714975845411	0.0544134479644511	-0.0824085204628106	0.0428423237336069
0	1	12319994	rs235243	T	G	0.125748621117754	0.0411316604588885	-0.0879925597414504	0.0430871335239524
0	1	12329295	rs3765339	T	C	0.240760023694867	0.488664854000503	0.0225798806611135	0.0326094363050374
0	1	12363811	rs7523900	T	C	0.126320502931662	0.039932243635009	-0.0882139583838548	0.0429380108639667
0	1	12368336	rs115361959	C	A	0.0766560390037209	0.00502707436599902	0.14670959989002	0.0522974110265108
0	1	12401868	rs28551666	C	A	0.927747173951677	0.39943894203204	-0.0454009605292017	0.0538804706052686
0	1	12486792	rs580233	A	G	0.190728327334972	0.583501616677887	-0.0195183866858677	0.0355994897651905
0	1	12488475	rs11121906	A	C	0.124814761250035	0.131856852680227	-0.0650443138609479	0.0431666174145331
0	1	12519105	rs117618373	T	C	0.0698719089130048	0.739072777257088	-0.0183809034940648	0.0551844052755518
0	1	12537010	rs75965755	A	G	0.0691165519592852	0.555393517603439	-0.0327408988076851	0.0555215218273061
0	1	12587927	rs74638742	A	G	0.0761660585070196	0.526202941763326	0.0334707583124017	0.0528085796067231
0	1	12590762	rs10864555	C	T	0.809506165099269	0.577856052182026	-0.0199115848308193	0.0357787997069471
0	1	12592294	rs7543599	T	C	0.845076259791984	0.710105176006186	-0.0144787673406684	0.0389512762129907
0	1	12593561	rs4846107	G	A	0.167745555770089	0.00327380357197508	0.110626447409198	0.0376179830668388
0	1	12595464	rs56060440	A	G	0.0914838135863435	0.0272444821086388	0.106612236698845	0.04828459303672
0	1	12596355	rs56089820	G	T	0.278113195351711	0.788446271198827	0.00839844186906692	0.0312990746956306
0	1	12597926	rs74054806	C	T	0.421129448716663	0.693367110818655	0.0111775837742724	0.0283486523291475
0	1	12599005	rs11121923	A	C	0.414447096303147	0.937362475156923	0.00223483375965719	0.0284383157747045
0	1	12605011	rs6541027	T	C	0.687498446419239	0.363720157302094	-0.0274310618587344	0.0302004685395252
0	1	12606725	rs10779770	C	A	0.496788958457979	0.650303301225092	-0.0127196625529813	0.0280576121625379
0	1	12619096	rs4845904	A	G	0.196844128993669	0.761178730381714	-0.0107575068530546	0.0353943050052717
0	1	12625101	rs10864570	C	T	0.271263120152101	0.877505005350221	0.00483787345262852	0.0313876903913588
0	1	12626182	rs7517059	C	G	0.22474463266691	0.790564634998227	-0.00891235474421795	0.0335583984988627
0	1	12626549	rs4846118	C	T	0.67869149019214	0.185236838812998	-0.0394890109267341	0.0298074818736775
0	1	12628459	rs11121940	A	G	0.182870186348982	0.617321043106048	-0.0181779328472302	0.036381280762742
0	1	12630700	rs4846121	T	C	0.589919634588641	0.177200535599323	-0.0379620241920416	0.0281320026856055
0	1	12637160	rs4845907	A	G	0.376633874880703	0.473299109561953	-0.0207218738541004	0.0288959023911777
0	1	12640127	rs3128458	A	G	0.72926387435316	0.111243455333284	-0.0499629992278621	0.031371399637949
0	1	12642243	rs12029485	G	T	0.166716768921224	0.743938377694747	-0.0121836808171938	0.0372997540210313
0	1	12663774	rs4846127	T	C	0.616125485346801	0.210315066385244	0.0359230132046117	0.0286764794753304
0	1	12664209	rs6662695	C	T	0.385164242686787	0.212556029353656	-0.0357377666407074	0.0286689322420935
0	1	12668321	rs6541043	G	C	0.38887885237165	0.360130816859214	-0.0261712648815087	0.0285988544352949
0	1	12669280	rs6541044	G	A	0.313545029004697	0.954411176230084	-0.00171842285767282	0.0300590468911926
0	1	12669341	rs12027375	T	C	0.271615705922184	0.663317334359825	0.0136322176657762	0.0313141226129394
0	1	12669452	rs7548227	T	C	0.375407290049208	0.676747949747813	0.0119714327805827	0.0287150187291239
0	1	12671324	rs4618985	C	A	0.289226839170621	0.595659889444638	0.0162885706527109	0.030695385647121
0	1	12671703	rs5022242	C	T	0.441165607669613	0.897386502529229	0.00359291251789207	0.0278599102657689
0	1	12682574	rs3000896	C	T	0.725040619001753	0.790529041381647	0.00821025233652954	0.0309093380871421
0	1	12682662	rs4846130	A	G	0.235273889737692	0.919318126250097	0.00330233140941823	0.0326018759293878
0	1	12684504	rs6680343	T	C	0.477011685871079	0.857540459890289	-0.00494897138436745	0.0275699601021037
0	1	12684837	rs12402628	T	G	0.476868613045687	0.968666597216865	-0.00108296978192536	0.027570025390054
0	1	12693125	rs4845911	A	G	0.29589686564953	0.843234587187697	0.00606646446512309	0.0306762380270558
0	1	12699337	rs3000891	C	T	0.581324979637483	0.495314032784111	0.0192816279258233	0.0282771046964891
0	1	12709554	rs17458785	A	G	0.344106629842163	0.43968701355579	-0.0226863896861717	0.0293590633365608
0	1	12724931	rs2027589	A	G	0.107359274092131	0.981419572721336	0.00104685720916037	0.0449502958879399
0	1	12728153	rs2245926	T	G	0.122226998002068	0.595386004562943	-0.0226088323980755	0.0425740466868295
0	1	12739778	rs2799845	A	G	0.115828224476093	0.492299905292243	-0.0296785022851066	0.0432218286865509
0	1	12739867	rs2255773	G	A	0.128977173545677	0.786025885694248	-0.0112921008113638	0.0415953936758276
0	1	12743160	rs2489262	T	G	0.259063836015665	0.297593365946401	-0.0335336542934264	0.0321941151512296
0	1	12746537	rs7524074	C	T	0.738768482286484	0.341655669962158	0.0303178986684781	0.0318834071266312
0	1	12750723	rs3128450	A	T	0.750651935716106	0.424714877460295	0.0258705624527575	0.0324083597437537
0	1	12757671	rs3010951	T	C	0.728945553404405	0.312323637791841	0.0318600459661219	0.0315334120418389
0	1	12762562	rs3000875	G	T	0.730151701458358	0.339688477299918	0.0301007592227364	0.0315263504865383
0	1	12763781	rs10779772	T	G	0.60584030870985	0.496683965864102	0.0195230231403805	0.0287223014441974
0	1	12769239	rs3010872	T	C	0.69676683500112	0.847568392593044	0.00585140479575677	0.030440885335462
0	1	12769379	rs3010873	C	G	0.710536072847608	0.387829434517649	0.0266692135157994	0.0308828589188497
0	1	12771713	rs3000868	G	A	0.760336967004433	0.684914154760474	-0.013252474272624	0.0326603437137432
0	1	12775851	rs3000861	G	A	0.615200509637227	0.602249716078447	-0.0150438644522857	0.0288656696070367
0	1	12776218	rs3000860	C	A	0.755778197167862	0.500704178336381	-0.0217171178748937	0.03225080541939
0	1	12777049	rs79983604	T	C	0.0808083637117725	0.86952495144502	-0.00841291078228591	0.0512164375207062
0	1	12795653	rs3010902	C	T	0.827564684394776	0.779501617918408	0.0103544606484178	0.036984367999076
0	1	12796044	rs3010903	T	G	0.827262519414826	0.808833526760678	0.0089494366812022	0.0369916703554377
0	1	12803975	rs6662299	T	C	0.7590201915949	0.863740342764597	0.0056445958291915	0.0328910713568287
0	1	12823636	rs72862122	A	G	0.136414085655016	0.633874740381546	-0.0193453656732028	0.0406176112595074
0	1	12829572	rs2009740	T	C	0.843682715917901	0.591926380802652	0.0206828697606848	0.0385840928437864
0	1	12833428	rs11121976	C	T	0.819135421968946	0.368473135470797	0.0327947072132834	0.0364654226632538
0	1	12835868	rs1812242	C	T	0.727379835067151	0.342307105945845	0.0299494150645498	0.0315384286642912
0	1	12837840	rs848577	C	G	0.726343612432987	0.333460774597049	0.030475556254946	0.0315101425357971
0	1	12866852	chr1:12866852.T.G	G	T	0.091127132754621	0.898640174221885	-0.00610962562366812	0.0479640265196087
0	1	12866899	rs9308457	T	G	0.39805248864348	0.842659886689213	-0.00554462632980104	0.0279337059774898
0	1	12867513	rs116786716	A	G	0.09319356187226	0.87261068577008	-0.00751559482763617	0.0468719108251563
0	1	12868019	rs1416906	T	C	0.320700146250751	0.609349076830914	0.0149607410218549	0.0292772176874049
0	1	12868237	rs703804	A	C	0.418971699593602	0.545121276592523	0.0167891866906527	0.0277467376466349
0	1	13176463	rs28488227	A	G	0.305000024132914	0.48497758125035	0.021147309009016	0.0302831547040719
0	1	13775026	rs10927559	T	G	0.301984009833996	0.725231777020163	0.0107092733281655	0.0304694879200891
0	1	13783354	rs11580598	T	C	0.432490940766551	0.77923313752296	0.00794403519541054	0.0283393155197953
0	1	13785062	rs2999877	G	A	0.180599445465725	0.323625649844144	-0.0357670122972241	0.0362368353662783
0	1	13785485	rs10754872	C	T	0.432471548335252	0.699178286084222	0.010967775006661	0.0283823123021651
0	1	13785516	rs10927575	C	G	0.220036437481868	0.179902218248146	0.0453230047671223	0.033796500088778
0	1	13793697	rs12564562	A	G	0.368493194817554	0.0499801626574347	-0.0569227034866332	0.029040214372092
0	1	13795449	rs3013090	C	T	0.389049033602745	0.802666857630139	-0.00725546028573641	0.0290337811867652
0	1	13801089	rs2359535	A	G	0.125032454078793	0.718459857788304	0.0152521402276208	0.0423061916272322
0	1	13802224	rs3795750	A	G	0.571238451198474	0.629244278702824	-0.0137193204069314	0.0284166976719684
0	1	13802325	rs3013105	C	T	0.572585188221357	0.632938293864919	-0.0136793864319347	0.0286422146975134
0	1	13802437	rs3013106	A	G	0.377902900048312	0.426542856109646	0.0231556885863765	0.0291222032492589
0	1	13804575	rs16850548	T	C	0.249479440770656	0.512721405372704	0.0213279885377444	0.0325814089263965
0	1	13804751	rs55957512	T	G	0.124816464396878	0.707043910343695	0.0159076351252298	0.0423267722691843
0	1	13805706	rs2940310	T	C	0.194840543054829	0.1119007781314	-0.05695745307958	0.0358288912761461
0	1	13806431	rs6666545	A	C	0.253093108972691	0.526594407899871	0.0205190346573536	0.0324046209314741
0	1	13806900	rs61781238	A	G	0.195050320812052	0.0595919487005939	-0.0674739538098719	0.0358179909465885
0	1	13815792	rs375996	G	A	0.213654004090368	0.110983571109252	0.05418845889097	0.0339997952737555
0	1	13816076	rs2924851	A	G	0.359501804210819	0.427443136054298	0.0231233839114338	0.0291382618664895
0	1	13817381	rs6690828	G	A	0.143199088293123	0.381271712553259	-0.0352737717223254	0.0402873041418695
0	1	13819261	rs164951	A	G	0.506763363437001	0.00524436240799376	0.0776355111485934	0.0278101213637788
0	1	13822035	rs354590	A	G	0.466574718696438	0.755890952527604	-0.00870717471027152	0.0280080470644433
0	1	13827439	rs10803381	A	G	0.140867013178435	0.0906608703374725	-0.0691560038362407	0.0408742299622964
0	1	13828957	rs12046672	A	G	0.268967045518095	0.141063599879615	0.0463389000356799	0.0314836143918777
0	1	13830815	rs2999900	C	T	0.347934458820425	0.803993783593595	0.0073065221335493	0.0294402067767913
0	1	13833861	rs76079754	C	T	0.175476580391003	0.409551849077693	0.0302182362039908	0.0366422652138227
0	1	13837213	rs2990678	C	T	0.29276468034144	0.921587511397422	-0.00305205238988977	0.0310060131374812
0	1	13842586	rs2282189	G	A	0.322671703368039	0.780463532208716	-0.00829219340403806	0.0297515121464449
0	1	13844562	rs45223	G	A	0.376356318837815	0.415516164624411	0.0233248779605493	0.0286467289607661
0	1	13844765	rs16851109	A	G	0.445026000539868	0.624003188009174	0.013764	0.0280792102809178
0	1	13845251	rs35530871	T	C	0.0803335755997177	0.918796808031708	0.00522606632327026	0.0512613545979781
0	1	13851036	rs4345799	G	T	0.754095659057489	0.0341528058085715	0.0693639308519857	0.0327456661309287
0	1	13852232	rs16851217	T	C	0.276704390481619	0.0877262949981651	0.0532219010350177	0.0311692067593392
0	1	13852683	rs2168201	G	A	0.901385681200347	0.024244246008617	0.107100143284228	0.0475316936109784
0	1	13852955	rs12750399	A	G	0.552274967780228	0.478374715914322	0.0197621401151851	0.0278764412676607
0	1	13854682	rs10927814	G	C	0.760543394645664	0.022145584297743	0.0752419425980789	0.0328874542950953
0	1	13855608	rs12072110	T	C	0.0754878643668985	0.941189293220792	0.00390182127004545	0.0528880088016487
0	1	13855662	rs76062973	G	A	0.117311959909317	0.689155309947321	0.0174670821022817	0.0436675263809426
0	1	13855758	rs12124179	T	G	0.140233312644185	0.474989739318941	-0.0289240648122272	0.0404881174072877
0	1	13859570	rs3856278	G	A	0.274623862550158	0.414881888495631	0.0254276964295211	0.0311868958860002
0	1	13859697	rs75931286	A	G	0.198930932415276	0.387510763084359	0.0300582416910091	0.0347839788284208
0	1	13863307	rs12564444	A	G	0.242356501092256	0.803915508658131	0.00810596029129609	0.032648077842552
0	1	13863608	rs6678308	A	G	0.18241452991453	0.303853282991798	-0.0376653063434515	0.0366320886278138
0	1	13867459	rs183052	G	A	0.184715685312819	0.194617107408674	0.0465114529754959	0.035859665054231
0	1	13872988	rs10927854	T	C	0.131309955354554	0.56420611210743	0.023801934141925	0.0412794224713556
0	1	13874853	rs1610562	C	T	0.702735512723373	0.538300663456914	0.0187850374044793	0.0305256793540417
0	1	13875610	rs17391912	T	C	0.199089698304195	0.841492543054885	0.00696884515513271	0.0348468906735349
0	1	13875896	rs13375580	C	G	0.340878968197225	0.542570386627599	0.0179120807719858	0.0294156318987063
0	1	13876130	rs76996492	A	G	0.197373693989843	0.811019723027218	0.00839267893932734	0.0350995498930226
0	1	13876264	rs354581	G	C	0.760980733438087	0.423831213215246	0.0261617640401701	0.0327107023771401
0	1	13880522	rs6684199	G	A	0.114341177969877	0.33823726151834	0.0418553511599394	0.0437061311492375
0	1	13885203	rs10927872	T	C	0.179575931731104	0.453706133763146	0.0272212481663656	0.0363312963624679
0	1	13885279	rs12042662	A	G	0.757580299480344	0.0806626946501133	0.0569308939198009	0.0325905308333688
0	1	13900468	rs655839	T	A	0.550845056226661	0.314198714578769	-0.0281249974068969	0.0279447284837542
0	1	13901884	rs12404716	C	T	0.123843248739057	0.901882286102379	0.00527158445261761	0.0427597137063388
0	1	13903098	rs355013	C	T	0.670524788673329	0.224327773151871	-0.0361113121603209	0.0297187870121818
0	1	13908031	rs1261015	A	G	0.692154986548995	0.0810462217051916	-0.0523892868253188	0.030028577371915
0	1	13908105	rs1262461	G	A	0.719980017497718	0.134754462201031	-0.0463474186555144	0.030988905676133
0	1	13912977	rs355027	C	T	0.543027069419464	0.189385922671934	-0.0366637896983419	0.0279364896327579
0	1	13913180	rs355028	T	C	0.522115349199662	0.264202533009247	-0.0310776138159262	0.0278345248918787
0	1	13914230	rs1148455	T	C	0.646239986842074	0.127336974942577	-0.0446501412175839	0.0292847754815498
0	1	13914909	rs10927904	T	C	0.195456435854277	0.859967733729869	0.00625458925849066	0.035453792470219
0	1	13916809	rs434651	C	T	0.737369545032498	0.153611363536258	-0.0452872149433397	0.0317383880343303
0	1	13917411	rs11804743	T	C	0.0557329017106086	0.51274871169224	-0.0402113531155932	0.0614323007037724
0	1	13920193	rs1261025	G	A	0.685787938550066	0.0875246385565844	-0.0513766227150206	0.0300693860129108
0	1	13920807	rs1261026	T	G	0.684999143474316	0.0826167877989968	-0.0522587960307507	0.0301081857692398
0	1	13922117	rs12566684	G	A	0.169100937078179	0.74583037240493	-0.0120684086936224	0.0372318333136878
0	1	13922799	rs7514217	G	A	0.717874874545304	0.216037486673648	-0.0383724319204099	0.031017209336134
0	1	13923443	rs16852007	A	G	0.124634165851088	0.757489259970203	0.0130783735518337	0.0423550569675738
0	1	13923574	rs10927907	C	T	0.168092222592057	0.33829679411692	0.0357212414436059	0.0373053776876219
0	1	13924863	rs1262460	G	A	0.302211511362858	0.326983987570857	0.0299531383771087	0.0305579747035385
0	1	13932007	rs2788749	G	C	0.599551104114645	0.673709000273482	-0.0120254466157833	0.0285597251418758
0	1	13932427	rs442112	T	C	0.646502371426915	0.751732051192642	0.00920845750835857	0.029107864488169
0	1	13934056	rs2483133	C	T	0.306820957588979	0.639408936634998	0.0142970933382447	0.0305150893005275
0	1	13935402	rs92406	A	C	0.621554489448823	0.544068004278938	0.0174724330840066	0.0288004175317492
0	1	13937281	rs4391657	C	T	0.776463655514969	0.720013614383461	0.0119757726124638	0.0334107594945445
0	1	13938377	rs1412838	C	A	0.41263767780812	0.645547927033747	0.0130253826131526	0.0283187685344702
0	1	13938925	rs79769438	A	G	0.105424638454932	0.365949451006455	0.0412482853680074	0.0456242605495785
0	1	13943528	rs1539114	C	A	0.136008299721713	0.680261879439044	0.0168202961704746	0.0408154805582741
0	1	13943724	rs1061615	C	T	0.182912130902374	0.958688468591303	-0.0018725447964053	0.036149875195289
0	1	13944568	rs876931	C	T	0.550115882911798	0.53895237670829	0.0172842748334345	0.0281320506729594
0	1	13945379	rs1106669	T	C	0.210095263999723	0.958168637914531	-0.00179908800671871	0.0342997821696279
0	1	13946586	rs6703700	A	G	0.414012627482896	0.732140388591302	0.00969771230052174	0.0283327099302726
0	1	13947519	rs1772636	G	A	0.185057705574658	0.887353697663704	-0.00510627328555893	0.0360476296142731
0	1	13947905	rs11588651	G	A	0.0555970619726002	0.604962350983146	-0.0317930224812656	0.0614621997518371
0	1	13948225	rs1772635	A	C	0.688398120758657	0.859639631299731	-0.0053402543086289	0.0301994354604891
0	1	13948765	rs10927910	A	G	0.113733464825773	0.380354781128885	0.0384290549311896	0.043806635460259
0	1	13949397	rs75737744	C	A	0.135384500434366	0.78435520239798	0.0111994010686268	0.0409263149942358
0	1	13952864	rs7515525	T	G	0.264122036336654	0.338768505901481	0.0303405837013642	0.03171706126174
0	1	13956484	rs10803421	C	T	0.247356079729771	0.12323658606078	0.049442355366858	0.0320777302041577
[truncated: 582,699 more rows]
