# Supplementary material for: Genome-wide association study in Japanese females identifies fifteen novel skin-related trait associations
Source: Sci Rep. 2018 Jun 12;8:8974. doi: 10.1038/s41598-018-27145-2 (PMC5997657; doi:10.1038/s41598-018-27145-2)
Supplement: Supplementary file 9 — Dataset S6 [file 41598_2018_27145_MOESM9_ESM.txt]

regional.analysis	CHR	BP	rsid	A1	A2	A1.AF	P	BETA	SE
0	1	564621	chr1:564621.C.T	T	C	0.026666662219512	0.758223463686745	-0.0276399929600406	0.08979430840293
0	1	565374	chr1:565374.A.G	G	A	0.035721507945162	0.56149070343774	0.0457602734632894	0.0788115898096792
0	1	752566	rs3094315	A	G	0.844845482616862	0.902272442255315	-0.00481100296825324	0.0391803560515952
0	1	990417	rs2465136	C	T	0.162531933332127	0.132031750711689	0.0585308841082289	0.0388615677997279
0	1	1018704	rs9442372	G	A	0.811955093020658	0.594021504898418	-0.0193527697895566	0.0363079482621168
0	1	1036959	rs11579015	C	T	0.203956833597016	0.551201216014842	0.020981848732881	0.0352067422522927
0	1	1046164	rs6666280	T	C	0.203331467204766	0.529976561752042	0.0221867335199884	0.0353268424867002
0	1	1062638	rs9442373	A	C	0.539650235363657	0.345185843428654	0.0268616159655223	0.0284560569785388
0	1	1216195	rs55834051	A	C	0.644120647219885	0.678144750330729	-0.0122528399331671	0.0295251922094455
0	1	1217011	rs1262894	C	A	0.121998571152218	0.293860015936571	0.0460821587414796	0.0439006725685277
0	1	1217058	rs3753340	A	G	0.0144224634853546	0.535248496968204	0.0741926043123831	0.11966276740474
0	1	1218086	rs6603788	T	C	0.632695236229452	0.503622219113091	-0.0196442923961697	0.0293723884152564
0	1	1220136	rs2144440	G	A	0.652452234593044	0.46943062679348	-0.0214853301830373	0.0297002471469477
0	1	1220954	rs12751100	A	G	0.63732023944962	0.489084317501368	-0.0203487116413539	0.0294156013027604
0	1	1221138	rs11260578	A	G	0.622697465688105	0.364047734532566	-0.0266164711587652	0.0293236542744466
0	1	1222958	rs111819661	T	C	0.0144933948501963	0.940281790469067	-0.00896359059984871	0.119649038082634
0	1	1223529	rs78481580	C	G	0.182144772274009	0.589661636992288	-0.0199141607541362	0.0369241330530327
0	1	1225959	rs1570867	G	C	0.922551287601294	0.813828651668677	0.0125874354238822	0.0534521637340319
0	1	1227244	rs2239609	A	G	0.274785430061188	0.10523374673761	-0.0514442238127603	0.0317558278379032
0	1	1278237	rs307361	C	T	0.869289889321488	0.175891348883879	-0.0577453455569877	0.042663266107986
0	1	1287040	rs182532	C	T	0.869055990742389	0.146151024628919	-0.0620676655233971	0.0427092056821878
0	1	1295323	rs34389364	A	G	0.80813120759208	0.016074751775531	-0.0881972778152367	0.0366387373554275
0	1	1314015	rs2649588	T	C	0.826185321680322	0.0751686276140432	-0.0677566301881516	0.0380776292593031
0	1	1335218	rs2291889	A	G	0.121076782317708	0.310663325703969	0.0445717844723597	0.0439637154452175
0	1	1487059	rs1887284	A	G	0.262416700018423	0.569937658675621	0.0183398148259934	0.032280261640188
0	1	1489928	rs7366884	C	T	0.716753858246401	0.715796589231854	-0.011550386028879	0.0317246609894708
0	1	1500941	rs6603791	G	A	0.824428729545335	0.765993268725244	0.0111449739709527	0.0374470026947778
0	1	1599161	rs6604981	G	A	0.621014096136347	0.262487425148541	0.0328004297873373	0.0292722122015406
0	1	1647686	rs909823	C	A	0.869063392361448	0.963061006427327	0.0019064033003156	0.0411637143257644
0	1	1687625	rs34306661	C	T	0.332064106797263	0.602725519262422	0.0155734067631995	0.0299209471078729
0	1	1706160	rs7531583	G	A	0.700110326433443	0.697538108781742	-0.0120359282462373	0.0309688801471313
0	1	1721479	rs2272908	T	C	0.502984155840491	0.641861815367678	0.0131893574682186	0.0283582787753644
0	1	1722585	rs3737626	A	C	0.03810042697029	0.948640017260843	-0.00476574305723255	0.0739853216480628
0	1	1722932	rs3737628	T	C	0.502720632228769	0.63048066034648	0.0136434504619871	0.0283617885565123
0	1	1723031	rs9660180	A	G	0.504401032585213	0.615894550959825	0.0142586758998496	0.0284220086383628
0	1	1725016	rs80220232	A	G	0.0662230271886063	0.53913815551549	0.0350001832492024	0.0569927153098036
0	1	1725626	rs9970652	T	C	0.206242502904208	0.199780934851682	0.0451007289283111	0.0351751484134545
0	1	1733219	rs10907185	G	A	0.71032695702947	0.0601950198045553	0.0586500567243511	0.0312074218089698
0	1	1734337	rs75622028	C	T	0.103286436386755	0.822704625327481	-0.0104204924808676	0.0465060001537759
0	1	1737900	rs17363334	T	C	0.0685096148634582	0.604773965124257	-0.0294142286502396	0.0568338639734087
0	1	1738984	rs76117314	A	C	0.059859441413314	0.0716523241263178	-0.105846563189113	0.058760527567439
0	1	1745726	rs16825336	A	G	0.266626571095558	0.289989773034615	0.0339209440333147	0.032057019016628
0	1	1746694	rs12742323	T	G	0.207487664111048	0.181886542203883	0.0468044206345437	0.0350603092187147
0	1	1747318	rs59787372	C	T	0.0356951409632043	0.405555439331735	0.0648115333232324	0.0779227822928796
0	1	1748734	rs2180311	C	T	0.505353400785302	0.603061924017732	0.0147278962464068	0.0283227483713063
0	1	1752955	rs4648726	T	C	0.843102860429493	0.146447620485678	0.0564665507130817	0.0388836090154469
0	1	1759026	rs9786963	C	T	0.908969082125604	0.276689574121594	0.0537697630205368	0.0494304588278375
0	1	1759054	rs10907187	A	G	0.128450539955461	0.657593967649879	-0.0189827977711102	0.0428276000577955
0	1	1759213	rs9786942	G	A	0.505091283075934	0.596549319672115	0.0150119085915419	0.0283581042261921
0	1	1760937	rs77726987	A	G	0.0353723470097471	0.546672098457783	0.0475097060597531	0.0788210049052076
0	1	1765583	rs6603797	C	T	0.908316229411299	0.250799373009537	0.0565437236919385	0.0492365328980953
0	1	1766094	rs6663586	C	A	0.195171753588269	0.282105733683167	-0.038515	0.0358078873992868
0	1	1770406	rs117025906	A	G	0.0553356313834726	0.648757422049193	-0.0281324153407741	0.0617630950713318
0	1	1770789	rs6665287	A	T	0.127944266775846	0.62654741415728	-0.0209416623967688	0.0430374061848028
0	1	1775039	rs75473107	T	C	0.0163390183015403	0.687264720815435	0.0452625495590177	0.112434037867391
0	1	1775175	rs11260622	G	A	0.907967715171599	0.246890034413785	0.0564062579756941	0.0487127471498854
0	1	1776269	rs4648727	A	C	0.337854556087905	0.642992624181734	0.0138846177093936	0.0299548176405096
0	1	1777450	chr1:1777450.G.C	C	G	0.505136630360815	0.556033197702643	0.0166957588379976	0.0283582787753644
0	1	1779036	rs6692959	C	T	0.908957183549938	0.229721221448933	0.0592675578056035	0.0493453321434704
0	1	1779230	rs12403351	A	G	0.0842154589371981	0.189292473119691	-0.066680127510479	0.0507971323361741
0	1	1779476	chr1:1779476.C.A	A	C	0.338114328077594	0.507389984560737	0.0198991478731417	0.0300179989153438
0	1	1780878	rs6603801	C	T	0.908828156321628	0.272956429081208	0.0540994638496401	0.0493482349647672
0	1	1781220	rs6681938	C	T	0.167486664204053	0.910991626247031	0.00428625499451967	0.0383427646866427
0	1	1781345	rs6664578	A	G	0.90844603384035	0.212838294807707	0.061314779962928	0.0492172437907535
0	1	1787378	rs12125422	A	G	0.210722495510906	0.202555198431862	0.0443474487661049	0.0348012715542342
0	1	1793003	rs1889678	G	A	0.909019677093328	0.201340234582686	0.0631068155163112	0.0493893061518155
0	1	1793071	rs12076620	G	A	0.909234665960245	0.238908680171312	0.058377756556338	0.0495684966832358
0	1	1793111	rs10907192	G	A	0.909147780678851	0.215689947868672	0.0611565380971792	0.0493966552484184
0	1	1793692	rs77270684	G	A	0.0514983629397423	0.0851034142162969	0.111641664969747	0.0648396024755069
0	1	1793786	rs7511905	C	A	0.909092704025	0.181623081019908	0.0659109897894786	0.0493429119228394
0	1	1795789	rs12036384	T	C	0.173962210780605	0.174529054201963	-0.050621401266668	0.0372820918809925
0	1	1797947	rs9660106	G	A	0.527147414578223	0.36872095740915	0.0254872555067723	0.0283547174227566
0	1	1801034	rs4648592	A	G	0.108857272949992	0.27695954908698	-0.0493552468931357	0.0453977090028269
0	1	1804302	rs3855951	T	C	0.842289562412026	0.151615974311532	0.0557479813546731	0.0388800112540583
0	1	1805391	rs10907193	A	G	0.172472845521187	0.0925804165539495	-0.0631048322718071	0.0375190678189181
0	1	1806560	rs118184145	A	G	0.055053160955446	0.80002063349361	-0.0157064382646188	0.0620022638897511
0	1	1809509	rs11260624	T	C	0.173887468030691	0.187530915485517	-0.0491442121028989	0.037289263535236
0	1	1809654	rs78934919	A	C	0.0600882468963917	0.83396018196927	0.012453044879636	0.0594062295826865
0	1	1810090	rs7525092	T	C	0.177422848515724	0.261428473674682	-0.0407963720053678	0.0363273378481349
0	1	1810842	rs76973525	A	T	0.0459629005375594	0.015715917829209	0.168189215244413	0.0696306847912765
0	1	1812366	chr1:1812366.AA.A	A	AA	0.908865975132537	0.257726375342792	0.0558801446101077	0.0493736225541072
0	1	1812504	rs36072213	A	G	0.208695550009856	0.164254725114316	0.0487254695269328	0.0350315269376044
0	1	1812521	rs6603802	T	C	0.523753308275314	0.444539846623263	0.021675938206646	0.0283512552643607
0	1	1812688	rs6603803	G	A	0.524519117778697	0.455348519480401	0.0211887433703504	0.0283830521628919
0	1	1812828	rs6670776	A	G	0.908346147885897	0.200409742351449	0.0630249000358554	0.0492233950097306
0	1	1813237	rs33976483	T	C	0.208035879227517	0.183477317250379	0.0467795751554565	0.035169325769031
0	1	1814909	rs76616586	G	A	0.0309592276587923	0.0881488337249629	-0.137344431447734	0.0805423688126116
0	1	1818129	rs16824526	C	A	0.212742034832327	0.129586076370065	0.0526116046236785	0.0347102651958179
0	1	1821625	rs6603805	A	G	0.169365989207811	0.115953257489054	-0.0596350115618942	0.0379360395943189
0	1	1865298	rs2803316	G	A	0.599659232688709	0.571444156051658	-0.0163532517740639	0.0288964542115377
0	1	1871337	rs16824543	A	G	0.127252651465824	0.0855524206821593	-0.0730575237670275	0.0424916013110191
0	1	1887019	rs28548017	G	A	0.866734948898392	0.0525473425439489	-0.081558642292598	0.0420704131259407
0	1	1903712	rs13303201	A	C	0.336525475612981	0.792966331080726	-0.00784932868905627	0.0299066894736437
0	1	1930754	rs6605081	T	C	0.233477860661166	0.521651657235087	-0.0217001587497573	0.0338640884839157
0	1	1933267	rs28706276	A	G	0.0934635296609023	0.777007216006804	-0.0138354453145523	0.0488503027119683
0	1	1934647	rs6682175	G	C	0.665289470455445	0.0562965157868225	-0.0576112703984971	0.0301829872704161
0	1	1939826	rs28550169	T	C	0.335226355002044	0.41154444870449	0.0246015223193751	0.0299587900810019
0	1	1948400	rs13303344	A	C	0.400176322570078	0.169700387472234	-0.0395865943823452	0.0288286784297775
0	1	1951827	rs3121819	G	A	0.793569179760212	0.199615825151714	-0.0457111587483253	0.0356381481000629
0	1	1992626	rs13303273	G	A	0.15307167013588	0.652616944468979	-0.0178659986579734	0.0396907821483869
0	1	1993860	rs60959039	T	C	0.250162953866754	0.486917804467856	0.0228740423673042	0.0329019036927254
0	1	1994299	rs59095280	T	C	0.247615432214741	0.390959480531805	0.0285301836646496	0.0332566663465254
0	1	2010669	rs2803342	G	A	0.0744120225873605	0.802352567648365	0.0135653390990496	0.0541955399255513
0	1	2010994	rs16824727	A	G	0.238217444406095	0.560085024096236	-0.0195157032968911	0.0334909790433892
0	1	2016802	rs16824749	C	T	0.523670616713603	0.936327048038708	0.00226795811977523	0.0283895404747546
0	1	2036263	rs10797413	A	G	0.75555788000136	0.758453589343204	0.0102017068417903	0.0331749734298107
0	1	2040898	rs4648807	C	T	0.585663960126325	0.356322228885823	-0.0265333697749845	0.0287657137963996
0	1	2051513	rs3107151	G	T	0.756067303797349	0.852506438894401	0.00617798436747863	0.0332290205162545
0	1	2071556	rs436045	G	A	0.83398959260284	0.459038329214518	-0.0282304328354352	0.0381270114174338
0	1	2071765	rs364677	G	A	0.789494432765152	0.402346796117367	-0.0292231700917325	0.0348959491409156
0	1	2082566	rs2257182	C	T	0.297497986857487	0.283493733720719	0.033336270985372	0.0310826552195896
0	1	2088754	rs262656	C	A	0.166244229187073	0.489172031288178	0.0263273776797519	0.0380658993033287
0	1	2103506	rs2280272	G	C	0.0862149617258177	0.580392532725858	0.0280578815534774	0.0507548857034682
0	1	2167149	rs262680	T	C	0.64146515148784	0.343914572106736	0.0281182901177621	0.0297089391894038
0	1	2173504	rs263526	C	T	0.18324521347151	0.307352485354546	-0.0372417247916331	0.0364831283163507
0	1	2185886	rs16824947	T	C	0.0878121085594989	0.430718085470726	-0.0396279994100046	0.0502916720540697
0	1	2186220	rs16824948	T	C	0.093885960729176	0.383277689516138	-0.0424035071113547	0.0486349609697948
0	1	2192433	rs10797417	G	A	0.459582565992546	0.0683587802223917	0.0520950529711216	0.0285822832352856
0	1	2281726	rs7527871	C	A	0.435596469755552	0.651587842311064	0.0129953349252231	0.0287789193945475
0	1	2289321	rs903914	A	G	0.104403837890806	0.12394688163197	0.0725306113732412	0.0471462865292201
0	1	2291680	rs2840542	C	T	0.895841409044332	0.632516370964291	0.022167674454838	0.0463576509407154
0	1	2292409	rs2645090	C	T	0.416289438561471	0.599489176494013	-0.0151858672659728	0.0289180119049691
0	1	2292688	rs2840540	G	C	0.209028692707324	0.213062471599959	-0.0434341925272854	0.0348816205674271
0	1	2301471	rs2840536	G	C	0.199488243365996	0.636192214759479	-0.0167196047250103	0.0353458056726823
0	1	2301691	rs6665546	A	G	0.2866584666187	0.664512119311526	-0.0137861925275078	0.0317879800396321
0	1	2302911	rs10910060	A	G	0.533625193558649	0.444656281100982	-0.0217817865081379	0.0284969856389168
0	1	2303512	rs10910061	A	G	0.0797498486359648	0.878178386198739	0.00802558282147852	0.0523593653710949
0	1	2314319	rs2643901	C	T	0.877732905525136	0.686105500614978	-0.0175668278319468	0.0434665594363933
0	1	2335676	rs1129333	G	A	0.868137374611663	0.788813463476215	0.0112585074584292	0.0420326132691846
0	1	2353869	rs35799953	T	G	0.53636549578664	0.717378999474565	-0.0103444106404955	0.0285785691180545
0	1	2390588	rs10910078	C	T	0.88334522734915	0.120540642116011	0.0683338714079391	0.0440151400622032
0	1	2392648	rs2477686	C	G	0.883776316654104	0.0994746333981572	0.0726312207105307	0.044088235054662
0	1	2397174	rs1998759	A	G	0.251525937334236	0.725228610726949	-0.0114803042401084	0.0326627941616862
0	1	2488608	rs1886730	C	T	0.559146977288334	0.275861812691289	0.0312040558123442	0.0286364392586101
0	1	2494330	rs2234167	A	G	0.0365862457930296	0.974885287467753	-0.00239279876017048	0.0760057223971814
0	1	2505713	rs10910093	T	C	0.0402846069088694	0.615806117147283	-0.0361772095195939	0.0720944494264055
0	1	2511280	rs10797434	T	C	0.521894645176817	0.807174829760416	0.00698232972519135	0.0286076293406589
0	1	2513216	rs734999	T	C	0.520946564226934	0.730999623794213	0.00979715288867866	0.0284969856389168
0	1	2526746	rs3748816	G	A	0.499574117237781	0.839627484078417	0.00574115338031719	0.0283695880761002
0	1	2533767	rs76202520	T	C	0.104441296908532	0.298236709443682	0.0481921432980008	0.0463287038621381
0	1	2551785	rs12117343	T	C	0.0480745018457316	0.67440102595949	-0.0280128575684239	0.0666789314595934
0	1	2551900	rs11590198	A	G	0.462775391367527	0.313273921546253	0.0286610984261082	0.02842302312299
0	1	2553624	rs3890745	C	T	0.491734276049747	0.6224683977486	0.0140088712355113	0.0284527849495502
0	1	2709164	rs4648356	A	C	0.502779741063996	0.619475924332538	0.0141029232170418	0.0283993462037789
0	1	2745883	rs4609377	T	C	0.520501633326018	0.952643181102856	0.00169082210253247	0.0284708366219724
0	1	2747638	rs10909929	A	G	0.0680866628541399	0.839828743685703	-0.0114819519075067	0.0568096954113555
0	1	2749921	rs4648482	C	T	0.40269297259742	0.699497658192199	0.0111916845238272	0.0289941017036267
0	1	2752265	rs7511879	G	A	0.483931322776317	0.952075707619021	0.00170954162998138	0.0284447844606967
0	1	2754512	rs6680471	T	C	0.462499523825537	0.511623966015529	0.0189557815401626	0.028882310607276
0	1	2789108	rs10910019	C	T	0.564152269577791	0.021888144363496	-0.0662940532887399	0.0289202793080132
0	1	2792801	rs16823103	T	C	0.0795628160519601	0.243555228148869	-0.0604268560010977	0.0518175522448228
0	1	2797856	rs10797342	T	C	0.578423667725095	0.052258672967034	-0.055977283410831	0.0288394525856233
0	1	2811814	rs1456465	A	G	0.274251242687215	0.50123286052401	-0.0214450800861805	0.0318861675905605
0	1	2842319	rs2045332	A	G	0.523392613986382	0.0315438555620915	-0.0607148660916487	0.0282375862270397
0	1	2852707	rs10797368	T	C	0.237643283537958	0.126740914364952	-0.050629144930004	0.0331542012023783
0	1	2957600	rs12409277	C	T	0.371780413985041	0.419982607168061	0.0235761790670275	0.0292344689567868
0	1	3037613	rs876740	T	C	0.580258585807512	0.068125691714991	0.0521571362801014	0.0285921854420133
0	1	3072692	rs731031	C	T	0.616517280300276	0.715165769158833	-0.0106231115411023	0.029110223346823
0	1	3083712	rs2651899	C	T	0.38787075232019	0.506889747865594	-0.0193589983650956	0.0291688050800651
0	1	3096355	rs868718	A	G	0.2830656674954	0.538032448846704	0.0194034523374256	0.0315098002678104
0	1	3105276	rs2817138	G	T	0.667569187411319	0.732864959232568	-0.0102499594291356	0.0300306159481442
0	1	3106397	rs2651916	T	C	0.858243018271459	0.267999981509571	-0.0451773531886064	0.0407855587215737
0	1	3133307	rs16823514	G	T	0.186232398457314	0.0102929898347083	-0.092874029378096	0.0361965162094746
0	1	3137199	rs2817147	C	T	0.484212061344234	0.114256920598708	-0.0448847680318505	0.0284198607381274
0	1	3146497	rs10157420	C	T	0.203003146965273	0.363736950855807	-0.0321088678032822	0.0353517775366558
0	1	3157614	rs905138	T	G	0.198067020374462	0.402508281289394	-0.0299283781271003	0.03575031904149
0	1	3168280	rs10797386	G	A	0.826924329371623	0.794050194720716	0.00977477364585587	0.0374433684991494
0	1	3178111	rs3002686	A	C	0.184704945436273	0.818409638949016	-0.00836349720097056	0.0364278171966689
0	1	3209767	rs2500294	T	C	0.572025056565046	0.0436608483267388	0.0581062712806266	0.0288035201911214
0	1	3217151	rs2455137	T	C	0.323460139879259	0.0111706401233279	0.077319832455216	0.030473091988409
0	1	3217525	rs12036358	T	C	0.265210062233435	0.546126390080478	-0.0193319086807741	0.0320290204192146
0	1	3232378	rs2483264	G	A	0.638712767834245	0.00601439498411154	-0.0814412256384513	0.0296473816744204
0	1	3235556	rs12043519	T	C	0.252832729218973	0.795575965470146	-0.00846606810611737	0.0326778286975518
0	1	3250423	rs1889121	G	A	0.390995546381276	0.561623113178467	0.0169128622171524	0.0291383879771532
0	1	3252104	rs2483278	T	C	0.879657286895048	0.0199823495649141	-0.103072873998287	0.0443004249159092
0	1	3254100	rs16824328	G	C	0.095251051250076	0.614648833728262	0.0243978956254069	0.0484615319093582
0	1	3255539	rs2483280	A	G	0.296056529957742	0.780741543198341	0.00863677578441355	0.0310281612963222
0	1	3257059	rs2255212	A	G	0.29637787731407	0.783081874584586	0.00853836403757956	0.031014191775821
0	1	3259113	rs882430	A	G	0.0887082197870161	0.736115439090678	0.0168474385929814	0.0499921118798012
0	1	3285628	rs6424073	A	G	0.570349778083371	0.0596244784756908	0.0542135630033906	0.0287824942481836
0	1	3300807	rs868688	T	C	0.502085824969658	0.549511314488631	-0.0170175401649598	0.0284340040157068
0	1	3312914	rs871822	G	T	0.578033261033493	0.337541279730616	-0.0278486703298514	0.0290382310486086
0	1	3325037	rs2483225	C	T	0.381669098273169	0.149401065979266	0.0427059431739784	0.0296229569408638
0	1	3352872	rs2236518	C	A	0.492492282712639	0.58573347401261	0.0155236394260638	0.0284822190147319
0	1	3353949	rs2493264	G	A	0.821179223806628	0.36090352611061	-0.0338547555482796	0.0370546148013872
0	1	3362256	rs867814	T	C	0.63735307274061	0.651220140498351	-0.0133946169227098	0.0296296638491819
0	1	3375181	rs947352	T	C	0.179980442204003	0.449375916961713	0.0280019183429595	0.0370172526618256
0	1	3424388	rs947345	A	G	0.0655028616487461	0.702349622609711	-0.0220280040158553	0.0576421991674401
0	1	3441382	rs1896	T	C	0.114895672079205	0.210707168252565	-0.0553938528919391	0.0442576083862961
0	1	3543951	rs16823922	A	G	0.176148103531118	0.321865853033028	-0.0368451016771493	0.0371935726988661
0	1	3545612	rs1128474	G	A	0.322292483866121	0.56561976363628	0.0174712116163682	0.0304103984650004
0	1	3586700	rs6657895	A	G	0.408446906240552	0.787616333512305	0.0078514437098005	0.0291434053432333
0	1	3601490	rs3753205	C	G	0.241104650713563	0.774965118244606	0.00955439884902715	0.0334202617415225
0	1	3601798	rs3765715	T	A	0.240680969124272	0.815006019115348	0.00783082444396396	0.0334689381373773
0	1	3601940	rs3765716	A	G	0.241101653438299	0.796745745221745	0.00860856014457218	0.0334233860071122
0	1	3602555	rs3765717	A	G	0.241671356773766	0.793939330804717	0.00874388840336899	0.0334760111121733
0	1	3603036	rs12033056	C	T	0.249407129573672	0.966950570461023	0.0013741345405396	0.0331650842547935
0	1	3651126	rs1181868	T	G	0.34748280076375	0.827689761504962	0.00650912665560543	0.0299042670714405
0	1	3659742	rs2298223	T	C	0.113216225054817	0.19610389124194	-0.0573666904792943	0.0443763336294814
0	1	3665867	rs12120656	T	G	0.21015055947532	0.00757431680805895	-0.0918522868995314	0.0343954383687131
0	1	3671791	rs1181888	G	A	0.0931120785719509	0.0141612305839033	-0.118108489177759	0.0481456965205763
0	1	3679477	rs6699377	T	G	0.113413867131266	0.173309277954044	-0.0605638862507009	0.0444784008184351
0	1	3680729	rs1181877	T	C	0.153727068432406	0.0771341384093176	-0.0690698787801977	0.0390763519465034
0	1	3682070	rs1181874	A	C	0.597549531157116	0.494581713508932	-0.0198664725645498	0.0290853819690509
0	1	3730435	rs6695834	C	T	0.453329302709511	0.0940230376757625	-0.0477483974955099	0.0285142082241709
0	1	3740426	rs79797528	C	T	0.118440991610393	0.323861561532339	0.0435782514815332	0.0441722118644368
0	1	3743319	rs6663840	A	G	0.453160617054133	0.0867873735395847	-0.0488266917679287	0.0285103823075084
0	1	3745193	rs6659702	C	T	0.170845400924956	0.682284222274281	0.0155376201301514	0.0379569861877213
0	1	3745721	rs2275833	T	C	0.118476561292914	0.312217304215569	0.0446540004325696	0.0441864900242987
0	1	3745787	rs2275832	C	T	0.572042737807037	0.315572457724306	-0.028974318763298	0.0288704452211217
0	1	3745924	rs2275831	A	G	0.401125117232401	0.137571347632557	-0.0431303879109416	0.0290460643856967
0	1	3746484	rs2275829	C	T	0.148519399686012	0.573485316405554	-0.0222678675221821	0.0395573662226316
0	1	3796948	rs4074709	T	G	0.152618010423399	0.852866913790706	-0.00731046775499206	0.0394176670415691
0	1	3800242	rs3205087	G	A	0.426692368008364	0.0598423451030685	-0.0539785956094184	0.0286822171280221
0	1	3801828	rs10909818	A	G	0.303020057303213	0.313419906862117	0.0311688759472772	0.0309192959325724
0	1	3803755	rs7367066	C	T	0.672101504428201	0.1728616498104	-0.0412665239985778	0.0302747762171746
0	1	3806358	rs10909819	C	T	0.301395780485721	0.108311378490654	-0.0495116137342877	0.0308324227057983
0	1	3809423	rs11807227	A	G	0.300971828398632	0.0950396429339014	-0.0515343166930664	0.0308701041953731
0	1	3814660	rs10909823	G	A	0.113718736633574	0.404929343784632	0.0372827081726391	0.044765214790416
0	1	3818871	rs10797356	A	G	0.371778977877409	0.0513878309426789	-0.0574003117489651	0.029462848798601
0	1	3821782	rs11589102	A	G	0.109131269845433	0.1947858877329	-0.058976779568301	0.045487452126272
0	1	3995644	rs80309618	T	C	0.0971999027303406	0.491808240112727	0.033085548403234	0.0481289390610617
0	1	3996075	rs34770924	T	C	0.0792912829384588	0.903435807146603	-0.00640834537937366	0.0528208637755981
0	1	4000957	rs61156287	A	C	0.247153216646992	0.153016709131393	0.0476725861444009	0.0333618153936036
0	1	4002954	rs72640991	T	C	0.0810674071457946	0.799292846497015	0.0133251189441344	0.0524069582700707
0	1	4002958	rs10915568	A	G	0.194237190654874	0.251546702229147	-0.0411264457873659	0.0358681510524862
0	1	4003276	rs75558957	A	G	0.0612169269637685	0.666594630305935	-0.0255352383151427	0.0592703710928923
0	1	4004250	rs11583257	T	C	0.272460707008916	0.470863609557111	-0.0230042239845903	0.0319026957336238
0	1	4006060	rs7548668	C	T	0.353642421712412	0.453459202140683	-0.0222103343297563	0.0296271902848838
0	1	4009694	rs4654479	A	G	0.115001105745849	0.449613049573447	0.0339135453732822	0.0448556098768662
0	1	4010743	rs4654482	G	A	0.575934131771108	0.700167733379482	0.0111350042716447	0.0289150252099055
0	1	4013749	rs12096512	C	T	0.130483065251862	0.933311485753322	-0.00356228176457824	0.0425706897605918
0	1	4013997	rs10915431	T	C	0.130769003404519	0.939574918558431	-0.00322441229543831	0.0425360948905188
0	1	4018038	rs115402422	G	A	0.0718566298149281	0.165118320858862	0.0769169369478791	0.0554132056307258
0	1	4026068	rs12031275	A	G	0.568427005394119	0.886357986172655	-0.00412973693086084	0.0288966280766232
0	1	4028924	rs10915490	C	G	0.134882079851439	0.53038628572389	0.0262839884728598	0.0418924119027509
0	1	4038065	rs78738452	A	G	0.136528226334297	0.510197526520854	0.027445473363263	0.0416768664848989
0	1	4039145	rs4654428	C	A	0.853456089501024	0.57551644780965	-0.0226279685833751	0.0404110022152405
0	1	4039440	rs12758410	T	C	0.544267486560699	0.830108645038558	-0.00616588905112608	0.0287370665556927
0	1	4039988	rs72644272	A	G	0.307886329164492	0.868725147050289	-0.00508821362093623	0.030785782511103
0	1	4053435	rs12038964	C	T	0.337498892344711	0.829995903189759	-0.00645132257695382	0.0300471242946415
0	1	4061608	rs12045781	A	G	0.288839698568983	0.673221592005014	-0.0132166788546432	0.0313391431779683
0	1	4066781	rs4128222	A	C	0.0872239930943724	0.432924623226971	0.0398554358111928	0.0508232552578398
0	1	4068052	rs6675979	A	G	0.267247442354372	0.0541759398536929	0.0616206981884557	0.0320036505730207
0	1	4069148	rs12027284	T	C	0.180129018265448	0.104123919770827	0.0603429436190365	0.0371299750884987
0	1	4071399	rs6680847	G	A	0.467536852307263	0.0487609590766794	0.0563915666906389	0.0286153429624825
0	1	4078090	rs4654604	C	T	0.383246262242669	0.15335509294308	0.041996978704481	0.0294141735194819
0	1	4080780	rs4440829	A	G	0.248922999697521	0.874988341283718	0.00519793304283624	0.0330393594834194
0	1	4082367	rs10799261	C	T	0.465714063226406	0.0448973395901265	0.0573780200019059	0.0286086910095954
0	1	4085504	rs4233266	G	A	0.214650110361887	0.0202743525544315	0.0806226843966986	0.0347327201675415
0	1	4085543	rs12026862	C	T	0.201273547531108	0.761483262064963	0.0107489661117264	0.0354127743570327
0	1	4085582	rs12026892	C	T	0.201405614938836	0.75221925702217	0.0111802270047588	0.0354124651890514
0	1	4092146	rs58051771	C	T	0.209279618592673	0.481601287210671	0.0246731049567212	0.0350604988332934
0	1	4092538	rs12028583	C	T	0.202550582981124	0.425092822604643	0.0282272434545582	0.0353894737549013
0	1	4092563	rs4328052	C	T	0.208799145115496	0.520697233518697	0.0224979389822229	0.0350287318237932
0	1	4104757	rs12036953	G	A	0.309900183782793	0.22794386734046	0.0371429873761192	0.0308068678316829
0	1	4111741	rs4553153	T	C	0.528903157131232	0.0128013172657811	-0.0709945866346629	0.0285204809121404
0	1	4112750	rs74827518	T	C	0.115094624173827	0.0497728846572793	0.0883954624002127	0.0450558037540572
0	1	4121696	rs7520322	A	C	0.468096173889509	0.00128465666165447	-0.0922937173034341	0.0286681163591806
0	1	4124260	rs6672716	T	C	0.298710048776644	0.0747583428385022	0.0561742513524364	0.0315241372351995
0	1	4132018	rs9628649	T	C	0.354982766992671	0.00751265912575985	0.079962091679931	0.0299122563741162
0	1	4136869	rs117282266	T	C	0.0876832484586143	0.463753317625784	-0.0368421163792007	0.0502840135391652
0	1	4145615	rs10915421	C	T	0.525680423573132	0.0886073015379827	-0.0489298425824927	0.0287350943555875
0	1	4152206	rs4654410	T	C	0.807983629154004	0.0616638606050047	-0.0678754094424547	0.0363221629476669
0	1	4155841	rs56329102	G	A	0.285909766536194	0.708383954350795	0.0117825335299731	0.0315017951063416
0	1	4156118	rs16840731	G	C	0.286347238106406	0.747823888605355	0.0101041220114248	0.0314270787047002
0	1	4160903	rs76952475	T	C	0.165481624805502	0.455768748847645	-0.0286588764603234	0.0384253644473736
0	1	4162248	rs76163269	C	T	0.0756566342122183	0.182994399927252	-0.0708741200833758	0.0532251147793838
0	1	4162415	rs12130437	G	A	0.28692862470372	0.35499964574265	0.0293759440059589	0.031760004228195
0	1	4166004	rs10399650	C	A	0.565061710276486	0.221803670254772	0.0350527627937489	0.0286907106053238
0	1	4168653	rs10799201	C	T	0.120917112853942	0.0361907744651752	0.0935108846996041	0.0446400077617035
0	1	4169553	rs12080309	C	T	0.288778564745726	0.316730193145558	0.0316388929546039	0.0316009761363262
0	1	4170178	rs12032575	A	G	0.0781569462550074	0.68750405000872	0.0214040817232726	0.0532116124439665
0	1	4171343	rs6702575	C	T	0.563356041151901	0.267382458788266	0.0317582742119346	0.028634000334362
0	1	4171786	rs10492944	T	C	0.0772538570202952	0.148473801315056	-0.0766744554282305	0.0530639875646684
0	1	4174116	rs10915434	C	T	0.286457306394025	0.391035177441088	0.027190817688219	0.0317004777176936
0	1	4183006	rs10915437	G	A	0.259735820413949	0.640342797067717	-0.0151470309806243	0.0324195134626716
0	1	4183258	rs10915438	A	G	0.197640746783563	0.516568493225107	-0.0231063993406902	0.0356226196476704
0	1	4187821	rs57905980	A	G	0.102847304802259	0.255833916735534	0.0537244176355265	0.0472804222250891
0	1	4187952	rs4654487	C	T	0.508227522412489	0.339627578172878	0.0270158672145664	0.0282917881731564
0	1	4190685	rs4282783	G	T	0.58399273444754	0.228914539877908	0.0346253443850724	0.0287786778190158
0	1	4192707	rs10915442	G	A	0.603256097479782	0.847352782931065	-0.00564026479706305	0.0293005073237746
0	1	4192854	rs80160005	A	G	0.105933470941211	0.761307471915409	-0.0141935561976563	0.0467255583166851
0	1	4197256	rs6663939	T	C	0.429212399860676	0.294144804295543	0.0299335039673452	0.028533306538559
0	1	4197418	rs4408122	T	C	0.526478002918721	0.120907509551536	0.0439797955554672	0.0283562120293523
0	1	4197642	rs10915445	A	G	0.428430358224437	0.268852346405661	0.0315768297616724	0.028557984129402
0	1	4201815	rs4654492	T	C	0.352544795601996	0.0986536397308822	0.0490052506554757	0.0296746838551808
0	1	4203563	rs12096127	T	C	0.784925436699228	0.0114891043339653	0.0872823472637781	0.0345336271456014
0	1	4207343	rs6680278	T	C	0.260528650504051	0.0140660991957945	-0.0795854695250173	0.0324101693147184
0	1	4210455	rs9426473	A	G	0.172560225975584	0.00289787899372927	-0.111806198115499	0.0375394179680504
0	1	4227248	rs16840872	T	C	0.247758569360814	0.590372421126951	0.0178970887834242	0.0332476458160853
0	1	4230463	rs10915459	C	T	0.0982851626617058	0.189459024755289	-0.0624483523061067	0.0475912589648827
0	1	4236982	rs4233262	T	C	0.761469721028969	0.236940876598362	0.039718754079446	0.0335840360141541
0	1	4239028	rs4654418	A	G	0.348851696066307	0.873404846350608	0.00478416716971544	0.0300258156393603
0	1	4251398	rs35392680	A	C	0.326418927535516	0.33547332109396	0.0292067596479736	0.0303242736928686
0	1	4263677	rs6687268	T	C	0.291785629975607	0.191816682341076	-0.0410427321123347	0.0314449789315611
0	1	4267089	rs16840901	C	T	0.312169710517137	0.204086295400431	0.0390216986843418	0.0307258600988798
0	1	4267889	rs10915471	G	T	0.410758173976715	0.787411500874013	0.00786476702502905	0.029164040873774
0	1	4269638	rs6426404;rs567086010	A	G	0.588721474600983	0.749289433980218	-0.00932788137121807	0.0291882632795875
0	1	4271526	rs12022636	A	C	0.344473942732099	0.455777033700667	0.0224547970953014	0.0301075873554947
0	1	4281160	rs10799216	A	G	0.574943537084366	0.843683416214771	-0.00564765097812886	0.0286415025874739
0	1	4284659	rs903540	C	T	0.709372150669902	0.805694630896706	0.00768602616173522	0.03124604313606
0	1	4284919	rs7528938	T	C	0.472626864210626	0.42521325226863	-0.0226515012136377	0.0284063603856282
0	1	4288803	rs10915480	G	A	0.405490814818214	0.191019130309574	-0.0377670517813888	0.0288833837066368
0	1	4291842	rs7541544	C	T	0.427097051153542	0.293545198724967	-0.0301877685388239	0.0287399595357334
0	1	4291953	rs7534461	G	C	0.343222831213548	0.316350514625956	-0.0299371300297452	0.0298778026178347
0	1	4292038	rs7534558	T	C	0.341871443397214	0.351490889862642	-0.0279128226197287	0.029958980624345
0	1	4312205	rs1908490	T	C	0.213744467570439	0.354215186014639	0.03215656247037	0.0347096594437647
0	1	4312527	rs16841005	A	G	0.108139628164996	0.282992406326124	-0.0492150507162392	0.0458402292766835
0	1	4315204	rs966321	T	G	0.323050392782211	0.857841242298411	0.00542080859790748	0.0302630773736461
0	1	4316544	rs16841037	A	C	0.089751831948348	0.372496874481757	-0.0442016871550349	0.0495642353489893
0	1	4325589	rs9286982	C	A	0.591917434578824	0.84782497940206	-0.00554252890074249	0.0288832344278443
0	1	4330287	rs6677984	G	A	0.248771260281159	0.75096110602958	0.010373502488395	0.032685592778943
0	1	4341843	rs1390136	T	C	0.372925153389806	0.576048932154517	-0.0164217823028004	0.0293683873913961
0	1	4353287	rs16838562	G	A	0.122783089770355	0.246903122603146	-0.0500073728820101	0.0431878317238064
0	1	4355593	rs2029490	G	A	0.584764583904273	0.899732015089238	-0.00363690609405716	0.0288643602745178
0	1	4358008	rs58506471	A	G	0.18763174846641	0.375863821172641	-0.0319066583135389	0.0360306130255967
0	1	4358349	rs35559925	T	C	0.0837305941178786	0.17177815115925	0.0710108159991566	0.0519649944687985
0	1	4364472	rs1106307	G	A	0.806502838415829	0.795018998930324	-0.00938090364466913	0.0361083449497068
0	1	4365471	rs351625	T	G	0.235464476140919	0.688715970023496	-0.0135075070897136	0.0337183418187135
0	1	4367980	rs2934983	A	G	0.628625338441369	0.808300188607513	0.0071640537508596	0.029527941157587
0	1	4368942	rs351618	C	T	0.79974891095586	0.231332467923274	0.0426756319206362	0.0356541371953682
0	1	4368951	rs351617	T	C	0.672425474244238	0.898799916413368	0.00385675507911027	0.0303257667722861
0	1	4370074	rs1495239	T	C	0.427246501219195	0.464700408760204	-0.0211689931392415	0.028953844450006
0	1	4370489	rs12073612	A	G	0.0837004830917874	0.622293362314296	0.025213552110832	0.05118435959439
0	1	4371863	rs351614	T	C	0.208659369498411	0.102206848809574	0.0576595678794201	0.0352820246308594
0	1	4372470	rs716214	G	A	0.151939747222831	0.0935035487928987	0.0669756599785978	0.0399330399787399
0	1	4379095	rs59704180	A	G	0.0799138155528172	0.787067679112402	0.0141720521706637	0.0524656991224861
0	1	4379687	rs12408012	G	A	0.547683839825673	0.415528447358916	-0.023302231649458	0.0286196693797377
0	1	4380344	rs2411741	A	C	0.899370828564408	0.220274862529272	0.0582191123903537	0.0474948832473902
0	1	4381016	rs2130618	C	G	0.138890919602914	0.807522578903121	0.0100403754110869	0.041212705404846
0	1	4382979	rs13375925	T	C	0.168914650008761	0.141112274262312	-0.0554494502505156	0.0376781246216747
0	1	4384296	rs351607	G	A	0.166596251009121	0.377724910555705	0.0339220765709124	0.0384562198075545
0	1	4384773	rs351608	G	T	0.165384354110181	0.525481743567751	0.0245208778975732	0.0386205286735054
0	1	4390211	rs501284	T	C	0.472984714977803	0.399625784940334	0.0240081046042411	0.0285033796244577
0	1	4390289	rs625079	C	T	0.530535941450218	0.92960781969904	0.00252133447216896	0.0285418127585234
0	1	4391391	rs76664831	G	A	0.123732657417289	0.887553904254324	0.00617068193606835	0.0436398809970882
0	1	4395812	rs579387	C	A	0.332083458253443	0.745049431357566	0.00979045325731038	0.0301083576455161
0	1	4397736	rs588224	G	A	0.330990704454891	0.700556733235775	0.0115965019147038	0.0301545382156924
0	1	4400529	rs1108770	G	C	0.454935930328943	0.649048951370114	0.0130164619803089	0.0286023408138101
0	1	4400887	rs12046047	C	A	0.257172992009153	0.463014429732454	0.0238061149305813	0.032438162328221
0	1	4401563	rs488256	A	G	0.198159175139934	0.676812341908193	-0.014948099175852	0.0358625076540049
0	1	4401778	rs903539	T	C	0.256911606313835	0.429474661017035	0.0256318189619543	0.032441606007795
0	1	4403047	rs601798	G	A	0.197916102742716	0.725087620852876	-0.0126153533453662	0.0358729555147734
0	1	4414716	rs596133	A	C	0.45737175438395	0.689642394583639	0.0114446952341673	0.0286589959699065
0	1	4417946	rs1531329	C	T	0.356533518932857	0.115605139614543	0.0469132674248765	0.0298147643840202
0	1	4418164	rs1531328	A	G	0.352043187738365	0.11851552065109	0.0463539044394347	0.0296943424856414
0	1	4423030	rs79426491	T	C	0.163267646942335	0.0152551685636522	0.0944410992033736	0.038924494285032
0	1	4424115	rs16838812	G	A	0.213744722957433	0.855703954890116	0.00632560577875032	0.0347856001166717
0	1	4425847	rs12405082	G	A	0.213188617187252	0.933086593082857	0.00292276621033036	0.0348105565909412
0	1	4425876	rs12404603	T	C	0.122376960110986	0.811080079556993	-0.0103407486008591	0.0432607772699524
0	1	4427083	rs12023786	A	G	0.0964545308450816	0.156811304790957	-0.0670955505229953	0.0473879550888226
0	1	4431264	rs572439	C	A	0.658504178394408	0.0318006506498771	0.0643797175297229	0.0299871881410176
0	1	4431571	rs12028738	A	G	0.2603914030907	0.226029582514847	0.039074797900182	0.0322758837988993
0	1	4431704	rs12031615	T	C	0.369389730200174	0.0191147049269022	0.0693090358934887	0.0295777061412586
0	1	4435641	rs74728654	A	G	0.162475469187297	0.0191201421472366	0.0916942903320832	0.0391324096545276
0	1	4440749	rs589870	T	C	0.0806660368548199	0.490294263925947	-0.0362068020634013	0.0524857306131833
0	1	4444706	rs349413	A	C	0.787429064756237	0.931336841638729	-0.00300180948167547	0.0348387291719503
0	1	4445873	rs72632733	T	C	0.108605403492528	0.07025126426511	0.0833795513392459	0.0460587426769463
0	1	4448702	rs747778	T	C	0.298432827399424	0.129699773245057	-0.0469758132983441	0.031001267408766
0	1	4448818	rs747776	C	T	0.569934111825337	0.0866071103213811	0.04928396741458	0.0287609323725108
0	1	4449129	rs1109046	C	T	0.567336691633049	0.137932322796914	0.0428293452090469	0.028869790749866
0	1	4449883	rs12041175	C	T	0.460268426461014	0.671107342292791	0.0121727082691293	0.028666708745889
0	1	4451081	rs12042157	C	T	0.461472428007077	0.70259668375816	0.0109250993129555	0.028613401026849
0	1	4455415	rs349415	C	G	0.189290287543359	0.273893441029745	0.0398689815954834	0.0364386366682068
0	1	4458068	rs349417	C	T	0.650733894860801	0.177452135043413	0.040087893777161	0.0297246473150385
0	1	4459317	rs78531899	A	C	0.107903017717853	0.07720805287457	0.0815938501125873	0.046173337303833
0	1	4459689	rs6679220	C	T	0.135716618846694	0.113687182665219	-0.0651932553286353	0.0412136818908771
0	1	4460965	rs56081339	A	G	0.1356171678329	0.106599586935636	-0.0664652955358973	0.0411889681832406
0	1	4462460	rs349400	G	T	0.652050808337856	0.197701305360798	0.03830344273921	0.0297357357363363
0	1	4463585	rs349401	G	T	0.543435299287668	0.866325782052356	0.0048004215709127	0.028518374580509
0	1	4464125	rs12144027	T	C	0.107894815766884	0.0838702458311171	0.0798301570066648	0.0461804111890429
0	1	4466908	rs577114	C	T	0.0799802464894576	0.531130329556746	-0.0330579082451757	0.0527844254302886
0	1	4469868	rs733308	G	T	0.126259138579635	0.180050920312086	-0.0569475504529437	0.0424792063849706
0	1	4471733	rs505933	G	A	0.775970192318673	0.679378613387819	0.0140853155767595	0.0340791999600099
0	1	4472448	rs4654533	G	C	0.587439587630095	0.677297065477006	-0.0120680942031154	0.0289990825712214
0	1	4475184	rs349405	C	A	0.776318640567807	0.68838738061706	0.0136715631342266	0.0340898928408528
0	1	4477911	rs349409	T	C	0.775887746633653	0.647506216365634	0.0155773497177959	0.034069007767883
0	1	4488779	rs12029910	G	A	0.451627407228835	0.504897506759379	0.0191225292176604	0.0286778975841467
0	1	4488831	rs6667927	T	C	0.185721870946064	0.2238405800905	-0.0442563493742855	0.0363836841927259
0	1	4489398	rs6678792	C	T	0.267494826992499	0.203029476443548	-0.0408290063112094	0.032073872604089
0	1	4489529	rs10915533	A	G	0.186658865865692	0.204848415333245	-0.0459586637740614	0.0362490424163222
0	1	4496329	rs1762813	T	C	0.893527403274365	0.97245824511428	-0.00158888423747115	0.0460208288727741
0	1	4497217	rs1674879	T	C	0.137623976328874	0.683299509905401	-0.0167503067983772	0.0410582147416123
0	1	4502705	rs780575	T	G	0.217746559978971	0.820761881087488	-0.00778615793321023	0.0343660857300217
0	1	4504332	rs780584	A	G	0.250181579313436	0.645949313441713	0.0150640942177899	0.032791036653504
0	1	4504927	rs780586	T	C	0.12315247512983	0.532383324218124	-0.026952978703568	0.0431681428611942
0	1	4507763	rs780594	C	T	0.848989993493544	0.321818748045967	-0.0396542427119567	0.0400253853857264
0	1	4509379	rs2054270	A	C	0.627914167463065	0.347394261331621	-0.0276739698541213	0.0294511847680811
0	1	4510840	rs705685	T	C	0.170269058082001	0.381449172209444	0.0331755525313931	0.0379049853726139
0	1	4519912	rs608210	G	A	0.75309099756438	0.0842289924279802	0.0572003586758164	0.0331277753480049
0	1	4525604	rs4654545	C	T	0.779649580289448	0.113575124271178	0.0547185047528447	0.0345810522540891
0	1	4534661	rs11812066	T	A	0.131838235294118	0.759893342219509	-0.0129357278189018	0.0423260642795002
0	1	4541444	rs16839089	A	G	0.117452926314376	0.0513993288462268	-0.0853408252912343	0.0438065198828633
0	1	4549380	rs705690	A	G	0.574259380958298	0.245704911027697	0.033340368818101	0.0287207739526895
0	1	4549402	rs780606	G	A	0.47286616239519	0.0426871849259837	0.0577975688069856	0.0285172544612303
0	1	4552802	rs1878052	A	G	0.463030552903394	0.0398813857195209	0.0583142584686757	0.0283771085070977
0	1	4558792	rs10915548	A	G	0.496837564852643	0.476001854888723	0.0200715479977516	0.0281608011057359
0	1	4558933	rs609506	C	T	0.864134890558151	0.240990838665629	-0.049202858228823	0.0419635646269769
0	1	4566065	rs4654440	G	A	0.867295824100156	0.18237978883297	-0.0562681507551576	0.0421969977305521
0	1	4572023	rs10915549	A	G	0.51506934516252	0.40271781760469	0.0236043514722978	0.0282086457126978
0	1	4573989	rs1710421	T	C	0.88630524412576	0.12565144854335	-0.0691159562833985	0.045130249016134
0	1	4581585	rs608203	C	T	0.344008086690511	0.128942435410211	-0.0451235273286854	0.0297200537175808
0	1	4582199	rs10489135	C	T	0.306874927485787	0.16566398725752	-0.0423484191945792	0.0305484288770396
0	1	4583973	rs76210017	G	A	0.162600349429182	0.0483307923686495	0.0764161018295622	0.0387025086617249
0	1	4587969	rs241237	T	C	0.34515721200225	0.0950868916507468	-0.0496475590306869	0.0297441477628798
0	1	4594603	rs537398	C	T	0.46811360249494	0.446406069121593	-0.0215027491566898	0.0282403152276939
0	1	4596288	rs10915554	A	G	0.452208431330711	0.445766197989902	-0.0215443186162118	0.0282551269916594
0	1	4596534	rs12084169	T	C	0.434657258273593	0.311110999335878	-0.0286977945403905	0.0283324875878891
0	1	4600491	rs543653	G	T	0.435348094547278	0.307359802280021	-0.0289249510881573	0.028336192002443
0	1	4606292	rs80089004	G	A	0.195436773880318	0.0357434807467609	0.0756878834182784	0.0360447052284665
0	1	4608204	rs241220	A	G	0.351319849883685	0.892434415060288	-0.00396270149277531	0.0293046223935018
0	1	4610733	rs16839272	C	A	0.096439208862595	0.132362461379629	0.0727622507708998	0.0483518065850985
0	1	4611241	rs241248	A	G	0.0963970793945716	0.126032446146546	0.0741529381239366	0.0484679840281374
0	1	4612752	rs12117466	T	C	0.331119487274711	0.084824065100945	-0.0514770183809772	0.0298702076685752
0	1	4614822	rs241257	T	C	0.150511778845111	0.683067083800182	0.016282468772612	0.0398805046379754
0	1	4616102	rs241261	C	T	0.455519420715228	0.578367423650682	-0.0157560993479204	0.0283499855166467
0	1	4618251	rs6685798	A	G	0.124842997272041	0.181361596703731	0.0580559838927846	0.043436402388111
0	1	4619038	rs241264	T	C	0.419703680693736	0.484667000065333	-0.0199483585157794	0.0285459366070573
0	1	4619669	rs59595338	A	G	0.252818370585885	0.212286157297445	-0.0401642872235249	0.0322008881016939
0	1	4621464	rs6698529	A	G	0.337075389696432	0.35332692063657	0.0277155884980547	0.0298609326651321
0	1	4627077	rs241273	C	A	0.126572656637727	0.368613348500513	0.0384866231093175	0.0428069673406089
0	1	4629186	rs241277	C	A	0.148014220599013	0.787674475456528	0.0108040146313589	0.0401141658270493
0	1	4630232	rs76191495	A	G	0.119367685179175	0.231103285584178	0.0525926474029346	0.0439179086527696
0	1	4632528	rs241211	G	A	0.314277197462086	0.392961155676807	-0.0260645162317463	0.0305112352606319
0	1	4632560	rs980092	G	A	0.528529805168444	0.91505360523572	-0.00303278593539285	0.0284324277461145
0	1	4632828	rs171317	A	C	0.826870959949912	0.29116745752842	-0.0398048508106961	0.0377095571487653
0	1	4633554	rs6673089	A	G	0.582036610692304	0.722404987714696	-0.0101984851381841	0.0287081992059521
0	1	4633607	rs241209	A	G	0.308130056287815	0.801923520231341	0.00766143780572089	0.0305408753471577
0	1	4635556	chr1:4635556.C.CC	CC	C	0.88989437549095	0.72624895208066	-0.0158676085316476	0.0453205394334424
0	1	4641742	rs241225	A	G	0.720467623229637	0.182625012718751	-0.0424538545931975	0.0318551393028001
0	1	4642477	rs184781	T	C	0.766458977000615	0.552026109286115	-0.0199234257794724	0.0335001315207135
0	1	4644085	rs588347	T	C	0.591091462855045	0.905467107809556	-0.00343916536073624	0.0289594488038237
0	1	4646572	rs4654446	T	C	0.298266155295459	0.494085500743032	0.0213269380645888	0.0311877005201656
0	1	4647646	rs2674014	T	C	0.763706892515377	0.703046666592239	-0.0126910045961586	0.0332912839843546
0	1	4649157	rs546397	G	A	0.290360576923077	0.530624812237034	-0.0195304335824041	0.0311464081899704
0	1	4658538	rs12567277	T	C	0.452470185045949	0.562079031603196	0.0164698981338448	0.0284083168911626
0	1	4665232	rs164781	A	G	0.354676046484705	0.458512795324681	-0.0219361067011512	0.0295914837719629
0	1	4665269	rs241243	G	A	0.284726383857468	0.54147776632126	-0.0191601514807302	0.0313802551840456
0	1	4666819	rs151716	G	A	0.359430660458909	0.815395736995088	-0.00691716612864791	0.029627525790786
0	1	4677535	rs4403602	G	C	0.281065763702882	0.932193302652148	0.00268933482102841	0.0316073860062257
0	1	4678123	rs7555011	C	T	0.700973991236314	0.739619655450659	-0.0103123108001429	0.0310278068835466
0	1	4679563	rs12145928	C	G	0.243958583779438	0.823708066397293	0.00736528142329654	0.0330610377797126
0	1	4682273	rs6668199	C	T	0.474705290214148	0.394713880335941	-0.0244019943128748	0.0286711293372939
0	1	4685648	rs875808	A	G	0.283888827795474	0.722598575469664	0.011135	0.0313672568134352
0	1	4697300	rs2101195	T	C	0.656702121197333	0.745593163327957	0.00972415054242571	0.0299706702461684
0	1	4698446	rs12122716	T	C	0.101385176982788	0.265078708236127	0.0526375318401104	0.0472311081281626
0	1	4698677	rs76059212	A	G	0.0598419454649568	0.793792244832297	0.0156848927491535	0.0600058528024932
0	1	4700731	rs61265167	A	G	0.254434589800443	0.218155817288571	-0.0399614184975567	0.0324507886077388
0	1	4701258	rs10915575	C	T	0.278954447215918	0.292106061705533	-0.0332478551833172	0.0315590444665633
0	1	4706317	rs12741248	A	G	0.513744758965191	0.839391023925922	0.00580589132614028	0.0286466664717641
0	1	4706755	rs12125737	T	C	0.284900954490253	0.363884581474211	-0.0284792658201508	0.0313652460087308
0	1	4708162	rs4654454	C	T	0.404782519727018	0.437340058350808	0.0226604872434139	0.0291756127515487
0	1	4721793	rs12406838	A	G	0.288972182461293	0.615895024522028	0.0156788779797229	0.031252958298345
0	1	4722951	rs7517517	T	C	0.150239771737529	0.267393977100368	-0.0438349477421062	0.0395235622768513
0	1	4723818	rs12083131	A	G	0.150399118533983	0.278811065956827	-0.0427733358696759	0.0394954487884364
0	1	4727243	rs6663166	G	A	0.805966482178322	0.302402297721915	0.0372005801303526	0.0360717005178472
0	1	4731677	rs10799255	G	A	0.394787364593005	0.427353055432995	0.0231034818628175	0.0291075089198943
0	1	4737531	rs16839450	T	C	0.256438799652968	0.441614316490261	-0.0251357142555973	0.032666267120525
0	1	4738058	rs2071990	T	C	0.277762572144146	0.478026549860708	0.022567734377007	0.0318088301457518
0	1	4738355	rs2071991	G	A	0.322852605376985	0.262884166234672	0.0340697595311481	0.0304302904193244
0	1	4746636	rs10915587	T	C	0.569484649863506	0.207523688985426	0.03622	0.0287368195874213
0	1	4763401	rs6681520	T	C	0.506341379432396	0.649219967998485	-0.0128150892511167	0.0281745616399204
0	1	4773266	rs2071999	C	A	0.64553265671957	0.990894102460824	-0.000341130612635038	0.0298901826270805
0	1	4776974	rs3753696	A	G	0.12936451748982	0.852879888692429	-0.0078232757442032	0.0421864645551549
0	1	4783142	rs12566272	A	G	0.151472478563237	0.358248604383247	0.0365546241648985	0.0397891881511962
0	1	4784556	rs3820252	T	C	0.155196402072532	0.402853363074859	0.0320971256476404	0.0383690849848832
0	1	4784884	rs3820253	A	G	0.531556272856495	0.0321268930174322	0.0614699333129001	0.0286863558339089
0	1	4799200	rs3753702	T	C	0.0676033098184708	0.757008587574628	0.0176462659752859	0.0570317223963592
0	1	4803834	rs393976	A	G	0.0970740981915256	0.51934129720202	-0.0309760267278981	0.04807246475978
0	1	4805106	rs414176	C	A	0.092614489143971	0.598330657632068	-0.0258717537837416	0.049110904920666
0	1	4805434	rs371605	G	A	0.281338410615396	0.281423362881492	0.0343174001482201	0.0318601131193591
0	1	4806381	rs368808	G	A	0.141736635372344	0.601602880437425	0.0215665085824219	0.0413074843221532
0	1	4806550	rs11586743	A	G	0.0788083132126954	0.53170174383664	0.033464430979088	0.0535079548484694
0	1	4813115	rs380239	G	A	0.106386557953581	0.207512961639671	0.0590229542230738	0.0468274972334137
0	1	4813141	chr1:4813141.C.T	T	C	0.106357766537472	0.226484015787088	0.0565958428424404	0.0467940902257731
0	1	4819803	rs368420	C	T	0.221069557051286	0.484889189488981	-0.0241174677223194	0.0345294605223543
0	1	4826104	rs2802716	A	C	0.0681077576101882	0.256145901832324	0.0650304065932353	0.0572678767847468
0	1	4826660	rs2743980	A	G	0.388043904590752	0.109034456027905	-0.0469381059466989	0.0292896702580644
0	1	4828606	rs7518471	T	C	0.0880445352409257	0.474570082688266	-0.0361345905132755	0.0505334324814835
0	1	4833747	rs12029492	A	G	0.296132827735819	0.214535331681143	-0.0386204595391275	0.0311156548315496
0	1	4836121	rs394594	G	A	0.424574589818964	0.29559668598844	-0.0302914668134893	0.0289614753535872
0	1	4848808	rs12133924	G	A	0.122118446892869	0.47252379030634	0.0315081837181604	0.0438601281684702
0	1	4852747	rs7520826	G	A	0.106080466736916	0.965295034707476	0.00202716194126598	0.046590769147335
0	1	4853688	rs932350	C	T	0.15453474982335	0.817575949549664	-0.00916011939659661	0.0397119829406249
0	1	4859488	rs17345273	A	G	0.0669024597509348	0.424064928987665	0.0460560007335975	0.0576140088632751
0	1	4861767	rs11588395	T	C	0.0667257192299373	0.40410633243073	0.04812998074981	0.0576883678835005
0	1	4871384	rs59103994	T	C	0.101571795390309	0.953193958345844	-0.00276876847683745	0.0471710419417851
0	1	4871671	rs1118009	G	A	0.259754786208902	0.191244700712221	-0.0425461416957903	0.0325548644628672
0	1	4878871	rs1120120	T	C	0.707920376385198	0.244262268408509	-0.0367801735685182	0.0315872540237553
0	1	4880480	rs10915616	T	C	0.134405552552249	0.228067976838267	-0.0503986166234932	0.0418124120129011
0	1	4885457	rs7516549	A	G	0.100395116879999	0.939656409956877	-0.00359901653165969	0.0475420726883015
0	1	4889588	rs10915622	A	C	0.474820413220539	0.862907380334328	-0.00488591273023139	0.0282955272933408
0	1	4889912	rs12028290	A	C	0.0685495680324366	0.347081009719741	0.0537231364937013	0.0571360897178232
0	1	4897567	rs12118185	A	G	0.159489854986235	0.943060633074986	-0.0027957345107794	0.039143011351687
0	1	4898833	rs7522386	G	A	0.453364215453258	0.906905804525534	0.00337844903142644	0.0288898885609229
0	1	4901142	rs12124406	G	C	0.266232929477332	0.313825637945654	-0.032437923292394	0.0322051722910888
0	1	4906783	rs10915626	A	G	0.469673906553938	0.856413741614765	-0.00518619615048587	0.0286623311224373
0	1	4911403	rs11803979	A	G	0.361352940651757	0.496024080312122	0.0202872090722102	0.0298008737293997
0	1	4913873	rs10915628	C	T	0.846660315247279	0.592184865441052	0.0209988949880086	0.0392009899887351
0	1	4916906	rs1535734	G	A	0.482268287470942	0.776262700801408	-0.00810270445337283	0.0285113028239858
0	1	4927798	rs10915644	T	C	0.376569843922871	0.497227410988792	0.0200040446417961	0.0294671708985031
0	1	4928868	rs12567053	T	C	0.108211625478594	0.119663211673142	-0.0708553692416534	0.0455313460294113
0	1	4930181	rs1886112	C	T	0.470223449154009	0.465562313984521	-0.0209073791908866	0.0286512966687076
0	1	4931354	rs11588518	G	A	0.631202675032434	0.469277433796302	-0.0215016682381086	0.0297125865586101
0	1	4932444	rs10915647	G	T	0.482981101251207	0.374360789240338	0.0253762230866315	0.0285660638163634
0	1	4932655	rs12044914	A	C	0.149555104870591	0.173714399614867	-0.0538580281730487	0.0395908613192993
0	1	4932777	rs12044980	G	C	0.1359844261434	0.217106696348261	-0.0507792687074807	0.0411415274254301
0	1	4938053	rs10753390	C	T	0.851938211402769	0.773085506041736	0.0114950474187031	0.0398661167731642
0	1	4938987	rs12410393	C	A	0.0862199935445511	0.260140307613643	0.0572470388842371	0.0508383753874768
0	1	4940715	rs7539101	T	C	0.432853014982204	0.367278957484291	-0.0257024320060873	0.0285081468637132
0	1	4941735	rs4654462	G	C	0.21137601517559	0.35102826621046	0.032405097215537	0.0347471732663993
0	1	4951910	rs1544061	G	A	0.34137854548286	0.486644867396891	0.0207593216349516	0.0298414004766421
0	1	4953528	rs16839786	T	G	0.401828401291495	0.377467995786895	0.0257646625383393	0.0291927298219771
0	1	4955158	rs16839789	T	C	0.376876125027251	0.336412733259661	0.028445925115056	0.0295917979466012
0	1	4955862	rs6426446	T	C	0.469531295424153	0.588194914509463	-0.0154979859855353	0.0286229210219018
0	1	4956070	rs6426447	C	T	0.825601728096852	0.739716062804419	0.012425219471436	0.0373995207387514
0	1	4958102	rs4654620	C	T	0.907105875833234	0.0188722608515778	0.112292479379676	0.047823827066525
0	1	4959786	rs2031246	G	A	0.871839361337836	0.0998317952398352	0.0690509783364445	0.0419591983349446
0	1	4963569	rs72634122	T	C	0.146110784269568	0.758982868672974	-0.0122919046749109	0.0400626928928487
0	1	4965152	rs17345545	C	A	0.181929522312372	0.935824721145449	-0.00298016648648649	0.0370121021611741
0	1	4965631	rs4654468	C	T	0.37645987167716	0.311116581464719	0.0295735439431621	0.029197426026048
0	1	4967739	rs7520488	C	G	0.367058261948454	0.434016872149986	0.023219656614412	0.0296798860393717
0	1	4968528	rs6678459	T	C	0.342040322590391	0.454005859133557	0.0222889540707993	0.0297680844562508
0	1	4970122	rs10915666	A	G	0.513744917451606	0.604289784924098	0.0146767140672221	0.0283202216304173
0	1	4970486	rs6675549	A	G	0.368552011334347	0.34268029122865	0.0281905178774724	0.0297091715001803
0	1	4971006	rs60530383	G	A	0.144175526211508	0.689766594979797	-0.0162122106609874	0.0406146157080911
0	1	4982386	rs6698453	A	G	0.176537351447941	0.712897804166141	-0.0136480108526481	0.0370903071099484
0	1	4984882	rs2093765	G	A	0.631395738072986	0.384589745695973	0.0255727638008672	0.0294118764293296
0	1	4986470	rs2411956	T	G	0.38304391588984	0.371412484577109	0.0263701679184499	0.0295024193430038
0	1	4988031	rs61271613	A	G	0.169862453373534	0.747591136218613	-0.0121348188850018	0.0377071721026622
0	1	4988262	rs11584727	A	G	0.451828700801115	0.292599856790758	0.0303122699827774	0.0288020256560707
0	1	4988881	rs6667349	G	A	0.169910502188887	0.787165204509457	-0.0101986854886245	0.0377738095461653
0	1	4995026	rs12049256	C	T	0.470398089881797	0.194773025088902	-0.0370125796719656	0.028546140421564
0	1	4996185	rs10915683	G	A	0.470129819164361	0.207942557056384	-0.0359475110763301	0.0285469204136452
0	1	4996226	rs4654470	G	A	0.145510575144913	0.239865839996362	-0.0469967079930961	0.039986233886863
0	1	4996275	rs12045266	T	G	0.329117884846539	0.680633301582684	-0.012400351630562	0.030127257444215
0	1	4996661	rs12037632	C	T	0.184564458834721	0.187320972252134	-0.0480266024010506	0.0364239141079225
0	1	4997363	rs9426467	G	A	0.434114257194936	0.229241013756822	0.0346017879666947	0.0287792727187582
0	1	4998385	rs9426468	G	A	0.573649427532299	0.725752844010042	0.0100752449509141	0.0287223432474162
0	1	5003504	rs9286971	A	G	0.289773303038258	0.509193286887067	0.0206773349796907	0.0313248175953802
0	1	5005775	rs7534281	C	T	0.319892601509651	0.83030672875815	0.00651426657966371	0.030396721957324
0	1	5011402	rs9426490	G	A	0.540365822756842	0.617104088193502	-0.0142804847220898	0.0285633230830793
0	1	5012101	rs7544541	A	G	0.288384743444547	0.944048803556711	0.00219750611688034	0.0313115360185848
0	1	5012301	rs10915298	A	G	0.243925211405511	0.796703930186228	-0.00856002368287576	0.0332279503792319
0	1	5012697	rs12022487	T	G	0.209195126196693	0.927448303896458	-0.00317577877606024	0.0348773060307543
0	1	5016062	rs76400676	T	G	0.0267235915938999	0.571412959007772	-0.0494029428211013	0.0872887021522575
0	1	5018318	rs9426470	A	C	0.472817505782091	0.473553916038129	-0.0204075386209793	0.0284739690809385
0	1	5021200	rs10799145	G	T	0.335413407562051	0.983708541158973	-0.000612058853055845	0.0299738886714154
0	1	5023321	rs12754637	A	G	0.394511567572621	0.577556802977684	0.0162126105906998	0.0291092675888142
0	1	5023430	rs6702660	G	A	0.729256754507435	0.729028616881033	0.0110967782296986	0.0320329167891118
0	1	5023599	rs12741441	T	A	0.347946090467248	0.609712027010175	0.0151599940829288	0.0296972625448187
0	1	5031379	rs10799149	A	G	0.38334586173486	0.937665983824394	-0.0022663428510588	0.0289799788839928
0	1	5031561	rs7518523	G	A	0.143158683761017	0.114813000995397	-0.0636529984006519	0.0403652910428967
0	1	5036174	rs6689050	C	G	0.353177814618419	0.603398142099994	-0.0154313710848018	0.0297031296409184
0	1	5036549	rs11581023	A	G	0.103953898977006	0.0525169401622431	-0.0897380728284756	0.0462836526305512
0	1	5036622	rs12122541	G	A	0.0391275966338155	0.731659111074194	0.0251742494501445	0.0734115680230611
0	1	5037812	rs6666330	G	A	0.352041252704011	0.659219425189923	-0.0131032390883546	0.0297131585504153
0	1	5038051	rs12739724	A	G	0.0884313273204015	0.064774460908239	-0.0917761018831033	0.0496943519266573
0	1	5038624	rs12564764	A	G	0.3677626843033	0.0573376518835284	0.0565555087067107	0.0297546568201833
0	1	5045030	rs1106586	A	G	0.80100388263498	0.850563732045332	-0.00667378074004375	0.0354236163325684
0	1	5047010	rs79254893	T	C	0.0782521856820011	0.193748875215872	-0.0682379272423289	0.0525081388011932
0	1	5047163	rs7365286	T	C	0.155802988930227	0.516075114402247	0.0254395154724162	0.0391734332359952
0	1	5048109	rs716671	T	G	0.354652159595372	0.129527639293027	-0.0453255106195229	0.0298987404060213
0	1	5051232	rs12725971	G	A	0.35673184287935	0.176713089319024	-0.0402719004241407	0.029810172822931
0	1	5051710	rs6683624	T	C	0.443377702937199	0.332978531825382	0.0277927339857817	0.0287075922289067
0	1	5068245	rs10799151	G	A	0.360015120077611	0.330066106339014	-0.0292166115843093	0.0299971145504823
0	1	5070407	rs10915312	G	A	0.171651386714598	0.115743944145265	-0.0592911229731564	0.0376956217630514
0	1	5073092	rs9286975	A	G	0.626403027064085	0.663760082905108	-0.0127833178435679	0.0294053440092725
0	1	5077552	rs12047764	C	T	0.143916332134432	0.242010415335891	-0.0472667776540323	0.0403997657924154
0	1	5078939	rs10915316	C	T	0.299095864542117	0.532464724668529	-0.0193702928516493	0.0310298033587348
0	1	5079962	rs79751215	G	A	0.119309581280544	0.323028040819998	0.0435460627789423	0.0440636135663253
0	1	5081173	rs898337	A	G	0.525659670080664	0.761869550825946	-0.008665762143329	0.0285973596579305
0	1	5083573	rs76601146	G	A	0.227474563859968	0.711397677655912	0.012641743787378	0.0341687574171435
0	1	5088062	rs1459765	T	C	0.130732615572962	0.425152719289483	0.033476903648704	0.0419765848113845
0	1	5090997	rs9439507	G	A	0.398257832767479	0.372880759375659	-0.0257424030100562	0.0288886599734662
0	1	5091827	rs4949164	G	A	0.28004979563855	0.624744684932725	0.0155075680629611	0.031703933719524
0	1	5094435	rs6693990	A	G	0.128706858357562	0.317286381612657	0.0427526214062441	0.0427504900849128
0	1	5124235	rs10799158	G	A	0.180979410683537	0.396848987707671	-0.0312412070984596	0.0368731272207151
0	1	5124859	rs1563792	A	G	0.307436368663582	0.729637823220484	-0.0106191994231044	0.0307261969215692
0	1	5127449	rs6682478	T	C	0.105105638395537	0.987931621406518	-0.000699445744630186	0.0462411479790652
0	1	5127543	rs6603832	G	A	0.286649156413616	0.5301933228992	-0.0196552248427895	0.0313125418966432
0	1	5136644	rs922123	C	T	0.396693500279402	0.222190969680876	-0.0356218372481852	0.0291809373270622
0	1	5137666	rs10915336	A	G	0.268840815448889	0.968948508388046	-0.00124921194374175	0.0320910591398102
0	1	5138107	rs117944101	A	G	0.102522008192609	0.913177739766889	-0.00512112649330469	0.046969365218835
0	1	5139200	rs56186517	T	C	0.12414670534653	0.609249524678254	-0.0219235746953313	0.0428911062575835
0	1	5141293	rs3128687	T	G	0.571680674821336	0.112284571326745	-0.0458532073993832	0.0288746735912599
0	1	5141640	rs3128689	A	C	0.69440292745291	0.141483550708855	0.0456360834613682	0.0310388565741293
0	1	5141902	rs11579881	T	C	0.523427351929893	0.0800127321201632	0.0504232286745907	0.0288031973247835
0	1	5142552	rs10915341	G	T	0.677247436063472	0.113036845163054	0.0484125198184338	0.0305501567495127
0	1	5142629	rs12029437	G	C	0.657220743983188	0.0597287932472627	0.0566171135371445	0.0300708548300655
0	1	5142784	rs12047111	G	A	0.68643663661578	0.531768172849758	0.0191574301149209	0.0306367338113601
0	1	5142818	rs2334263	C	T	0.662090407258475	0.0686624815622331	0.0549028008987899	0.0301558660778536
0	1	5145463	rs12120144	T	G	0.192490316363776	0.984586412090631	-0.000700642395738795	0.0362665059218686
0	1	5152159	rs12121092	T	G	0.627617700479353	0.81842141134995	0.00677354700749584	0.0295046208189058
0	1	5152362	rs12033342	A	C	0.181886569241475	0.98065836558552	0.000888191584639588	0.0366362491922493
0	1	5156245	rs3101225	C	A	0.131562927737429	0.963554883460574	-0.00193227113763926	0.0422880522067976
0	1	5158225	rs4949171	T	C	0.806332753753585	0.44224622051195	0.0274715495468402	0.035751362958032
0	1	5168663	rs10733013	T	C	0.800373699654429	0.703910817509392	0.013511909268694	0.0355532952059584
0	1	5170712	rs7513590	G	A	0.0936348697583776	0.589395771837099	0.0263883080976803	0.0488933279410445
0	1	5171959	rs66868114	A	G	0.192740398999176	0.937194356632164	0.00284715898683453	0.0361329883908078
0	1	5179530	rs10799170	C	A	0.881493101645708	0.219423013313606	-0.0546720466257013	0.0445188971171754
0	1	5180066	rs115200516	A	G	0.0850717506036123	0.0448986015027024	0.104741852768948	0.0522246142177986
0	1	5183812	rs4949166	T	C	0.122238480238271	0.736086815183155	-0.0146621241674805	0.043502635052077
0	1	5183873	rs4313443	T	C	0.771303599424334	0.810507832402809	-0.00813497495506683	0.0339281098026396
0	1	5190166	rs12083573	G	A	0.236119673908773	0.338871306044213	0.0322945195995155	0.0337668282849523
0	1	5192365	rs77348721	C	T	0.0851094642333568	0.0466971612494744	0.103949411730187	0.0522611855182081
0	1	5193026	rs10492923	G	A	0.374699267829378	0.192296119006235	-0.0381481589172512	0.0292588380277835
0	1	5194204	rs16840020	T	C	0.464897624197263	0.283788013921365	-0.0304199663829683	0.0283808410404909
0	1	5199158	rs79979050	T	C	0.157403451570758	0.883000132688211	-0.00577302924044947	0.0392277177668465
0	1	5200882	rs11576612	G	C	0.150311674826458	0.238417435584743	-0.0469528239953021	0.0398259119784217
0	1	5202617	rs79753066	C	T	0.159421280263488	0.98632426334341	-0.000669333826714386	0.0390490830212776
0	1	5209244	rs12025231	T	C	0.340480026992085	0.702878154133407	0.0113992463832695	0.0298849138633327
0	1	5209245	rs75570639	A	G	0.164131431222454	0.697805781284874	-0.014926860213133	0.0384431376798571
0	1	5209712	rs189391360	T	G	0.164234687109921	0.719382337114689	-0.0138160900178812	0.0384544658750254
0	1	5210124	rs12121369	A	C	0.326149101851498	0.402388190323132	0.025299662736425	0.0302134713756285
0	1	5211338	rs12027352	T	C	0.501194108413936	0.946190736218814	-0.00191382516106441	0.0283566985202904
0	1	5211545	rs4314925	A	G	0.82794845743447	0.364765832391177	0.034147927643656	0.0376775089613284
0	1	5222075	rs6668830	G	C	0.164076246334311	0.768708875361335	-0.0113225619385785	0.0385037124653132
0	1	5222596	rs10915365	T	C	0.474178261218876	0.79633901827744	0.00733352075625527	0.0284148108530751
0	1	5223182	rs12026730	A	G	0.362964768813652	0.970521506076133	-0.00109419142324921	0.0296093749042239
0	1	5228983	rs61542310	A	C	0.390878164390252	0.64768744579921	0.0133935783172802	0.0293090745409538
0	1	5230746	rs4076635	A	G	0.267876283872657	0.482532838441749	-0.0227046752351983	0.0323320348156086
0	1	5233631	rs4609478	A	G	0.402040004943445	0.763221719987342	0.00876759270753987	0.0291037703912393
0	1	5239931	rs6603818	T	C	0.762880227365002	0.116907339151677	-0.052182947223594	0.0332823241755448
0	1	5243848	rs4641339	A	G	0.376226136968437	0.75594261669923	0.00908624849949754	0.0292337900248214
0	1	5243935	rs9439542	A	G	0.22182809833353	0.0234381490096166	0.0774014220910056	0.0341544738586651
0	1	5244220	rs12033926	G	A	0.376718416598124	0.759829440098148	0.00894441594700217	0.0292583459091136
0	1	5247006	rs16840108	C	T	0.0854858236214994	0.0509328858490549	-0.0978642653537334	0.0501342311966008
0	1	5247355	rs10492931	A	G	0.395453072207683	0.0768605205724465	-0.0513821609922584	0.0290425976945202
0	1	5250497	rs10915375	G	A	0.183245237427656	0.544760610004001	-0.0222977094597792	0.0368173915828087
0	1	5251088	rs11583754	G	A	0.268848448298001	0.0881808663855691	-0.0542710042628379	0.0318291438563364
0	1	5251569	rs17375504	T	G	0.0849653287647367	0.803385760264818	-0.0127959663787589	0.0513960885848283
0	1	5255304	rs2722780	T	G	0.220846475185758	0.593266230143126	-0.0184757031641708	0.0345916442222783
0	1	5258556	rs2722782	C	T	0.787167906823766	0.0435839057071089	-0.0699273028446997	0.0346505725427426
0	1	5262901	rs2679218	C	T	0.210512277850989	0.859200454285657	-0.00622209291520316	0.0350753770580203
0	1	5264228	rs2722786	G	A	0.782433745002546	0.00557057474124645	-0.0959444480081063	0.0346114624353147
0	1	5264697	rs12043987	G	A	0.153465817957609	0.141248701049665	-0.0574002804147877	0.039017104162062
0	1	5267850	rs6603821	A	G	0.610327404727996	0.0574538579548751	-0.0557413331757278	0.0293399837000753
0	1	5276014	rs59234006	A	C	0.153345403235753	0.0217306684588242	0.0915106822764113	0.0398731910732252
0	1	5277437	rs10915385	T	C	0.232199109456932	0.144856421754354	-0.0486242928458161	0.0333513127942025
0	1	5277746	rs4565728	T	G	0.283974510325825	0.996535737800606	-0.000136596641666555	0.031460669758888
0	1	5281117	rs7549461	A	C	0.237323384012426	0.119772679447932	-0.0513027506250655	0.0329766745412001
0	1	5281236	rs16840186	A	G	0.0919195082347483	0.236962950968786	-0.0575949352547214	0.048701463221875
0	1	5281421	rs7511995	C	T	0.764352117231309	0.716987358292088	-0.0122020047785618	0.0336618133052877
0	1	5283239	rs10753355	C	T	0.764742718129162	0.666938890554654	-0.0144894952702784	0.0336688620984037
0	1	5284813	rs7524247	C	T	0.392468338826697	0.752041325617051	0.0091761355124781	0.0290431037948431
0	1	5284844	rs7552988	A	G	0.758408972756139	0.825370978952183	-0.00738268403641877	0.0334599701163227
0	1	5296277	rs76065129	T	G	0.136956941927207	0.488823122609835	-0.028610556829248	0.0413338720059633
0	1	5296844	rs2353169	C	T	0.236281596932686	0.962187826483741	0.00159165352552235	0.0335733205093166
0	1	5297845	rs473104	G	A	0.483144913948485	0.134611209635762	-0.0425241523007326	0.0284221405773823
0	1	5298490	rs12026938	A	G	0.155653928387847	0.0365326753257579	0.0823057977652351	0.0393628993571172
0	1	5299059	rs551536	C	T	0.565699319799292	0.0848178509999276	-0.0491592455832524	0.0285247208015526
0	1	5300124	rs663142	T	G	0.482616173269498	0.136670761999186	-0.0422429223730321	0.0283832635544261
0	1	5302004	rs10915389	C	G	0.248322649834493	0.0393825933119328	-0.067379267018932	0.0327057331205462
0	1	5302315	rs12125575	A	G	0.133494653018062	0.899745470624195	-0.00527511819736445	0.0418717042612872
0	1	5302528	rs12066405	G	A	0.574665615687529	0.054738879079399	-0.0549305766059249	0.028595628938999
0	1	5308304	rs572111	G	A	0.370542964578838	0.598258429542345	-0.0155249428566097	0.0294643148776466
0	1	5309255	rs7534404	A	G	0.243289915456432	0.0646731910341343	-0.0609757691348261	0.0330042886793863
0	1	5310292	rs4465223	C	T	0.791450525862125	0.152215486007029	-0.0504493888664391	0.0352361807220522
0	1	5310609	rs6686714	T	G	0.417988872389961	0.329736253337558	-0.0280275358167194	0.0287566532020609
0	1	5312165	rs4475768	G	T	0.166473254600927	0.352406985401282	-0.0355082547174539	0.0381837658569517
0	1	5312308	rs670971	A	G	0.0944482404584697	0.948110788952664	0.00316259184793123	0.0485959038911734
0	1	5312366	rs494046	C	T	0.334699007987037	0.150127980077579	-0.0432356987778527	0.0300439945934273
0	1	5317486	rs76220290	T	C	0.0971539256938933	0.783847984332652	-0.0131872000499058	0.0480744382375806
0	1	5319728	rs521758	A	C	0.220353444676409	0.0867563552967365	-0.0582750010027533	0.0340239945772973
0	1	5324231	rs499416	C	T	0.298793764965587	0.031380506805249	-0.0661247798785816	0.030724073522193
0	1	5325924	rs648378	A	G	0.29686246092281	0.161828011923261	-0.0429920490680118	0.0307316577543788
0	1	5326050	rs536995	C	T	0.59861208724873	0.0394762776667603	-0.059679002953205	0.0289818203533265
0	1	5326334	rs646542	A	C	0.265237238406335	0.226999813034584	-0.0385225357610863	0.031886259986433
0	1	5327281	rs479689	C	T	0.598571184946431	0.0483586173601926	-0.0572156870300083	0.0289816573453098
0	1	5327828	rs619423	C	T	0.265964007846569	0.16573965416945	-0.0440082417021907	0.0317514342596033
0	1	5330286	rs494138	T	C	0.297196838274256	0.117525117808824	-0.0481909126692674	0.030788065706403
0	1	5330728	rs4847580	A	G	0.299098114302292	0.538046209127226	-0.0191369913041148	0.0310781389405199
0	1	5335977	rs541414	C	A	0.600481003663846	0.0566127089249535	-0.0552081596614614	0.0289610636428797
0	1	5343098	rs12094921	C	T	0.301362171529239	0.584647133196893	-0.0169435998352552	0.030997639070674
0	1	5344728	rs622315	T	G	0.6217746716275	0.271936596760977	-0.0321017084248132	0.0292201965501493
0	1	5344881	rs623106	T	C	0.620711460818832	0.304474575718634	-0.0300064244846255	0.0292208200960271
0	1	5346924	rs561303	C	A	0.179398775562072	0.302451276252154	-0.0380751512922591	0.0369234725166361
0	1	5347439	rs565941	G	A	0.232197351671072	0.746492820490702	-0.0108590614492209	0.0335915869914635
0	1	5347540	rs4847574	T	C	0.281824927510503	0.438710899949341	-0.0245336202418876	0.031681961158403
0	1	5347627	rs478357	C	T	0.505971153686148	0.869293403648584	-0.00469817608675495	0.0285506078732973
0	1	5347979	rs678476	A	C	0.481165521393625	0.960917160580599	-0.00139926951448556	0.0285549592180647
0	1	5348270	rs4417082	G	A	0.239827085474231	0.86029698162483	0.00584385184196322	0.0332044334842337
0	1	5353894	rs10753360	T	C	0.427556359765556	0.957348513842894	-0.00154389950242909	0.0288680819070907
0	1	5354844	rs912988	T	C	0.176436901653612	0.808138245085645	0.0090368451422953	0.0372149257496362
0	1	5355175	rs4030898	A	G	0.428416724213698	0.86797081739802	-0.00480071488221046	0.0288788213903612
0	1	5356424	rs12127626	A	C	0.24364477492383	0.622141967728669	-0.0164244843262383	0.0333277618852284
0	1	5356607	rs10799191	A	C	0.257690317913782	0.579615165740719	-0.0181091870139778	0.032691194803384
0	1	5357171	rs9439550	C	A	0.362050771760939	0.868443850662373	-0.00492183819604918	0.0297148847869587
0	1	5364634	rs9439519	T	C	0.634484392624087	0.64347463214701	0.0136759720084773	0.0295475533771525
0	1	5365555	rs76535383	T	C	0.104890364950097	0.262546003835594	0.0521719363769677	0.0465657149701904
0	1	5368769	rs9439523	G	A	0.571766972893692	0.766795655373986	0.00854751658196662	0.0288213514853115
0	1	5370012	rs4847572	A	T	0.571772014514011	0.797558478191927	0.00738923178430933	0.0288070044316376
0	1	5377544	rs2031582	G	A	0.575414450344993	0.617191973486994	0.014450586383478	0.0289107715944214
0	1	5378416	rs2148210	G	A	0.72471102041443	0.835617509360737	0.00661398911476419	0.0318742758655103
0	1	5381412	rs9439566	C	T	0.646144952115122	0.136216976308474	0.0447300277896638	0.0300195966030867
0	1	5384082	rs10157507	G	A	0.584502090654344	0.239309225543146	0.0344053374762382	0.0292384592514079
0	1	5384158	rs1570964	G	A	0.749214014698827	0.405416023357669	0.0274592103855765	0.0330043561248077
0	1	5384377	rs61763318	T	C	0.0621848714817849	0.657097853932583	0.026322307350982	0.0592946849999147
0	1	5385613	rs16840531	A	G	0.0622085902190777	0.582503404131384	0.03260272315232	0.0593066082483276
0	1	5391497	rs9439531	T	G	0.646309186371893	0.135885902712379	0.0447749220897791	0.0300243297178114
0	1	5395799	rs12065434	T	C	0.102646687312532	0.294458066292618	-0.0490831046156846	0.0468175143509474
0	1	5410542	rs4129058	T	C	0.369397824862	0.551470079954727	-0.017465101685601	0.029325576057037
0	1	5421533	rs7364349	A	G	0.24111264405778	0.83094315844251	-0.00706121406786405	0.0330748276396827
0	1	5424374	rs6681674	C	T	0.128445789839944	0.351604197162335	-0.0394336454540182	0.0423342992568675
0	1	5463937	rs11801490	G	A	0.115506273265364	0.0476883219272674	-0.0870739047133107	0.0439737135679371
0	1	5467532	rs34900182	T	C	0.123336770501218	0.892188162215812	0.00585314664775893	0.0431852045531376
0	1	5473808	rs7366321	C	T	0.18682922883598	0.905991459774345	0.00431644433973174	0.0365502489734061
0	1	5476788	rs7417543	G	A	0.452567675403216	0.432640895098174	-0.0225238810875001	0.0287045236052282
0	1	5482386	rs11260657	A	G	0.174060736077129	0.641427245107939	0.0174981882555077	0.0375736105189038
0	1	5485177	rs3922826	G	T	0.181336815895713	0.581474300084459	-0.0202840181025535	0.0367975725512051
0	1	5486898	rs6603840	C	A	0.642957414405355	0.526667095456671	-0.0188912417052148	0.0298391797966697
0	1	5489136	rs35608111	T	C	0.315432792822357	0.708900697368357	-0.0115135118580029	0.0308398001903266
0	1	5491477	chr1:5491477.G.A	A	G	0.197933201856522	0.921226215939491	0.00353600037047645	0.0357571818323907
0	1	5493392	rs12724170	C	G	0.30630248612397	0.561790846627975	-0.0179413026675956	0.0309234943207445
0	1	5524582	rs12079662	A	G	0.122387647118238	0.817003837183735	-0.01004407540898	0.0434056295169157
0	1	5527459	rs6603841	C	T	0.592353462103315	0.982421488855224	0.000640141648618017	0.0290535308341337
0	1	5532101	rs12566922	G	T	0.408059644042637	0.788012604058398	-0.00780856000128054	0.0290397366087561
0	1	5533601	rs7414322	C	T	0.598347157106298	0.692108892801964	0.0115486084651642	0.0291635384868899
0	1	5534441	rs7415896	G	A	0.598502779061071	0.625227169639097	0.01422971551143	0.0291320553855039
0	1	5534948	rs7366606	G	T	0.326664415479039	0.256553022447463	0.0347059985950844	0.0305894001249246
0	1	5540807	rs1004125	C	A	0.823942859014009	0.550070318420917	0.0223204794762305	0.0373467777999643
0	1	5541205	rs2012852	A	C	0.520466924728565	0.618843468517017	-0.0142768186573637	0.0286976928532399
0	1	5542439	rs9729575	G	A	0.56254207756205	0.0605473309492283	0.0535718235152259	0.0285444386781812
0	1	5542669	rs10796404	A	G	0.28010643216254	0.193980033031132	0.0407422151131241	0.0313668320028143
0	1	5545279	rs17028069	T	C	0.15106519847126	0.90441447383531	-0.00482182327363942	0.0401528526393255
0	1	5545452	rs9729637	T	G	0.428641587857751	0.032252854405651	0.0612627190145269	0.0286105564175833
0	1	5547562	rs12045091	C	T	0.18874547851439	0.516240229776019	-0.0237758581416967	0.0366260345630734
0	1	5549525	rs11260698	T	C	0.585845188644728	0.0970078227998067	0.0477080868799437	0.0287478460697123
0	1	5555529	rs2071957	C	T	0.864887922705314	0.56666901022086	0.0239641406148092	0.0418248562949514
0	1	5563399	rs9659669	A	G	0.428333434104946	0.306567405714424	-0.0293917165764741	0.0287463274800799
0	1	5572076	rs10796398	A	G	0.426918996795886	0.094177269437761	0.0478888310135829	0.0286114838557154
0	1	5575158	rs878141	A	G	0.884512761735073	0.139856693733694	0.0650955840438435	0.0440929934896889
0	1	5592422	rs10737109	A	G	0.944319127910361	0.633144681670082	0.0292815838766605	0.0613476931221706
0	1	5592799	rs9787199	C	T	0.944382429340095	0.570245433918759	0.0348469171975841	0.0613837001988472
0	1	5603850	rs7515958	G	A	0.350216169143506	0.994434886047238	0.00020619016483025	0.0295617693703017
0	1	5612956	rs1418632	T	C	0.529180536076424	0.375394364386275	0.0251421367926274	0.0283638692750979
0	1	5617579	rs75786431	T	C	0.0661545424476923	0.306326082797585	-0.0578477968661188	0.0565493431108272
0	1	5618182	rs11260644	T	C	0.386510573847389	0.259947553202046	-0.0325972887548706	0.0289363975547572
0	1	5624529	rs6687987	C	T	0.0660007259259351	0.383528256503594	-0.0494875049387643	0.0567899030895607
0	1	5631545	rs4845837	T	A	0.372207526835986	0.578834635995489	0.0163999602872768	0.0295448063091166
0	1	5634851	rs10796403	C	T	0.359233264737378	0.666569936482558	-0.0127499194990134	0.0295917699833647
0	1	5635316	rs7522344	C	A	0.357062665166774	0.627124061368933	-0.0144041884155798	0.029651748280104
0	1	5636732	rs1775403	A	G	0.618333042041473	0.992860677237534	-0.000261010191121535	0.0291698848265613
0	1	5638673	rs12080410	G	C	0.271508351287416	0.386224232419014	0.0278731423758291	0.0321680599434608
0	1	5638751	rs1695639	C	G	0.613983344711108	0.839529040820723	0.00593667053119283	0.0293174809282273
0	1	5641785	rs34374334	C	T	0.549278070840209	0.086949417943221	-0.0486977855473694	0.0284497236527122
0	1	5642511	rs1818038	A	G	0.57801470393485	0.420521463837984	-0.0232413041777371	0.0288526590443646
0	1	5643543	rs61762122	A	G	0.138387909346453	0.359830533670935	-0.0376469260646393	0.0411132655924682
0	1	5643758	rs1695645	T	C	0.734409297245644	0.177453812700086	-0.0435938749245928	0.0323244114670341
0	1	5646104	rs76037289	T	G	0.126575061609115	0.898651857134362	0.00541502134077824	0.0425159159652787
0	1	5646202	rs12036552	A	G	0.311797710574372	0.457414614717727	-0.0227397460980081	0.0306007485899836
0	1	5647810	rs12041102	T	C	0.309821293313943	0.333200685033178	-0.0296403327783152	0.0306300808954789
0	1	5656069	rs13376100	T	C	0.125289693097583	0.75095031247894	0.0137703603425966	0.0433867168988965
0	1	5658267	rs10907201	G	A	0.265585098164812	0.0348531658393821	0.0681680829814736	0.0323062257123524
0	1	5659587	rs950601	T	G	0.202269120333145	0.0590588424756266	0.0676949743614367	0.0358600414998826
0	1	5671757	rs707583	C	A	0.450187410777038	0.194902610729244	0.0366823239556213	0.0282996428326287
0	1	5675044	rs11260662	T	G	0.10894502923202	0.434500197334934	-0.0352460073506644	0.0450996445716647
0	1	5676334	rs2011457	T	A	0.371279242872903	0.489356586245712	0.0201960929750188	0.029213282699756
0	1	5679441	rs9439603	G	A	0.238441479900391	0.909414057771946	-0.00377263918331674	0.0331579993737489
0	1	5680372	rs9329417	C	T	0.284537692868871	0.435881987523722	-0.0243041051004065	0.0311924645707652
0	1	5680572	rs10157819	G	A	0.125619055352551	0.6996873164275	-0.0164839493664305	0.0427330291071205
0	1	5680991	rs9439606	G	C	0.158817368734238	0.453939583314649	-0.0287231339321201	0.0383556421057664
0	1	5681063	rs35683655;rs35683655;rs1695620	T	C	0.881777290312597	0.0558880039915972	-0.0857506384943416	0.0448508199662974
0	1	5682755	rs1775398	C	T	0.30270796431705	0.0213476217354609	-0.070658657770744	0.0306974078301958
0	1	5684110	rs2173541	T	C	0.434785370933684	0.265087284679125	0.0317305584459617	0.0284720100305224
0	1	5684788	rs12145625	A	G	0.275832580147398	0.095154553231608	0.0531323932366662	0.0318384447700154
0	1	5686915	rs4845793	G	A	0.839334145068708	0.0765809223925742	-0.0691900117397785	0.0390710119532801
0	1	5689408	rs11578045	A	G	0.309538916260858	0.0180989665740703	0.0726738418728148	0.0307472648993864
0	1	5689610	rs770682	T	C	0.538876002552853	0.476267755079643	0.0202204826183966	0.0283868677778741
0	1	5689702	rs770683	G	A	0.933544599914733	0.760247448176456	-0.0174774055656986	0.0572737011604546
0	1	5690136	rs6663290	T	C	0.377303899619125	0.045103573473861	0.0588702506667539	0.0293809579419382
0	1	5692156	rs4845808	T	C	0.229655833239286	0.448056013460097	-0.0254187486712353	0.0335047993392908
0	1	5694969	rs6669927	C	T	0.584372695134668	0.712155288994308	0.0106431933437455	0.0288462332907216
0	1	5696625	rs6666290	A	C	0.230018238386439	0.32215080598971	-0.0331436648236004	0.0334768364288901
0	1	5706244	rs11260670	A	C	0.602871282133765	0.739363345657958	0.00961771657518261	0.0289083738743427
0	1	5709691	rs707585	T	G	0.599047144706329	0.257107272956772	0.0327063530615944	0.0288605470322457
0	1	5717948	rs1763321	T	C	0.575620938931135	0.160343505182115	0.0401405997292521	0.0285918567952496
0	1	5718016	rs1695629	C	A	0.575864474624108	0.127830311327674	0.0436068892005472	0.0286376125066319
0	1	5718398	rs771072	G	A	0.861855169628375	0.937288801232751	0.00323702138628091	0.0411426867917572
0	1	5719342	rs771073	T	C	0.283909987595453	0.195643230704463	-0.0406771177477902	0.0314336153852116
0	1	5724660	rs17028587	C	T	0.102233925152043	0.548129336302681	-0.028030886908058	0.0466741444098307
0	1	5725898	rs1775412	A	C	0.60725566827839	0.1490922856562	0.0418634085110574	0.0290164964773123
0	1	5732473	rs771071	A	G	0.348843459994025	0.865507380173951	-0.00504126540424708	0.0297652007447436
0	1	5738500	rs10492948	A	G	0.115708756501087	0.127441985560614	-0.067105750638391	0.0440249269372448
0	1	5739515	rs34972674	C	CA	0.271118298300048	0.210004114122444	-0.039819733879199	0.0317654683268189
0	1	5739638	rs811284	G	T	0.154493749617882	0.805658393569699	-0.00962551304151501	0.0391232041355019
0	1	5742158	rs707595	G	A	0.923284447329272	0.705050072030088	0.020320555171497	0.0536853258678511
0	1	5748611	rs1278832	C	T	0.865639756442085	0.584488017762562	0.0226473567221728	0.0414148892335108
0	1	5750013	rs2649069	A	G	0.565648605011945	0.290939281508817	-0.0305042554409634	0.0288848732097322
0	1	5750125	rs2649070	T	C	0.540316606236187	0.397659530545523	-0.0242362283510826	0.0286545070933145
0	1	5750582	rs770710	T	A	0.306580597189802	0.95459691922782	0.00175183040890938	0.0307689173718734
0	1	5751020	rs770711	T	C	0.138537972628161	0.842762828836595	-0.00817004899613189	0.0411878319689499
0	1	5751779	rs2842268	T	C	0.53256436646897	0.322476559316163	-0.0284806448061859	0.0287863144566999
0	1	5751990	rs11581150	T	C	0.105052564416829	0.388071163996285	-0.039804765731783	0.0461172700850505
0	1	5753350	rs2649071	A	G	0.530500768723171	0.310509301151336	-0.0291901707408436	0.0287827808767673
0	1	5754088	rs2649072	A	G	0.415647713445194	0.402314285498338	-0.0244488508339253	0.0291928257455618
0	1	5758772	rs7521197	C	T	0.117754801993714	0.871886015782593	-0.00712176204181733	0.0441623196288658
0	1	5770265	rs873982	A	C	0.460888685727817	0.713765446931203	-0.0105601955723069	0.0287897737922867
0	1	5771817	rs770695	C	G	0.26992384158371	0.702285014307796	-0.0122681405606556	0.0320955744612869
0	1	5777920	rs904532	A	G	0.225868908643299	0.566869175444491	0.0193874617085071	0.0338545982586743
0	1	5782769	rs2649086	C	T	0.579684545482626	0.811552360564241	0.0069021410543942	0.0289490361872751
0	1	5795008	rs17028719	G	A	0.091857692855481	0.791757298851388	-0.013067617255186	0.0494930468625626
0	1	5799271	rs57866012	T	C	0.0912838573461469	0.756858353750498	-0.0154261719400696	0.0498246973309187
0	1	5799631	rs2649063	G	A	0.147870450349829	0.876108870988616	0.00623244083035897	0.0399762026086917
0	1	5800904	rs2133496	A	G	0.0495410449027459	0.676883729179175	0.0272829864673226	0.0654708958146304
0	1	5801086	rs2173540	G	A	0.147338863187162	0.793928891999741	0.0104718440780245	0.0400894184916669
0	1	5820307	rs74426861	G	A	0.130451903523967	0.697214124486965	0.0164336424715846	0.0422367639596127
0	1	5835569	rs77306643	A	G	0.172578759222131	0.89571531206006	-0.00492310427272889	0.0375592040580115
0	1	5836317	rs11260693	G	A	0.195622528140656	0.794018967522668	-0.00935753204975558	0.0358395183430722
0	1	5847239	rs58269693	T	C	0.240390534946169	0.974059630152637	-0.00108261614947752	0.0332936852580647
0	1	5861497	rs28479388	A	G	0.894084207346766	0.135146797678676	-0.0700161998019068	0.0468614671682591
0	1	5876249	rs1890190	T	G	0.889023088654335	0.520676443631084	-0.0292759680362325	0.0455796818803669
0	1	5903233	rs525289	T	C	0.911634784261816	0.635419890181739	-0.0239630250390712	0.0505429398366665
0	1	5904718	rs1624858	T	C	0.875918888309078	0.376051368249326	0.0383228371564979	0.0432930925968434
0	1	5912321	rs1287618	G	T	0.784519163840987	0.672585474730622	0.0147378408838221	0.0348740225729158
0	1	5913621	rs548726	C	T	0.875220860155931	0.98715110716715	-0.000697830922144845	0.0433317064499237
0	1	5929772	rs1287630	A	G	0.283358898034809	0.00713189645296479	-0.0845931323541271	0.0314399919732386
0	1	5931205	rs11121790	G	A	0.0984489747178075	0.150285408246346	-0.0684642913052132	0.0475934271367819
0	1	5932517	rs472651	T	C	0.177845499983538	0.0437904026905669	-0.0747638941298687	0.037083580776213
0	1	5956909	rs12058375	A	C	0.238444024092599	0.638949019896043	0.0157157930902281	0.0334971011090667
0	1	5957342	rs12139627	A	G	0.0768490394684813	0.355091170121013	-0.049721696730192	0.0537671817016995
0	1	5957589	rs7519953	G	A	0.117248972216333	0.0514385167543959	-0.085842564766333	0.0440714776188086
0	1	5961870	rs2134551	A	G	0.811572946859903	0.17848688853974	0.0488382664857328	0.0362994135794384
0	1	5971455	rs6694744	G	A	0.852381696847099	0.919117469579946	0.00409238554235562	0.0403010179951596
0	1	5973775	rs11120772	A	G	0.732859518221189	0.152631595488935	0.0460554775534132	0.032199924286817
0	1	5977982	rs7549818	G	A	0.818936941044854	0.238539434239029	0.043483337154922	0.0368926394778133
0	1	5982044	rs7549324	A	G	0.731832133553946	0.140627392551389	0.0474113109689597	0.0321768849073046
0	1	5983190	rs11120786	A	G	0.0768910768941116	0.446186477485161	-0.0406289398842342	0.053333649231904
0	1	6007446	rs551207	T	C	0.67512904024461	0.362380844539968	0.0277814967902498	0.0305010364152813
0	1	6011757	rs6662680	C	T	0.830790478421453	0.213206641356207	0.047188219402333	0.0379083870164318
0	1	6080378	rs10399600	G	T	0.580367766668139	0.101089584574049	0.0476190157367972	0.0290431728726923
0	1	6088364	rs11121065	A	G	0.313290821256039	0.146462866725901	-0.0445099516135675	0.0306512953340597
0	1	6105109	rs3789559	T	C	0.350137667013779	0.862983158826224	-0.00516362751901641	0.0299205461439538
0	1	6137403	rs3789543	T	G	0.37560003173076	0.851944073990171	-0.00547537262951124	0.0293367791840225
0	1	6141325	rs3789541	A	G	0.292129173981365	0.905070806216984	-0.00373575351089189	0.0313249219728289
0	1	6158562	rs2229002	G	A	0.313758662942525	3.04599040919532e-07	-0.156647940886683	0.0305918416785091
0	1	6165419	rs1883768	T	C	0.429992772587269	0.0783984727182601	0.0504197100622025	0.0286466664717641
0	1	6175507	rs6670822	C	G	0.291470424495477	0.00526497419839156	0.088413848665975	0.0316854824308755
0	1	6182321	rs2843495	G	A	0.171502490174033	0.00119384155562632	-0.120930711232133	0.0373202920828428
0	1	6187086	rs6703057	T	C	0.400263877141545	0.131227450140464	0.0439895210540075	0.0291460462138957
0	1	6198745	rs2785585	A	T	0.754206692974312	1.6681224014101e-07	0.172079743447264	0.0328837934123064
0	1	6202245	rs2273032	A	G	0.38044568289539	0.0490612607540028	0.0579234968896676	0.0294317902812389
0	1	6247066	rs4908863	T	C	0.178371893433904	0.677139251366541	-0.0155894282165015	0.0374412827192287
0	1	6258794	rs3789524	G	A	0.3446120323472	0.693238370690588	-0.0116633743567934	0.0295676389825383
0	1	6281667	rs14281	C	A	0.0755929977596866	0.827407702426084	-0.0116783904181647	0.0535638468679488
0	1	6366471	rs7543514	C	T	0.187170807894759	0.800161092221531	-0.00926837538868244	0.0366138331908963
0	1	6376222	rs3789491	C	T	0.148245787180514	0.282374618165811	0.0432742285500899	0.0402550871115306
0	1	6437542	rs6675376	C	G	0.21203841365819	0.76686178191275	-0.0103068739811667	0.0347638761796768
0	1	6465054	rs17026985	A	G	0.157295244033013	0.269228656972854	0.0434613674472152	0.0393372281457179
0	1	6473294	rs7529205	G	A	0.21337575901209	0.682654890857242	-0.0142007900385818	0.0347340922635333
0	1	6501796	rs10864548	C	T	0.198455351061762	0.353424238438415	-0.0331245416904478	0.0356957852710419
0	1	6550376	rs2986742	C	T	0.29646147421968	0.476089910667098	0.0222823008927535	0.0312687750198143
0	1	6579607	rs1556035	T	C	0.857383855254001	0.616792955337609	0.0202903785261936	0.0405482610733692
0	1	6580397	rs12046229	T	C	0.135164621131832	0.62919759968823	-0.0200187139175076	0.0414589264723384
0	1	6581877	rs7540913	A	G	0.840744577663901	0.844458643800759	0.00759543896627645	0.0387140013433902
0	1	6601607	rs4908915	C	T	0.851598967260653	0.641924928256514	0.018587687959847	0.0399727388353625
0	1	6606991	rs76310280	T	C	0.11692530388994	0.796871919129768	-0.0114311885171763	0.0444106401271981
0	1	6615695	rs925744	T	C	0.843348699425482	0.765623983969955	0.0116588029451497	0.039109884301355
0	1	6620545	rs12565181	A	G	0.149544220349935	0.615331662468311	-0.0200178520429003	0.0398383038044434
0	1	6623499	rs4908563	T	C	0.393378676802918	0.294188221350675	0.0306312521948092	0.0292010421188714
0	1	6624575	rs117192896	A	G	0.021151606439172	0.43407220986251	0.0788915967864184	0.100853150344567
0	1	6626276	rs76948507	A	C	0.0213878964367911	0.262047648693189	0.111974076854789	0.0998373931240855
0	1	6626615	rs12080675	A	C	0.852411366006256	0.992660962974144	-0.000368977608974759	0.0401138984658542
0	1	6627148	rs11586033	G	A	0.978827203189088	0.417265030513417	-0.0813843737710302	0.100328964288232
0	1	6627694	rs57065667	A	G	0.15460796109148	0.955506178201093	-0.00218701845053464	0.0391983261764323
0	1	6629274	rs4908930	G	A	0.694462717617934	0.0185261406500409	-0.0730902211254726	0.0310370954270945
0	1	6629994	rs12043532	G	T	0.0287234421065691	0.560503073430269	0.049896149296791	0.0857183066869587
0	1	6630622	rs12082471	C	G	0.433924096786735	0.1411777298761	0.0425534541792391	0.028920003471361
0	1	6631431	rs11587438	T	C	0.828916820140187	0.945193353456565	0.00260922952282185	0.0379557137414357
0	1	6631615	rs12760552	T	C	0.828617265695544	0.879927638521468	0.00573036499115455	0.0379341259058391
0	1	6632951	rs12041318	C	T	0.141947027463339	0.811405444371347	-0.00970710432381433	0.0406813198238337
0	1	6633230	rs12132145	A	G	0.40503070362971	0.0350263967865976	0.0615222928255606	0.0291844132814119
0	1	6635306	rs34160967	A	G	0.389077697320135	0.171107195014714	-0.0401943116262316	0.0293677490051586
0	1	6638064	rs11122100	C	T	0.143672476128673	0.765218581579295	-0.0120621586521845	0.0403909787536545
0	1	6638556	rs80277780	T	C	0.0141914495843763	0.389480866978269	-0.10298611331058	0.119673479408431
0	1	6681744	rs3747994	T	C	0.588764741602965	0.632672318227482	0.0137306658061043	0.0287271094547824
0	1	6683240	rs14057	A	G	0.381400141329931	0.215332337766337	0.0365473705955126	0.0294966282239245
0	1	6685851	rs12127219	A	C	0.589103303601201	0.597597892873967	0.0151604315865657	0.0287206623665829
0	1	6701978	rs200448	C	T	0.395877765966288	0.123457729954559	0.0451842359145998	0.0293323913386888
0	1	6715390	rs6577584	G	T	0.187524635841655	0.218984601896517	-0.0447127343866256	0.0363745101273065
0	1	6724249	rs2039363	A	G	0.178727569696156	0.129811709729237	-0.0561209634342191	0.037047335201342
0	1	6732568	rs3789572	T	G	0.41838432126256	0.13545250322042	0.0434176314881963	0.0290819377502315
0	1	6744709	rs12126058	T	C	0.418875070512946	0.187742305377275	0.0382918636749585	0.0290687237480078
0	1	6745444	rs200444	G	A	0.599321624512526	0.831818308792737	0.00613140242482661	0.0288713070342983
0	1	6747897	rs277686	G	C	0.1599016654687	0.365077156242863	-0.0351610193641679	0.0388205097901656
0	1	6786156	rs12568431	T	C	0.453173486563353	0.227149836886223	0.0346010913052471	0.0286496109897893
0	1	6790946	rs11122122	G	A	0.558986815912801	0.103344409595199	0.0468825005808265	0.0287825463623064
0	1	6795230	rs447558	C	T	0.892593378568448	0.0696180482600528	0.0827040793683781	0.0455823617319412
0	1	6814758	rs277665	T	C	0.587874718621295	0.622949258790217	0.0142863985254915	0.0290566013458684
0	1	6822627	rs376778	G	C	0.883287434698996	0.0551368295843775	0.0844235759168456	0.0440211353654937
0	1	6831646	rs399951	A	G	0.586714489240612	0.518910881208944	0.0187438542102245	0.0290591055578271
0	1	6832052	rs391674	A	G	0.887615531203494	0.0210977943362542	0.10265151005031	0.0445105293882196
0	1	6834346	rs11122143	A	G	0.30136811868507	0.350459595419507	0.0288946492004908	0.0309464549667576
0	1	6886308	rs17441375	C	A	0.0432121409656087	0.129910392444506	-0.104207477652318	0.0688085510674376
0	1	6893053	rs7522354	A	G	0.320445318977609	0.289974561305864	0.0322563072177562	0.0304828911098244
0	1	6904879	rs4908570	G	A	0.435795585360423	0.747034717106967	-0.00929168339422474	0.0288067962017381
0	1	6905166	rs75855758	T	G	0.0721523648493897	0.953125869954642	-0.00322017820148779	0.0547818508265048
0	1	6913887	rs76631326	A	G	0.29814948372357	0.413155393713268	0.0254754727096731	0.0311301586100047
0	1	6922492	rs11120779	G	A	0.364256316918528	0.750946655476565	0.00937392023844171	0.0295342632289618
0	1	6934286	rs17029982	C	G	0.211888082543681	0.285968590504556	-0.0369355965652138	0.0346160710174222
0	1	6934933	rs76581429	T	C	0.113242498611572	0.545545354385916	0.0271741772028066	0.0449569606378739
0	1	6943720	rs58627359	G	A	0.364640605711102	0.716740250868789	0.0107155388105975	0.0295341337309586
0	1	6945619	rs10399796	C	T	0.318532247996841	0.234614401827107	0.036356771458304	0.0305890249976234
0	1	6951887	rs7556557	T	C	0.318553881374916	0.309458870981412	0.0310681433273663	0.0305681059280044
0	1	6954158	rs78326504	T	C	0.297285733689922	0.382750069181192	0.0272332919113397	0.0312007688235348
0	1	6960196	rs6691442	A	G	0.389070115908824	0.846217762234795	0.00568073868551558	0.0292902335246368
0	1	6963269	rs77254260	A	C	0.298635677765145	0.352369731037419	0.0289282586457313	0.0311055670259595
0	1	6972393	rs11586867	T	C	0.391985531418388	0.840441859566464	0.00587836181107401	0.0291978883266817
0	1	6977005	rs1892262	T	C	0.396970913058638	0.827450905231788	0.00631438709114737	0.0289687953379879
0	1	6977200	rs1892261	C	A	0.418441608297447	0.905369073735411	0.00343802704295392	0.0289197311805984
0	1	6985069	rs867389	G	A	0.127925448028674	0.344333613546273	-0.040262206576958	0.0425767962600897
0	1	6985872	rs76066289	G	A	0.300488231558162	0.660948435163254	0.0136413646885505	0.0311017728623435
0	1	6986109	rs4908574	A	G	0.497951443106679	0.846688122939741	-0.00552074671599925	0.0285537382957946
0	1	6991925	rs6577395	C	T	0.153659303287683	0.424373016179606	-0.0315144716402401	0.0394494258260147
0	1	7001555	rs66495811	T	C	0.169593660745385	0.47427530821625	-0.0271280198915779	0.0379126424882032
0	1	7002266	rs11586158	G	A	0.446510332040086	0.94522085628017	-0.00196401550708156	0.0285843371149923
0	1	7004301	rs10864250	G	A	0.543305734412112	0.920882850181385	-0.00282957513191277	0.0284889924010928
0	1	7029814	rs12033659	T	C	0.548631697505335	0.459462691072254	-0.0211914219450982	0.0286474357798683
0	1	7048779	rs1317017	A	G	0.360134555309668	0.177747477735284	0.0401490981128663	0.0297903180582988
0	1	7052566	rs6681529	A	G	0.487186195357599	0.619609645745364	0.0142010007774822	0.0286077682733698
0	1	7055326	rs10128022	C	T	0.113456938548336	0.636948486724933	-0.0210701697038093	0.0446430652512369
0	1	7056538	rs12130593	C	T	0.343211975128113	0.25199976570633	0.034448347382958	0.030072612968025
0	1	7068367	rs2275907	T	C	0.371228907267475	0.658937632566377	0.0130310158333633	0.0295233226714122
0	1	7071415	rs11588097	G	A	0.342542269634759	0.771087796693739	0.00874061489195607	0.030041401015959
0	1	7087739	rs11120820	A	G	0.0903773104509508	0.437693735243858	0.0384533989414958	0.0495473742236201
0	1	7088855	rs4243823	A	G	0.437537713458562	0.439239228751379	0.0223086267728503	0.0288419469101254
0	1	7091231	rs66653799	A	G	0.17619066447223	0.763243902866961	0.0112196332847784	0.0372468451684171
0	1	7093213	rs12738895	C	T	0.537589270067785	0.859354936677365	0.00506633983733666	0.0285918305640236
0	1	7095796	rs4908588	C	T	0.701109530730704	0.96077870086867	0.00153015657972065	0.0311156548315496
0	1	7096308	rs7522254	C	T	0.259481951159321	0.225975706836285	-0.0388073247993775	0.032051229987813
0	1	7100494	rs7535234	C	T	0.231995672185152	0.511563990777153	-0.0221548655119166	0.03375185650633
0	1	7102944	rs7524998	G	A	0.701533291792772	0.911076039362638	-0.00348338931402698	0.0311904200036874
0	1	7105935	rs76299678	A	G	0.32498214156717	0.423355907939737	0.0246174934668832	0.0307483182480953
0	1	7106963	rs6577409	G	A	0.701809688145811	0.938842782785113	-0.0023957424419965	0.0312252950429487
0	1	7113247	rs11120823	A	G	0.414682417508868	0.803113046367926	0.00722988528992296	0.0289983844378861
0	1	7121397	rs7414485	A	G	0.559364562001642	0.706290380219858	-0.0108017314109625	0.028663754287541
0	1	7123189	rs66929565	T	G	0.149670059429317	0.398702179084204	-0.0337135469510396	0.0399477367390238
0	1	7127737	rs67316652	G	A	0.0926720775625084	0.999773179733636	1.3880835817052e-05	0.0488285487793378
0	1	7128056	rs7536178	A	G	0.407471911969596	0.707483943385306	0.0108372233048489	0.0288809812181708
0	1	7130084	rs4908597	T	G	0.255445940199027	0.310292718292747	-0.03333782046833	0.0328578328280639
0	1	7131192	rs11120831	G	A	0.463841677745595	0.570119306871695	0.0162509176106505	0.0286170280129545
0	1	7135268	rs10864271	G	A	0.477896132848588	0.535852930891023	0.0178224711263092	0.0287878825532502
0	1	7135714	rs61528401	G	T	0.0798457734829429	0.587023823483277	-0.0283096364129965	0.0521208350854057
0	1	7137325	rs4565737	G	A	0.797193853868876	0.748180889486006	0.0113796796523191	0.0354464166210542
0	1	7137465	rs9434823	C	T	0.738118187896171	0.676064355895081	0.0135887178432512	0.0325213696230561
0	1	7137637	rs9434824	G	A	0.737089866750541	0.732578671605913	0.0111125554263129	0.0325216324991012
0	1	7139110	rs12044473	A	G	0.279360999599449	0.542517335898115	-0.0193632687686189	0.0317946273439976
0	1	7141327	rs17345754	C	T	0.0899107609718472	0.848048605099044	-0.00953007092637008	0.0497371109746995
0	1	7141352	rs9434458	T	C	0.36144728233308	0.730535283728303	-0.010225120195696	0.0296884938175958
0	1	7141982	rs9434829	G	T	0.211580557933087	0.750410005194221	-0.0110911348810154	0.0348669514069758
0	1	7142771	rs7542716	T	C	0.270215006247453	0.458858451108609	-0.0238101018587471	0.0321441955824251
0	1	7142832	rs9434830	A	G	0.2024850501917	0.875999237659694	-0.00554609840202285	0.0355421478752582
0	1	7145417	rs7511741	A	G	0.642495804105322	0.392831114088474	-0.0255086657975223	0.0298523500771226
0	1	7150527	rs2071917	A	G	0.54321836659503	0.444260248955067	-0.0220366321327939	0.0288053407985797
0	1	7153973	rs1010806	G	A	0.39144948406182	0.99097949012336	-0.000329117630383951	0.0291105808249437
0	1	7155815	rs10864279	T	G	0.267733051875426	0.580800911042	-0.017744599580371	0.0321334854363081
0	1	7156082	rs11120840	T	G	0.354061292172655	0.992307787246625	-0.000282875368368664	0.0293411531828278
0	1	7159838	rs2071919	T	C	0.268825387093794	0.635870227076731	-0.0151794763284559	0.0320593310882303
0	1	7160542	rs10779674	C	T	0.456329416023481	0.918728335746011	-0.00291281246846733	0.0285469925844467
0	1	7161293	rs59622855	T	C	0.162153464939807	0.610407531836225	-0.0197221146800584	0.03870938448009
0	1	7167031	rs6694886	T	G	0.4818550565529	0.5531998474268	-0.0170196266066583	0.0287022401310268
0	1	7169066	rs1005430	C	G	0.652851287318405	0.904045807549475	-0.00360616678226054	0.0299137606340765
0	1	7169735	rs4908599	C	G	0.131395858253449	0.885208017745377	-0.00608223073880635	0.0421293579349045
0	1	7170719	rs17349921	G	A	0.174328570538456	0.345777869602544	-0.0350792768455566	0.0372071365299945
0	1	7173895	rs7527268	C	T	0.308401167012939	0.383724412854472	0.0268559698809164	0.0308315620076299
0	1	7177813	rs9434845	C	T	0.273937943303554	0.349280528131069	0.0298818634369066	0.0319255540498175
0	1	7178763	rs6674708	T	C	0.301061933152446	0.279117284579633	0.0340068879429215	0.031420816040545
0	1	7179479	rs7532024	T	C	0.366221099389366	0.0941877538509673	-0.0498871127816909	0.0298063194733947
0	1	7179721	rs4908443	C	T	0.672688197933207	0.418865550305968	-0.0244866875565461	0.0302906496429377
0	1	7186325	rs4460663	A	G	0.526456192130187	0.898647704658768	0.00362128534142065	0.0284312676552461
0	1	7186547	rs6698911	C	T	0.274904054202548	0.353176888668107	0.0295802518338284	0.0318600005354361
0	1	7190806	rs12032971	G	A	0.0730483464066983	0.762161844353919	0.0164904583718057	0.0544881311033515
0	1	7196879	rs12090163	T	C	0.477360181241066	0.742739955466877	-0.00928474367762998	0.0282875592699702
0	1	7197182	rs9434481	T	C	0.280713660960122	0.632802289746351	0.0151296211865737	0.0316660819907043
0	1	7200575	rs9434855	G	A	0.466196719917929	0.65096405172983	-0.0128289934832797	0.0283561721366183
0	1	7209434	rs17030376	T	C	0.0908105122466458	0.899498718521457	-0.00626380865160114	0.0495967990251176
0	1	7210974	rs17030384	A	G	0.103185377340757	0.558409084644452	-0.0274043883560122	0.0468286031860927
0	1	7214374	rs13376128	T	G	0.190204203159136	0.0535993231444776	-0.0691766883908421	0.0358417173714717
0	1	7217906	rs10779676	T	C	0.313177993945857	0.588698662025274	0.0165109976795167	0.0305350499962022
0	1	7220970	rs4908602	G	A	0.561566392140989	0.0617646358740866	0.0538177809636618	0.0288106590569205
0	1	7221458	rs6667429	C	T	0.757189943080046	0.845996968087171	0.00642859283889507	0.0330980924140716
0	1	7232692	rs6577417	A	G	0.259582138726819	0.176165377261513	0.0442149804651035	0.0326875143950228
0	1	7235628	rs6687729	C	G	0.20869115641024	0.280104038731383	0.0381591919900718	0.0353297831320591
0	1	7236810	rs6680365	G	A	0.478082301505552	0.422984870304209	0.0227901187405313	0.0284430795651639
0	1	7244883	rs10864286	A	G	0.254666529586418	0.814571124440128	0.00768233192209301	0.0327558510246262
0	1	7245669	rs4908446	C	T	0.210735664637059	0.256350307100257	0.0399375524424293	0.0351854202771656
0	1	7247335	rs72641232	A	G	0.116946004195171	0.778452092841472	0.0125014773294313	0.044435984374064
0	1	7247376	rs12125984	C	T	0.673855733370575	0.678511341507147	0.0126288013238884	0.0304678932193388
0	1	7252366	rs11120876	T	C	0.307800842787405	0.744828863532483	-0.0100300003267047	0.0308174087330686
0	1	7252661	rs10489140	C	A	0.128539964918768	0.206544389892478	-0.0534157929408881	0.0422886160383523
0	1	7253983	rs78437257	G	A	0.127777745234066	0.100381565096142	-0.0694516476834733	0.0422710700899186
0	1	7254521	rs6659347	C	T	0.128434588447544	0.195372262523913	-0.054718370159133	0.0422584892448479
0	1	7255371	rs763195	T	C	0.636214921677988	0.468783407503921	-0.0214777553174732	0.0296465737973133
0	1	7261498	rs2097524	A	C	0.502721009350779	0.755689767974132	0.0088432627954518	0.0284216022691756
0	1	7263540	rs74517198	C	T	0.115320383929823	0.493261293088048	-0.0303853240782664	0.0443496592766991
0	1	7267729	rs8179413	G	T	0.782332870798042	0.108624016452404	-0.0556928872564013	0.0347124088173633
0	1	7268991	rs17030564	T	C	0.0918476930811772	0.0488974547430281	-0.0961497311017672	0.0488197393910918
0	1	7269323	rs4908607	C	T	0.674416230657978	0.828498960707557	-0.00660978424815328	0.0305122678641404
0	1	7272250	rs916393	C	T	0.657620125409984	0.940847912945707	-0.00223230938152771	0.0300833338492998
0	1	7280190	rs12562461	G	C	0.0982057843024976	0.0465031101877414	-0.0945572162563527	0.047497144833295
0	1	7282162	rs58566616	A	C	0.114347939704451	0.515276043328665	-0.0289463811648916	0.0444887866192454
0	1	7303216	rs2412151	C	G	0.553265207133791	0.740304978754881	0.00950808581029563	0.0286863783281111
0	1	7308264	rs4243825	C	T	0.76210911194268	0.183067724260437	-0.0449884951174887	0.033791161855806
0	1	7312670	rs75954372	T	C	0.127966023453348	0.144474639320608	-0.0615723532199785	0.0421922422812062
0	1	7314231	rs6577427	C	T	0.221826437541636	0.0354983844295992	-0.0714457517498593	0.0339792794575113
0	1	7314363	rs7551574	T	G	0.536141142478581	0.598385302234501	0.015042987462943	0.0285595281906226
0	1	7317696	rs6698698	G	A	0.391137554363031	0.553033411473838	-0.0172274974476138	0.0290406172475478
0	1	7319151	rs6667599	C	G	0.521947367200186	0.123947261823311	-0.043337079395203	0.0281699601073645
0	1	7319392	rs61780031	G	A	0.229351190637519	0.911857503118036	0.00374290044747391	0.0338124600320107
0	1	7321641	rs916394	G	C	0.411405279953583	0.94286646429417	0.0020638909942111	0.0287981155592651
0	1	7322807	rs7522322	G	A	0.449221335307506	0.71466390146306	-0.0104086926104195	0.0284701998370596
0	1	7323688	rs4140605	G	A	0.810409553236975	0.37319190951808	-0.0325923220202592	0.0365995990430127
0	1	7323971	rs7556024	C	A	0.805267032719151	0.434935040312414	-0.0283540406519694	0.0363152675243125
0	1	7324503	rs11120890	C	T	0.415532112647649	0.926198846942413	-0.00268028687416776	0.0289359341534541
0	1	7324547	rs11583129	A	G	0.343127599869375	0.320789845611084	-0.0298040805757399	0.0300191353626767
0	1	7326747	rs10864291	C	T	0.446858958586934	0.533643927313094	-0.0178729351103081	0.0287137024161751
0	1	7336103	rs12048158	T	C	0.243625355959847	0.223835635566626	-0.0404362668774403	0.0332427929177027
0	1	7336706	rs4908614	C	T	0.872941956856345	0.0760074189574953	-0.0762713187449283	0.0429858124281826
0	1	7338813	rs7539551	G	A	0.402471163808961	0.413214398271678	-0.0237853676219691	0.0290685792669524
0	1	7342106	rs12409413	C	T	0.470314972945684	0.555460878260789	0.0168044357657807	0.028501563601556
0	1	7352328	rs6577435	C	A	0.77565212972668	0.654622909177094	0.0151668323414637	0.0339037836509823
0	1	7356673	rs6662782	G	A	0.326445297639365	0.995155284140478	0.000185129514681644	0.030489109812625
0	1	7360149	rs77095910	A	G	0.0805833404748843	0.308929555008569	-0.0524376127533553	0.0515372204776319
0	1	7361090	rs55839439	C	A	0.102593030914472	0.172374913079586	0.064058588608513	0.0469426994521841
0	1	7362992	rs12410983	G	A	0.0992279187424713	0.170864273951458	0.0653404762262913	0.0477135598805056
0	1	7363506	rs12404738	A	C	0.0957324500065648	0.164989769245655	0.0672690583240729	0.0484478518965435
0	1	7375585	rs12405371	T	C	0.0942626111518913	0.0212361078928718	0.113466160969736	0.0492525916967101
0	1	7378180	rs11120900	G	A	0.882758149838851	0.4092303960389	-0.0365308731923782	0.0442665006403623
0	1	7378291	chr1:7378291.G.T	T	G	0.211629966692866	0.736947389579308	-0.0117162263852642	0.0348802555605668
0	1	7381141	rs12134803	T	C	0.170387146510974	0.940211697736273	-0.00284125885803829	0.0378815380051382
0	1	7386456	rs12739426	A	C	0.655357878551394	0.387778223969751	-0.0258057637634728	0.0298797625784093
0	1	7392594	rs2301462	T	C	0.704840058725019	0.367896938509589	-0.0280168414038765	0.0311153135176038
0	1	7397400	rs7553372	G	C	0.706061633145008	0.383290248766171	-0.0271674975767735	0.0311607496559523
0	1	7402502	rs705680	C	T	0.866949790953162	0.918197847664473	-0.00429092425513428	0.041779497958947
0	1	7403966	rs7513440	G	C	0.69564360922607	0.4778031779942	-0.0219566710708731	0.0309318465262539
0	1	7405293	rs845246	T	C	0.160993673981504	0.350291683027397	0.0363032197059524	0.0388675585527195
0	1	7409156	rs845240	T	C	0.161387289522497	0.288320213068661	0.0411557425070522	0.0387598481026718
0	1	7412088	rs4908624	T	C	0.116334139516023	0.766751297143097	0.013115200290544	0.0442144525217923
0	1	7425417	rs845265	C	T	0.297334743385134	0.134632603596126	0.0466407331411427	0.0311752770958152
0	1	7426727	rs2071925	T	C	0.0914195354817293	0.0107121919996368	0.128835311840443	0.0504850473907168
0	1	7462478	rs705694	G	A	0.352874706125627	0.277923029992531	0.0322082406092037	0.0296850993073189
0	1	7462976	rs845201	A	G	0.303376230321219	0.283352177320312	0.0332742073538749	0.0310156666766137
0	1	7469780	rs4908635	G	A	0.149352532723817	0.350842972425011	0.0374148351901385	0.0401035604891369
0	1	7471157	rs7535846	T	C	0.19010893522311	0.231586367033045	0.0433343677832015	0.0362241951262147
0	1	7478076	rs11120917	T	C	0.147226900873665	0.540573768449381	0.0245255418861914	0.040077979129121
0	1	7480000	rs6677657	T	C	0.553751651131415	0.801950711651939	0.00715010610681952	0.0285065444846996
0	1	7480054	rs6677745	A	C	0.554376273271099	0.825417102458198	0.00629434497892668	0.0285350350551569
0	1	7482963	rs845252	C	T	0.161681629417676	0.921240063399042	-0.00381260356734135	0.0385610837078454
0	1	7487277	rs10864302	T	C	0.585672498802145	0.193447998839226	-0.0375871969476001	0.0289033023785989
0	1	7491320	rs17030828	T	C	0.0805917652778172	0.639005976440098	0.0243942738186271	0.052003501572395
0	1	7492265	rs1193220	A	G	0.730556735864488	0.274898546864223	0.0349151261123656	0.0319779185802789
0	1	7501037	rs1193227	T	C	0.305508631146811	0.173353608477798	-0.0418445859333647	0.0307340279998051
0	1	7501823	rs1775047	C	T	0.827318689858454	0.262292319477362	0.0420535525495683	0.0375146702592724
0	1	7518513	rs17030898	T	G	0.0612879146369752	0.0666383286120142	0.110573749307381	0.0602875606910496
0	1	7520601	rs1750837	C	T	0.488926140456287	0.924711079514081	-0.00267275582064543	0.0282827901689552
0	1	7524342	rs2693953	A	G	0.0745398979355138	0.0316670221661698	-0.114554951966555	0.0533163720968554
0	1	7525525	rs1193242	G	A	0.255514247803739	0.699928673548619	-0.0126018076085629	0.0326965747099669
0	1	7526371	rs1193238	C	T	0.195718986009872	0.796997703429423	-0.00925141133949785	0.0359648843527043
0	1	7528669	rs1149331	A	G	0.132228720626632	0.0748463034226747	-0.0741583106165068	0.0416291120928113
0	1	7540699	rs2693957	G	C	0.549660431416666	0.632552202072167	0.0136351974175725	0.028517302589107
0	1	7540770	rs6678279	T	C	0.127628850664883	0.224783804029225	0.0518446869465451	0.042708996711626
0	1	7540862	rs2796482	G	C	0.139276856948482	0.508858374937282	-0.0270042004912262	0.0408772808986951
0	1	7541291	rs2693958	C	T	0.60727611474729	0.796013085238598	0.00752032391291191	0.0290910007357683
0	1	7541345	rs2796483	T	C	0.549798871796971	0.643791040923288	0.0131946499371372	0.0285348449364043
0	1	7551631	rs1193230	C	T	0.732629549937242	0.169377013266641	0.0439015527927077	0.0319467955560646
0	1	7553654	rs2796484	C	T	0.559284486028352	0.389367161693008	0.0247980806736655	0.0288093309429838
0	1	7557152	rs10864304	G	A	0.382924311358712	0.329152792038957	0.0286040424193872	0.0293127732431366
0	1	7563901	rs2462925	G	A	0.601668022120537	0.109958557802225	-0.0466327481974373	0.0291750175677253
0	1	7567037	rs11120955	G	T	0.11944512089059	0.151345821050196	-0.0630996585469628	0.0439782021192316
0	1	7568982	rs1193180	T	G	0.157114879734316	0.3677216556173	-0.0352422683193174	0.0391255038652206
0	1	7569602	rs1193179	T	C	0.459015824386903	0.615542798863256	-0.0143510545082166	0.0285776638817935
0	1	7571996	rs6577446	A	G	0.325699707402451	0.229567009262858	0.0365279464749666	0.0304025862561135
0	1	7576979	rs1193172	G	A	0.259474981883518	0.682907122295596	-0.0132929953390584	0.0325410456300148
0	1	7578776	rs1750817	G	A	0.746095630116239	0.716002675147231	-0.01188645346128	0.0326724804324047
0	1	7598094	rs6577449	T	C	0.291771627502176	0.492972552552155	-0.0215889702228944	0.0314896852647862
0	1	7600905	rs12407666	A	G	0.35098375287288	0.0873604855248924	0.0510969616350022	0.0298902035777016
0	1	7603317	rs1750824	A	G	0.755450846716472	0.907856860564323	-0.00383029479642326	0.0330933299245337
0	1	7613745	rs957856	A	G	0.481488186770614	0.329430573321908	0.0276278356780132	0.0283286444554275
0	1	7670574	rs17031163	A	C	0.100748131377098	0.373284231197589	0.0419325944782317	0.0470973694041502
0	1	7678496	rs6684215	G	T	0.147145418696358	0.592343572185826	0.02131452454306	0.0398072719041147
0	1	7681549	rs7555169	A	G	0.165807330121147	0.174776883494358	0.0519115800083367	0.0382542808070984
0	1	7682794	rs17031185	G	T	0.104227174344698	0.562575133873723	0.0270242736642001	0.0466723705748946
0	1	7682879	rs61014722	C	T	0.171088332732898	0.449352511048772	0.0284899812247127	0.0376605051745195
0	1	7688059	rs17031211	T	C	0.169099631761291	0.384975199117548	0.0330387530297748	0.0380295241722841
0	1	7713021	rs9434879	G	A	0.749835316868736	0.577317418233578	0.0183441183764734	0.0329156193899603
0	1	7731730	rs4908473	C	T	0.20605877797042	0.332578780348595	0.0343499031258104	0.0354512794774337
0	1	7747366	rs3124794	A	G	0.647103584293924	0.230438242773438	0.035669631250832	0.0297437602840958
0	1	7751053	rs3124801	G	T	0.816564689512524	0.627304009560543	0.017941442622371	0.036952667710929
0	1	7770901	rs2995034	T	C	0.645701332928279	0.170395100668694	0.0407292229287247	0.0297090756335575
0	1	7784438	rs6693805	A	G	0.164905526564349	0.264961431868475	-0.0424702008236538	0.0380987165147186
0	1	7792411	rs2301488	T	C	0.43194316314816	0.56208701291099	-0.0166125897764885	0.0286550253080415
0	1	7796641	rs2071985	G	A	0.516304120334026	0.868436330385019	0.00471384457682957	0.0284575117499756
0	1	7797734	rs1417986	A	T	0.515704665302755	0.906101478972363	0.00336010430237877	0.0284857644271985
0	1	7798956	rs17031531	A	G	0.244166395663957	0.951894890492597	0.00200554335731463	0.0332443269620284
0	1	7801288	rs2032563	A	G	0.184933369316765	0.443642524889905	-0.0281540034082675	0.0367518499534528
0	1	7810543	rs2066293	G	A	0.505676741507315	0.624047894798286	0.0139883906503521	0.028540656618059
0	1	7811961	rs9919220	G	A	0.206340586016826	0.422664565044569	0.0281667310786323	0.0351290627543635
0	1	7812398	rs9919223	G	A	0.505822970296858	0.716958070285348	0.0103517384919077	0.0285543741498563
0	1	7816543	rs4908481	A	C	0.417580737079125	0.758764876627448	0.00888053188609379	0.0289171000448142
0	1	7818679	rs6577456	C	G	0.400631713532966	0.521071880444518	0.0186603114286333	0.0290797657315186
0	1	7825311	rs707455	A	G	0.646515926908151	0.847982082894396	0.00573602910123026	0.029922876318813
0	1	7832212	rs707458	T	C	0.368419470036083	0.772366686853636	0.008550531446772	0.0295579192056336
0	1	7833302	rs2239846	A	G	0.130717010018845	0.638232274218187	0.0199234121808302	0.0423747486426226
0	1	7834026	rs2071987	A	G	0.362100461791138	0.245516407577758	-0.0342414535809609	0.0294852310867116
0	1	7839405	rs697677	T	G	0.550096846759743	0.271506463200193	0.0314494718153844	0.0286008304909944
0	1	7844680	rs172933	C	T	0.594918929110106	0.0805832607722432	0.0507363389970767	0.0290367969225992
0	1	7845087	rs697682	A	G	0.0526995526117018	0.706780640263992	-0.023939789895853	0.063638632523424
0	1	7845567	rs2301491	T	C	0.04356152894653	0.119970967194819	-0.110026341028962	0.0707612462563394
0	1	7845695	rs228729	C	T	0.736933727604801	0.605430092415977	-0.0166486895468845	0.0322269528522914
0	1	7847225	rs697684	T	C	0.0525962302998257	0.655633152049927	-0.0284176283012577	0.0637237574421565
0	1	7847614	rs697685	A	G	0.437116315839037	0.311742958043688	-0.0290073264273371	0.0286755065796275
0	1	7847836	rs228727	C	T	0.564093390813976	0.273461085345188	0.0313723398289424	0.028647221114855
0	1	7847846	rs7556518	A	G	0.0333623811107791	0.220275489310884	0.0979350389931892	0.079895061440677
0	1	7848557	rs11121023	A	G	0.260500369543011	0.513293827152423	0.0211993556090133	0.0324289247888933
0	1	7849656	rs6699986	G	A	0.263206172282835	0.563634656842045	0.0187179492469517	0.0324147692330913
0	1	7849841	rs75307902	T	C	0.116414889244227	0.0380804216117687	-0.0915012743884353	0.044118515929928
0	1	7850062	rs707463	T	C	0.438008016727317	0.302652049587625	-0.0295245394778814	0.0286433876146536
0	1	7850081	rs10864315	T	C	0.262064082965388	0.546386460340242	0.0194912711901489	0.0323139861873018
0	1	7850218	rs697686	T	C	0.439331580289338	0.33946719429366	-0.027255543280949	0.028533306538559
0	1	7852117	rs170631	G	C	0.0803852462041733	0.51507783237167	-0.0339377405238386	0.0521355946113123
0	1	7852797	rs696305	T	C	0.437136312270845	0.26724882104311	-0.0318623727021981	0.028719833989318
0	1	7852919	rs875994	C	T	0.0330202898550725	0.507510508695715	0.0534213421305947	0.0806093356953556
0	1	7854209	rs11807683	T	C	0.0331231795764433	0.471814963865925	0.0578721417550243	0.0804305757417156
0	1	7855382	rs117562183	A	G	0.0605118279753436	0.0373422954820437	-0.122191607103723	0.0586894789379768
0	1	7855494	rs12565104	A	G	0.261634887509915	0.605145115280486	0.0167851098693053	0.0324653699449611
0	1	7855814	rs707464	G	A	0.710606819819755	0.370682888805898	-0.0281982869150769	0.0314996048725539
0	1	7856140	rs77772130	T	C	0.201741602985605	0.799646873547975	0.00898126103777786	0.0353865818579852
0	1	7856267	rs7545893	A	C	0.0331678565186543	0.558146402654328	0.0470773510229086	0.080392070898595
0	1	7856346	rs228682	C	T	0.257737441860472	0.567965196490154	0.0185687749150829	0.0325168520290836
0	1	7857309	rs12078018	A	G	0.0333870389762268	0.202039173600271	0.101932219393711	0.079899000387219
0	1	7857374	rs12723500	C	G	0.033409119106028	0.216389730553539	0.0986725281629804	0.0798201823864094
0	1	7857974	rs228685	T	C	0.0807249367534529	0.699284724726062	-0.0201062562994653	0.0520501551804545
0	1	7858008	rs2071983	A	G	0.186467114816818	0.511074815200571	0.0239239359461261	0.0364047617174958
0	1	7858108	rs61773374	G	A	0.0332488054256572	0.421996511716744	0.06458272196124	0.0804305757417156
0	1	7858135	rs1012477	C	G	0.0332901423259797	0.179232212400034	0.107658826196474	0.0801556088632718
0	1	7859191	rs17031578	C	A	0.186684609889341	0.564251459585866	0.0209683088180083	0.0363693315292639
0	1	7859317	rs560959	A	G	0.079845724627503	0.840611355738909	-0.0105592550217262	0.0525044700114737
0	1	7859320	rs560961	G	C	0.291053656914449	0.428378493749964	0.0248349281063901	0.0313584423306321
0	1	7860548	rs116886234	A	G	0.0136647978532194	0.322435623547931	-0.120001020646292	0.12127867602338
0	1	7861157	chr1:7861157.G.GT	GT	G	0.91981185151441	0.621941951414693	0.0258562190132116	0.0524360586855686
0	1	7861600	rs707466	A	C	0.48846326860595	0.108038322312515	-0.0457777424717185	0.0284851641334804
0	1	7863293	rs228642	T	C	0.292047098166164	0.543970328820958	0.0190048555388899	0.0313187657223563
0	1	7863735	rs149164395	C	CTTA	0.186891126281113	0.608773617186609	0.0186220030212479	0.0363835481462222
0	1	7865467	rs6657232	T	C	0.177093555464894	0.358369956859204	0.0344461101866079	0.0375035681880729
0	1	7865633	rs11121026	G	A	0.176677791306701	0.355033165506273	0.0346621926622719	0.0374778792309151
0	1	7865710	rs12092614	T	C	0.0334445256179819	0.206196228912038	0.100858149291246	0.0797868953791517
0	1	7867255	rs60450998	A	G	0.185701378173348	0.533065051470369	0.0227847423597244	0.0365530228068997
0	1	7868417	rs12566473	C	T	0.185711815083067	0.684441607097063	0.0148854205299725	0.0366266385839744
0	1	7868725	rs228666	C	T	0.301192632243407	0.607946455558372	0.0159073520806076	0.0310080631912923
0	1	7869733	rs79898259	T	C	0.186487477170677	0.554997809396582	0.0214746509677312	0.0363799759592159
0	1	7869747	rs79126741	T	A	0.0763323915542726	0.23237918489891	0.0648189856427959	0.0542757765715664
0	1	7869789	rs117742910	C	G	0.0533771903010316	0.173817220461981	-0.08536423811554	0.0627659694069397
0	1	7870418	rs228671	T	C	0.0796295896976265	0.698259902867461	-0.0205593428583833	0.0530330366276381
0	1	7870715	rs79372391	C	A	0.188199019863662	0.481819467820462	0.0256410031651905	0.0364540255161061
0	1	7871229	rs12137927	C	T	0.176989994906139	0.306429575509855	0.038376529122041	0.0375231559220864
0	1	7872076	rs10864316	G	A	0.0331987372970855	0.495118642044438	0.054895	0.0804687516990291
0	1	7873075	rs61773379	C	T	0.0337300410057619	0.397874735491738	0.0677011588945066	0.0800796322424057
0	1	7873855	rs929123	A	T	0.186586963581536	0.542277883255348	0.0221755079011817	0.0363907553567639
0	1	7874043	rs2172563	A	G	0.175690024996745	0.299534719375837	0.0390847776174087	0.0376745556212902
0	1	7874246	rs78510193	A	G	0.132321492965385	0.610130440853884	0.0214762683544007	0.0421196401967499
0	1	7876166	rs7550657	C	T	0.291944786532924	0.387834432322468	0.0270518517640714	0.0313262826188493
0	1	7876476	rs11121029	A	G	0.176009307685425	0.315390102062643	0.0379080054534367	0.0377578738957406
0	1	7876523	rs77567305	C	T	0.0817942198033208	0.537797683121937	-0.0318029751075501	0.0516159115810862
0	1	7877008	rs6661252	A	G	0.477087749366613	0.240119446809817	0.0335149222331364	0.0285309069482467
0	1	7877488	rs4908482	G	A	0.477957200482765	0.216096313344899	0.035304693662977	0.0285411506008917
0	1	7878056	rs10746473	G	A	0.477495257420037	0.209347793229742	0.0357984434309857	0.028516456694185
0	1	7879130	rs228688	G	T	0.477862019204292	0.203358223268168	0.0362922557023639	0.0285307071760482
0	1	7879168	rs228689	A	G	0.0820152435029131	0.80769507602585	-0.0126040859292046	0.0517832976871619
0	1	7879322	rs228690	T	C	0.0806421499802798	0.628564195577837	-0.0252079314906539	0.0521095544556955
0	1	7879627	rs10462018	T	C	0.033543244530327	0.248718573941393	0.0919204259550587	0.0796905249956262
0	1	7879685	rs17374230	C	T	0.0332775569270909	0.46476621685184	0.0587715796246089	0.0803965484580056
0	1	7880683	rs10462020	G	T	0.0333754676413661	0.400184645302945	0.0676060701924845	0.0803598625818185
0	1	7881234	rs17374292	T	C	0.0333008170679725	0.24181182976485	0.0936974967114558	0.0800511646522659
0	1	7881780	rs10127838	T	C	0.176485061638887	0.31102465369897	0.0380426933342366	0.0375517292564467
0	1	7883358	rs697688	T	A	0.522376527153076	0.190923000899623	-0.0373229450551204	0.0285375577594879
0	1	7883834	rs228694	G	A	0.477130967741116	0.171756702112397	0.039033076772464	0.0285625800090286
0	1	7884525	rs61773390	T	G	0.0331082125603865	0.468980263622912	0.0582688924296698	0.0804664216282295
0	1	7885354	rs697691	G	A	0.489305648683213	0.0973617400676803	-0.0471868476825483	0.0284638661449
0	1	7886424	rs697693	A	G	0.494071355203711	0.111147588817148	-0.0448536163848361	0.0281557028495941
0	1	7887248	rs2859387	A	G	0.709539731578369	0.394783231689745	-0.0268277155171314	0.0315258556655447
0	1	7887579	rs228697	G	C	0.0800920360987521	0.693042972687123	-0.0206837789616273	0.0523999611129063
0	1	7888009	rs118049345	T	C	0.0409889931757603	0.203097209580963	-0.0893485549884706	0.0701996970831763
0	1	7888438	rs17374439	T	C	0.032990774586597	0.427733451014444	0.0640118958867736	0.0807134283378231
0	1	7888730	rs12061787	C	G	0.033676815220962	0.217856321914045	0.0979462455885291	0.0794857988416428
0	1	7889941	rs2640908	T	C	0.489771854676969	0.0905753628929747	-0.0483333015801978	0.0285595281906226
0	1	7890064	rs12023156	G	A	0.176892106546243	0.320536773627376	0.0373053062625903	0.0375548420336577
0	1	7890117	rs2640909	C	T	0.113839540739488	0.882940912423472	0.0065896114811747	0.0447535751469147
0	1	7890264	rs1773135	G	A	0.822462589803642	0.372735278885246	-0.0334365952472283	0.0375118245656342
0	1	7890801	rs1689904	T	C	0.488820661874638	0.104553340711326	-0.0462184947459748	0.0284742392630112
0	1	7890956	rs228665	C	G	0.822749072298844	0.342751684681614	-0.0355353710090219	0.0374552397251585
0	1	7891797	rs1773138	T	C	0.488608812327205	0.0844596871517595	-0.0490985236900022	0.0284567052934473
0	1	7891862	rs12027673	A	G	0.0223381225720415	0.454019998012637	0.0725562092516554	0.0969057145838525
0	1	7892109	rs228663	A	T	0.113945635291625	0.887688527405451	0.00631585719770328	0.0447204777346824
0	1	7895015	rs34020118	T	C	0.033369422686394	0.220695008382404	0.097759409198559	0.0798243123899528
0	1	7895069	rs56204811	G	A	0.194581923657037	0.0306964037555844	-0.0770594566718505	0.0356593928720051
0	1	7895278	rs228657	A	G	0.0803838252298573	0.71236866253367	-0.0193002434373244	0.0523500387964864
0	1	7895418	rs61773392	T	G	0.0330626133406283	0.497087820221899	0.0547401054701837	0.0806093356953556
0	1	7897133	rs10462021	G	A	0.0316189374093949	0.719734088648252	0.0300906731636016	0.0838614333507361
0	1	7897228	rs228654	A	G	0.0808332074740919	0.725615647885583	-0.0182678100171858	0.0520504389050712
0	1	7901038	rs77209938	T	G	0.186284143982405	0.577866865803888	0.0202771343021764	0.0364366855036735
0	1	7901429	rs12563789	G	A	0.184482363050946	0.498264155059569	0.0249267149322157	0.0368072204554929
0	1	7901886	rs61595437	G	A	0.186558035269225	0.518737218209349	0.0235067610523879	0.036428033269731
0	1	7901888	rs61071946	C	T	0.187880813774093	0.510814197584939	0.0239219885802358	0.0363793554499151
0	1	7902231	rs12029963	G	A	0.172803216196898	0.271949095936381	0.042400548735663	0.0385955991627722
0	1	7905274	rs4908699	A	G	0.0327279546916301	0.234858611155854	0.0966600633484163	0.0813680707165083
0	1	7906008	rs707472	T	G	0.487099411552378	0.0986320778712164	-0.0470314077308141	0.0284776188818083
0	1	7906888	rs74373240	T	C	0.018866829471862	0.773149165592412	-0.0296953853893366	0.103016649809288
0	1	7906914	rs10864317	C	T	0.176167606731431	0.362133198176797	0.0342338199474806	0.0375655936988388
0	1	7907007	rs697694	A	G	0.520342271243647	0.228141823379747	-0.0343834886343347	0.0285302445498706
0	1	7908888	rs228652	A	G	0.298925629939942	0.679495668175802	0.0128618697175225	0.0311311269276507
0	1	7910391	rs170629	A	G	0.356341911354926	0.769456138141348	-0.00860654245021627	0.0293652092443534
0	1	7911099	rs228651	T	C	0.24574432356638	0.656544237808845	-0.0146743126217713	0.0329990167259529
0	1	7911302	rs3753500	T	C	0.493393781552803	0.206665442277978	-0.0359446397813825	0.0284645125221468
0	1	7911437	rs3753499	C	T	0.133776656678963	0.148334511434745	0.0604916165070802	0.0418499853647502
0	1	7911782	rs3753498	C	A	0.0407617146394305	0.266078000155456	0.0806709008479318	0.0725366478280827
0	1	7912870	rs13306062	A	G	0.0230986437595527	0.402894764136053	0.0804612953121517	0.0961923519889168
0	1	7913029	rs34305100	G	A	0.0560023190332507	0.0357898172698886	0.13217511027624	0.0629612958925863
0	1	7913430	rs228648	A	G	0.363286998311779	0.856348042997386	-0.00535987573513112	0.029608502300706
0	1	7913445	rs13306061	T	C	0.0545902834644978	0.0513148092814615	0.12423794066198	0.0637497623793233
0	1	7918110	rs2000237	T	G	0.0483959870099745	0.236918473171328	0.0790484283886133	0.0668358937095095
0	1	7918435	rs61773396	A	G	0.240526066493977	0.426452619825287	-0.0264010854251989	0.0331973621393354
0	1	7923501	rs2797682	A	G	0.763106864399968	0.5415795841489	-0.0205121368396728	0.0336029814136479
0	1	7923576	rs17031661	C	T	0.13959779671827	0.756206371165069	-0.0127810234299217	0.0411671823790514
0	1	7926542	rs504560	G	A	0.710688712028605	0.119773202609173	-0.0488208560136834	0.0313813925328885
0	1	7927456	rs500508	G	T	0.71134671964699	0.188517943175869	-0.0413590119781107	0.0314522923645427
0	1	7928181	rs2066980	A	G	0.489089280226806	0.839135880609322	-0.00581181993187824	0.0286298079209377
0	1	7928365	rs743999	A	G	0.238904251022517	0.238836208127763	0.0394125212040317	0.0334599701163227
0	1	7929819	rs228725	C	T	0.700793361102761	0.430288649581398	0.0244769858256959	0.0310346822163039
0	1	7929863	rs74055806	A	G	0.138328975607276	0.753287102205523	-0.0130036345833693	0.0413722637129416
0	1	7952203	rs1040395	G	A	0.591893741256615	0.980782088722322	-0.000700434852259901	0.0290776715505467
0	1	7953944	rs9803665	C	T	0.20949070895863	0.385371410036416	0.0304965455804624	0.0351325742723361
0	1	7955089	rs227147	A	G	0.200028738825882	0.27127975052378	0.0396555424604696	0.0360465540023263
0	1	7961206	rs227163	T	C	0.563985391038831	0.903983849002348	0.00346096972140412	0.0286907106053238
0	1	7961801	rs10489448	T	C	0.408744490857393	0.45862698658074	-0.0215293638389912	0.0290501751808238
0	1	7971301	rs680522	A	G	0.886389067238	0.021492159928417	-0.104752320405905	0.0455598366621367
0	1	7982034	rs161827	C	T	0.428981309862714	0.461438175635165	-0.0211664642538865	0.0287400100071614
0	1	7989566	rs2453021	T	C	0.396171354462016	0.979208117536814	-0.000761879220102813	0.0292336617608339
0	1	7996894	rs2300428	G	A	0.482090099621076	0.825061876435711	-0.00629450719428219	0.0284768762521503
0	1	8002431	rs76413824	T	C	0.341056270258849	0.583283129103837	-0.01643950919386	0.0299665446912013
0	1	8030300	rs178932	A	G	0.635147130225783	0.324485315218254	-0.0291150885367774	0.0295499898477142
0	1	8044361	rs225119	C	T	0.565207087359503	0.760316497448329	-0.00874252295302014	0.0286578837733665
0	1	8046672	rs12727642	A	C	0.0611050937818966	0.0271587507525109	0.134990512598756	0.0611030103650431
0	1	8100639	rs9434586	A	G	0.503908651261964	0.309566756207761	-0.028775687787658	0.028318861224304
0	1	8106201	rs12757968	G	A	0.0610211388100114	0.0577484729303246	0.115287550646521	0.0607543225559984
0	1	8121822	rs225106	C	T	0.565126203363348	0.915972920360666	-0.00302321183334235	0.0286539313077221
0	1	8123684	rs225110	G	A	0.565697983960878	0.87587982991373	-0.0044660459713687	0.0285928778071308
0	1	8136468	rs4500345	A	G	0.014025563717041	0.0473301779020848	-0.233083513826616	0.117521083214916
0	1	8137400	rs60074929	A	G	0.154956930120069	0.903122666595151	-0.00474009671845926	0.0389433931471619
0	1	8163122	rs4908727	C	T	0.399417353341744	0.903685218575558	-0.00352054843198295	0.0290936758608503
0	1	8165745	rs79778556	T	C	0.116142351879002	0.0899894672383973	-0.075006823583864	0.0442399827649335
0	1	8168634	rs11121090	T	C	0.399264447425595	0.954816658808788	0.00164683120188778	0.0290655461846295
0	1	8180383	rs72634282	A	G	0.109613367490068	0.302107978389501	-0.0467582053937383	0.0453116995054222
0	1	8185985	rs9434608	C	T	0.761338860326775	0.419809017816985	-0.0269313632745281	0.0333824302592191
0	1	8186775	rs56296862	T	C	0.166849299609052	0.383249023318262	0.0333121551199629	0.0382052770015055
0	1	8187211	rs4908736	G	A	0.666724584650918	0.604365722412075	-0.0156532064382765	0.0302108089132288
0	1	8191792	rs12136685	T	G	0.494928569778409	0.0485329119294291	0.0562683615236356	0.0285239276928418
0	1	8191820	rs12133365	C	A	0.494497093898861	0.0468209854461258	0.0566818070471614	0.0285131807492719
0	1	8192898	rs7545284	A	G	0.37052304186671	0.322084234548371	0.0292842514396519	0.0295745579013395
0	1	8193432	rs6677033	A	G	0.426042014544129	0.259460603714331	0.0323876233956263	0.0287209123382063
0	1	8195226	rs7529511	C	T	0.602621266419339	0.279488474224436	0.0313496553936115	0.0289880254584888
0	1	8200328	rs9434617	C	T	0.147817778116659	0.211015934713642	0.0502888427720651	0.0402060897128782
0	1	8200578	rs9434618	G	A	0.83905769096586	0.829104542769675	0.00836467920077408	0.0387522480958722
0	1	8206343	rs61391705	G	A	0.0858405475708301	0.446286480315287	0.0389335745661124	0.0511193826743726
0	1	8207789	rs6683857	T	C	0.820115588194537	0.179548757934615	0.0492832694484039	0.0367197610307282
0	1	8207838	rs77321792	T	C	0.121028344085571	0.243295203961521	0.0512408228355672	0.0439160643696159
0	1	8213010	rs1455701	C	T	0.833362756765947	0.233187872709223	0.0450789745263053	0.0378119951274512
0	1	8213427	rs4908739	C	T	0.833318308076926	0.224577062070537	0.0459890100386132	0.0378682713657689
0	1	8214803	rs2100516	T	G	0.764779114853393	0.763043938162473	0.0100396799881765	0.0333006527791946
0	1	8218115	rs17509146	G	C	0.469612010510676	0.0925030440343171	0.0478806060572766	0.0284607290873011
0	1	8218206	rs7524007	C	T	0.859070500066044	0.0611912085830946	0.0751927332513142	0.0401646706124772
0	1	8222156	rs17032281	A	G	0.374536250762738	0.834508478786196	-0.00613967904430044	0.0293873050464136
0	1	8260756	rs11588420	A	G	0.19312642801328	0.0129180796554756	-0.0881503499687112	0.0354584270720778
0	1	8261393	rs12138839	G	T	0.213759256030224	0.105503445293975	-0.0556145720953419	0.0343567272088264
0	1	8264457	rs12745477	G	A	0.190745662683219	0.0320431086833962	-0.0766300777791893	0.0357437673081858
0	1	8272526	rs425371	A	G	0.483151818458905	0.00830546037789683	-0.0756286442103226	0.0286538004486151
0	1	8273392	rs12041676	A	G	0.42376527029744	0.0204472271690315	-0.0670161165970912	0.0289107000369112
0	1	8273851	rs448202	T	C	0.125802692937293	0.0601668269284867	0.0816650515142079	0.0434488155951016
0	1	8273940	rs395847	C	T	0.916469699374996	0.807191866956323	0.012419849121598	0.050890530921684
0	1	8274807	rs411654	G	A	0.1036760548149	0.0926691971978252	0.0797731267706679	0.0474421339901655
0	1	8276909	rs478128	G	A	0.112803694806582	0.0180646292171125	0.108422055299468	0.0458581735105025
0	1	8278899	rs428180	C	A	0.451239399869537	0.321924540018968	-0.0285468088209341	0.0288202919310011
0	1	8281564	rs506403	T	C	0.634270906839988	0.644364524686898	0.0137302458302888	0.0297445702744662
0	1	8287391	rs11121137	A	G	0.453300392841776	0.0826352057216394	-0.0497909972874537	0.0286881180979975
0	1	8292195	rs299501	A	G	0.856319550768489	0.17014687483017	-0.0557482303762413	0.0406407587905737
0	1	8295130	rs7528376	C	T	0.695990763727519	0.106524320035448	-0.050154228786383	0.0310742154750485
0	1	8301494	rs17032328	A	G	0.0982805268721558	0.920611398854395	0.00473750937642488	0.0475350010571929
0	1	8302619	rs7513908	A	G	0.0531423406726585	0.817823975048673	-0.0146528445514543	0.0636127001984394
0	1	8306031	rs12403649	C	T	0.128640686615634	0.840511044353511	-0.00843163641537183	0.0418984461719956
0	1	8310158	rs72861200	G	C	0.153237506788383	0.746151077582235	0.0126882328783827	0.0391952527670041
0	1	8319635	rs401691	T	C	0.578635829541807	0.382929000006558	-0.025318689321314	0.0290181483933696
0	1	8336374	rs72862657	T	C	0.218512743504134	0.804818375179747	0.00856614649557209	0.0346644615443547
0	1	8357221	rs11121152	T	C	0.796444305289809	0.464078982359371	-0.0259570018202622	0.0354532758357623
0	1	8357338	rs6577481	C	T	0.181760069280672	0.698443180594035	0.0143132446792492	0.0369447599649352
0	1	8362754	rs4908748	C	T	0.678438977907848	0.409557743274988	-0.0250370170499224	0.030359964068117
0	1	8370088	rs11121157	A	G	0.17159635901797	0.0634125729523062	-0.070145	0.0377877863866091
0	1	8370729	rs72864229	G	A	0.199164661379485	0.922630734716463	0.00344388817153311	0.0354599664267658
0	1	8372536	rs1107284	T	C	0.776801065006646	0.72439274983905	-0.0120484147562071	0.0341707766233767
0	1	8374297	rs78641116	C	G	0.134558176356674	0.840672615151792	0.00838487708101063	0.0417089174116251
0	1	8388571	rs1473309	A	G	0.058141457659236	0.910216801616588	0.00686428211165259	0.0608724078540389
0	1	8399193	rs12039434	G	A	0.648440852044328	0.350515647730447	0.027992994378765	0.0299842621326918
0	1	8433747	rs754346	C	T	0.839952288431048	0.933945991748664	0.00323171695564082	0.038992152771818
0	1	8490320	rs302719	G	T	0.118612275697092	0.817625077009609	-0.010203909952603	0.0442492715162319
0	1	8495590	rs172531	G	A	0.119079531632793	0.869873235194425	-0.00724018450091463	0.0441961073934121
0	1	8520108	rs80296853	A	G	0.116870241928494	0.909345401078029	0.00506175902233395	0.0444543284690035
0	1	8526142	rs4908760	A	G	0.839955053401135	0.978115804688831	0.00107697933892976	0.0392610932087304
0	1	8564301	rs6669503	G	C	0.839737859007833	0.917317602274381	0.00407899082685208	0.0392916448551511
0	1	8596335	rs55860300	A	G	0.103544250246974	0.672971333292913	-0.0197821146082746	0.0468688800889427
0	1	8596742	rs17032657	G	T	0.323209568824423	0.674021456932648	-0.0127600217817243	0.0303351231130202
0	1	8598127	rs10492965	A	G	0.104369201400004	0.59813884955011	-0.0246697005768921	0.0468045751934348
0	1	8613418	rs2016084	A	C	0.840146259252817	0.982233470912631	0.000875668458800848	0.0393225147162471
0	1	8638666	rs12029303	C	T	0.730074996318246	0.598856759625098	-0.0173036637841089	0.0328938687443441
0	1	8645816	rs1934138	A	G	0.84032839759557	0.934930922544988	-0.00321182798871239	0.0393400981184821
0	1	8654642	rs76545421	G	A	0.0681231486252777	0.667879721292921	-0.0242695610646661	0.0565645213585196
0	1	8656227	rs12134896	A	G	0.10515752330362	0.698028895249431	-0.0181054432765248	0.0466656039079282
0	1	8658527	rs6681362	G	T	0.839541004771345	0.945526637553094	-0.00268620106644345	0.0393148473262619
0	1	8701231	rs1463052	G	A	0.838523566719864	0.530767541050735	-0.0245733816904549	0.0392023263257037
0	1	8725420	rs56305243	C	T	0.107369003189525	0.979519588118553	-0.00118711620479435	0.0462430967499394
0	1	8751897	rs56163601	A	G	0.101417260167587	0.765500292118287	0.0141699698552455	0.047507857344249
0	1	8759554	rs12025126	C	T	0.73165306491365	0.948686973010376	-0.00208122075723841	0.032339319335414
0	1	8788636	rs7518204	C	T	0.951114414676448	0.3104862542125	-0.0677777748418758	0.0668286574008489
0	1	8794410	rs4908775	A	G	0.0972867920041835	0.983416677683623	-0.00100316549343969	0.0482625020808026
0	1	8804997	rs3938719	G	A	0.128078334710894	0.865816915920016	-0.00723861269905378	0.0428385615128785
0	1	8879610	rs4908516	C	G	0.103975433077166	0.741951675763372	0.0154487153546029	0.0469180884119967
0	1	8898807	rs11582339	T	G	0.132623040214203	0.883653395173118	-0.00618074963183244	0.0422356928681021
0	1	8918795	rs11121247	C	T	0.936160459084041	0.931483895674222	-0.00501968145986307	0.0583833155925143
0	1	8926868	rs2781064	T	C	0.162651214794181	0.737253198746467	0.0129911755095194	0.0387226386232847
0	1	8930369	rs2781060	C	T	0.936025031025594	0.839699263697486	-0.0117977194774518	0.0583242342825613
0	1	8931149	rs2274971	T	C	0.77565321720527	0.481900877245156	-0.0242508311325158	0.0344840123023488
0	1	8949480	rs7539600	G	A	0.895479179237459	0.388186538336996	-0.0406331578111963	0.0470884824344044
0	1	8969219	rs7534552	A	G	0.255133855068593	0.742904585589382	0.0107000074134221	0.0326210429333489
0	1	8978514	rs6665631	G	A	0.156397910106372	0.894858674891086	0.0052048042592473	0.0393829514499957
0	1	8981748	rs4908795	G	C	0.153129926725055	0.431283348423778	0.0313229415528028	0.0398005620475937
0	1	8982305	rs12137125	C	G	0.248803452893964	0.831549504414428	0.0070066705791312	0.0329392879590758
0	1	8982906	rs4908796	A	G	0.249855628023978	0.252029932729943	0.0378940385062307	0.0330827262061611
0	1	8983655	rs11806366	C	G	0.181794074008185	0.951295857475107	0.00225864569956421	0.036978756269585
0	1	8985036	rs10864370	T	C	0.279906879929886	0.962154679899798	-0.00151624808254489	0.031954733460791
0	1	8987259	rs2765512	T	C	0.638085919740199	0.989784396497174	0.000377662695738235	0.0294963485140684
0	1	8991116	rs2781079	A	G	0.186749583867367	0.987408027333108	-0.000576160929525731	0.0365066569620371
0	1	8994112	rs4418632	C	T	0.727600494324277	0.725592781195058	-0.0111891202426559	0.0318783720842151
0	1	8998059	rs914997	T	C	0.834209543712992	0.410100905064665	-0.0317379593027891	0.038530217362503
0	1	8999843	rs2781087	T	G	0.445724034129248	0.363457707652729	-0.025963903540991	0.0285695552661711
0	1	9000628	rs1475734	T	G	0.193936231884058	0.34612643457162	-0.0337384740614074	0.0358108736455699
0	1	9000882	rs6692694	T	C	0.354252302808102	0.380120084295622	-0.0263324465383811	0.0300025007291533
0	1	9001562	rs17032875	C	T	0.666849661141615	0.993158821038614	0.000256522047037975	0.0299177194668916
0	1	9007556	rs942969	C	G	0.859010642136061	0.325170724548073	0.040067101496997	0.0407232460328933
0	1	9008370	rs6577541	G	C	0.858889083323755	0.312400201015142	0.0411628265575745	0.0407472658412485
0	1	9008739	rs12070475	G	C	0.858969680645552	0.290655550249362	0.043064006800442	0.0407538884536995
0	1	9009214	rs2274326	T	C	0.237409801719964	0.736168104713629	-0.0112681734024466	0.0334434570509361
0	1	9009406	rs2274327	T	C	0.241908961753159	0.834200345582739	-0.00696476999445628	0.0332737016463535
0	1	9009444	rs2274328	C	A	0.452287269170689	0.647160933831284	0.0131541528654658	0.0287390664666518
0	1	9009470	rs2274330	C	G	0.209643219122188	0.51500712862635	0.0229785859947038	0.0352940615039996
0	1	9009547	rs2274331	A	C	0.209000412567301	0.390416769644734	0.030373082184296	0.0353643419219477
0	1	9009706	rs12738365	T	C	0.200457269166876	0.872506233542287	0.00573282469283462	0.0357239062414165
0	1	9010405	rs17032907	T	C	0.388789422430503	0.645800230691227	0.0134492814408177	0.0292627369937913
0	1	9010569	rs11121273	C	T	0.398572350158952	0.849596429620919	0.00551773663960977	0.0290968641024755
0	1	9010592	rs17032909	C	T	0.0720479438216883	0.517497523708644	0.0357793500446407	0.0552826389942411
0	1	9010984	rs11576766	C	A	0.380455456152278	0.912246539065055	0.00324200780944072	0.0294178870410695
0	1	9011586	rs3765968	G	T	0.772313071264707	0.551916801937839	0.0202175958714115	0.0339854186372767
0	1	9011627	rs3765967	A	G	0.21900803602293	0.289509523067117	0.0366995134449558	0.0346483909478145
0	1	9011722	rs3765966	T	G	0.845071237167218	0.198447441648734	0.050495338910312	0.0392658100290937
0	1	9013585	rs72641561	T	C	0.215341806160505	0.414917752485257	0.0284238433554907	0.0348643294378391
0	1	9015550	rs17032912	C	G	0.264180196450071	0.702862312660517	-0.0122644689514134	0.0321514308369559
0	1	9015575	rs61784252	G	A	0.165925953717452	0.919175305587654	-0.00387909675384404	0.0382280208771224
0	1	9015675	rs12741044	C	G	0.535368405467632	0.174265655564334	-0.0389177179029378	0.0286449436484683
0	1	9015954	rs12059715	C	T	0.171239554317549	0.520007722018213	-0.0243075634043981	0.0377837673970648
0	1	9016007	rs6661729	A	C	0.0110357559100991	0.280437639894688	-0.148284943002049	0.137385245388631
0	1	9016302	rs17389460	G	T	0.192742578572897	0.215986422094634	0.0452393696219441	0.0365638270806705
0	1	9016390	rs17032921	T	C	0.189913192786253	0.216293882488614	0.0454886824388975	0.0367899504101603
0	1	9017091	rs2274332	T	C	0.143746660768715	0.628300203174802	0.019779532700971	0.0408566132957748
0	1	9017204	rs2274333	G	A	0.510378949664749	0.38001140145317	-0.0250540484129125	0.0285394164351441
0	1	9018034	rs7545200	A	G	0.269660899130137	0.125721240327689	0.0491222263098589	0.032080976456044
0	1	9019221	rs41278984	C	T	0.0122617196556361	0.118707763785732	-0.201715546651063	0.129286556774336
0	1	9019338	rs11805912	T	C	0.144135564998103	0.700373584637057	0.0156841810834494	0.040757588863962
0	1	9021301	rs12735688	T	C	0.517047182913547	0.230034590503965	-0.0340397885132861	0.0283601150960395
0	1	9021998	rs3765965	C	T	0.137020782504868	0.198831677590344	0.0537663319271159	0.0418451741961957
0	1	9023572	rs6577545	G	C	0.150464605909063	0.45468258001269	0.029966817500183	0.0400823474237725
0	1	9026751	rs12126080	A	G	0.123283434528403	0.203883102875189	0.0553143609515341	0.043535213945067
0	1	9027391	rs4466678	T	C	0.123953747467165	0.229531531208486	0.0521571475558371	0.0434076249626818
0	1	9027899	rs2274334	T	G	0.0124917629881506	0.137608070189568	-0.190469795247428	0.128283435826915
0	1	9029539	rs78726732	A	G	0.0226295835200781	0.0410919652451052	0.203457258493003	0.0996069578762971
0	1	9030372	rs10864376	T	C	0.622381646111687	0.819499667258139	0.00669416295656079	0.0293361044581137
0	1	9030964	rs3737665	T	C	0.475892750637048	0.198779856443869	-0.0364199389767777	0.0283415805643547
0	1	9031903	rs12138897	G	C	0.781947368773038	0.611747933777798	0.0174241049637448	0.034327801848855
0	1	9033404	rs4908800	G	A	0.628591669752263	0.775778474664547	0.00837402829409654	0.0294006430082901
0	1	9033552	rs61785762	T	G	0.179924966393872	0.407188370208319	0.0310037006214992	0.0374056098761151
0	1	9034301	rs72641578	C	T	0.175862047117547	0.120604117453227	0.0581881612011478	0.0374865052522755
0	1	9034421	rs3765964	A	G	0.660950374558094	0.552820614872122	0.0177760611619004	0.0299492817124352
0	1	9034483	rs74050967	T	C	0.0244437349248562	0.1457640890379	0.137486196461421	0.0945144760039353
0	1	9034598	rs3765963	G	A	0.781273585975458	0.230702916157788	0.0409809719985258	0.0341921215340798
0	1	9035013	rs3737663	C	T	0.0383185827380619	0.703103001730119	0.0288323909936679	0.0756487419137137
0	1	9035059	rs12071042	C	A	0.0257715470731722	0.0861747843201371	0.160633266144765	0.0936129270671801
0	1	9036614	rs12127547	G	A	0.133425200949852	0.552183745356122	0.0247786288065604	0.0416804087671894
0	1	9037273	rs6697763	T	C	0.75924100924225	0.992236258513572	-0.000323326581975872	0.0332279503792319
0	1	9039022	rs6577546	A	G	0.803655870275683	0.973000926396166	0.0012007817638685	0.0354790822175546
0	1	9049032	rs875148	T	G	0.64147550261342	0.850658893458217	-0.00564946257882635	0.0300059954997884
0	1	9058028	rs10779707	G	A	0.853711151048308	0.92840322478378	-0.00364390785503093	0.040553645776804
0	1	9060789	rs17033008	A	G	0.227403098953981	0.93897403114849	0.00261816592715102	0.0341978223892578
0	1	9061382	rs12047015	C	T	0.151106213246673	0.856927206332171	-0.0071980627471244	0.0399255629597418
0	1	9062952	rs17389948	T	C	0.147018201700374	0.519066241585766	-0.0260116984538347	0.0403416346316992
0	1	9063265	rs12402611	T	C	0.0979745764677683	0.95060335214883	-0.00296334272403539	0.0478351076521406
0	1	9063602	rs4908804	C	G	0.626463098472351	0.552364987996314	0.0177219356418055	0.0298238633905456
0	1	9066132	rs17033013	T	C	0.257908403541438	0.746207528126843	0.0105491180030777	0.032594814390426
0	1	9066695	rs10864377	T	C	0.542692630845679	0.285386373356013	0.030729118001885	0.0287645720359426
0	1	9066967	rs12164533	A	C	0.307139554438018	0.753894378352703	0.00970864484572011	0.0309677263453488
0	1	9068020	rs2039631	T	C	0.124702988105599	0.0401577006404727	-0.0872293478386231	0.0425068788015458
0	1	9068213	rs17027186	C	T	0.170747402379182	0.320322513318005	0.0379144056736983	0.0381511202484714
0	1	9068386	rs7530465	A	G	0.162111277753726	0.691332094910879	-0.0152876622123538	0.0385033139287269
0	1	9069001	rs769901	A	G	0.532721421352447	0.535060782385813	0.0176266731841774	0.0284164021078876
0	1	9069412	rs66463959	A	G	0.154880592925582	0.55355183411771	0.0232579984373558	0.0392575701714036
0	1	9074465	rs12063980	T	C	0.222736013242267	0.898092551265779	-0.00433247898295556	0.0338286494425654
0	1	9074932	rs1556757	A	G	0.507579371117943	0.877443766885076	0.00438295264327511	0.0284218828687192
0	1	9079365	rs10864379	A	G	0.1835785709315	0.711740864294217	0.0134880128413501	0.0365015342064172
0	1	9080411	rs9803660	C	T	0.465246159038129	0.752748841366939	0.00903809916746705	0.0286908413086907
0	1	9103420	rs34605482	T	C	0.219682920820024	0.266892420251185	0.0382599958631727	0.0344607831455947
0	1	9107849	rs3737661	T	G	0.249129529668969	0.981442028421494	-0.000770986564738367	0.0331449374091079
0	1	9108622	rs7368193	T	C	0.582311047032863	0.431922377686512	-0.0227316722862171	0.0289241503765435
0	1	9111626	rs3004245	C	A	0.677072036796558	0.365742957568142	-0.0276574793233351	0.0305784495234976
0	1	9115700	rs4908809	C	T	0.475387130469542	0.414156018936609	-0.0234547771752488	0.0287224162559448
0	1	9116899	rs2505972	C	A	0.364023625495456	0.192889183077898	-0.0384914734908363	0.0295615368679677
0	1	9129620	rs5438	T	C	0.0981218751760992	0.569119686085719	-0.0270415631932488	0.0474956289203697
0	1	9129867	rs3820034	A	G	0.241287347701049	0.267716675807337	0.0368462138649408	0.0332446202414774
0	1	9130650	rs12736085	G	A	0.384215508730814	0.414343123553177	0.0239361027623645	0.0293235928908434
0	1	9138890	rs1327257	G	A	0.334050257878972	0.806658366088109	0.0074058265980285	0.030260074001026
0	1	9140078	rs12726360	C	T	0.505340744628554	0.811742358617938	-0.00682547209097145	0.0286569159523766
0	1	9140327	rs12127491	T	C	0.206361318216449	0.342846093507825	0.0333483444766348	0.0351569310422681
0	1	9143220	rs75856734	A	G	0.227612334938035	0.348466840773934	0.0320011691805168	0.0341321315068587
0	1	9148184	rs12755780	T	C	0.423180038257781	0.920980004685959	-0.00288048796997114	0.0290373724497415
0	1	9149450	rs12711519	G	A	0.529924467616638	0.449415548546527	-0.0216407317643783	0.0286105564175833
0	1	9151948	rs76799504	C	A	0.16466296520646	0.820702464131111	-0.00867050187760049	0.03825644973345
0	1	9153629	rs12061999	C	T	0.317277333864507	0.106337248707124	-0.0490326018796416	0.0303630492774761
0	1	9155701	rs12239636	T	C	0.14933032994508	0.530211247676972	-0.0249166828511391	0.0396962480254266
0	1	9155711	rs12239637	T	C	0.175285689034596	0.232667585446864	-0.0443396353762921	0.0371504510615065
0	1	9159671	rs17033261	T	C	0.339057992377182	0.44941255905241	0.0230428505861578	0.0304640543911411
0	1	9160365	rs7555576	G	A	0.492029756658632	0.586174544176289	-0.0156186050427944	0.0286902114158955
0	1	9161550	rs1061907	A	G	0.457926373258061	0.534940083059138	0.0179237149385388	0.0288867309516511
0	1	9180726	rs78794533	A	G	0.165982833831603	0.136068404845653	-0.0564604153261006	0.0378778234166527
0	1	9185660	rs4908812	A	G	0.246975380859127	0.890876930261636	0.00456242915814523	0.0332551507290483
0	1	9213177	rs2666433	G	A	0.758321798074221	0.0666749210355975	0.0600228289446935	0.0327303394803608
0	1	9219383	rs6577556	C	T	0.240849002954464	0.353318797500459	0.030982679794993	0.0333803521294617
0	1	9234363	rs809972	T	G	0.154424117714955	0.474785030574137	0.0279593248943662	0.0391195319163484
0	1	9238095	rs6577559	T	C	0.140557246160094	0.644211396191185	0.0188695829731705	0.0408592943468258
0	1	9250059	rs6673205	T	C	0.22270047723918	0.881211616137105	-0.00505659947823827	0.0338384703411314
0	1	9250991	rs10864392	T	C	0.26254537274789	0.0872025659348035	-0.055262541378879	0.0323108049562787
0	1	9275194	rs1009941	A	G	0.479900764568898	0.0315146626297673	-0.0612806581843014	0.0284958331158798
0	1	9278142	rs1009940	A	G	0.534503477246719	0.0256251481332484	-0.0637193631922521	0.0285500726550993
0	1	9280094	rs10779715	T	C	0.534680120486664	0.0272451121962966	-0.0630769693925141	0.0285676237467524
0	1	9286018	rs12072683	T	C	0.354572563403225	0.453787618718163	0.0223083398194913	0.029779574797029
0	1	9297871	rs4908830	G	A	0.382449981193015	0.659471177958945	0.0130614869011293	0.0296418530123728
0	1	9307138	rs11121350	C	T	0.401362753230877	0.811042251619232	0.00702911589043993	0.0294004796194016
0	1	9315847	rs2268170	T	C	0.0980290403588805	0.169988255510728	0.0658602620143581	0.0479946567340698
0	1	9317936	rs3753164	G	A	0.484001641570462	0.437421764070558	0.0221121308342981	0.0284746738431501
0	1	9321241	rs2268169	A	G	0.472299972928027	0.895336960658574	0.00373904194640264	0.0284220772465935
0	1	9323910	rs6688832	A	G	0.460259838132402	0.312348151547612	0.029037786098441	0.0287415424047363
0	1	9324213	rs17368528	T	C	0.0581696636967987	0.91982494219947	-0.00611677010688162	0.0607701218353429
0	1	9334714	rs12093524	A	G	0.12304143463522	0.584999475152733	0.0237403968304719	0.0434728817770723
0	1	9341038	rs916380	T	C	0.694434780297498	0.397047984969328	-0.0262852946956748	0.0310368809545805
0	1	9357724	rs11121365	G	C	0.123052023160822	0.6174475821261	-0.0216748648782116	0.043395638683558
0	1	9358243	rs621846	T	C	0.161392061025825	0.568814249880072	-0.0220527731624191	0.0387027451554429
0	1	9364634	rs1294028	G	A	0.823737782640002	0.32184317952235	-0.0369054164388845	0.0372527123522038
0	1	9366852	rs581587	C	T	0.760910453147701	0.659240968801831	-0.0146729020745658	0.0332748021000753
0	1	9367908	rs9442562	G	A	0.289567171142109	0.755678824290181	-0.00975529939392968	0.0313513708696449
0	1	9371099	rs629524	T	G	0.31303647171627	0.908569687206828	-0.00358112930805095	0.0311828679008299
0	1	9387444	rs1569422	T	C	0.7946902437698	0.870314158420501	-0.005705135583266	0.0349452085413742
0	1	9389218	rs732591	C	T	0.285501463094418	0.543242995278384	-0.019275	0.0317066680684048
0	1	9390616	rs34817952	T	TG	0.81746478107326	0.957872942727722	0.00193891439377074	0.0367058803191246
0	1	9393082	rs1294022	G	C	0.171746032270087	0.860010315324972	-0.00662440425375531	0.0375616093374381
0	1	9416151	rs9435243	A	G	0.251009256582751	0.624919760518804	-0.0159432322267304	0.0326111001161462
0	1	9422875	rs552230	A	C	0.288600308358229	0.330729590371393	-0.0303916992403708	0.0312464342073013
0	1	9427869	rs2275457	A	G	0.723014773198042	0.812392740484531	0.0075458533045231	0.0317933821455572
0	1	9431223	rs10492967	A	G	0.321380321194252	0.618820057500933	0.0152716521458798	0.0306953489969323
0	1	9448852	rs9943073	C	A	0.352236220669034	0.68598270247655	-0.0121329786251532	0.0300088895317271
0	1	9466803	rs12044809	G	A	0.442410757093235	0.19279488486221	0.0372213022302024	0.0285799860543629
0	1	9474990	rs72645555	A	G	0.38170846568205	0.739393127932888	-0.00967338494237223	0.0290791467495619
0	1	9489972	rs10864418	G	A	0.419290663540688	0.0581184813965682	0.0546094243566458	0.0288206315323947
0	1	9497668	rs9660668	C	T	0.196584708202808	0.758718128679965	0.0110100168081148	0.0358440350161984
0	1	9498113	rs9660890	C	T	0.195191459824849	0.62319915082679	0.0177701271550313	0.0361680304991684
0	1	9499246	rs9787285	A	G	0.207707478704308	0.430236147355975	-0.0274500037664987	0.0348002467663711
0	1	9503008	rs4926481	C	T	0.680348678052913	0.584408460640986	-0.0167405913508051	0.0306067929582095
0	1	9514846	rs4926491	C	T	0.281972522135476	0.613840366731827	-0.015943696317256	0.0315967526048989
0	1	9525235	rs7544834	A	G	0.70990685615809	0.286462517958659	0.0335737019592592	0.0314975709451626
0	1	9525697	rs10746490	A	G	0.903401647197225	0.323877850609843	0.0473183797742153	0.0479649318733958
0	1	9525764	rs12042017	T	G	0.645712322378012	0.53087664995271	0.018697222274597	0.0298359125111519
0	1	9526979	rs10864425	G	A	0.706820639808229	0.406094004003548	0.0260947048917844	0.0314096235253837
0	1	9533238	rs6679380	T	C	0.909535280312419	0.720980818289811	0.0177396143408989	0.0496701689108229
0	1	9535303	rs7418365	G	A	0.576201574903998	0.57884897069015	-0.0159408002628873	0.0287187060648524
0	1	9535619	rs6541069	G	A	0.900650091126979	0.485947628744288	0.0330861953442336	0.0474851995723684
0	1	9538654	rs12561781	C	G	0.711120870686552	0.878324272342063	-0.00480895928022926	0.031411840155132
0	1	9555888	rs7417127	C	G	0.206997285604364	0.607850677915578	0.0181997533609813	0.0354671545673602
0	1	9563315	rs7533271	G	C	0.811059034211922	0.981532127023392	-0.000850000000000012	0.0367200551470174
0	1	9567789	rs12755956	A	G	0.526968325665768	0.568130398283894	0.0162497913951687	0.028468095299844
0	1	9576675	rs7525571	G	A	0.166467014201541	0.383964783952151	-0.0335220615003921	0.0385039177155989
0	1	9576789	rs75100051	G	A	0.137563048016701	0.330401151874078	-0.0403311697621289	0.0414372893039704
0	1	9600774	rs12140494	C	T	0.860548327307254	0.875588996109781	0.00644503661022381	0.0411656814709592
0	1	9617682	rs72646718	A	G	0.262830589668396	0.599193535314672	0.0169665637834638	0.032282792243703
0	1	9619380	rs58670998	T	C	0.502247975621078	0.443535123239424	0.0217130324781785	0.0283372171063356
0	1	9627521	rs6698575	G	A	0.287224539983709	0.632776343655699	0.0150350357526553	0.0314657154775049
0	1	9632102	rs56053581	T	C	0.262725152306353	0.544842051795441	0.0195474373495377	0.0322827504261665
0	1	9637227	rs9430153	G	A	0.321506611176462	0.919316767498344	-0.00307515507921601	0.03035859148439
0	1	9691975	rs4926485	G	C	0.221261765078378	0.680870781810263	-0.0140157510371081	0.0340787686852776
0	1	9704925	rs4129341	G	T	0.67717051786457	0.895009608000643	0.0039914583669343	0.0302456547953908
0	1	9713386	rs4240895	T	C	0.883543360235659	0.268007776560898	0.0490717519660106	0.0443020956616717
0	1	9718087	rs6540991	C	T	0.848539120205961	0.931377333930208	-0.00343571267732571	0.0398981575415288
0	1	9720526	rs58784124	G	A	0.633573890731508	0.164126027062103	0.0411242837019745	0.0295575792515455
0	1	9725525	rs4300218	A	G	0.092783895931589	0.275965425126723	-0.0533114764215637	0.0489353152130459
0	1	9734287	rs12568084	A	G	0.49691852192725	0.489627720664267	0.0196209910082949	0.0283991329237092
0	1	9741792	rs4333853	G	A	0.512784407805786	0.457519892417142	-0.021059785632623	0.0283466685094413
0	1	9746248	rs6677649	G	A	0.196137228252668	0.283191223210549	-0.0386361917794917	0.0360016594288073
0	1	9760651	rs12566637	T	C	0.16802055061096	0.564809886021323	0.0214660502631992	0.0372860936313859
0	1	9795719	rs12569008	T	C	0.260389231387417	0.835031685899743	-0.00678808147296994	0.0325954116202068
0	1	9799496	rs11588785	C	G	0.486705540637004	0.51557667331938	-0.0183569788004707	0.0282337353567251
0	1	9804693	rs7550295	T	C	0.205703107128489	0.749432287577882	0.0113371795192255	0.0354965700068643
0	1	9836556	rs72855716	G	A	0.255488122773408	0.871943429224436	-0.00535180396025606	0.0332017503788377
0	1	9846341	rs17034340	C	T	0.206272838002436	0.731423421269927	0.0121714440519969	0.0354612039088562
0	1	9866437	rs61479984	T	G	0.429526841628902	0.580645157184672	0.0159222963667777	0.0288216307658516
0	1	9875633	rs946277	T	C	0.905910678681278	0.856596411354703	-0.00884586947428243	0.048951051102099
0	1	9877988	rs117550213	T	C	0.139341403604012	0.272648779807307	-0.0449984979716379	0.0410202289943693
0	1	9885290	rs12078414	T	C	0.149159296688365	0.652371000288894	-0.0180153509048541	0.0399922718167384
0	1	9888202	rs1767277	T	C	0.850105880224622	0.68376824474978	0.0162566661088868	0.0399106574990093
0	1	9923741	rs935073	G	A	0.195768415543829	0.836018877526223	0.00740669548712277	0.0357831339460372
0	1	9926924	rs6695334	C	T	0.140074132774395	0.512482996101598	0.0269734304536812	0.0411822982904755
0	1	9938165	rs17034420	G	A	0.140386387292743	0.447068370889218	0.031271110140231	0.0411293364485877
0	1	9975201	rs2033960	T	C	0.184929439312126	0.502633863440343	0.0245859084290108	0.0366761546459883
0	1	10008191	rs12064822	A	G	0.152233817342932	0.503320711574012	-0.0262662777019869	0.0392459259692653
0	1	10008221	rs1220421	A	G	0.670699125396241	0.995650576456397	0.000163685387915469	0.0300272888386548
0	1	10029913	rs6683452	G	A	0.826169828269348	0.607138903207706	-0.0191890791966985	0.0373210939014387
0	1	10093457	rs7528979	T	C	0.313405885584631	0.699482323746724	-0.0117698555976039	0.0304903238753842
0	1	10155283	rs9430244	G	A	0.916164224299624	0.991265474645646	0.000560841205583136	0.0512309006977217
0	1	10159832	rs76154155	T	C	0.106963230371438	0.0966744876352274	-0.0762565326274385	0.0459046517351225
0	1	10174189	rs4543799	A	G	0.205785740320488	0.849434718564105	-0.00666738782187001	0.0351211396639836
0	1	10177790	rs3762290	G	A	0.207253406184876	0.874301191718894	-0.00553359105087299	0.0349790094820163
0	1	10190884	rs2295294	T	A	0.344246374296052	0.938807623099019	-0.00228802127319703	0.0298041255587463
0	1	10195940	rs6671289	A	G	0.186092249586926	0.720761169533877	-0.0130075952772286	0.036390817184199
0	1	10195970	rs6685910	T	A	0.104638767065011	0.153713804899202	-0.0658513789651319	0.0461617501860048
0	1	10197932	rs118126602	C	T	0.101237081219031	0.0863894037078528	-0.0802414342496143	0.0467945814749452
0	1	10203988	rs35316894	C	T	0.29272359294134	0.450571462169928	0.0234300671076507	0.0310553040367655
0	1	10204186	rs12144133	G	T	0.547552009788096	0.629689607665433	-0.0137023267887295	0.0284184077682272
0	1	10209557	rs6696978	G	A	0.0946621436548817	0.465794019221769	-0.035314398646473	0.048419698813714
0	1	10219202	rs6659436	T	C	0.167530916058362	0.457114308778888	-0.0280829220429908	0.0377658153330555
0	1	10235946	rs2180184	C	T	0.313885143597274	0.168488685818512	-0.0419969933733253	0.0304972179084816
0	1	10237960	rs12733312	C	T	0.282422070446953	0.13229832267079	-0.0471725837539465	0.0313418232026467
0	1	10239647	rs41310363	G	A	0.0908321908600461	0.501623735875872	0.0335874986100613	0.0499860749542135
0	1	10240094	rs1046277	T	C	0.0915414364024001	0.499027310891021	0.0336182794150592	0.0497296375663977
0	1	10246129	rs2180185	C	G	0.373928394905623	0.392430759338907	-0.0251688572753375	0.0294297740392308
0	1	10246471	rs6667639	A	C	0.373672769819134	0.422971171132088	-0.0235926742173047	0.0294438346689922
0	1	10247313	rs56221672	G	A	0.35521741812917	0.792224792229738	-0.00785118479885531	0.0298045105647263
0	1	10290268	rs17396382	C	T	0.0947095163758327	0.318092620640619	-0.0481470785365673	0.0482249535015905
0	1	10323921	rs12757288	C	T	0.321481853012887	0.885973756429856	-0.00434486958755144	0.0302988102226761
0	1	10338598	rs10492970	G	A	0.0929616534737716	0.441325964544061	0.03792234408502	0.0492526088292305
0	1	10353112	rs10492972	C	T	0.322043675273278	0.886957291632569	-0.00430414515081986	0.0302777550447882
0	1	10359944	rs12130220	G	T	0.228652034807339	0.474814726142721	-0.0238880962934645	0.0334254841532964
0	1	10362071	rs76058266	G	A	0.112638635170376	0.0786557356966465	-0.0785544783034197	0.044670291889255
0	1	10366487	rs8019	G	T	0.325657420471936	0.87445521886862	-0.00481069221416677	0.0304470327244841
0	1	10384439	rs17401924	G	A	0.226032519920035	0.480125806043027	-0.0238951085188043	0.0338409582081145
0	1	10385471	rs17401966	G	A	0.22837833012088	0.50814297746564	-0.0221308695764766	0.033443854583065
0	1	10391536	rs12734551	G	T	0.228557706394411	0.582917212226022	-0.0183827801498123	0.0334762763774987
0	1	10407360	rs59211028	C	T	0.0989843973945801	0.312934955065666	0.0483094878538246	0.0478746548290447
0	1	10414470	rs17402762	C	T	0.33939389263289	0.813128594796181	0.00711156199003464	0.030083782591458
0	1	10420918	rs3748578	A	G	0.222299218180897	0.430209413446807	-0.0268524561013954	0.0340407210604224
0	1	10420937	rs3748579	T	C	0.320403858866783	0.838048840472951	-0.00620413697249536	0.0303544239767271
0	1	10431329	rs72867431	T	C	0.0958916976168369	0.228172958648673	0.0585658884538391	0.0485992268466052
0	1	10484416	rs663364	G	T	0.348540349269089	0.882834942977182	-0.00444851332865607	0.030184708960247
0	1	10484880	rs79763829	A	G	0.0973077822614902	0.720628500498871	0.0173213335412048	0.0484351679380428
0	1	10507236	rs1307489	G	A	0.835009155878837	0.328730202097546	0.037726324219721	0.0386273162294098
0	1	10537090	rs684016	A	C	0.664173408348317	0.0725729508122403	0.054326817009647	0.0302570892519452
0	1	10539833	rs6680568	G	A	0.117799866857232	0.854738918406938	0.00811410966945774	0.0443211546166382
0	1	10543836	rs9970001	G	A	0.186250336222679	0.24111492980668	-0.0430189577670522	0.0366991892699375
0	1	10549380	rs670666	G	A	0.54572351530956	0.129541095111343	0.0434635973156811	0.0286715452103837
0	1	10550352	rs673254	T	C	0.372683906711577	0.220662833638927	0.0361567027835909	0.0295212787718911
0	1	10556097	rs636291	A	G	0.747565833438395	0.194578911712661	0.0425677422684117	0.0328163115000768
0	1	10556386	rs10127643	T	C	0.0659613560929351	0.785722837865722	-0.0155629518985511	0.057244329356104
0	1	10557544	rs660725	G	A	0.848729640334472	0.152575437310537	0.0568210092218867	0.0397212641839433
0	1	10562163	rs76282123	T	C	0.18380338273072	0.279758596992095	-0.0398487228096976	0.0368675469190692
0	1	10563609	rs10864459	G	A	0.563687617753018	0.699282413212816	0.0111235613535242	0.0287959333369064
0	1	10563671	rs10864460	C	G	0.609014768956571	0.73545926276272	0.00979761021317192	0.0289979499954671
0	1	10563681	rs2506902	T	C	0.256703960376884	0.412737394947097	-0.0266011100478242	0.0324765808119559
0	1	10566148	rs7543322	C	T	0.515980619929074	0.0154767437694083	-0.0688276483347343	0.028429116676782
0	1	10566215	rs616488	G	A	0.294565806746345	0.01955821832576	-0.0727877806594536	0.0311762778407948
0	1	10567122	rs604814	A	G	0.583219011142061	0.00719873864820453	0.0771348447901201	0.0287012525872939
0	1	10567658	rs2480786	T	C	0.875395943769142	0.185732812767652	0.056526755508412	0.0427162346188561
0	1	10569930	rs6540934	T	C	0.140665113856486	0.390667277271784	0.0357208248530661	0.0416128808209891
0	1	10573867	rs2274985	A	G	0.57332119230537	0.0852629805954206	0.0491793931035897	0.0285771687810613
0	1	10578606	rs7419116	A	G	0.653231066960872	0.026835105664007	0.0660988737602852	0.029856196650293
0	1	10578791	rs11584327	C	T	0.572628274153566	0.102429936633538	0.0467411162913106	0.0286195960058779
0	1	10580891	rs2483677	T	C	0.164251310166758	0.0580093400559343	-0.0726979587304143	0.0383503431197468
0	1	10582047	rs2483678	C	T	0.818072790535839	0.465481902809008	0.0267923056454431	0.0367093336227107
0	1	10596624	rs10864461	T	C	0.275360278966418	0.793287293669956	0.00835864077707345	0.0318978164523916
0	1	10597217	rs4240914	C	A	0.275408726439654	0.782328542000949	0.00881191310929204	0.0318941917986985
0	1	10598216	rs2506892	A	G	0.165208659867317	0.0345703797348643	-0.0807879256891062	0.0382273300479201
0	1	10609505	rs12120962	A	G	0.350067450100704	0.146287611759114	0.0435499649844782	0.0299771909231381
0	1	10613660	rs12127400	T	C	0.476984311097364	0.329683364600623	0.0277768808815956	0.0284963611712645
0	1	10615775	rs11121584	C	T	0.644464599345535	0.612637246072659	-0.0150402845833704	0.0297055331546316
0	1	10621363	rs7519424	A	G	0.646237466667413	0.565295362239582	-0.0171048747596034	0.0297479192550851
0	1	10633245	rs6687430	A	G	0.755020078922934	0.172319973530973	0.0449874615532691	0.0329629884817596
0	1	10643197	rs12038548	A	G	0.240640484355935	0.144739332287438	-0.048066661634693	0.0329592291565107
0	1	10643829	rs12045923	T	C	0.234914494750727	0.64981453050762	-0.0150028585143625	0.0330444981382899
0	1	10644149	rs72857041	A	G	0.246258272725147	0.584275242187042	-0.0180500633094995	0.0329892024203149
0	1	10649223	rs12090714	A	G	0.253734769662165	0.0508582808585104	-0.0639423633535585	0.0327460577780872
0	1	10651603	rs6540941	C	T	0.206436577080239	0.524421230446936	0.0225777211206148	0.0354691647755986
0	1	10652605	rs6668131	A	G	0.534296986915599	0.0868044517362842	0.0486847319710457	0.0284290303903027
0	1	10652977	rs284273	C	T	0.670707463953504	0.0937311701220844	0.0509061141080919	0.0303729266991122
0	1	10653628	rs284272	T	G	0.121142981399888	0.871022470605077	0.00708122431289087	0.0436143753613463
0	1	10655913	rs2387230	A	G	0.0207969174330618	0.260991596746703	0.114133029174445	0.101537277634163
0	1	10663573	rs284283	T	C	0.132227199188548	0.575294114960978	0.0235723181419855	0.0420730109470004
0	1	10666517	rs284281	G	T	0.724064138250986	0.155509295798779	0.0449936062167992	0.0316780973252166
0	1	10666735	rs11121599	G	A	0.601211263810503	0.347483222933196	0.0269986197250464	0.0287377658651257
0	1	10672429	rs488854	G	C	0.132594838186943	0.550630873419569	0.0251113109175809	0.0420755328035777
0	1	10673194	rs479407	A	G	0.712218925929237	0.0652321269814103	0.0576546319737868	0.0312717680184785
0	1	10767379	rs4845952	A	G	0.394476619987821	0.200514501014935	-0.0372614833914939	0.0291085528962183
0	1	10771380	rs78100955	G	T	0.114662171447248	0.889308852171759	-0.00620100440725296	0.0445542276008341
0	1	10780727	rs706007	G	A	0.214879641241425	0.286383255704877	0.0369880572049505	0.0346950819636404
0	1	10801989	rs4845953	A	G	0.120329564561953	0.131162178756071	0.0665312724800607	0.0440740247624694
0	1	10807369	rs205490	A	G	0.304901387643288	0.349775957511591	0.0291994412530172	0.0312285490569291
0	1	10808499	rs2076491	T	C	0.123072663330031	0.74257707281107	0.014289752141351	0.043507614924346
0	1	10827135	rs205488	C	T	0.36189355791453	0.980454676882434	0.000725917025152242	0.0296306205781142
0	1	10832322	rs205472	A	G	0.465684751036939	0.717553194588075	0.0103219328146519	0.0285348449364043
0	1	10834579	rs12031981	C	T	0.523760454730004	0.634973582343613	0.0135950070729566	0.0286368505802273
0	1	10840905	rs17035713	G	A	0.458803410002009	0.55584719045906	-0.0168592452574504	0.0286224861744415
0	1	10841333	rs710135	C	T	0.853034855239876	0.634269005340947	-0.019014006693676	0.0399683296656132
0	1	10842769	rs61227177	A	G	0.150928859692321	0.314788797780024	0.0404215658966386	0.0402114841184559
0	1	10844558	rs710139	C	T	0.830582222435759	0.653906833930745	0.0169480303817602	0.037801618971202
0	1	10845821	rs776909	C	A	0.677032390122535	0.679080478502178	-0.0126872958658167	0.030666514325695
0	1	10849645	rs10864471	G	A	0.534219615826882	0.149719983567647	-0.0413011561921023	0.0286709802518569
0	1	10854389	rs117360158	A	C	0.104724776821977	0.0467372482320961	0.0933342456013196	0.0469329146548024
0	1	10854478	rs117927896	A	C	0.105412761971348	0.0648737097726423	0.0862852773167384	0.0467385281686907
0	1	10855315	rs11577258	T	C	0.513582487415432	0.0150783199114163	-0.0697715863274796	0.02870676933311
0	1	10860379	rs10779746	A	G	0.45469820826576	0.0921633895102182	-0.0483691728501456	0.0287211734443672
0	1	10862362	rs55752650	T	C	0.100567027004867	0.0639235843551378	0.0889045651327648	0.0479861648565582
0	1	10864224	rs80073687	C	T	0.100954620044758	0.0420745018482225	0.0974876566990459	0.0479577410082162
0	1	10876600	rs6688450	T	C	0.396182900121988	0.163662702603228	0.04055748585862	0.0291181748003067
0	1	10883600	rs10864474	G	A	0.546448729709599	0.61242828201822	0.0145813759506694	0.0287822336786703
0	1	10888791	rs634478	C	T	0.839679317131915	0.359495040551111	0.0352716234704994	0.0384923682219481
0	1	10894724	rs541695	T	C	0.733425052361825	0.763153351830811	0.00967672776207537	0.0321120599846858
0	1	10900348	rs72643268	T	C	0.158141743128311	0.928979630957412	-0.00346563734097923	0.0388835183712786
0	1	10901000	rs35154018	C	CT	0.44241133320603	0.588102400158252	-0.0155092140347147	0.0286365571054947
0	1	10901994	rs946684	T	C	0.254848235391901	0.732356952772899	0.0111545031034032	0.0326162741754974
0	1	10910576	rs607715	G	C	0.220572928880943	0.630247306539406	-0.0166016566447	0.0344877192425731
0	1	10912551	rs637037	T	C	0.876074675487591	0.0951619193673383	0.0717843355043837	0.0430161780703652
0	1	10913147	rs12085982	G	A	0.1674477261746	0.835650570558428	-0.00792530514392278	0.0382015921716831
0	1	10919094	rs1292646	C	T	0.867990169925727	0.00826494048992089	0.109589471568501	0.0414946524443671
0	1	10922290	rs1280992	G	A	0.59459266810653	0.429631054145709	-0.022986528747985	0.0291033867415469
0	1	10926966	rs36047809	T	G	0.0938726773278107	0.00232787373377789	-0.146428625859875	0.0480904037943032
0	1	10934874	rs12065037	A	G	0.373316325389706	0.470506676611985	0.0213077113394495	0.029526178418904
0	1	10935423	rs1280995	A	G	0.473399412524055	0.771829701241082	-0.00826715289025969	0.0285091538535011
0	1	10935437	rs6667663	T	C	0.395006893765092	0.674160491510148	-0.0122315650928494	0.0290919590566925
0	1	10935519	rs12756252	A	G	0.415143207687992	0.60994206223858	-0.0147269057539479	0.0288674466321952
0	1	10936544	rs7537363	G	A	0.356971991131474	0.355750314905328	-0.0273960715230684	0.0296657037105616
0	1	10937920	rs11121639	G	A	0.349122104361515	0.338175953231699	-0.0284674460942884	0.0297224608009091
0	1	10939080	rs6686445	T	G	0.303658403389306	0.133125077962816	-0.0464887495539806	0.0309534630539625
0	1	10940287	rs77331515	A	G	0.304454519630118	0.183934089638121	-0.0411383601000503	0.0309604517907115
0	1	10978062	rs1280972	G	A	0.423056592305186	0.988651399655869	0.000410545005921775	0.0288631608034219
0	1	10980544	rs4845964	A	G	0.492155391656299	0.0117830464883397	-0.0721698578722681	0.0286550253080415
0	1	11002488	rs6656310	T	C	0.930912737141012	0.0146431388547431	-0.139270747485025	0.0570527657089237
0	1	11010551	rs10864484	T	C	0.173708930167116	0.320103161441261	0.0375390264706001	0.037756279456277
0	1	11013286	rs11121657	G	A	0.433536021867537	0.00425160135230536	0.0819922085124789	0.0286799895418665
0	1	11019245	rs12033594	G	T	0.456169469174175	0.000395292836780573	0.100968188304452	0.0284962743184011
0	1	11024381	rs6659326	G	A	0.413437912031327	0.0425021636318508	0.0587161768777479	0.0289446225769036
0	1	11024637	rs11121664	C	T	0.413842818093114	0.0415703448170752	0.0589903454892143	0.0289481122226063
0	1	11028631	rs74052098	T	G	0.268811192718812	0.5196983341987	0.0207980408967642	0.0323046011190355
0	1	11030861	rs78234331	T	C	0.26863695967508	0.472298782392904	0.0232609103205557	0.0323632842217078
0	1	11032827	rs2003046	A	C	0.183254632409463	0.00130417434317036	-0.117244742356273	0.0364673618453599
0	1	11033082	rs12565727	G	A	0.289657432952126	2.85301789301684e-06	-0.145724616768726	0.0311302405232059
0	1	11037736	rs11576658	T	C	0.179908941518098	0.00259103937890518	-0.111218173965904	0.0369188744143069
0	1	11038476	rs11121667	T	C	0.283388937175072	2.92758707516875e-06	-0.146849988742542	0.0314061470893836
0	1	11046855	rs9430161	T	G	0.0733361762615494	0.0145737824017281	-0.130971907656789	0.0536154696843261
0	1	11046868	rs9430162	G	C	0.07330555691569	0.0140134541631981	-0.13183895058008	0.0536602902637416
0	1	11053101	rs6704113	G	A	0.35804866914268	0.0611857039311209	-0.0552950987512258	0.029535596322313
0	1	11060075	rs11121675	T	G	0.564324681582854	0.0278027769839834	0.0627189286704037	0.0285078517762942
0	1	11063043	rs11121676	C	T	0.676773762828455	0.863080804648433	0.00526354180297907	0.0305214659443223
0	1	11074582	rs3765897	G	A	0.176176767878342	0.460976599229484	-0.027298925630009	0.037028561942602
0	1	11086717	rs1033638	G	A	0.872400052265914	0.186115566079259	0.055978659537647	0.0423388599622553
0	1	11090916	rs12711521	A	C	0.698248251745436	0.138814518543459	0.0457391219864184	0.0309002168312322
0	1	11126569	rs2791659	A	C	0.826519567753703	0.0110850789099192	0.0938965446778235	0.0369670664411379
0	1	11132965	rs7533211	C	G	0.792839458389515	0.101263779408325	0.0568392456585628	0.0346843548397197
0	1	11147241	rs12136825	T	C	0.145767981483914	0.870487397253199	-0.00653648568212638	0.0400914434269195
0	1	11153241	rs12127428	C	T	0.110880936177749	0.291691061358192	-0.0472433592306454	0.0448051038394876
0	1	11153331	rs12126654	G	A	0.111418428845149	0.288427300260181	-0.0474193362958319	0.0446687250273804
0	1	11166713	rs2536	C	T	0.0510910631383473	0.38872760671866	-0.0549130396806288	0.0637096065266707
0	1	11171226	rs17036350	T	C	0.0864797022001836	0.765499186543936	0.0150614860113498	0.0504966108480568
0	1	11212458	rs11581010	G	A	0.113146123963588	0.55785289153183	-0.0261664653544195	0.044650106103355
0	1	11216665	rs4282823	T	C	0.0860710869481189	0.720573818440769	0.0181591816381345	0.0507676478373192
0	1	11248216	rs3806317	G	A	0.149781649642705	0.32875037371804	0.0386776257237199	0.0396029886190463
0	1	11249132	rs1034528	C	G	0.163643052363101	0.318021381593575	-0.0380536864425713	0.0381096255722293
0	1	11256034	chr1:11256034.T.C	C	T	0.0865400835073069	0.796860603666824	0.0130019138364087	0.0505100962557886
0	1	11269796	rs1010447	C	T	0.880500771082613	0.55114992856224	0.0259577462016194	0.0435504982758773
0	1	11275588	rs2746637	G	A	0.880661137740361	0.539468643325718	0.0267537459574819	0.0436000940368429
0	1	11289161	rs2076655	A	G	0.793208871000572	0.797559539415969	0.00898545694813583	0.0350300941608645
0	1	11293792	rs11121703	C	A	0.844941067269486	0.821304504858453	-0.00886553902783771	0.0392510675055926
0	1	11322156	rs1883965	G	A	0.873954240747725	0.554565638767243	0.0251797006927896	0.0426101120631727
0	1	11340472	rs6685950	T	G	0.0731931837491118	0.659093782952209	-0.0239401957841298	0.0542658943652184
0	1	11345339	rs11121715	C	T	0.0728226047643888	0.65679756394231	-0.0241773194979159	0.0544118874600356
0	1	11353244	rs77768358	A	G	0.0707606855462705	0.779254120835998	-0.0154721040274403	0.0552001111870021
0	1	11355449	rs11121717	C	T	0.0741960862568362	0.633279796059139	-0.0257249860872606	0.0539177199007435
0	1	11390336	rs2982376	C	T	0.107821196808598	0.0344360452953195	-0.0960838207788842	0.0454312392550024
0	1	11402749	rs3124632	C	T	0.172288888888889	0.0223580582974796	-0.084366142209507	0.0369341826198961
0	1	11404558	rs3120815	G	A	0.172539441597623	0.0277798088141559	-0.081277748566828	0.036938018565412
0	1	11411432	rs2788558	A	G	0.849862666852273	0.0510937378653137	0.0761356375611406	0.0390300731330475
0	1	11432744	rs2982364	C	T	0.260157172213132	0.0307441369889921	-0.0695560330349284	0.0321963711138659
0	1	11435942	rs2335404	C	T	0.304740702501793	0.0874590778183472	-0.0521404585966052	0.0305101213402338
0	1	11444975	rs3010208	T	C	0.42563440458751	0.515601040524691	-0.0188170246898851	0.028942982972292
0	1	11447805	rs6660541	A	G	0.799442798715322	0.157735969856568	0.0497272446404506	0.0351994687483683
0	1	11461601	rs6671983	A	G	0.46295963182117	0.484648416842027	0.0199518752030228	0.0285497542617278
0	1	11472413	chr1:11472413.A.C	C	A	0.311178880569582	0.731484523002774	0.0105086394868259	0.030623910615555
0	1	11476541	rs2890085	C	T	0.406220415918692	0.888342999804983	-0.00405645346660246	0.0288918691702775
0	1	11477192	rs2379143	T	C	0.764352604270206	0.290998010850299	0.0348547356360257	0.0330084169504308
0	1	11485666	rs6661145	C	T	0.694563963941622	0.327852030343951	0.029835413120338	0.0304925410216521
0	1	11489255	rs877307	T	C	0.425235210892441	0.740718181343684	0.00949733862251176	0.0287013257358938
0	1	11490744	rs10864508	G	T	0.478974468093549	0.645961166649074	0.0131185236351599	0.0285570073078747
0	1	11496333	rs12036240	A	G	0.480196608747412	0.441701865337874	-0.0218556943339805	0.028409013735787
0	1	11498824	rs2379155	A	G	0.147421414089599	0.774112644595866	-0.0115002241865893	0.0400705266942369
0	1	11503870	rs76779637	A	G	0.0959859190307767	0.849963800985454	-0.0091250250359834	0.0482385412952068
0	1	11518397	rs12026602	T	C	0.252417204725996	0.382663931918885	0.0288658233849382	0.033065149144607
0	1	11531918	rs17036930	T	C	0.527700171211522	0.191197258504298	-0.0369455774589796	0.0282664814758106
0	1	11532525	rs6674181	G	C	0.527730016954444	0.10738775119967	-0.0458348833438287	0.0284680531474794
0	1	11534053	rs10159458	C	A	0.852959891103491	0.27158843578307	-0.0447236121557363	0.0406795774434325
0	1	11537359	rs12027766	A	G	0.84332459516384	0.429160861278785	-0.03134871991064	0.0396503836451293
0	1	11556348	rs10864512	G	A	0.792791749892199	0.424264804619233	0.0282349705802214	0.0353359324601467
0	1	11564507	rs2817614	A	G	0.72688745479283	0.37485157847841	-0.0282321648352723	0.0318136749968975
0	1	11567190	rs2817637	T	C	0.220882771176423	0.153530972504587	-0.0491344184057329	0.0344278727341527
0	1	11574366	rs10864515	G	C	0.457988497789926	0.605613983983443	0.0147191455056934	0.0285064567342901
0	1	11586677	rs2745260	C	T	0.411642849263247	0.825601030522528	0.00634276723161606	0.0287853765230308
0	1	11607932	rs2745291	A	G	0.506647895629502	0.999018185114901	3.4945551202616e-05	0.0283989468482544
0	1	11613163	rs2817611	T	C	0.103248445288054	0.517664532006633	-0.0302133857515138	0.0467012940632493
0	1	11617025	rs2817606	T	C	0.419507211437101	0.946683383518079	0.00192309001584159	0.0287576572455186
0	1	11618451	rs2594292	G	A	0.688445850176204	0.392823058155434	0.0263425195489399	0.030827669928053
0	1	11619933	rs12086490	T	C	0.273836398962548	0.648576461410666	0.0144999661112388	0.0318162643155989
0	1	11636479	rs2745278	C	T	0.472500206914172	0.695446432520831	-0.011115598627042	0.0283941731453345
0	1	11645598	rs2745275	A	G	0.459555764541971	0.754623080583031	0.00888953906623581	0.0284420354083138
0	1	11647129	rs2745274	T	C	0.434131540584615	0.376031205227364	0.0252992378723005	0.0285791988607798
0	1	11654491	rs7530509	G	A	0.581224601731165	0.193041863405787	-0.0373147811078244	0.0286676661407536
0	1	11656684	rs761087	G	A	0.274166384782558	0.0843089176507674	-0.0547930321406492	0.0317417375098672
0	1	11665198	rs11121778	C	T	0.573213494950898	0.52058829595706	-0.018451340350726	0.0287207739526895
0	1	11675059	rs734737	G	T	0.221567389853749	0.546393158150675	0.0205939849030721	0.0341427117020534
0	1	11676100	rs7554745	A	C	0.281131192755488	0.81179532950644	0.00752639297869119	0.0316088138424071
0	1	11678938	rs4845872	A	G	0.220845178911512	0.617901000056124	0.0170590556253081	0.0341983147983959
0	1	11686768	rs10779761	G	T	0.593113902273299	0.735852082546438	0.00980411200485434	0.0290620241897807
0	1	11689296	rs115723174	T	C	0.183281287191456	0.729630233469883	0.0128129474750444	0.037072629414493
0	1	11693090	rs80032347	A	G	0.162514325542784	0.341656623034555	-0.0368407101617584	0.0387431098940671
0	1	11695180	rs10864529	G	C	0.601457015254336	0.793481599666293	0.00761452539955237	0.029086135457913
0	1	11697411	rs74782931	T	C	0.136094927731459	0.941939483914812	-0.00303913996531536	0.041727854006027
0	1	11722688	rs3125815	A	G	0.153634801920467	0.843874679257355	0.00783497085074271	0.0397835910147172
0	1	11725908	rs3117066	G	A	0.412289564246524	0.583775155242562	-0.0156916912060123	0.0286408096173775
0	1	11733075	rs747862	C	T	0.153554880261686	0.535999639483906	-0.0242431021155363	0.0391729467780215
0	1	11745459	rs2336031	G	A	0.859299409348528	0.31092552448937	0.0412292815387572	0.0406888557171856
0	1	11749957	rs6658345	C	A	0.312424435013685	0.185692653364737	-0.0405466007550013	0.0306375268834504
0	1	11751135	rs12088541	T	C	0.118812080228761	0.779055272136366	0.0123397775692351	0.0439841755933471
0	1	11760782	rs1555079	T	C	0.877603396640739	0.951261916616827	-0.00265474778647726	0.043433470718073
0	1	11770653	rs12731150	A	G	0.8023872022257	0.517215587337848	-0.0230006901458498	0.035514433333506
0	1	11773462	rs12565097	G	A	0.522077565089896	0.419990174872526	-0.0230758742858917	0.0286145567413759
0	1	11782814	rs7414943	A	G	0.415999188635507	0.767302966821829	-0.00844727706633303	0.0285473025537264
0	1	11790687	rs10864532	G	A	0.183256153541694	0.375710744864391	-0.032636150330956	0.0368425769681513
0	1	11790925	rs74541046	T	C	0.39678342174778	0.490836864436704	0.0199522323244592	0.0289591553325691
0	1	11797186	rs12095517	C	T	0.629549684984298	0.74784133480605	0.00954815514214003	0.0296999694019714
0	1	11800478	rs11121816	G	T	0.509617789042959	0.549282709743251	0.017149801702948	0.0286385943893787
0	1	11800703	rs4073395	T	C	0.322736735285213	0.437774871138492	0.0237478838353206	0.0306046720754571
0	1	11811234	rs4075033	G	A	0.42606362606345	0.483642579849932	0.020236217661832	0.0288900629275827
0	1	11824303	rs4845877	C	T	0.851758530549542	0.618815471065483	-0.0199048510478312	0.040007351836876
0	1	11828319	rs4845881	A	G	0.789901048678773	0.867337563622118	-0.0058520384016842	0.0350334850539563
0	1	11831615	rs6667720	T	C	0.889162564206367	0.406228998369298	-0.0380295021571281	0.0457884436852406
0	1	11843167	rs4845882	G	A	0.809091368700031	0.897552751452528	-0.00467354005674321	0.036298371542283
0	1	11846252	rs4846048	A	G	0.901700950083182	0.60210268046999	-0.0250861261395614	0.0481149402476526
0	1	11848972	rs72640221	A	G	0.0902021331129578	0.774524435266857	-0.0142190873612791	0.0496369379274789
0	1	11850365	rs4846049	G	T	0.812563266135488	0.865089566022344	-0.0062161723614714	0.0365874566027314
0	1	11850927	rs2274976	T	C	0.0897254851547033	0.656547313177109	-0.0221146155961473	0.0497309530934188
0	1	11852110	rs13306556	T	C	0.0894279584855337	0.695046521870009	-0.0195204329369026	0.0497950127102348
0	1	11852300	rs1476413	T	C	0.189641859134456	0.910300898937683	-0.00409338043414557	0.0363342479671017
0	1	11854476	rs1801131	G	T	0.187158627264102	0.942993938773478	0.00261907553548824	0.0366266385839744
0	1	11856378	rs1801133	A	G	0.399815426787781	0.635589858982548	0.0138320346892858	0.0291892754280611
0	1	11857788	rs17421511	A	G	0.0904570345880943	0.693117336010181	0.0197125991177061	0.0499523390607874
0	1	11862214	rs9651118	C	T	0.365854670459934	0.484570562705611	-0.0207602909449465	0.0297012470455888
0	1	11862778	rs17367504	G	A	0.101485136042996	0.484655915774313	-0.0329647466397227	0.0471710836338432
0	1	11864586	rs3753584	C	T	0.101304190575552	0.493040624899001	-0.0323020522136037	0.0471232106596536
0	1	11881320	rs198396	C	G	0.0938795019193182	0.579953467354199	0.0272202835551584	0.049182674541282
0	1	11886813	rs2076004	A	G	0.0901334261192299	0.673064334629903	-0.0209921395972489	0.04975075694058
0	1	11898789	rs2272803	T	G	0.0889259581954852	0.469485181558445	-0.0361521068138532	0.0499810032315293
0	1	11899033	rs1023252	T	G	0.179376364184476	0.930800872510496	-0.00323932613108756	0.0373034137177824
0	1	11904092	rs7552330	A	G	0.100793398847729	0.29615750128123	-0.0492649124532883	0.0471565902286449
0	1	11907648	rs5063	T	C	0.0891017879868337	0.589282896881593	-0.0268322061235888	0.0497007296296997
0	1	11910677	rs632793	G	A	0.130489476430684	0.67553933852102	0.0177297850354981	0.042359227743197
0	1	11913757	rs198375	C	T	0.152810798531819	0.777493049405952	0.0111834498791946	0.0395751728298871
0	1	11914829	rs6668352	A	G	0.118457654230371	0.670265448300374	0.0188287181463893	0.0442213196754406
0	1	11918444	rs61761991	T	C	0.0114598512860658	0.391031834857012	-0.113675845204309	0.132528312067924
0	1	11919271	rs198389	G	A	0.134049688672313	0.500447496755256	0.0282218207309254	0.0418854482487756
0	1	11922298	rs6668659	G	T	0.133174991701208	0.415518456877521	0.0342450554584225	0.0420586828134387
0	1	11922812	rs79990227	G	A	0.0646179934331945	0.939884189930758	-0.00439648418536299	0.0582968857621922
0	1	11925300	rs6676300	G	A	0.14491243512217	0.374028229425885	0.0360838203206155	0.0405913608421694
0	1	11925781	rs1318408	G	A	0.092449970643676	0.931808327246846	0.00420324988487389	0.0491206592591836
0	1	11927878	rs79653311	C	T	0.0878617378520582	0.646413151066873	-0.0229552531634257	0.0500386150173079
0	1	11934378	rs198384	A	G	0.600799656582308	0.205124030655895	-0.0368144102431768	0.0290543568295067
0	1	11941936	rs11588551	T	C	0.551564238779407	0.202152415271628	-0.0366114094140594	0.0287048528133903
0	1	11959362	rs17037526	T	C	0.404140863981515	0.195441408020975	-0.0374738456035769	0.028945182243289
0	1	11973888	rs7554547	G	A	0.448456738093381	0.472351876351183	-0.0205581576072479	0.0286063291656294
0	1	11979909	rs3209284	C	T	0.614971642614426	0.300876846249789	-0.0302894124431043	0.0292777248945636
0	1	11982544	rs2639453	C	T	0.652813151057994	0.455435440158089	-0.0223537975793112	0.0299494570068402
0	1	12009955	rs7529452	T	C	0.320839459206324	0.33400978840826	-0.0293504163769243	0.0303812920782276
0	1	12009956	rs7551175	A	G	0.225436523837546	0.858872788324947	-0.00603609916742998	0.0339470495046347
0	1	12042261	rs2236055	G	A	0.609403053098074	0.0914347448231535	-0.049101775134765	0.0290908403408292
0	1	12042755	rs4240897	A	G	0.528896920955928	0.14076706641853	-0.0418226528697139	0.0283939856453188
0	1	12044164	rs1474868	T	C	0.608591412286273	0.108455118002134	-0.0466175304638709	0.0290420089742033
0	1	12046063	rs2336384	T	G	0.581485159818411	0.119296843913106	-0.0447753653106718	0.0287439506066105
0	1	12046089	rs873458	A	G	0.374336379240039	0.0799449999033725	-0.0515376290326868	0.0294331659162332
0	1	12046334	rs873457	G	C	0.581755374889875	0.125597717809693	-0.0440263659572447	0.0287435593060972
0	1	12050634	rs4846085	C	T	0.58168085657409	0.119293538577295	-0.0447698036406272	0.0287401230901177
0	1	12054911	rs6672267	G	A	0.610018181818182	0.0897962519369724	-0.0493057497412331	0.0290636728884948
0	1	12056440	rs2236056	T	C	0.581509556947344	0.101154434095189	-0.0471313565782267	0.0287512103085663
0	1	12059412	rs2295281	T	C	0.373954031790231	0.087642214187525	-0.0502162648102026	0.0294011681352714
0	1	12065841	rs1042837	T	C	0.0804903825437039	0.702200091187639	-0.0198993219137882	0.0520444722142262
0	1	12072534	rs14305	T	C	0.153961262881117	0.937258992040666	-0.0030912133951246	0.0392707551085837
0	1	12128498	rs12029016	A	G	0.44544667661106	0.138008982142215	0.0424673438267979	0.0286313497823537
0	1	12135526	rs6690493	G	A	0.224838320888214	0.208944850617515	0.0432711937556907	0.0344386423836155
0	1	12141461	rs2297875	G	A	0.238988475457487	0.957893899106268	0.00177982537245133	0.0337109274178702
0	1	12142243	rs59346161	A	T	0.124731992470763	0.302150873705182	0.0449071322656628	0.043521752305317
0	1	12147753	rs12133231	A	G	0.122886673330147	0.510481306267509	0.0287662824410824	0.0437118795534584
0	1	12153413	rs17037598	T	G	0.0866402005125331	0.144127984461594	0.0742310992378299	0.0508226797373351
0	1	12164071	rs562844	C	T	0.410459065854366	0.621346221453223	-0.0143182583316735	0.0289876555633967
0	1	12164437	rs2230622	T	C	0.27546590091658	0.480298767669268	-0.022565860185168	0.0319710302640671
0	1	12165037	rs10864549	C	T	0.303274692401174	0.523026478878987	-0.0198892036943319	0.0311407610712258
0	1	12165130	rs11569859	A	G	0.112639143119965	0.772905616046731	0.0130631216497391	0.045267475471962
0	1	12174100	rs72641094	A	G	0.134494141902072	0.85614990969036	0.00757209321760631	0.0417707706337829
0	1	12181401	rs3753577	T	C	0.196595730033701	0.168699917216626	0.0497489984590525	0.0361444656361316
0	1	12185335	rs488733	C	T	0.671240222960095	0.676844162192445	0.0125836557718286	0.0301930397660336
0	1	12186933	rs1148475	G	A	0.659198513029158	0.844575697140796	0.00588733287130345	0.0300306651615547
0	1	12187130	rs6668157	T	C	0.215083231450573	0.0822020795881749	0.0605478262393884	0.0348366509550139
0	1	12206866	rs630542	T	G	0.30890114705151	0.982362736273774	-0.000683965024522001	0.0309390784487037
0	1	12213337	rs1148461	G	A	0.305016712729506	0.477195381010608	-0.0220324600240825	0.0309958073791404
0	1	12223451	rs590368	A	G	0.302189392873991	0.566545188664331	-0.0177850152263743	0.0310304620736061
0	1	12233754	rs976881	C	T	0.856004680041105	0.832950635446662	0.00856953578277197	0.0406295496961119
0	1	12240676	rs3766730	A	G	0.173627936832011	0.916182778415762	-0.00396127202721726	0.0376391963253328
0	1	12249770	rs548580	A	G	0.133910472593311	0.37705679458411	-0.036680090611222	0.0415246827206089
0	1	12251808	rs653667	G	T	0.306054040911842	0.764347854890185	-0.00932998610047969	0.0311231694246049
0	1	12252955	rs1061622	G	T	0.129936518989323	0.721013292574193	-0.0151031642638288	0.0422933574439043
0	1	12262792	rs5746059	G	A	0.1273106246463	0.257591313316812	-0.0482009177283871	0.0425764580718832
0	1	12271503	rs235214	C	T	0.559670689899619	0.0327444451363073	0.0615248184920191	0.0288145076309766
0	1	12278932	rs7550488	G	A	0.625531247688076	0.117963913238068	0.0461519183360019	0.0295206556909178
0	1	12305286	rs374450	A	G	0.193867847062763	0.592752708296843	0.0194596148747391	0.0363832265833319
0	1	12306734	rs6541016	G	T	0.126714975845411	0.588531146391944	0.0233451118953441	0.0431545049803509
0	1	12319994	rs235243	T	G	0.125748621117754	0.551264360795549	0.0258549309814854	0.0433904700230819
0	1	12329295	rs3765339	T	C	0.240760023694867	0.761335012722601	-0.0100962107238569	0.0332409453842256
0	1	12363811	rs7523900	T	C	0.126320502931662	0.71108316485969	0.0159939284239549	0.043179947506753
0	1	12368336	rs115361959	C	A	0.0766560390037209	0.937062275769746	-0.00425158991290606	0.0538430024502759
0	1	12401868	rs28551666	C	A	0.927747173951677	0.685349036615413	-0.0223140952070546	0.0550727634598947
0	1	12486792	rs580233	A	G	0.190728327334972	0.285206185124635	0.0387629026732703	0.0362711784186033
0	1	12488475	rs11121906	A	C	0.124814761250035	0.645886734887208	0.0200058498647384	0.0435398309107254
0	1	12519105	rs117618373	T	C	0.0698719089130048	0.597705778516859	0.0296137320407294	0.0561182242800368
0	1	12537010	rs75965755	A	G	0.0691165519592852	0.810090581688284	0.0135072172586648	0.0562076632341766
0	1	12587927	rs74638742	A	G	0.0761660585070196	0.868894983845935	-0.00885960788655291	0.0536743426931289
0	1	12590762	rs10864555	C	T	0.809506165099269	0.871595547927063	0.00590446118583698	0.0365302425229295
0	1	12592294	rs7543599	T	C	0.845076259791984	0.582032914909499	-0.0219563304842214	0.0398903063987591
0	1	12593561	rs4846107	G	A	0.167745555770089	0.597739393592718	0.0203659720317514	0.0385971977629568
0	1	12595464	rs56060440	A	G	0.0914838135863435	0.810293489211125	0.0119084345054901	0.0496086736479039
0	1	12596355	rs56089820	G	T	0.278113195351711	0.841176977854542	-0.00637602584823941	0.0318183678539203
0	1	12597926	rs74054806	C	T	0.421129448716663	0.805375457069621	0.00711120981539992	0.0288608608489537
0	1	12599005	rs11121923	A	C	0.414447096303147	0.915144029296094	-0.00308594640739003	0.0289617545351033
0	1	12605011	rs6541027	T	C	0.687498446419239	0.373546391875331	0.0273456170775615	0.030730589007849
0	1	12606725	rs10779770	C	A	0.496788958457979	0.335348130091002	0.0275186933591531	0.0285642179752677
0	1	12619096	rs4845904	A	G	0.196844128993669	0.324737913397091	-0.035277480024542	0.0358231285127451
0	1	12625101	rs10864570	C	T	0.271263120152101	0.460348540724317	-0.0235305995444591	0.0318724888948687
0	1	12626182	rs7517059	C	G	0.22474463266691	0.656199599206888	-0.0151594568759176	0.034053471348063
0	1	12626549	rs4846118	C	T	0.67869149019214	0.47109007693399	-0.0219433033605135	0.0304469317353609
0	1	12628459	rs11121940	A	G	0.182870186348982	0.81878422283502	-0.00845260955665084	0.0368934031892832
0	1	12630700	rs4846121	T	C	0.589919634588641	0.796936876789061	-0.0073748913512589	0.0286611283572744
0	1	12637160	rs4845907	A	G	0.376633874880703	0.608982209425722	0.0150318727890076	0.0293862844327858
0	1	12640127	rs3128458	A	G	0.72926387435316	0.744361502040802	-0.0104466023783321	0.0320366286431807
0	1	12642243	rs12029485	G	T	0.166716768921224	0.654831515784123	-0.016911995764691	0.0378293385001498
0	1	12663774	rs4846127	T	C	0.616125485346801	0.385284458144366	0.0252742804807552	0.0291111027567689
0	1	12664209	rs6662695	C	T	0.385164242686787	0.357190571188206	-0.0267859149721284	0.0290919903560597
0	1	12668321	rs6541043	G	C	0.38887885237165	0.323492601645354	-0.0286683554870274	0.0290369476258845
0	1	12669280	rs6541044	G	A	0.313545029004697	0.0536593808606952	-0.0588344746359284	0.0304908804739833
0	1	12669341	rs12027375	T	C	0.271615705922184	0.329170470114619	-0.031091263906052	0.0318627859460096
0	1	12669452	rs7548227	T	C	0.375407290049208	0.660765166653496	-0.0128293381159789	0.0292335283667513
0	1	12671324	rs4618985	C	A	0.289226839170621	0.277495236520177	-0.0339104652201351	0.0312261618018505
0	1	12671703	rs5022242	C	T	0.441165607669613	0.0505209285441206	-0.0554510287353644	0.0283560573028035
0	1	12682574	rs3000896	C	T	0.725040619001753	0.839934196090415	0.0063470836083206	0.0314246827788418
0	1	12682662	rs4846130	A	G	0.235273889737692	0.864882627127661	0.0056441824605749	0.0331694379004125
0	1	12684504	rs6680343	T	C	0.477011685871079	0.660747848348996	-0.0123051954371889	0.0280376655148264
0	1	12684837	rs12402628	T	G	0.476868613045687	0.730567598236135	-0.00965891148645034	0.0280480144586141
0	1	12693125	rs4845911	A	G	0.29589686564953	0.00727962875457907	-0.083507580831538	0.0311157271400904
0	1	12699337	rs3000891	C	T	0.581324979637483	0.00396483427639989	-0.0831372002296519	0.0288576034175829
0	1	12709554	rs17458785	A	G	0.344106629842163	0.000865216498427838	0.100021276765901	0.0300270265868933
0	1	12724931	rs2027589	A	G	0.107359274092131	0.925037893738427	-0.00430739672784862	0.0457796786987304
0	1	12728153	rs2245926	T	G	0.122226998002068	0.852658302874925	-0.00801930571046954	0.0431777575733967
0	1	12739778	rs2799845	A	G	0.115828224476093	0.697170358037138	-0.01701483225461	0.0437238541692658
0	1	12739867	rs2255773	G	A	0.128977173545677	0.700775337486232	-0.0162086035459263	0.0421798022527547
0	1	12743160	rs2489262	T	G	0.259063836015665	0.24550011366236	-0.0378529082618771	0.0325939208296445
0	1	12746537	rs7524074	C	T	0.738768482286484	0.271348368149556	0.0355232321090272	0.0322949420698613
0	1	12750723	rs3128450	A	T	0.750651935716106	0.210492313480454	0.0410973449096386	0.0328197756345623
0	1	12757671	rs3010951	T	C	0.728945553404405	0.361047154410262	0.0291993089277829	0.0319687080183471
0	1	12762562	rs3000875	G	T	0.730151701458358	0.417748173328128	0.0259079875723768	0.0319719818027066
0	1	12763781	rs10779772	T	G	0.60584030870985	0.359298165110613	0.0267660579688389	0.0291981708465382
0	1	12769239	rs3010872	T	C	0.69676683500112	0.265605141559203	0.0344123843752256	0.0309119040821117
0	1	12769379	rs3010873	C	G	0.710536072847608	0.275669428971813	0.0341477393069251	0.0313253490193034
0	1	12771713	rs3000868	G	A	0.760336967004433	0.629792221110347	0.0160101512216545	0.0332147499626887
0	1	12775851	rs3000861	G	A	0.615200509637227	0.787374391858617	-0.00792895219580774	0.0293967939046597
0	1	12776218	rs3000860	C	A	0.755778197167862	0.621198130636289	0.0162140109218028	0.0328117221967096
0	1	12777049	rs79983604	T	C	0.0808083637117725	0.431192132525034	0.0411669633068406	0.0522985337501804
0	1	12795653	rs3010902	C	T	0.827564684394776	0.326268964123532	0.0366826736152414	0.0373681253277508
0	1	12796044	rs3010903	T	G	0.827262519414826	0.357549276490199	0.0343916472103855	0.037380399369862
0	1	12803975	rs6662299	T	C	0.7590201915949	0.536762215065523	0.0205897493862199	0.033332035738152
0	1	12823636	rs72862122	A	G	0.136414085655016	0.925814113875361	-0.00383659712579666	0.0412038483802606
0	1	12829572	rs2009740	T	C	0.843682715917901	0.247027565697813	0.0450457992544042	0.0389131165294491
0	1	12833428	rs11121976	C	T	0.819135421968946	0.190836701052826	0.0481120839148639	0.0367799036127437
0	1	12835868	rs1812242	C	T	0.727379835067151	0.273651014471298	0.0349181311324581	0.0318976377900833
0	1	12837840	rs848577	C	G	0.726343612432987	0.290270240254655	0.0337031345754223	0.031869703363388
0	1	12866852	chr1:12866852.T.G	G	T	0.091127132754621	0.874336458037715	0.00770286881328102	0.0487052563437946
0	1	12866899	rs9308457	T	G	0.39805248864348	0.984252403802188	0.000560157846489069	0.0283797141458558
0	1	12867513	rs116786716	A	G	0.09319356187226	0.835455852714836	-0.0098616918231587	0.0474783053115426
0	1	12868019	rs1416906	T	C	0.320700146250751	0.892396670110446	0.00403333377168643	0.0298164293487553
0	1	12868237	rs703804	A	C	0.418971699593602	0.336414404872404	0.0271547593728862	0.0282487185509851
0	1	13176463	rs28488227	A	G	0.305000024132914	0.812023379755591	-0.00732941454113799	0.0308196147758838
0	1	13775026	rs10927559	T	G	0.301984009833996	0.186610342714162	-0.0408583329396123	0.0309375036237884
0	1	13783354	rs11580598	T	C	0.432490940766551	0.735011568303847	-0.00975981226413092	0.0288353749818427
0	1	13785062	rs2999877	G	A	0.180599445465725	0.539744725596418	0.0225533312139591	0.0367797875910877
0	1	13785485	rs10754872	C	T	0.432471548335252	0.783835259880177	-0.00792759758189304	0.0288986133102768
0	1	13785516	rs10927575	C	G	0.220036437481868	0.95275968994659	0.00204231414396361	0.0344743348643333
0	1	13793697	rs12564562	A	G	0.368493194817554	0.948637345665575	-0.0018981625362827	0.0294663076235297
0	1	13795449	rs3013090	C	T	0.389049033602745	0.80203440041808	-0.00740348213736261	0.0295294647672395
0	1	13801089	rs2359535	A	G	0.125032454078793	0.0429874422858633	0.0881005256861594	0.0435315413792956
0	1	13802224	rs3795750	A	G	0.571238451198474	0.944232227406572	0.00202406863375245	0.0289352960427009
0	1	13802325	rs3013105	C	T	0.572585188221357	0.808375355774483	0.00707121664853797	0.0291569558248134
0	1	13802437	rs3013106	A	G	0.377902900048312	0.359243748984181	0.0272232455645467	0.0296935381030801
0	1	13804575	rs16850548	T	C	0.249479440770656	0.718944570557695	-0.0119346107197565	0.0331636990726367
0	1	13804751	rs55957512	T	G	0.124816464396878	0.0550581539999096	0.0835036723177251	0.0435273828517104
0	1	13805706	rs2940310	T	C	0.194840543054829	0.266947313343485	-0.0401717776851856	0.0361868781110109
0	1	13806431	rs6666545	A	C	0.253093108972691	0.53683466383451	-0.020342531977376	0.0329376831861326
0	1	13806900	rs61781238	A	G	0.195050320812052	0.260311985378545	-0.0406567789878969	0.0361183610657465
0	1	13815792	rs375996	G	A	0.213654004090368	0.00864580938490064	-0.0905668682937342	0.0344917990447701
0	1	13816076	rs2924851	A	G	0.359501804210819	0.426114564575106	-0.0235790483308722	0.0296272045690564
0	1	13817381	rs6690828	G	A	0.143199088293123	0.110632554976042	0.0653956453105655	0.0409912445818056
0	1	13819261	rs164951	A	G	0.506763363437001	0.351065714843705	-0.0263509491013566	0.0282576588056224
0	1	13822035	rs354590	A	G	0.466574718696438	0.281624783675954	-0.0305927201738573	0.0284140298519749
0	1	13827439	rs10803381	A	G	0.140867013178435	0.610622636456674	-0.0209873240622645	0.0412174922348751
0	1	13828957	rs12046672	A	G	0.268967045518095	0.920659462120865	-0.0032023292469657	0.0321509113822136
0	1	13830815	rs2999900	C	T	0.347934458820425	0.1908404950622	-0.0391352716552056	0.0299177194668916
0	1	13833861	rs76079754	C	T	0.175476580391003	0.659650738480901	-0.0164823170150116	0.0374261768195941
0	1	13837213	rs2990678	C	T	0.29276468034144	0.203514844813382	-0.0400641004999819	0.0315068120601071
0	1	13842586	rs2282189	G	A	0.322671703368039	0.754635753336266	-0.00945730218340611	0.0302602053520395
0	1	13844562	rs45223	G	A	0.376356318837815	0.386060740746381	-0.0252356776858871	0.0291141707332017
0	1	13844765	rs16851109	A	G	0.445026000539868	0.686498182381679	0.0115169123706885	0.0285346251320846
0	1	13845251	rs35530871	T	C	0.0803335755997177	0.407143235850408	0.0435159902716403	0.0524964926734366
0	1	13851036	rs4345799	G	T	0.754095659057489	0.433335596571195	0.0258513757627267	0.0329948826947773
0	1	13852232	rs16851217	T	C	0.276704390481619	0.456128720065241	-0.0236473682425715	0.0317313578809577
0	1	13852683	rs2168201	G	A	0.901385681200347	0.986655311811753	-0.000795776422310023	0.0475775911014206
0	1	13852955	rs12750399	A	G	0.552274967780228	0.191394691739432	0.0369720582674702	0.0282993240579527
0	1	13854682	rs10927814	G	C	0.760543394645664	0.451389063271578	0.0249215104133706	0.0330918450329722
0	1	13855608	rs12072110	T	C	0.0754878643668985	0.355940516054321	0.0500385111976502	0.0542053890638974
0	1	13855662	rs76062973	G	A	0.117311959909317	0.206065464145968	0.0566059224470152	0.0447669236155454
0	1	13855758	rs12124179	T	G	0.140233312644185	0.375181008088624	-0.0361764335458176	0.0407938778246757
0	1	13859570	rs3856278	G	A	0.274623862550158	0.922869467635865	-0.00307701788361059	0.0317808609527485
0	1	13859697	rs75931286	A	G	0.198930932415276	0.560315042429603	-0.0206344392851694	0.0354316170278994
0	1	13863307	rs12564444	A	G	0.242356501092256	0.985075085889419	-0.00062188825418117	0.033244150995325
0	1	13863608	rs6678308	A	G	0.18241452991453	0.955951016503016	-0.00204699307209493	0.0370595169503268
0	1	13867459	rs183052	G	A	0.184715685312819	0.568959581568052	-0.0208230427080964	0.0365583065293177
0	1	13872988	rs10927854	T	C	0.131309955354554	0.81564304546952	-0.009811036128409	0.0420799227660889
0	1	13874853	rs1610562	C	T	0.702735512723373	0.828557806073985	-0.00671593104423457	0.0310130747561111
0	1	13875610	rs17391912	T	C	0.199089698304195	0.306148099945891	-0.0361965837708209	0.0353710959189108
0	1	13875896	rs13375580	C	G	0.340878968197225	0.50806112724816	-0.0198144100875535	0.0299374768264438
0	1	13876130	rs76996492	A	G	0.197373693989843	0.336839414806783	-0.0342276347398233	0.0356378654053613
0	1	13876264	rs354581	G	C	0.760980733438087	0.905380872889631	-0.00394422780702557	0.033181908657196
0	1	13880522	rs6684199	G	A	0.114341177969877	0.974784989311302	-0.00141318600039594	0.0447103349350156
0	1	13885203	rs10927872	T	C	0.179575931731104	0.709785973244938	0.0138105664146825	0.0371108579770112
0	1	13885279	rs12042662	A	G	0.757580299480344	0.774617809057512	-0.00945044437606993	0.0330042886793863
0	1	13900468	rs655839	T	A	0.550845056226661	0.0613920307554609	0.0531436448957079	0.028409013735787
0	1	13901884	rs12404716	C	T	0.123843248739057	0.20857888853225	-0.054440096850928	0.0432929180857296
0	1	13903098	rs355013	C	T	0.670524788673329	0.339524591752916	0.0288827746638429	0.030240417680048
0	1	13908031	rs1261015	A	G	0.692154986548995	0.0368724813048321	0.0636966516741093	0.030518143745589
0	1	13908105	rs1262461	G	A	0.719980017497718	0.0673755494056217	0.0576126810854928	0.0314967862061846
0	1	13912977	rs355027	C	T	0.543027069419464	0.238905759714493	0.033509591628388	0.0284527849495502
0	1	13913180	rs355028	T	C	0.522115349199662	0.269953194931795	0.0312649840239452	0.0283410300478322
0	1	13914230	rs1148455	T	C	0.646239986842074	0.0349476583389753	0.0627446712894018	0.0297514138075701
0	1	13914909	rs10927904	T	C	0.195456435854277	0.446503499482464	0.0275968081951162	0.0362516251286755
0	1	13916809	rs434651	C	T	0.737369545032498	0.0376619418188685	0.0669944059511158	0.0322318591916454
0	1	13917411	rs11804743	T	C	0.0557329017106086	0.00345763348840674	0.187041695449995	0.0639716610195839
0	1	13920193	rs1261025	G	A	0.685787938550066	0.00965293418649221	0.0790168068740604	0.0305317590943466
0	1	13920807	rs1261026	T	G	0.684999143474316	0.00706906600776486	0.0823237658849214	0.0305630348282318
0	1	13922117	rs12566684	G	A	0.169100937078179	0.180690898464943	-0.050450311002911	0.0376879954511565
0	1	13922799	rs7514217	G	A	0.717874874545304	0.209218304791672	0.0396430547500535	0.0315700349899126
0	1	13923443	rs16852007	A	G	0.124634165851088	0.333041698593646	-0.041640608359258	0.043016919718233
0	1	13923574	rs10927907	C	T	0.168092222592057	0.412223413910044	-0.0311206199717026	0.0379525687987442
0	1	13924863	rs1262460	G	A	0.302211511362858	0.457499599897027	-0.0231494755157773	0.0311580050029432
0	1	13932007	rs2788749	G	C	0.599551104114645	0.203500242411893	-0.0370084843266893	0.0291029045734494
0	1	13932427	rs442112	T	C	0.646502371426915	0.384972495618565	-0.0257235087604242	0.0296090846051052
0	1	13934056	rs2483133	C	T	0.306820957588979	0.209226788940184	0.0390720718794668	0.0311159082647055
0	1	13935402	rs92406	A	C	0.621554489448823	0.26408009619686	-0.0327864133107893	0.0293574769783046
0	1	13937281	rs4391657	C	T	0.776463655514969	0.0926393020537703	-0.0574637165320602	0.0341713018167687
0	1	13938377	rs1412838	C	A	0.41263767780812	0.539835726985104	0.0176833220954063	0.0288442910385166
0	1	13938925	rs79769438	A	G	0.105424638454932	0.984634104488505	-0.000898538258460951	0.0466543251006668
0	1	13943528	rs1539114	C	A	0.136008299721713	0.925519302330736	0.00388716554735133	0.0415812141356353
0	1	13943724	rs1061615	C	T	0.182912130902374	0.151425499723584	-0.052522236830984	0.0366132496641873
0	1	13944568	rs876931	C	T	0.550115882911798	0.560453643047823	0.0166508670460601	0.0286014896682617
0	1	13945379	rs1106669	T	C	0.210095263999723	0.0266737843191316	-0.0769261812357441	0.0347099273511516
0	1	13946586	rs6703700	A	G	0.414012627482896	0.704174208955183	0.0109560277030674	0.0288550549369146
0	1	13947519	rs1772636	G	A	0.185057705574658	0.166445101891208	-0.0505015159039997	0.0364969954267921
0	1	13947905	rs11588651	G	A	0.0555970619726002	0.68929596634409	-0.0248929838365937	0.0622619286863306
0	1	13948225	rs1772635	A	C	0.688398120758657	0.665422118874726	-0.013325749462849	0.0308153022101157
0	1	13948765	rs10927910	A	G	0.113733464825773	0.891086189516781	-0.00610877874528501	0.0446124468885277
0	1	13949397	rs75737744	C	A	0.135384500434366	0.501628858514959	0.0280965359296278	0.0418147354519172
0	1	13952864	rs7515525	T	G	0.264122036336654	0.481899647478825	0.0227531461256317	0.032354254771387
0	1	13956484	rs10803421	C	T	0.247356079729771	0.21989377784152	0.0402665812025824	0.0328221654622652
[truncated: 587,101 more rows]
