# Supplementary material for: Genome-wide association study in Japanese females identifies fifteen novel skin-related trait associations
Source: Sci Rep. 2018 Jun 12;8:8974. doi: 10.1038/s41598-018-27145-2 (PMC5997657; doi:10.1038/s41598-018-27145-2)
Supplement: Supplementary file 10 — Dataset S7 [file 41598_2018_27145_MOESM10_ESM.txt]

regional.analysis	CHR	BP	rsid	A1	A2	A1.AF	P	BETA	SE
0	1	564621	chr1:564621.C.T	T	C	0.026666662219512	0.5059	-0.1016	0.1527
0	1	565374	chr1:565374.A.G	G	A	0.035721507945162	0.8855	-0.01877	0.1304
0	1	752566	rs3094315	A	G	0.844845482616862	0.774	-0.01881	0.06551
0	1	990417	rs2465136	C	T	0.162531933332127	0.5468	0.03887	0.06451
0	1	1018704	rs9442372	G	A	0.811955093020658	0.5781	-0.03345	0.06014
0	1	1036959	rs11579015	C	T	0.203956833597016	0.2198	-0.07093	0.0578
0	1	1046164	rs6666280	T	C	0.203331467204766	0.223	-0.07062	0.05795
0	1	1062638	rs9442373	A	C	0.539650235363657	0.7258	0.0167	0.04763
0	1	1216195	rs55834051	A	C	0.644120647219885	0.9036	-0.005924	0.0489
0	1	1217011	rs1262894	C	A	0.121998571152218	0.695	-0.02841	0.07245
0	1	1217058	rs3753340	A	G	0.0144224634853546	0.2096	0.267	0.2128
0	1	1218086	rs6603788	T	C	0.632695236229452	0.5641	0.0279	0.04837
0	1	1220136	rs2144440	G	A	0.652452234593044	0.8496	0.009262	0.04885
0	1	1220954	rs12751100	A	G	0.63732023944962	0.5421	0.02959	0.04854
0	1	1221138	rs11260578	A	G	0.622697465688105	0.6801	0.02001	0.04853
0	1	1222958	rs111819661	T	C	0.0144933948501963	0.5255	0.1352	0.213
0	1	1223529	rs78481580	C	G	0.182144772274009	0.14	-0.09008	0.06103
0	1	1225959	rs1570867	G	C	0.922551287601294	0.7421	0.02925	0.08891
0	1	1227244	rs2239609	A	G	0.274785430061188	0.7788	0.01477	0.05259
0	1	1278237	rs307361	C	T	0.869289889321488	0.5296	0.04447	0.07074
0	1	1287040	rs182532	C	T	0.869055990742389	0.5375	0.04366	0.0708
0	1	1295323	rs34389364	A	G	0.80813120759208	0.8992	0.007699	0.06078
0	1	1314015	rs2649588	T	C	0.826185321680322	0.2667	0.07051	0.06349
0	1	1335218	rs2291889	A	G	0.121076782317708	0.1865	-0.09533	0.07217
0	1	1487059	rs1887284	A	G	0.262416700018423	0.5574	0.03232	0.05509
0	1	1489928	rs7366884	C	T	0.716753858246401	0.3958	-0.04568	0.0538
0	1	1500941	rs6603791	G	A	0.824428729545335	0.3106	-0.06553	0.06463
0	1	1599161	rs6604981	G	A	0.621014096136347	0.8968	-0.006346	0.04895
0	1	1647686	rs909823	C	A	0.869063392361448	0.3519	0.06228	0.0669
0	1	1687625	rs34306661	C	T	0.332064106797263	0.8935	-0.006723	0.0502
0	1	1706160	rs7531583	G	A	0.700110326433443	0.6752	0.02174	0.05188
0	1	1721479	rs2272908	T	C	0.502984155840491	0.8627	0.008136	0.04703
0	1	1722585	rs3737626	A	C	0.03810042697029	0.7489	-0.03923	0.1226
0	1	1722932	rs3737628	T	C	0.502720632228769	0.8057	0.01158	0.04707
0	1	1723031	rs9660180	A	G	0.504401032585213	0.7693	0.01382	0.04711
0	1	1725016	rs80220232	A	G	0.0662230271886063	0.4491	-0.07153	0.09451
0	1	1725626	rs9970652	T	C	0.206242502904208	0.3571	-0.05454	0.05923
0	1	1733219	rs10907185	G	A	0.71032695702947	0.4489	-0.03936	0.05197
0	1	1734337	rs75622028	C	T	0.103286436386755	0.4755	0.05507	0.07719
0	1	1737900	rs17363334	T	C	0.0685096148634582	0.7762	0.02683	0.09439
0	1	1738984	rs76117314	A	C	0.059859441413314	0.694	-0.03881	0.09865
0	1	1745726	rs16825336	A	G	0.266626571095558	0.8545	0.009818	0.05353
0	1	1746694	rs12742323	T	G	0.207487664111048	0.3297	-0.05774	0.05925
0	1	1747318	rs59787372	C	T	0.0356951409632043	0.8208	-0.02873	0.1269
0	1	1748734	rs2180311	C	T	0.505353400785302	0.7447	0.0153	0.04699
0	1	1752955	rs4648726	T	C	0.843102860429493	0.04397	-0.1326	0.0658
0	1	1759026	rs9786963	C	T	0.908969082125604	0.6211	-0.03988	0.08069
0	1	1759054	rs10907187	A	G	0.128450539955461	0.1019	-0.1139	0.06964
0	1	1759213	rs9786942	G	A	0.505091283075934	0.8829	0.006932	0.04705
0	1	1760937	rs77726987	A	G	0.0353723470097471	0.8961	-0.01711	0.131
0	1	1765583	rs6603797	C	T	0.908316229411299	0.5336	-0.0501	0.08049
0	1	1766094	rs6663586	C	A	0.195171753588269	0.8187	0.01369	0.05973
0	1	1770406	rs117025906	A	G	0.0553356313834726	0.008231	0.2895	0.1096
0	1	1770789	rs6665287	A	T	0.127944266775846	0.1355	-0.1043	0.0699
0	1	1775039	rs75473107	T	C	0.0163390183015403	0.2731	-0.187	0.1706
0	1	1775175	rs11260622	G	A	0.907967715171599	0.7105	-0.02963	0.07982
0	1	1776269	rs4648727	A	C	0.337854556087905	0.05455	-0.096	0.04993
0	1	1777450	chr1:1777450.G.C	C	G	0.505136630360815	0.7529	0.01481	0.04705
0	1	1779036	rs6692959	C	T	0.908957183549938	0.6035	-0.04192	0.08071
0	1	1779230	rs12403351	A	G	0.0842154589371981	0.7307	-0.02925	0.08496
0	1	1779476	chr1:1779476.C.A	A	C	0.338114328077594	0.13	-0.07585	0.05009
0	1	1780878	rs6603801	C	T	0.908828156321628	0.5775	-0.04495	0.08069
0	1	1781220	rs6681938	C	T	0.167486664204053	0.9236	-0.006174	0.06436
0	1	1781345	rs6664578	A	G	0.90844603384035	0.5773	-0.04492	0.08059
0	1	1787378	rs12125422	A	G	0.210722495510906	0.2907	-0.06197	0.05865
0	1	1793003	rs1889678	G	A	0.909019677093328	0.6023	-0.04205	0.08069
0	1	1793071	rs12076620	G	A	0.909234665960245	0.7355	-0.02734	0.08094
0	1	1793111	rs10907192	G	A	0.909147780678851	0.6137	-0.0407	0.08063
0	1	1793692	rs77270684	G	A	0.0514983629397423	0.01393	0.2812	0.1143
0	1	1793786	rs7511905	C	A	0.909092704025	0.6216	-0.03983	0.08068
0	1	1795789	rs12036384	T	C	0.173962210780605	0.378	0.05536	0.0628
0	1	1797947	rs9660106	G	A	0.527147414578223	0.9489	-0.003013	0.04706
0	1	1801034	rs4648592	A	G	0.108857272949992	0.3872	-0.06449	0.07458
0	1	1804302	rs3855951	T	C	0.842289562412026	0.07295	-0.1178	0.06572
0	1	1805391	rs10907193	A	G	0.172472845521187	0.4038	0.05271	0.06314
0	1	1806560	rs118184145	A	G	0.055053160955446	0.01149	0.2762	0.1093
0	1	1809509	rs11260624	T	C	0.173887468030691	0.4038	0.05231	0.06266
0	1	1809654	rs78934919	A	C	0.0600882468963917	0.2087	-0.1264	0.1005
0	1	1810090	rs7525092	T	C	0.177422848515724	0.4094	0.05014	0.06078
0	1	1810842	rs76973525	A	T	0.0459629005375594	0.3765	-0.09888	0.1118
0	1	1812366	chr1:1812366.AA.A	A	AA	0.908865975132537	0.5354	-0.05014	0.08091
0	1	1812504	rs36072213	A	G	0.208695550009856	0.4646	-0.04341	0.05936
0	1	1812521	rs6603802	T	C	0.523753308275314	0.7816	-0.01303	0.04702
0	1	1812688	rs6603803	G	A	0.524519117778697	0.832	-0.01	0.04713
0	1	1812828	rs6670776	A	G	0.908346147885897	0.5958	-0.04281	0.0807
0	1	1813237	rs33976483	T	C	0.208035879227517	0.4183	-0.04797	0.05927
0	1	1814909	rs76616586	G	A	0.0309592276587923	0.9715	0.005064	0.1416
0	1	1818129	rs16824526	C	A	0.212742034832327	0.3275	-0.05738	0.05859
0	1	1821625	rs6603805	A	G	0.169365989207811	0.3099	0.06485	0.06387
0	1	1865298	rs2803316	G	A	0.599659232688709	0.144	0.07055	0.04829
0	1	1871337	rs16824543	A	G	0.127252651465824	0.7868	0.01932	0.07142
0	1	1887019	rs28548017	G	A	0.866734948898392	0.4111	0.05711	0.06947
0	1	1903712	rs13303201	A	C	0.336525475612981	0.3578	0.04561	0.0496
0	1	1930754	rs6605081	T	C	0.233477860661166	0.4279	-0.04494	0.05669
0	1	1933267	rs28706276	A	G	0.0934635296609023	0.3281	0.07952	0.08132
0	1	1934647	rs6682175	G	C	0.665289470455445	0.9694	-0.001933	0.05032
0	1	1939826	rs28550169	T	C	0.335226355002044	0.8705	0.008152	0.05001
0	1	1948400	rs13303344	A	C	0.400176322570078	0.8006	-0.01212	0.04799
0	1	1951827	rs3121819	G	A	0.793569179760212	0.4113	-0.04864	0.0592
0	1	1992626	rs13303273	G	A	0.15307167013588	0.3462	-0.06211	0.06594
0	1	1993860	rs60959039	T	C	0.250162953866754	0.09573	0.09307	0.05587
0	1	1994299	rs59095280	T	C	0.247615432214741	0.1733	0.07623	0.05598
0	1	2010669	rs2803342	G	A	0.0744120225873605	0.1346	0.1413	0.09444
0	1	2010994	rs16824727	A	G	0.238217444406095	0.9645	-0.002496	0.05615
0	1	2016802	rs16824749	C	T	0.523670616713603	0.4853	-0.03334	0.04777
0	1	2036263	rs10797413	A	G	0.75555788000136	0.6478	-0.02549	0.05579
0	1	2040898	rs4648807	C	T	0.585663960126325	0.133	-0.0721	0.04799
0	1	2051513	rs3107151	G	T	0.756067303797349	0.6644	-0.0242	0.05578
0	1	2071556	rs436045	G	A	0.83398959260284	0.9295	-0.00555	0.06277
0	1	2071765	rs364677	G	A	0.789494432765152	0.8633	0.009904	0.05751
0	1	2082566	rs2257182	C	T	0.297497986857487	0.688	0.02067	0.05146
0	1	2088754	rs262656	C	A	0.166244229187073	0.8884	0.008803	0.06275
0	1	2103506	rs2280272	G	C	0.0862149617258177	0.2839	0.09221	0.08606
0	1	2167149	rs262680	T	C	0.64146515148784	0.2006	-0.06427	0.05022
0	1	2173504	rs263526	C	T	0.18324521347151	0.4479	-0.04603	0.06066
0	1	2185886	rs16824947	T	C	0.0878121085594989	0.2309	-0.09853	0.08224
0	1	2186220	rs16824948	T	C	0.093885960729176	0.5373	-0.05064	0.0821
0	1	2192433	rs10797417	G	A	0.459582565992546	0.545	-0.02901	0.04794
0	1	2281726	rs7527871	C	A	0.435596469755552	0.6704	0.02057	0.04832
0	1	2289321	rs903914	A	G	0.104403837890806	0.7084	0.02894	0.07738
0	1	2291680	rs2840542	C	T	0.895841409044332	0.6766	0.03241	0.0777
0	1	2292409	rs2645090	C	T	0.416289438561471	0.9798	-0.001225	0.04835
0	1	2292688	rs2840540	G	C	0.209028692707324	0.7027	-0.02261	0.05925
0	1	2301471	rs2840536	G	C	0.199488243365996	0.3862	-0.05165	0.05961
0	1	2301691	rs6665546	A	G	0.2866584666187	0.2342	-0.06247	0.05251
0	1	2302911	rs10910060	A	G	0.533625193558649	0.1317	0.07208	0.04781
0	1	2303512	rs10910061	A	G	0.0797498486359648	0.02642	-0.1912	0.08612
0	1	2314319	rs2643901	C	T	0.877732905525136	0.9313	-0.006337	0.0735
0	1	2335676	rs1129333	G	A	0.868137374611663	0.009894	0.1762	0.06831
0	1	2353869	rs35799953	T	G	0.53636549578664	0.6202	0.02378	0.04799
0	1	2390588	rs10910078	C	T	0.88334522734915	0.2822	0.07936	0.0738
0	1	2392648	rs2477686	C	G	0.883776316654104	0.3706	0.06649	0.07426
0	1	2397174	rs1998759	A	G	0.251525937334236	0.9392	0.004244	0.05565
0	1	2488608	rs1886730	C	T	0.559146977288334	0.2655	-0.05352	0.04806
0	1	2494330	rs2234167	A	G	0.0365862457930296	0.02555	-0.2673	0.1197
0	1	2505713	rs10910093	T	C	0.0402846069088694	0.0343	-0.2428	0.1147
0	1	2511280	rs10797434	T	C	0.521894645176817	0.1469	-0.06944	0.04787
0	1	2513216	rs734999	T	C	0.520946564226934	0.1565	-0.06772	0.0478
0	1	2526746	rs3748816	G	A	0.499574117237781	0.3607	-0.0436	0.0477
0	1	2533767	rs76202520	T	C	0.104441296908532	0.9761	-0.002316	0.0774
0	1	2551785	rs12117343	T	C	0.0480745018457316	0.9671	0.004482	0.1087
0	1	2551900	rs11590198	A	G	0.462775391367527	0.3017	-0.04936	0.04779
0	1	2553624	rs3890745	C	T	0.491734276049747	0.3085	-0.04881	0.04793
0	1	2709164	rs4648356	A	C	0.502779741063996	0.2994	-0.04994	0.04812
0	1	2745883	rs4609377	T	C	0.520501633326018	0.3932	-0.04152	0.04862
0	1	2747638	rs10909929	A	G	0.0680866628541399	0.3768	0.08574	0.09701
0	1	2749921	rs4648482	C	T	0.40269297259742	0.9532	0.002871	0.04887
0	1	2752265	rs7511879	G	A	0.483931322776317	0.7742	0.01389	0.0484
0	1	2754512	rs6680471	T	C	0.462499523825537	0.6145	-0.02444	0.04852
0	1	2789108	rs10910019	C	T	0.564152269577791	0.5646	0.02807	0.04873
0	1	2792801	rs16823103	T	C	0.0795628160519601	0.9438	0.006233	0.08834
0	1	2797856	rs10797342	T	C	0.578423667725095	0.4939	0.03324	0.04858
0	1	2811814	rs1456465	A	G	0.274251242687215	0.6749	0.02261	0.05391
0	1	2842319	rs2045332	A	G	0.523392613986382	0.8292	-0.01019	0.04726
0	1	2852707	rs10797368	T	C	0.237643283537958	0.3218	-0.05509	0.0556
0	1	2957600	rs12409277	C	T	0.371780413985041	0.8624	0.008496	0.04904
0	1	3037613	rs876740	T	C	0.580258585807512	0.6629	0.02093	0.04802
0	1	3072692	rs731031	C	T	0.616517280300276	0.3652	0.04412	0.04873
0	1	3083712	rs2651899	C	T	0.38787075232019	0.9994	3.649e-05	0.04905
0	1	3096355	rs868718	A	G	0.2830656674954	0.6007	-0.02783	0.05317
0	1	3105276	rs2817138	G	T	0.667569187411319	0.6322	0.02413	0.05042
0	1	3106397	rs2651916	T	C	0.858243018271459	0.8141	0.0159	0.06759
0	1	3133307	rs16823514	G	T	0.186232398457314	0.6719	0.02628	0.06203
0	1	3137199	rs2817147	C	T	0.484212061344234	0.7081	0.01777	0.04747
0	1	3146497	rs10157420	C	T	0.203003146965273	0.6393	0.02754	0.05875
0	1	3157614	rs905138	T	G	0.198067020374462	0.9446	-0.004171	0.06005
0	1	3168280	rs10797386	G	A	0.826924329371623	0.6047	0.03249	0.06277
0	1	3178111	rs3002686	A	C	0.184704945436273	0.2009	-0.07895	0.06174
0	1	3209767	rs2500294	T	C	0.572025056565046	0.9967	-0.0001966	0.04787
0	1	3217151	rs2455137	T	C	0.323460139879259	0.8019	0.01285	0.05121
0	1	3217525	rs12036358	T	C	0.265210062233435	0.7255	-0.01902	0.05417
0	1	3232378	rs2483264	G	A	0.638712767834245	0.6849	-0.02023	0.04986
0	1	3235556	rs12043519	T	C	0.252832729218973	0.2351	-0.06572	0.05535
0	1	3250423	rs1889121	G	A	0.390995546381276	0.446	-0.03714	0.04874
0	1	3252104	rs2483278	T	C	0.879657286895048	0.5381	-0.04578	0.07437
0	1	3254100	rs16824328	G	C	0.095251051250076	0.1081	-0.1286	0.08006
0	1	3255539	rs2483280	A	G	0.296056529957742	0.8821	-0.007715	0.052
0	1	3257059	rs2255212	A	G	0.29637787731407	0.8275	-0.01133	0.05202
0	1	3259113	rs882430	A	G	0.0887082197870161	0.5987	-0.0441	0.08381
0	1	3285628	rs6424073	A	G	0.570349778083371	0.6432	0.02219	0.04791
0	1	3300807	rs868688	T	C	0.502085824969658	0.1594	-0.06723	0.04778
0	1	3312914	rs871822	G	T	0.578033261033493	0.3248	-0.04787	0.04862
0	1	3325037	rs2483225	C	T	0.381669098273169	0.1957	0.06399	0.04945
0	1	3352872	rs2236518	C	A	0.492492282712639	0.705	0.01795	0.04743
0	1	3353949	rs2493264	G	A	0.821179223806628	0.4047	0.05067	0.06081
0	1	3362256	rs867814	T	C	0.63735307274061	0.9204	-0.004905	0.04911
0	1	3375181	rs947352	T	C	0.179980442204003	0.3825	-0.05285	0.06051
0	1	3424388	rs947345	A	G	0.0655028616487461	0.3669	-0.08497	0.09416
0	1	3441382	rs1896	T	C	0.114895672079205	0.8655	0.0127	0.075
0	1	3543951	rs16823922	A	G	0.176148103531118	0.9465	-0.004176	0.06226
0	1	3545612	rs1128474	G	A	0.322292483866121	0.07553	0.09197	0.05175
0	1	3586700	rs6657895	A	G	0.408446906240552	0.07506	0.08698	0.04886
0	1	3601490	rs3753205	C	G	0.241104650713563	0.7292	-0.01941	0.05604
0	1	3601798	rs3765715	T	A	0.240680969124272	0.8001	-0.01423	0.05622
0	1	3601940	rs3765716	A	G	0.241101653438299	0.711	-0.02078	0.05608
0	1	3602555	rs3765717	A	G	0.241671356773766	0.7763	-0.01596	0.05616
0	1	3603036	rs12033056	C	T	0.249407129573672	0.7215	-0.01981	0.05556
0	1	3651126	rs1181868	T	G	0.34748280076375	0.7257	0.01765	0.05032
0	1	3659742	rs2298223	T	C	0.113216225054817	0.7817	-0.02054	0.07413
0	1	3665867	rs12120656	T	G	0.21015055947532	0.08028	-0.1008	0.05761
0	1	3671791	rs1181888	G	A	0.0931120785719509	0.09875	-0.1315	0.07967
0	1	3679477	rs6699377	T	G	0.113413867131266	0.4115	-0.06046	0.07363
0	1	3680729	rs1181877	T	C	0.153727068432406	0.4232	-0.05268	0.06577
0	1	3682070	rs1181874	A	C	0.597549531157116	0.6646	-0.02119	0.04886
0	1	3730435	rs6695834	C	T	0.453329302709511	0.3265	-0.04718	0.04809
0	1	3740426	rs79797528	C	T	0.118440991610393	0.6983	0.02891	0.07459
0	1	3743319	rs6663840	A	G	0.453160617054133	0.334	-0.04646	0.0481
0	1	3745193	rs6659702	C	T	0.170845400924956	0.674	0.0268	0.0637
0	1	3745721	rs2275833	T	C	0.118476561292914	0.6983	0.02891	0.07459
0	1	3745787	rs2275832	C	T	0.572042737807037	0.4409	-0.0373	0.0484
0	1	3745924	rs2275831	A	G	0.401125117232401	0.2611	-0.05515	0.04908
0	1	3746484	rs2275829	C	T	0.148519399686012	0.01647	-0.1586	0.06614
0	1	3796948	rs4074709	T	G	0.152618010423399	0.8959	0.00852	0.06509
0	1	3800242	rs3205087	G	A	0.426692368008364	0.4046	0.04007	0.04807
0	1	3801828	rs10909818	A	G	0.303020057303213	0.000167	-0.1935	0.0514
0	1	3803755	rs7367066	C	T	0.672101504428201	0.08074	0.08713	0.04989
0	1	3806358	rs10909819	C	T	0.301395780485721	0.1111	0.08367	0.05252
0	1	3809423	rs11807227	A	G	0.300971828398632	0.1082	0.08428	0.05247
0	1	3814660	rs10909823	G	A	0.113718736633574	0.7139	-0.02695	0.0735
0	1	3818871	rs10797356	A	G	0.371778977877409	0.04047	0.1022	0.0499
0	1	3821782	rs11589102	A	G	0.109131269845433	0.5029	-0.05109	0.07626
0	1	3995644	rs80309618	T	C	0.0971999027303406	0.07951	0.1444	0.08236
0	1	3996075	rs34770924	T	C	0.0792912829384588	0.009921	0.2408	0.09337
0	1	4000957	rs61156287	A	C	0.247153216646992	0.1044	-0.08994	0.05539
0	1	4002954	rs72640991	T	C	0.0810674071457946	0.1154	0.1429	0.09074
0	1	4002958	rs10915568	A	G	0.194237190654874	0.06299	0.1138	0.06122
0	1	4003276	rs75558957	A	G	0.0612169269637685	0.01906	0.2494	0.1064
0	1	4004250	rs11583257	T	C	0.272460707008916	0.01078	0.1389	0.05448
0	1	4006060	rs7548668	C	T	0.353642421712412	0.006919	0.1359	0.05033
0	1	4009694	rs4654479	A	G	0.115001105745849	0.01732	0.1848	0.07766
0	1	4010743	rs4654482	G	A	0.575934131771108	0.5154	0.03143	0.04832
0	1	4013749	rs12096512	C	T	0.130483065251862	0.64	0.0338	0.07227
0	1	4013997	rs10915431	T	C	0.130769003404519	0.614	0.03638	0.07211
0	1	4018038	rs115402422	G	A	0.0718566298149281	0.9849	-0.001743	0.09205
0	1	4026068	rs12031275	A	G	0.568427005394119	0.7942	0.01266	0.04852
0	1	4028924	rs10915490	C	G	0.134882079851439	0.7625	0.02105	0.06966
0	1	4038065	rs78738452	A	G	0.136528226334297	0.695	0.0271	0.06913
0	1	4039145	rs4654428	C	A	0.853456089501024	0.992	0.0006673	0.06644
0	1	4039440	rs12758410	T	C	0.544267486560699	0.9306	-0.004196	0.04819
0	1	4039988	rs72644272	A	G	0.307886329164492	0.8228	0.01156	0.05162
0	1	4053435	rs12038964	C	T	0.337498892344711	0.5607	-0.0293	0.05036
0	1	4061608	rs12045781	A	G	0.288839698568983	0.5999	-0.02756	0.05253
0	1	4066781	rs4128222	A	C	0.0872239930943724	0.3757	-0.07256	0.08191
0	1	4068052	rs6675979	A	G	0.267247442354372	0.5117	-0.03436	0.05236
0	1	4069148	rs12027284	T	C	0.180129018265448	0.9111	-0.006807	0.061
0	1	4071399	rs6680847	G	A	0.467536852307263	0.377	-0.04221	0.04778
0	1	4078090	rs4654604	C	T	0.383246262242669	0.6134	-0.02483	0.04913
0	1	4080780	rs4440829	A	G	0.248922999697521	0.4186	-0.04471	0.05528
0	1	4082367	rs10799261	C	T	0.465714063226406	0.2336	-0.05694	0.04781
0	1	4085504	rs4233266	G	A	0.214650110361887	0.591	-0.03061	0.05696
0	1	4085543	rs12026862	C	T	0.201273547531108	0.5687	-0.03405	0.05974
0	1	4085582	rs12026892	C	T	0.201405614938836	0.586	-0.03254	0.05975
0	1	4092146	rs58051771	C	T	0.209279618592673	0.7373	0.01992	0.0594
0	1	4092538	rs12028583	C	T	0.202550582981124	0.8696	0.009802	0.05971
0	1	4092563	rs4328052	C	T	0.208799145115496	0.7667	0.01758	0.05924
0	1	4104757	rs12036953	G	A	0.309900183782793	0.3908	0.04453	0.0519
0	1	4111741	rs4553153	T	C	0.528903157131232	0.52	-0.03083	0.04791
0	1	4112750	rs74827518	T	C	0.115094624173827	0.1807	0.1016	0.07586
0	1	4121696	rs7520322	A	C	0.468096173889509	0.2977	-0.04994	0.04795
0	1	4124260	rs6672716	T	C	0.298710048776644	0.1717	-0.07133	0.0522
0	1	4132018	rs9628649	T	C	0.354982766992671	0.5087	-0.03255	0.04926
0	1	4136869	rs117282266	T	C	0.0876832484586143	0.5559	-0.04937	0.08384
0	1	4145615	rs10915421	C	T	0.525680423573132	0.6872	-0.0195	0.04843
0	1	4152206	rs4654410	T	C	0.807983629154004	0.06869	-0.1141	0.06269
0	1	4155841	rs56329102	G	A	0.285909766536194	0.3943	0.04481	0.05261
0	1	4156118	rs16840731	G	C	0.286347238106406	0.3892	0.04524	0.05255
0	1	4160903	rs76952475	T	C	0.165481624805502	0.2033	0.08276	0.06505
0	1	4162248	rs76163269	C	T	0.0756566342122183	0.316	0.0932	0.09295
0	1	4162415	rs12130437	G	A	0.28692862470372	0.5529	-0.03129	0.05273
0	1	4166004	rs10399650	C	A	0.565061710276486	0.8493	-0.009118	0.04798
0	1	4168653	rs10799201	C	T	0.120917112853942	0.03325	-0.1522	0.07148
0	1	4169553	rs12080309	C	T	0.288778564745726	0.5425	-0.03197	0.0525
0	1	4170178	rs12032575	A	G	0.0781569462550074	0.1205	-0.134	0.08627
0	1	4171343	rs6702575	C	T	0.563356041151901	0.8942	-0.006349	0.04775
0	1	4171786	rs10492944	T	C	0.0772538570202952	0.4619	0.06928	0.09416
0	1	4174116	rs10915434	C	T	0.286457306394025	0.4667	-0.03825	0.05255
0	1	4183006	rs10915437	G	A	0.259735820413949	0.3122	0.0557	0.05511
0	1	4183258	rs10915438	A	G	0.197640746783563	0.4889	0.04224	0.06104
0	1	4187821	rs57905980	A	G	0.102847304802259	0.1715	-0.1055	0.07712
0	1	4187952	rs4654487	C	T	0.508227522412489	0.9027	0.005813	0.04753
0	1	4190685	rs4282783	G	T	0.58399273444754	0.9186	-0.004984	0.04876
0	1	4192707	rs10915442	G	A	0.603256097479782	0.07	-0.08945	0.04937
0	1	4192854	rs80160005	A	G	0.105933470941211	0.265	0.08717	0.07821
0	1	4197256	rs6663939	T	C	0.429212399860676	0.4351	0.03741	0.04794
0	1	4197418	rs4408122	T	C	0.526478002918721	0.8315	-0.01012	0.04758
0	1	4197642	rs10915445	A	G	0.428430358224437	0.4875	0.0333	0.04796
0	1	4201815	rs4654492	T	C	0.352544795601996	0.6564	-0.02212	0.04972
0	1	4203563	rs12096127	T	C	0.784925436699228	0.3424	0.05481	0.05773
0	1	4207343	rs6680278	T	C	0.260528650504051	0.312	-0.05448	0.05388
0	1	4210455	rs9426473	A	G	0.172560225975584	0.7887	-0.01688	0.06296
0	1	4227248	rs16840872	T	C	0.247758569360814	0.0801	0.09879	0.05645
0	1	4230463	rs10915459	C	T	0.0982851626617058	0.5838	0.04408	0.08046
0	1	4236982	rs4233262	T	C	0.761469721028969	0.9706	0.002068	0.05607
0	1	4239028	rs4654418	A	G	0.348851696066307	0.7323	0.01731	0.05061
0	1	4251398	rs35392680	A	C	0.326418927535516	0.8384	-0.01024	0.05019
0	1	4263677	rs6687268	T	C	0.291785629975607	0.8991	0.006666	0.05258
0	1	4267089	rs16840901	C	T	0.312169710517137	0.2121	-0.06331	0.05074
0	1	4267889	rs10915471	G	T	0.410758173976715	0.1425	0.07202	0.0491
0	1	4269638	rs6426404;rs567086010	A	G	0.588721474600983	0.09576	-0.08189	0.04916
0	1	4271526	rs12022636	A	C	0.344473942732099	0.4489	0.03846	0.05079
0	1	4281160	rs10799216	A	G	0.574943537084366	0.7724	0.01383	0.04781
0	1	4284659	rs903540	C	T	0.709372150669902	0.8729	0.008421	0.05263
0	1	4284919	rs7528938	T	C	0.472626864210626	0.3922	-0.04118	0.04813
0	1	4288803	rs10915480	G	A	0.405490814818214	0.349	-0.046	0.04912
0	1	4291842	rs7541544	C	T	0.427097051153542	0.6008	-0.02534	0.04842
0	1	4291953	rs7534461	G	C	0.343222831213548	0.1559	-0.07148	0.05037
0	1	4292038	rs7534558	T	C	0.341871443397214	0.1645	-0.07017	0.05048
0	1	4312205	rs1908490	T	C	0.213744467570439	0.4074	0.04825	0.05824
0	1	4312527	rs16841005	A	G	0.108139628164996	0.9227	-0.007471	0.077
0	1	4315204	rs966321	T	G	0.323050392782211	0.5036	0.03392	0.05072
0	1	4316544	rs16841037	A	C	0.089751831948348	0.8821	-0.01224	0.08253
0	1	4325589	rs9286982	C	A	0.591917434578824	0.8998	0.006119	0.04859
0	1	4330287	rs6677984	G	A	0.248771260281159	0.7366	0.01834	0.05454
0	1	4341843	rs1390136	T	C	0.372925153389806	0.7538	-0.01518	0.04838
0	1	4353287	rs16838562	G	A	0.122783089770355	0.3807	-0.06305	0.07191
0	1	4355593	rs2029490	G	A	0.584764583904273	0.8188	0.01109	0.04839
0	1	4358008	rs58506471	A	G	0.18763174846641	0.07615	-0.1066	0.06013
0	1	4358349	rs35559925	T	C	0.0837305941178786	0.9679	0.003413	0.08479
0	1	4364472	rs1106307	G	A	0.806502838415829	0.74	-0.02015	0.06072
0	1	4365471	rs351625	T	G	0.235464476140919	0.4592	-0.04121	0.05567
0	1	4367980	rs2934983	A	G	0.628625338441369	0.8809	-0.007417	0.04952
0	1	4368942	rs351618	C	T	0.79974891095586	0.7764	0.0169	0.05948
0	1	4368951	rs351617	T	C	0.672425474244238	0.6078	-0.02609	0.05084
0	1	4370074	rs1495239	T	C	0.427246501219195	0.6524	0.022	0.04884
0	1	4370489	rs12073612	A	G	0.0837004830917874	0.9002	-0.01064	0.08484
0	1	4371863	rs351614	T	C	0.208659369498411	0.7975	-0.01503	0.05859
0	1	4372470	rs716214	G	A	0.151939747222831	0.4728	0.04807	0.06696
0	1	4379095	rs59704180	A	G	0.0799138155528172	0.4438	0.06853	0.08948
0	1	4379687	rs12408012	G	A	0.547683839825673	0.8786	-0.007336	0.04804
0	1	4380344	rs2411741	A	C	0.899370828564408	0.5903	-0.04348	0.08076
0	1	4381016	rs2130618	C	G	0.138890919602914	0.08159	0.1224	0.07028
0	1	4382979	rs13375925	T	C	0.168914650008761	0.2543	-0.07193	0.0631
0	1	4384296	rs351607	G	A	0.166596251009121	0.4374	0.05018	0.0646
0	1	4384773	rs351608	G	T	0.165384354110181	0.3486	0.06077	0.06483
0	1	4390211	rs501284	T	C	0.472984714977803	0.08556	0.08215	0.04778
0	1	4390289	rs625079	C	T	0.530535941450218	0.2367	0.05655	0.04779
0	1	4391391	rs76664831	G	A	0.123732657417289	0.2187	0.09	0.07316
0	1	4395812	rs579387	C	A	0.332083458253443	0.8345	0.01052	0.05033
0	1	4397736	rs588224	G	A	0.330990704454891	0.8251	0.01112	0.05033
0	1	4400529	rs1108770	G	C	0.454935930328943	0.3369	0.0458	0.04769
0	1	4400887	rs12046047	C	A	0.257172992009153	0.7939	0.01425	0.05457
0	1	4401563	rs488256	A	G	0.198159175139934	0.3868	0.05243	0.06058
0	1	4401778	rs903539	T	C	0.256911606313835	0.7825	0.01508	0.05463
0	1	4403047	rs601798	G	A	0.197916102742716	0.366	0.05484	0.06066
0	1	4414716	rs596133	A	C	0.45737175438395	0.3051	0.04888	0.04767
0	1	4417946	rs1531329	C	T	0.356533518932857	0.3348	0.048	0.04977
0	1	4418164	rs1531328	A	G	0.352043187738365	0.3265	0.04866	0.04959
0	1	4423030	rs79426491	T	C	0.163267646942335	0.3634	0.0597	0.06568
0	1	4424115	rs16838812	G	A	0.213744722957433	0.9029	-0.007056	0.05783
0	1	4425847	rs12405082	G	A	0.213188617187252	0.9424	0.004187	0.058
0	1	4425876	rs12404603	T	C	0.122376960110986	0.8864	-0.01029	0.07203
0	1	4427083	rs12023786	A	G	0.0964545308450816	0.9151	-0.008444	0.0792
0	1	4431264	rs572439	C	A	0.658504178394408	0.6025	0.02621	0.05034
0	1	4431571	rs12028738	A	G	0.2603914030907	0.5459	0.03265	0.05406
0	1	4431704	rs12031615	T	C	0.369389730200174	0.4918	0.03388	0.04929
0	1	4435641	rs74728654	A	G	0.162475469187297	0.413	0.05407	0.06606
0	1	4440749	rs589870	T	C	0.0806660368548199	0.5937	-0.04675	0.08763
0	1	4444706	rs349413	A	C	0.787429064756237	0.9432	0.00413	0.05797
0	1	4445873	rs72632733	T	C	0.108605403492528	0.8638	0.01292	0.07533
0	1	4448702	rs747778	T	C	0.298432827399424	0.9314	-0.00452	0.05247
0	1	4448818	rs747776	C	T	0.569934111825337	0.4918	0.03323	0.04834
0	1	4449129	rs1109046	C	T	0.567336691633049	0.5382	0.02989	0.04856
0	1	4449883	rs12041175	C	T	0.460268426461014	0.6505	0.02188	0.04829
0	1	4451081	rs12042157	C	T	0.461472428007077	0.7186	0.01739	0.04826
0	1	4455415	rs349415	C	G	0.189290287543359	0.9637	-0.002756	0.06056
0	1	4458068	rs349417	C	T	0.650733894860801	0.566	0.02852	0.0497
0	1	4459317	rs78531899	A	C	0.107903017717853	0.8489	0.01438	0.0755
0	1	4459689	rs6679220	C	T	0.135716618846694	0.7763	-0.01961	0.06902
0	1	4460965	rs56081339	A	G	0.1356171678329	0.7861	-0.01873	0.06903
0	1	4462460	rs349400	G	T	0.652050808337856	0.5079	0.03292	0.04971
0	1	4463585	rs349401	G	T	0.543435299287668	0.7194	0.01716	0.04778
0	1	4464125	rs12144027	T	C	0.107894815766884	0.8226	0.01694	0.07559
0	1	4466908	rs577114	C	T	0.0799802464894576	0.7317	-0.03033	0.08846
0	1	4469868	rs733308	G	T	0.126259138579635	0.7253	-0.02489	0.07082
0	1	4471733	rs505933	G	A	0.775970192318673	0.5451	0.03436	0.0568
0	1	4472448	rs4654533	G	C	0.587439587630095	0.533	0.03024	0.0485
0	1	4475184	rs349405	C	A	0.776318640567807	0.5615	0.03308	0.05696
0	1	4477911	rs349409	T	C	0.775887746633653	0.6246	0.02785	0.05691
0	1	4488779	rs12029910	G	A	0.451627407228835	0.401	0.04054	0.04827
0	1	4488831	rs6667927	T	C	0.185721870946064	0.9731	0.00203	0.0602
0	1	4489398	rs6678792	C	T	0.267494826992499	0.6644	-0.02324	0.05357
0	1	4489529	rs10915533	A	G	0.186658865865692	0.9178	-0.006186	0.05997
0	1	4496329	rs1762813	T	C	0.893527403274365	0.8071	0.01892	0.07748
0	1	4497217	rs1674879	T	C	0.137623976328874	0.8457	0.01338	0.06873
0	1	4502705	rs780575	T	G	0.217746559978971	0.7793	-0.01618	0.05774
0	1	4504332	rs780584	A	G	0.250181579313436	0.6839	-0.02235	0.05491
0	1	4504927	rs780586	T	C	0.12315247512983	0.7614	0.02208	0.07272
0	1	4507763	rs780594	C	T	0.848989993493544	0.4707	0.04736	0.06564
0	1	4509379	rs2054270	A	C	0.627914167463065	0.3746	0.04379	0.04931
0	1	4510840	rs705685	T	C	0.170269058082001	0.8157	-0.01469	0.06304
0	1	4519912	rs608210	G	A	0.75309099756438	0.6915	0.02176	0.05482
0	1	4525604	rs4654545	C	T	0.779649580289448	0.9174	-0.005988	0.05773
0	1	4534661	rs11812066	T	A	0.131838235294118	0.2548	-0.07855	0.06898
0	1	4541444	rs16839089	A	G	0.117452926314376	0.7557	0.02289	0.07358
0	1	4549380	rs705690	A	G	0.574259380958298	0.6075	0.02471	0.04811
0	1	4549402	rs780606	G	A	0.47286616239519	0.8818	0.007097	0.04772
0	1	4552802	rs1878052	A	G	0.463030552903394	0.8046	0.0117	0.04731
0	1	4558792	rs10915548	A	G	0.496837564852643	0.8198	-0.01077	0.04727
0	1	4558933	rs609506	C	T	0.864134890558151	0.5885	-0.03756	0.06943
0	1	4566065	rs4654440	G	A	0.867295824100156	0.6532	-0.03142	0.06992
0	1	4572023	rs10915549	A	G	0.51506934516252	0.7712	-0.01375	0.0473
0	1	4573989	rs1710421	T	C	0.88630524412576	0.4056	-0.06276	0.07546
0	1	4581585	rs608203	C	T	0.344008086690511	0.3874	-0.04269	0.04939
0	1	4582199	rs10489135	C	T	0.306874927485787	0.3011	-0.05256	0.05082
0	1	4583973	rs76210017	G	A	0.162600349429182	0.7742	0.01859	0.0648
0	1	4587969	rs241237	T	C	0.34515721200225	0.305	-0.05078	0.0495
0	1	4594603	rs537398	C	T	0.46811360249494	0.7501	-0.01498	0.04702
0	1	4596288	rs10915554	A	G	0.452208431330711	0.7981	-0.01198	0.04685
0	1	4596534	rs12084169	T	C	0.434657258273593	0.7719	-0.01363	0.04701
0	1	4600491	rs543653	G	T	0.435348094547278	0.729	-0.01629	0.047
0	1	4606292	rs80089004	G	A	0.195436773880318	0.2084	0.07583	0.06029
0	1	4608204	rs241220	A	G	0.351319849883685	0.2609	-0.05478	0.04873
0	1	4610733	rs16839272	C	A	0.096439208862595	0.1257	0.1245	0.08129
0	1	4611241	rs241248	A	G	0.0963970793945716	0.1304	0.1231	0.08138
0	1	4612752	rs12117466	T	C	0.331119487274711	0.1061	-0.0806	0.04988
0	1	4614822	rs241257	T	C	0.150511778845111	0.1203	0.1035	0.06661
0	1	4616102	rs241261	C	T	0.455519420715228	0.5419	-0.02871	0.04708
0	1	4618251	rs6685798	A	G	0.124842997272041	0.1221	0.1127	0.0729
0	1	4619038	rs241264	T	C	0.419703680693736	0.5454	-0.02875	0.04755
0	1	4619669	rs59595338	A	G	0.252818370585885	0.03127	-0.1154	0.05359
0	1	4621464	rs6698529	A	G	0.337075389696432	0.4417	0.03857	0.05014
0	1	4627077	rs241273	C	A	0.126572656637727	0.06353	0.134	0.07219
0	1	4629186	rs241277	C	A	0.148014220599013	0.05233	0.1318	0.06792
0	1	4630232	rs76191495	A	G	0.119367685179175	0.1768	0.09931	0.07352
0	1	4632528	rs241211	G	A	0.314277197462086	0.01044	-0.1302	0.05084
0	1	4632560	rs980092	G	A	0.528529805168444	0.2004	0.06094	0.0476
0	1	4632828	rs171317	A	C	0.826870959949912	0.243	-0.07313	0.06264
0	1	4633554	rs6673089	A	G	0.582036610692304	0.08133	0.08377	0.04806
0	1	4633607	rs241209	A	G	0.308130056287815	0.01409	-0.1244	0.05067
0	1	4635556	chr1:4635556.C.CC	CC	C	0.88989437549095	0.3169	-0.07521	0.07515
0	1	4641742	rs241225	A	G	0.720467623229637	0.5874	-0.02866	0.05281
0	1	4642477	rs184781	T	C	0.766458977000615	0.345	-0.05267	0.05577
0	1	4644085	rs588347	T	C	0.591091462855045	0.8552	-0.008731	0.04785
0	1	4646572	rs4654446	T	C	0.298266155295459	0.5488	0.03137	0.05233
0	1	4647646	rs2674014	T	C	0.763706892515377	0.4304	-0.04371	0.05543
0	1	4649157	rs546397	G	A	0.290360576923077	0.3052	-0.05334	0.05202
0	1	4658538	rs12567277	T	C	0.452470185045949	0.9356	0.003839	0.04752
0	1	4665232	rs164781	A	G	0.354676046484705	0.1833	-0.06614	0.0497
0	1	4665269	rs241243	G	A	0.284726383857468	0.4826	-0.03698	0.05267
0	1	4666819	rs151716	G	A	0.359430660458909	0.7624	-0.01506	0.0498
0	1	4677535	rs4403602	G	C	0.281065763702882	0.1465	0.07732	0.05325
0	1	4678123	rs7555011	C	T	0.700973991236314	0.6813	0.02108	0.05132
0	1	4679563	rs12145928	C	G	0.243958583779438	0.1377	0.08219	0.05537
0	1	4682273	rs6668199	C	T	0.474705290214148	0.2708	-0.05283	0.04798
0	1	4685648	rs875808	A	G	0.283888827795474	0.02814	0.1167	0.05317
0	1	4697300	rs2101195	T	C	0.656702121197333	0.1295	-0.07638	0.05038
0	1	4698446	rs12122716	T	C	0.101385176982788	0.02414	0.1828	0.08105
0	1	4698677	rs76059212	A	G	0.0598419454649568	0.4347	0.07987	0.1022
0	1	4700731	rs61265167	A	G	0.254434589800443	0.07575	0.09724	0.05476
0	1	4701258	rs10915575	C	T	0.278954447215918	0.04377	0.107	0.05306
0	1	4706317	rs12741248	A	G	0.513744758965191	0.01077	-0.1228	0.04816
0	1	4706755	rs12125737	T	C	0.284900954490253	0.05363	0.1019	0.05281
0	1	4708162	rs4654454	C	T	0.404782519727018	0.01673	-0.1164	0.04863
0	1	4721793	rs12406838	A	G	0.288972182461293	0.2287	0.0625	0.05192
0	1	4722951	rs7517517	T	C	0.150239771737529	0.4038	0.05545	0.06642
0	1	4723818	rs12083131	A	G	0.150399118533983	0.3484	0.06238	0.06652
0	1	4727243	rs6663166	G	A	0.805966482178322	0.9399	-0.004554	0.06044
0	1	4731677	rs10799255	G	A	0.394787364593005	0.1668	-0.06707	0.04852
0	1	4737531	rs16839450	T	C	0.256438799652968	0.4943	0.03746	0.05481
0	1	4738058	rs2071990	T	C	0.277762572144146	0.2537	0.06019	0.05273
0	1	4738355	rs2071991	G	A	0.322852605376985	0.8625	0.008747	0.05049
0	1	4746636	rs10915587	T	C	0.569484649863506	0.499	0.03226	0.04771
0	1	4763401	rs6681520	T	C	0.506341379432396	0.1648	0.06554	0.04719
0	1	4773266	rs2071999	C	A	0.64553265671957	0.04225	-0.103	0.05071
0	1	4776974	rs3753696	A	G	0.12936451748982	0.5829	0.0386	0.07029
0	1	4783142	rs12566272	A	G	0.151472478563237	0.2878	0.06967	0.06554
0	1	4784556	rs3820252	T	C	0.155196402072532	0.4032	0.05285	0.06323
0	1	4784884	rs3820253	A	G	0.531556272856495	0.1727	-0.06553	0.04806
0	1	4799200	rs3753702	T	C	0.0676033098184708	0.7637	0.029	0.09644
0	1	4803834	rs393976	A	G	0.0970740981915256	0.5718	0.0466	0.08243
0	1	4805106	rs414176	C	A	0.092614489143971	0.6385	0.03931	0.08368
0	1	4805434	rs371605	G	A	0.281338410615396	0.2075	0.0666	0.05284
0	1	4806381	rs368808	G	A	0.141736635372344	0.8469	0.01334	0.0691
0	1	4806550	rs11586743	A	G	0.0788083132126954	0.9355	-0.007302	0.09028
0	1	4813115	rs380239	G	A	0.106386557953581	0.9509	-0.004713	0.0766
0	1	4813141	chr1:4813141.C.T	T	C	0.106357766537472	0.9522	-0.004593	0.07659
0	1	4819803	rs368420	C	T	0.221069557051286	0.3188	-0.05723	0.05741
0	1	4826104	rs2802716	A	C	0.0681077576101882	0.8576	0.01666	0.09281
0	1	4826660	rs2743980	A	G	0.388043904590752	0.5603	-0.0286	0.0491
0	1	4828606	rs7518471	T	C	0.0880445352409257	0.4978	0.05874	0.08664
0	1	4833747	rs12029492	A	G	0.296132827735819	0.6397	-0.02436	0.05204
0	1	4836121	rs394594	G	A	0.424574589818964	0.4365	-0.03771	0.04847
0	1	4848808	rs12133924	G	A	0.122118446892869	0.6183	-0.03593	0.07211
0	1	4852747	rs7520826	G	A	0.106080466736916	0.385	-0.06769	0.07792
0	1	4853688	rs932350	C	T	0.15453474982335	0.955	-0.003745	0.06634
0	1	4859488	rs17345273	A	G	0.0669024597509348	0.4583	-0.06949	0.09369
0	1	4861767	rs11588395	T	C	0.0667257192299373	0.4791	-0.06644	0.09387
0	1	4871384	rs59103994	T	C	0.101571795390309	0.3141	0.08113	0.0806
0	1	4871671	rs1118009	G	A	0.259754786208902	0.9597	-0.002748	0.05437
0	1	4878871	rs1120120	T	C	0.707920376385198	0.9001	0.006677	0.05318
0	1	4880480	rs10915616	T	C	0.134405552552249	0.2434	-0.081	0.06944
0	1	4885457	rs7516549	A	G	0.100395116879999	0.3904	0.06945	0.08086
0	1	4889588	rs10915622	A	C	0.474820413220539	0.8559	0.008636	0.04754
0	1	4889912	rs12028290	A	C	0.0685495680324366	0.4362	-0.07226	0.0928
0	1	4897567	rs12118185	A	G	0.159489854986235	0.6909	-0.0262	0.0659
0	1	4898833	rs7522386	G	A	0.453364215453258	0.9816	-0.001124	0.04872
0	1	4901142	rs12124406	G	C	0.266232929477332	0.3413	-0.05152	0.05413
0	1	4906783	rs10915626	A	G	0.469673906553938	0.9282	-0.00435	0.04826
0	1	4911403	rs11803979	A	G	0.361352940651757	0.948	-0.003263	0.05006
0	1	4913873	rs10915628	C	T	0.846660315247279	0.3843	-0.05759	0.0662
0	1	4916906	rs1535734	G	A	0.482268287470942	0.5049	-0.0319	0.04784
0	1	4927798	rs10915644	T	C	0.376569843922871	0.6227	-0.02445	0.04969
0	1	4928868	rs12567053	T	C	0.108211625478594	0.8721	-0.01257	0.07809
0	1	4930181	rs1886112	C	T	0.470223449154009	0.4684	-0.03467	0.04781
0	1	4931354	rs11588518	G	A	0.631202675032434	0.8102	-0.01185	0.04936
0	1	4932444	rs10915647	G	T	0.482981101251207	0.4999	-0.03213	0.04763
0	1	4932655	rs12044914	A	C	0.149555104870591	0.8408	-0.01338	0.06662
0	1	4932777	rs12044980	G	C	0.1359844261434	0.843	-0.01363	0.06882
0	1	4938053	rs10753390	C	T	0.851938211402769	0.6841	-0.02735	0.06723
0	1	4938987	rs12410393	C	A	0.0862199935445511	0.3738	0.07686	0.08642
0	1	4940715	rs7539101	T	C	0.432853014982204	0.6566	-0.02135	0.04802
0	1	4941735	rs4654462	G	C	0.21137601517559	0.2894	0.0622	0.05871
0	1	4951910	rs1544061	G	A	0.34137854548286	0.4269	0.03981	0.05011
0	1	4953528	rs16839786	T	G	0.401828401291495	0.9306	-0.004251	0.04885
0	1	4955158	rs16839789	T	C	0.376876125027251	0.822	0.01115	0.04956
0	1	4955862	rs6426446	T	C	0.469531295424153	0.2037	-0.06093	0.04793
0	1	4956070	rs6426447	C	T	0.825601728096852	0.8578	-0.01126	0.06284
0	1	4958102	rs4654620	C	T	0.907105875833234	0.02279	0.1779	0.07813
0	1	4959786	rs2031246	G	A	0.871839361337836	0.01409	0.17	0.06923
0	1	4963569	rs72634122	T	C	0.146110784269568	0.8268	0.01475	0.06739
0	1	4965152	rs17345545	C	A	0.181929522312372	0.6251	-0.03029	0.06199
0	1	4965631	rs4654468	C	T	0.37645987167716	0.7504	0.01555	0.04888
0	1	4967739	rs7520488	C	G	0.367058261948454	0.5911	0.02677	0.04982
0	1	4968528	rs6678459	T	C	0.342040322590391	0.4062	0.04139	0.04983
0	1	4970122	rs10915666	A	G	0.513744917451606	0.5189	0.03081	0.04776
0	1	4970486	rs6675549	A	G	0.368552011334347	0.5673	0.02851	0.04984
0	1	4971006	rs60530383	G	A	0.144175526211508	0.8464	0.01326	0.06844
0	1	4982386	rs6698453	A	G	0.176537351447941	0.6488	0.02866	0.06294
0	1	4984882	rs2093765	G	A	0.631395738072986	0.915	0.005207	0.04876
0	1	4986470	rs2411956	T	G	0.38304391588984	0.7195	0.01774	0.04938
0	1	4988031	rs61271613	A	G	0.169862453373534	0.8289	0.01379	0.06383
0	1	4988262	rs11584727	A	G	0.451828700801115	0.8693	-0.007854	0.04775
0	1	4988881	rs6667349	G	A	0.169910502188887	0.8195	0.01457	0.06387
0	1	4995026	rs12049256	C	T	0.470398089881797	0.3015	0.04911	0.04753
0	1	4996185	rs10915683	G	A	0.470129819164361	0.2857	0.0507	0.04749
0	1	4996226	rs4654470	G	A	0.145510575144913	0.6092	0.03473	0.06794
0	1	4996275	rs12045266	T	G	0.329117884846539	0.2612	0.05679	0.05054
0	1	4996661	rs12037632	C	T	0.184564458834721	0.6322	-0.02929	0.0612
0	1	4997363	rs9426467	G	A	0.434114257194936	0.9264	-0.004438	0.04805
0	1	4998385	rs9426468	G	A	0.573649427532299	0.9223	-0.004708	0.0483
0	1	5003504	rs9286971	A	G	0.289773303038258	0.3921	-0.0449	0.05246
0	1	5005775	rs7534281	C	T	0.319892601509651	0.2768	-0.05523	0.05079
0	1	5011402	rs9426490	G	A	0.540365822756842	0.02781	-0.106	0.04819
0	1	5012101	rs7544541	A	G	0.288384743444547	0.3485	-0.0492	0.05247
0	1	5012301	rs10915298	A	G	0.243925211405511	0.187	-0.07347	0.05567
0	1	5012697	rs12022487	T	G	0.209195126196693	0.1593	-0.08171	0.05805
0	1	5016062	rs76400676	T	G	0.0267235915938999	0.5601	0.08783	0.1507
0	1	5018318	rs9426470	A	C	0.472817505782091	0.09148	-0.08125	0.04815
0	1	5021200	rs10799145	G	T	0.335413407562051	0.1443	-0.07229	0.04952
0	1	5023321	rs12754637	A	G	0.394511567572621	0.108	0.07847	0.04882
0	1	5023430	rs6702660	G	A	0.729256754507435	0.8143	0.01271	0.05411
0	1	5023599	rs12741441	T	A	0.347946090467248	0.1415	0.07315	0.04976
0	1	5031379	rs10799149	A	G	0.38334586173486	0.9629	-0.002237	0.04814
0	1	5031561	rs7518523	G	A	0.143158683761017	0.4053	-0.05604	0.06734
0	1	5036174	rs6689050	C	G	0.353177814618419	0.2722	-0.05453	0.04966
0	1	5036549	rs11581023	A	G	0.103953898977006	0.5085	-0.05129	0.07756
0	1	5036622	rs12122541	G	A	0.0391275966338155	0.9862	-0.002072	0.1199
0	1	5037812	rs6666330	G	A	0.352041252704011	0.7356	0.01678	0.04971
0	1	5038051	rs12739724	A	G	0.0884313273204015	0.9349	0.006851	0.08385
0	1	5038624	rs12564764	A	G	0.3677626843033	0.2273	0.06004	0.04972
0	1	5045030	rs1106586	A	G	0.80100388263498	0.8412	0.01188	0.05931
0	1	5047010	rs79254893	T	C	0.0782521856820011	0.4426	0.06806	0.08865
0	1	5047163	rs7365286	T	C	0.155802988930227	0.5632	-0.03779	0.06536
0	1	5048109	rs716671	T	G	0.354652159595372	0.3132	-0.05027	0.04985
0	1	5051232	rs12725971	G	A	0.35673184287935	0.3626	-0.04527	0.04972
0	1	5051710	rs6683624	T	C	0.443377702937199	0.2976	0.04986	0.04786
0	1	5068245	rs10799151	G	A	0.360015120077611	0.6381	-0.02353	0.05002
0	1	5070407	rs10915312	G	A	0.171651386714598	0.1255	0.09744	0.06359
0	1	5073092	rs9286975	A	G	0.626403027064085	0.2062	0.06256	0.04949
0	1	5077552	rs12047764	C	T	0.143916332134432	0.03894	0.1415	0.06852
0	1	5078939	rs10915316	C	T	0.299095864542117	0.1441	0.07642	0.05231
0	1	5079962	rs79751215	G	A	0.119309581280544	0.9876	-0.001145	0.07396
0	1	5081173	rs898337	A	G	0.525659670080664	0.8044	0.01184	0.04779
0	1	5083573	rs76601146	G	A	0.227474563859968	0.1667	-0.07892	0.05707
0	1	5088062	rs1459765	T	C	0.130732615572962	0.9545	0.003999	0.07016
0	1	5090997	rs9439507	G	A	0.398257832767479	0.9496	0.003056	0.04834
0	1	5091827	rs4949164	G	A	0.28004979563855	0.8831	0.007772	0.05287
0	1	5094435	rs6693990	A	G	0.128706858357562	0.5447	0.04238	0.06996
0	1	5124235	rs10799158	G	A	0.180979410683537	0.8466	-0.01203	0.06221
0	1	5124859	rs1563792	A	G	0.307436368663582	0.9077	0.005933	0.05116
0	1	5127449	rs6682478	T	C	0.105105638395537	0.2685	0.08435	0.07623
0	1	5127543	rs6603832	G	A	0.286649156413616	0.5634	0.03034	0.05251
0	1	5136644	rs922123	C	T	0.396693500279402	0.8063	0.01197	0.04882
0	1	5137666	rs10915336	A	G	0.268840815448889	0.1403	-0.07819	0.05303
0	1	5138107	rs117944101	A	G	0.102522008192609	0.2172	-0.09538	0.07729
0	1	5139200	rs56186517	T	C	0.12414670534653	0.04005	0.1525	0.07429
0	1	5141293	rs3128687	T	G	0.571680674821336	0.2706	0.0527	0.04784
0	1	5141640	rs3128689	A	C	0.69440292745291	0.9816	0.001197	0.05205
0	1	5141902	rs11579881	T	C	0.523427351929893	0.03893	-0.099	0.04794
0	1	5142552	rs10915341	G	T	0.677247436063472	0.3355	-0.04956	0.05146
0	1	5142629	rs12029437	G	C	0.657220743983188	0.09717	-0.08385	0.05055
0	1	5142784	rs12047111	G	A	0.68643663661578	0.2629	-0.05771	0.05154
0	1	5142818	rs2334263	C	T	0.662090407258475	0.3006	-0.05237	0.0506
0	1	5145463	rs12120144	T	G	0.192490316363776	0.5153	0.0395	0.06071
0	1	5152159	rs12121092	T	G	0.627617700479353	0.06128	-0.09304	0.04972
0	1	5152362	rs12033342	A	C	0.181886569241475	0.1124	0.09913	0.06244
0	1	5156245	rs3101225	C	A	0.131562927737429	0.2134	0.09121	0.07331
0	1	5158225	rs4949171	T	C	0.806332753753585	0.1454	-0.08912	0.06121
0	1	5168663	rs10733013	T	C	0.800373699654429	0.05357	-0.1164	0.06028
0	1	5170712	rs7513590	G	A	0.0936348697583776	0.07083	0.148	0.08193
0	1	5171959	rs66868114	A	G	0.192740398999176	0.0682	0.1115	0.06112
0	1	5179530	rs10799170	C	A	0.881493101645708	0.06154	-0.1403	0.07507
0	1	5180066	rs115200516	A	G	0.0850717506036123	0.3002	0.09122	0.08805
0	1	5183812	rs4949166	T	C	0.122238480238271	0.7057	0.02781	0.07364
0	1	5183873	rs4313443	T	C	0.771303599424334	0.1944	-0.07468	0.05754
0	1	5190166	rs12083573	G	A	0.236119673908773	0.5036	0.03795	0.05674
0	1	5192365	rs77348721	C	T	0.0851094642333568	0.4559	0.06539	0.08769
0	1	5193026	rs10492923	G	A	0.374699267829378	0.3188	-0.04869	0.04884
0	1	5194204	rs16840020	T	C	0.464897624197263	0.7059	-0.01802	0.04775
0	1	5199158	rs79979050	T	C	0.157403451570758	0.4515	0.04983	0.06619
0	1	5200882	rs11576612	G	C	0.150311674826458	0.8731	-0.01074	0.06729
0	1	5202617	rs79753066	C	T	0.159421280263488	0.5787	0.03652	0.06577
0	1	5209244	rs12025231	T	C	0.340480026992085	0.3068	-0.0506	0.04951
0	1	5209245	rs75570639	A	G	0.164131431222454	0.1742	0.08873	0.06531
0	1	5209712	rs189391360	T	G	0.164234687109921	0.1888	0.08577	0.06527
0	1	5210124	rs12121369	A	C	0.326149101851498	0.836	-0.01055	0.05098
0	1	5211338	rs12027352	T	C	0.501194108413936	0.3076	-0.04872	0.04775
0	1	5211545	rs4314925	A	G	0.82794845743447	0.1071	-0.1035	0.06424
0	1	5222075	rs6668830	G	C	0.164076246334311	0.8678	-0.01071	0.06435
0	1	5222596	rs10915365	T	C	0.474178261218876	0.4568	0.03562	0.04786
0	1	5223182	rs12026730	A	G	0.362964768813652	0.6781	-0.02048	0.04933
0	1	5228983	rs61542310	A	C	0.390878164390252	0.6129	0.02477	0.04896
0	1	5230746	rs4076635	A	G	0.267876283872657	0.426	-0.04272	0.05367
0	1	5233631	rs4609478	A	G	0.402040004943445	0.6369	0.02294	0.04858
0	1	5239931	rs6603818	T	C	0.762880227365002	0.8542	-0.01028	0.05594
0	1	5243848	rs4641339	A	G	0.376226136968437	0.8559	-0.008812	0.04853
0	1	5243935	rs9439542	A	G	0.22182809833353	0.8601	-0.01008	0.0572
0	1	5244220	rs12033926	G	A	0.376718416598124	0.9742	-0.001572	0.04858
0	1	5247006	rs16840108	C	T	0.0854858236214994	0.9984	-0.0001751	0.08595
0	1	5247355	rs10492931	A	G	0.395453072207683	0.8618	0.008446	0.0485
0	1	5250497	rs10915375	G	A	0.183245237427656	0.7733	0.01777	0.06169
0	1	5251088	rs11583754	G	A	0.268848448298001	0.7694	0.01583	0.05399
0	1	5251569	rs17375504	T	G	0.0849653287647367	0.6137	-0.04341	0.08599
0	1	5255304	rs2722780	T	G	0.220846475185758	0.6981	0.0222	0.05723
0	1	5258556	rs2722782	C	T	0.787167906823766	0.8414	-0.01158	0.05787
0	1	5262901	rs2679218	C	T	0.210512277850989	0.5611	0.03387	0.05827
0	1	5264228	rs2722786	G	A	0.782433745002546	0.8788	0.008854	0.05807
0	1	5264697	rs12043987	G	A	0.153465817957609	0.394	0.05584	0.06551
0	1	5267850	rs6603821	A	G	0.610327404727996	0.3182	-0.04907	0.04916
0	1	5276014	rs59234006	A	C	0.153345403235753	0.5981	0.03525	0.06687
0	1	5277437	rs10915385	T	C	0.232199109456932	0.3999	-0.04633	0.05504
0	1	5277746	rs4565728	T	G	0.283974510325825	0.8536	-0.009764	0.05293
0	1	5281117	rs7549461	A	C	0.237323384012426	0.4152	-0.04444	0.05454
0	1	5281236	rs16840186	A	G	0.0919195082347483	0.9487	0.005319	0.08275
0	1	5281421	rs7511995	C	T	0.764352117231309	0.5273	-0.03533	0.0559
0	1	5283239	rs10753355	C	T	0.764742718129162	0.5112	-0.03676	0.05595
0	1	5284813	rs7524247	C	T	0.392468338826697	0.6266	-0.02367	0.04866
0	1	5284844	rs7552988	A	G	0.758408972756139	0.6327	-0.02653	0.05553
0	1	5296277	rs76065129	T	G	0.136956941927207	0.89	-0.009518	0.06883
0	1	5296844	rs2353169	C	T	0.236281596932686	0.696	0.02176	0.05571
0	1	5297845	rs473104	G	A	0.483144913948485	0.6084	-0.02403	0.0469
0	1	5298490	rs12026938	A	G	0.155653928387847	0.5876	0.03573	0.06589
0	1	5299059	rs551536	C	T	0.565699319799292	0.9025	-0.005809	0.04743
0	1	5300124	rs663142	T	G	0.482616173269498	0.6888	-0.01877	0.04686
0	1	5302004	rs10915389	C	G	0.248322649834493	0.625	-0.02669	0.0546
0	1	5302315	rs12125575	A	G	0.133494653018062	0.9631	-0.003189	0.06883
0	1	5302528	rs12066405	G	A	0.574665615687529	0.9714	-0.0017	0.0474
0	1	5308304	rs572111	G	A	0.370542964578838	0.7705	-0.01438	0.04929
0	1	5309255	rs7534404	A	G	0.243289915456432	0.6603	-0.02421	0.05507
0	1	5310292	rs4465223	C	T	0.791450525862125	0.7841	0.01645	0.06006
0	1	5310609	rs6686714	T	G	0.417988872389961	0.7599	0.01462	0.04785
0	1	5312165	rs4475768	G	T	0.166473254600927	0.5466	-0.03892	0.06456
0	1	5312308	rs670971	A	G	0.0944482404584697	0.4267	-0.06279	0.07899
0	1	5312366	rs494046	C	T	0.334699007987037	0.3366	-0.04828	0.05024
0	1	5317486	rs76220290	T	C	0.0971539256938933	0.4259	0.06567	0.08247
0	1	5319728	rs521758	A	C	0.220353444676409	0.7078	-0.02124	0.05666
0	1	5324231	rs499416	C	T	0.298793764965587	0.6296	0.02505	0.05194
0	1	5325924	rs648378	A	G	0.29686246092281	0.4817	0.03656	0.05197
0	1	5326050	rs536995	C	T	0.59861208724873	0.2052	0.06113	0.04825
0	1	5326334	rs646542	A	C	0.265237238406335	0.8873	0.007566	0.0534
0	1	5327281	rs479689	C	T	0.598571184946431	0.2226	0.05891	0.0483
0	1	5327828	rs619423	C	T	0.265964007846569	0.8256	0.01174	0.05327
0	1	5330286	rs494138	T	C	0.297196838274256	0.6058	0.02685	0.05204
0	1	5330728	rs4847580	A	G	0.299098114302292	0.5447	0.03192	0.05268
0	1	5335977	rs541414	C	A	0.600481003663846	0.316	0.04842	0.04828
0	1	5343098	rs12094921	C	T	0.301362171529239	0.7727	0.01515	0.05245
0	1	5344728	rs622315	T	G	0.6217746716275	0.9484	0.003163	0.04888
0	1	5344881	rs623106	T	C	0.620711460818832	0.9629	0.002267	0.04878
0	1	5346924	rs561303	C	A	0.179398775562072	0.7765	0.01739	0.06125
0	1	5347439	rs565941	G	A	0.232197351671072	0.542	0.03416	0.05602
0	1	5347540	rs4847574	T	C	0.281824927510503	0.9299	-0.004702	0.05343
0	1	5347627	rs478357	C	T	0.505971153686148	0.2477	0.05538	0.0479
0	1	5347979	rs678476	A	C	0.481165521393625	0.2999	0.04989	0.04813
0	1	5348270	rs4417082	G	A	0.239827085474231	0.8961	0.007193	0.05506
0	1	5353894	rs10753360	T	C	0.427556359765556	0.775	0.01397	0.04889
0	1	5354844	rs912988	T	C	0.176436901653612	0.5152	-0.0397	0.06101
0	1	5355175	rs4030898	A	G	0.428416724213698	0.6592	0.0216	0.04898
0	1	5356424	rs12127626	A	C	0.24364477492383	0.3049	0.05803	0.05657
0	1	5356607	rs10799191	A	C	0.257690317913782	0.3727	0.04964	0.05569
0	1	5357171	rs9439550	C	A	0.362050771760939	0.2453	0.05815	0.05005
0	1	5364634	rs9439519	T	C	0.634484392624087	0.4815	-0.03499	0.0497
0	1	5365555	rs76535383	T	C	0.104890364950097	0.1446	-0.1114	0.07634
0	1	5368769	rs9439523	G	A	0.571766972893692	0.4003	-0.04073	0.04842
0	1	5370012	rs4847572	A	T	0.571772014514011	0.4081	-0.04005	0.04842
0	1	5377544	rs2031582	G	A	0.575414450344993	0.2311	-0.05805	0.04847
0	1	5378416	rs2148210	G	A	0.72471102041443	0.7801	0.01512	0.05415
0	1	5381412	rs9439566	C	T	0.646144952115122	0.3514	-0.04752	0.051
0	1	5384082	rs10157507	G	A	0.584502090654344	0.3574	-0.04534	0.04927
0	1	5384158	rs1570964	G	A	0.749214014698827	0.901	-0.007002	0.05626
0	1	5384377	rs61763318	T	C	0.0621848714817849	0.7964	0.02572	0.09968
0	1	5385613	rs16840531	A	G	0.0622085902190777	0.8859	0.01421	0.09905
0	1	5391497	rs9439531	T	G	0.646309186371893	0.3729	-0.04542	0.05097
0	1	5395799	rs12065434	T	C	0.102646687312532	0.2848	0.08701	0.08135
0	1	5410542	rs4129058	T	C	0.369397824862	0.2338	-0.05861	0.04923
0	1	5421533	rs7364349	A	G	0.24111264405778	0.4794	-0.03884	0.05491
0	1	5424374	rs6681674	C	T	0.128445789839944	0.4275	-0.0562	0.07082
0	1	5463937	rs11801490	G	A	0.115506273265364	0.7866	0.02069	0.07642
0	1	5467532	rs34900182	T	C	0.123336770501218	0.2989	-0.07381	0.07106
0	1	5473808	rs7366321	C	T	0.18682922883598	0.8602	0.01068	0.06065
0	1	5476788	rs7417543	G	A	0.452567675403216	0.8013	-0.01212	0.04816
0	1	5482386	rs11260657	A	G	0.174060736077129	0.1599	-0.0872	0.06204
0	1	5485177	rs3922826	G	T	0.181336815895713	0.4937	0.0429	0.06269
0	1	5486898	rs6603840	C	A	0.642957414405355	0.9654	0.002154	0.04963
0	1	5489136	rs35608111	T	C	0.315432792822357	0.9881	0.0007629	0.05118
0	1	5491477	chr1:5491477.G.A	A	G	0.197933201856522	0.6481	0.02721	0.05962
0	1	5493392	rs12724170	C	G	0.30630248612397	0.6616	0.02294	0.0524
0	1	5524582	rs12079662	A	G	0.122387647118238	0.7719	0.02126	0.07333
0	1	5527459	rs6603841	C	T	0.592353462103315	0.6268	-0.02356	0.04845
0	1	5532101	rs12566922	G	T	0.408059644042637	0.5861	0.0263	0.04831
0	1	5533601	rs7414322	C	T	0.598347157106298	0.9995	-3.071e-05	0.04862
0	1	5534441	rs7415896	G	A	0.598502779061071	0.9973	0.0001631	0.04858
0	1	5534948	rs7366606	G	T	0.326664415479039	0.5783	0.02824	0.0508
0	1	5540807	rs1004125	C	A	0.823942859014009	0.5379	-0.03891	0.06318
0	1	5541205	rs2012852	A	C	0.520466924728565	0.1097	0.07629	0.0477
0	1	5542439	rs9729575	G	A	0.56254207756205	0.9948	-0.0003145	0.04816
0	1	5542669	rs10796404	A	G	0.28010643216254	0.8122	-0.01242	0.05227
0	1	5545279	rs17028069	T	C	0.15106519847126	0.9045	0.008092	0.06746
0	1	5545452	rs9729637	T	G	0.428641587857751	0.859	0.008557	0.04818
0	1	5547562	rs12045091	C	T	0.18874547851439	0.7599	-0.01839	0.0602
0	1	5549525	rs11260698	T	C	0.585845188644728	0.9529	-0.002863	0.04843
0	1	5555529	rs2071957	C	T	0.864887922705314	0.8165	-0.01637	0.07056
0	1	5563399	rs9659669	A	G	0.428333434104946	0.9049	-0.005827	0.04876
0	1	5572076	rs10796398	A	G	0.426918996795886	0.6548	0.02155	0.04819
0	1	5575158	rs878141	A	G	0.884512761735073	0.896	-0.009917	0.07586
0	1	5592422	rs10737109	A	G	0.944319127910361	0.742	-0.03383	0.1027
0	1	5592799	rs9787199	C	T	0.944382429340095	0.6584	-0.04573	0.1034
0	1	5603850	rs7515958	G	A	0.350216169143506	0.7593	-0.0152	0.04959
0	1	5612956	rs1418632	T	C	0.529180536076424	0.8547	0.008651	0.04723
0	1	5617579	rs75786431	T	C	0.0661545424476923	0.7289	0.03347	0.09657
0	1	5618182	rs11260644	T	C	0.386510573847389	0.9625	-0.002288	0.04864
0	1	5624529	rs6687987	C	T	0.0660007259259351	0.7983	0.02464	0.09639
0	1	5631545	rs4845837	T	A	0.372207526835986	0.007557	0.1333	0.04989
0	1	5634851	rs10796403	C	T	0.359233264737378	0.5977	-0.0259	0.04909
0	1	5635316	rs7522344	C	A	0.357062665166774	0.6028	-0.0256	0.0492
0	1	5636732	rs1775403	A	G	0.618333042041473	0.482	-0.0343	0.04878
0	1	5638673	rs12080410	G	C	0.271508351287416	0.9442	-0.003765	0.05376
0	1	5638751	rs1695639	C	G	0.613983344711108	0.3833	-0.0428	0.04909
0	1	5641785	rs34374334	C	T	0.549278070840209	0.1601	-0.06685	0.04759
0	1	5642511	rs1818038	A	G	0.57801470393485	0.452	-0.03658	0.04864
0	1	5643543	rs61762122	A	G	0.138387909346453	0.3104	-0.0699	0.0689
0	1	5643758	rs1695645	T	C	0.734409297245644	0.5401	-0.03311	0.05405
0	1	5646104	rs76037289	T	G	0.126575061609115	0.09911	-0.1158	0.07021
0	1	5646202	rs12036552	A	G	0.311797710574372	0.3069	-0.05225	0.05113
0	1	5647810	rs12041102	T	C	0.309821293313943	0.2861	-0.05448	0.05107
0	1	5656069	rs13376100	T	C	0.125289693097583	0.7712	-0.02096	0.07209
0	1	5658267	rs10907201	G	A	0.265585098164812	0.09122	0.09053	0.0536
0	1	5659587	rs950601	T	G	0.202269120333145	0.1535	0.08523	0.05971
0	1	5671757	rs707583	C	A	0.450187410777038	0.2016	0.06058	0.04743
0	1	5675044	rs11260662	T	G	0.10894502923202	0.1621	-0.1061	0.07589
0	1	5676334	rs2011457	T	A	0.371279242872903	0.2769	0.05361	0.0493
0	1	5679441	rs9439603	G	A	0.238441479900391	0.3065	-0.05657	0.05532
0	1	5680372	rs9329417	C	T	0.284537692868871	0.3516	-0.04856	0.05213
0	1	5680572	rs10157819	G	A	0.125619055352551	0.4016	-0.05934	0.07075
0	1	5680991	rs9439606	G	C	0.158817368734238	0.8772	-0.01003	0.06489
0	1	5681063	rs35683655;rs35683655;rs1695620	T	C	0.881777290312597	0.07595	-0.1347	0.07588
0	1	5682755	rs1775398	C	T	0.30270796431705	0.108	-0.0829	0.05158
0	1	5684110	rs2173541	T	C	0.434785370933684	0.3132	0.04809	0.04768
0	1	5684788	rs12145625	A	G	0.275832580147398	0.1423	0.0785	0.0535
0	1	5686915	rs4845793	G	A	0.839334145068708	0.1947	-0.08477	0.06536
0	1	5689408	rs11578045	A	G	0.309538916260858	0.03892	0.1068	0.05173
0	1	5689610	rs770682	T	C	0.538876002552853	0.5176	0.03095	0.04784
0	1	5689702	rs770683	G	A	0.933544599914733	0.3588	0.08439	0.09196
0	1	5690136	rs6663290	T	C	0.377303899619125	0.1295	0.07434	0.04903
0	1	5692156	rs4845808	T	C	0.229655833239286	0.19	-0.07329	0.05593
0	1	5694969	rs6669927	C	T	0.584372695134668	0.647	-0.0221	0.04827
0	1	5696625	rs6666290	A	C	0.230018238386439	0.1397	-0.08252	0.05588
0	1	5706244	rs11260670	A	C	0.602871282133765	0.5308	-0.03054	0.04871
0	1	5709691	rs707585	T	G	0.599047144706329	0.5852	0.02629	0.04817
0	1	5717948	rs1763321	T	C	0.575620938931135	0.8745	-0.007549	0.04781
0	1	5718016	rs1695629	C	A	0.575864474624108	0.8469	-0.009233	0.04781
0	1	5718398	rs771072	G	A	0.861855169628375	0.7845	0.01877	0.06866
0	1	5719342	rs771073	T	C	0.283909987595453	0.5872	0.02868	0.05282
0	1	5724660	rs17028587	C	T	0.102233925152043	0.5112	-0.05187	0.07894
0	1	5725898	rs1775412	A	C	0.60725566827839	0.8266	-0.01071	0.04889
0	1	5732473	rs771071	A	G	0.348843459994025	0.1053	-0.0794	0.04902
0	1	5738500	rs10492948	A	G	0.115708756501087	0.7836	-0.02051	0.07468
0	1	5739515	rs34972674	C	CA	0.271118298300048	0.7329	0.01832	0.05369
0	1	5739638	rs811284	G	T	0.154493749617882	0.4884	0.04568	0.06592
0	1	5742158	rs707595	G	A	0.923284447329272	0.182	-0.1221	0.09146
0	1	5748611	rs1278832	C	T	0.865639756442085	0.5886	-0.03762	0.06956
0	1	5750013	rs2649069	A	G	0.565648605011945	0.1321	-0.07235	0.04805
0	1	5750125	rs2649070	T	C	0.540316606236187	0.1846	-0.06335	0.04775
0	1	5750582	rs770710	T	A	0.306580597189802	0.4962	-0.03458	0.05082
0	1	5751020	rs770711	T	C	0.138537972628161	0.6134	0.03548	0.07022
0	1	5751779	rs2842268	T	C	0.53256436646897	0.5465	-0.02896	0.04803
0	1	5751990	rs11581150	T	C	0.105052564416829	0.7514	-0.02475	0.07811
0	1	5753350	rs2649071	A	G	0.530500768723171	0.4938	-0.03287	0.04803
0	1	5754088	rs2649072	A	G	0.415647713445194	0.5838	-0.02666	0.04867
0	1	5758772	rs7521197	C	T	0.117754801993714	0.7913	-0.01964	0.07424
0	1	5770265	rs873982	A	C	0.460888685727817	0.3604	-0.04389	0.04799
0	1	5771817	rs770695	C	G	0.26992384158371	0.7167	-0.01931	0.05322
0	1	5777920	rs904532	A	G	0.225868908643299	0.5096	-0.03749	0.05685
0	1	5782769	rs2649086	C	T	0.579684545482626	0.6247	-0.02384	0.04873
0	1	5795008	rs17028719	G	A	0.091857692855481	0.5883	-0.04483	0.08283
0	1	5799271	rs57866012	T	C	0.0912838573461469	0.5196	-0.05353	0.08313
0	1	5799631	rs2649063	G	A	0.147870450349829	0.9016	0.008371	0.06771
0	1	5800904	rs2133496	A	G	0.0495410449027459	0.3464	0.1058	0.1124
0	1	5801086	rs2173540	G	A	0.147338863187162	0.8598	0.01196	0.06776
0	1	5820307	rs74426861	G	A	0.130451903523967	0.6839	-0.02892	0.07104
0	1	5835569	rs77306643	A	G	0.172578759222131	0.1387	-0.09282	0.06269
0	1	5836317	rs11260693	G	A	0.195622528140656	0.2264	-0.07241	0.05986
0	1	5847239	rs58269693	T	C	0.240390534946169	0.4692	-0.04046	0.05589
0	1	5861497	rs28479388	A	G	0.894084207346766	0.8476	0.01507	0.0784
0	1	5876249	rs1890190	T	G	0.889023088654335	0.3795	0.06692	0.07615
0	1	5903233	rs525289	T	C	0.911634784261816	0.9539	-0.004931	0.08528
0	1	5904718	rs1624858	T	C	0.875918888309078	0.647	-0.03357	0.0733
0	1	5912321	rs1287618	G	T	0.784519163840987	0.8551	0.01069	0.05856
0	1	5913621	rs548726	C	T	0.875220860155931	0.4555	-0.05433	0.07281
0	1	5929772	rs1287630	A	G	0.283358898034809	0.3272	0.05167	0.05273
0	1	5931205	rs11121790	G	A	0.0984489747178075	0.9579	-0.004114	0.07787
0	1	5932517	rs472651	T	C	0.177845499983538	0.5413	0.03846	0.06296
0	1	5956909	rs12058375	A	C	0.238444024092599	0.4926	0.03814	0.05559
0	1	5957342	rs12139627	A	G	0.0768490394684813	0.5008	-0.05806	0.08624
0	1	5957589	rs7519953	G	A	0.117248972216333	0.9512	0.004439	0.07246
0	1	5961870	rs2134551	A	G	0.811572946859903	0.8114	-0.01459	0.06116
0	1	5971455	rs6694744	G	A	0.852381696847099	0.333	-0.06625	0.06844
0	1	5973775	rs11120772	A	G	0.732859518221189	0.4861	-0.03763	0.05404
0	1	5977982	rs7549818	G	A	0.818936941044854	0.5279	-0.03943	0.06248
0	1	5982044	rs7549324	A	G	0.731832133553946	0.615	-0.02708	0.05384
0	1	5983190	rs11120786	A	G	0.0768910768941116	0.7646	-0.02564	0.0856
0	1	6007446	rs551207	T	C	0.67512904024461	0.2499	-0.05949	0.0517
0	1	6011757	rs6662680	C	T	0.830790478421453	0.3845	-0.05607	0.06448
0	1	6080378	rs10399600	G	T	0.580367766668139	0.2648	-0.05421	0.04861
0	1	6088364	rs11121065	A	G	0.313290821256039	0.1551	0.07333	0.05158
0	1	6105109	rs3789559	T	C	0.350137667013779	0.09075	0.08544	0.05051
0	1	6137403	rs3789543	T	G	0.37560003173076	0.1312	0.07454	0.04939
0	1	6141325	rs3789541	A	G	0.292129173981365	0.9483	0.003451	0.05324
0	1	6158562	rs2229002	G	A	0.313758662942525	0.7664	-0.01525	0.05134
0	1	6165419	rs1883768	T	C	0.429992772587269	0.6034	0.02483	0.04781
0	1	6175507	rs6670822	C	G	0.291470424495477	0.9746	-0.001672	0.0526
0	1	6182321	rs2843495	G	A	0.171502490174033	0.2561	-0.07034	0.06193
0	1	6187086	rs6703057	T	C	0.400263877141545	0.7069	0.01827	0.04858
0	1	6198745	rs2785585	A	T	0.754206692974312	0.5764	-0.0312	0.05585
0	1	6202245	rs2273032	A	G	0.38044568289539	0.3057	-0.0502	0.04901
0	1	6247066	rs4908863	T	C	0.178371893433904	0.1804	-0.08481	0.06331
0	1	6258794	rs3789524	G	A	0.3446120323472	0.9415	0.003599	0.04906
0	1	6281667	rs14281	C	A	0.0755929977596866	0.3607	0.0835	0.09135
0	1	6366471	rs7543514	C	T	0.187170807894759	0.6307	-0.02951	0.06138
0	1	6376222	rs3789491	C	T	0.148245787180514	0.5503	-0.04043	0.06769
0	1	6437542	rs6675376	C	G	0.21203841365819	0.6033	-0.0302	0.05811
0	1	6465054	rs17026985	A	G	0.157295244033013	0.581	0.03671	0.0665
0	1	6473294	rs7529205	G	A	0.21337575901209	0.9346	0.004777	0.05818
0	1	6501796	rs10864548	C	T	0.198455351061762	0.7635	0.01793	0.05961
0	1	6550376	rs2986742	C	T	0.29646147421968	0.5175	0.03351	0.05177
0	1	6579607	rs1556035	T	C	0.857383855254001	0.005931	0.1851	0.06727
0	1	6580397	rs12046229	T	C	0.135164621131832	0.01076	-0.1757	0.06889
0	1	6581877	rs7540913	A	G	0.840744577663901	0.008887	0.1681	0.06424
0	1	6601607	rs4908915	C	T	0.851598967260653	0.005415	0.1852	0.06659
0	1	6606991	rs76310280	T	C	0.11692530388994	0.0229	-0.1668	0.0733
0	1	6615695	rs925744	T	C	0.843348699425482	0.00447	0.1847	0.06496
0	1	6620545	rs12565181	A	G	0.149544220349935	0.009391	-0.1718	0.06613
0	1	6623499	rs4908563	T	C	0.393378676802918	0.006925	0.1345	0.04979
0	1	6624575	rs117192896	A	G	0.021151606439172	0.6702	0.069	0.162
0	1	6626276	rs76948507	A	C	0.0213878964367911	0.8738	0.02521	0.1587
0	1	6626615	rs12080675	A	C	0.852411366006256	0.005093	0.1845	0.06586
0	1	6627148	rs11586033	G	A	0.978827203189088	0.7698	-0.04664	0.1594
0	1	6627694	rs57065667	A	G	0.15460796109148	0.04896	-0.1296	0.06582
0	1	6629274	rs4908930	G	A	0.694462717617934	0.0005519	-0.1825	0.05283
0	1	6629994	rs12043532	G	T	0.0287234421065691	0.8969	-0.01756	0.1355
0	1	6630622	rs12082471	C	G	0.433924096786735	0.01094	0.1242	0.04882
0	1	6631431	rs11587438	T	C	0.828916820140187	0.03994	0.13	0.06326
0	1	6631615	rs12760552	T	C	0.828617265695544	0.04147	0.1292	0.06337
0	1	6632951	rs12041318	C	T	0.141947027463339	0.03223	-0.146	0.06817
0	1	6633230	rs12132145	A	G	0.40503070362971	0.0054	0.1374	0.0494
0	1	6635306	rs34160967	A	G	0.389077697320135	0.618	-0.0247	0.04952
0	1	6638064	rs11122100	C	T	0.143672476128673	0.04522	-0.1361	0.06797
0	1	6638556	rs80277780	T	C	0.0141914495843763	0.1576	0.2978	0.2107
0	1	6681744	rs3747994	T	C	0.588764741602965	0.9022	0.005988	0.04873
0	1	6683240	rs14057	A	G	0.381400141329931	0.03568	0.1046	0.04979
0	1	6685851	rs12127219	A	C	0.589103303601201	0.9033	0.005912	0.04865
0	1	6701978	rs200448	C	T	0.395877765966288	0.01637	0.1185	0.04937
0	1	6715390	rs6577584	G	T	0.187524635841655	0.001173	-0.1951	0.06012
0	1	6724249	rs2039363	A	G	0.178727569696156	0.004286	-0.1759	0.06158
0	1	6732568	rs3789572	T	G	0.41838432126256	0.1944	0.06328	0.04876
0	1	6744709	rs12126058	T	C	0.418875070512946	0.2067	0.06148	0.04869
0	1	6745444	rs200444	G	A	0.599321624512526	0.3532	-0.0456	0.04911
0	1	6747897	rs277686	G	C	0.1599016654687	0.00372	-0.1869	0.06443
0	1	6786156	rs12568431	T	C	0.453173486563353	0.3284	0.04706	0.04815
0	1	6790946	rs11122122	G	A	0.558986815912801	0.7189	0.01731	0.04809
0	1	6795230	rs447558	C	T	0.892593378568448	0.03016	0.1597	0.07368
0	1	6814758	rs277665	T	C	0.587874718621295	0.34	0.04646	0.04869
0	1	6822627	rs376778	G	C	0.883287434698996	0.03599	0.1511	0.07203
0	1	6831646	rs399951	A	G	0.586714489240612	0.2815	0.05247	0.04872
0	1	6832052	rs391674	A	G	0.887615531203494	0.0501	0.143	0.07298
0	1	6834346	rs11122143	A	G	0.30136811868507	0.98	0.001289	0.05153
0	1	6886308	rs17441375	C	A	0.0432121409656087	0.7668	-0.03442	0.116
0	1	6893053	rs7522354	A	G	0.320445318977609	0.5499	0.03054	0.05108
0	1	6904879	rs4908570	G	A	0.435795585360423	0.2933	-0.05086	0.0484
0	1	6905166	rs75855758	T	G	0.0721523648493897	0.7974	-0.02376	0.09254
0	1	6913887	rs76631326	A	G	0.29814948372357	0.6903	0.02076	0.05211
0	1	6922492	rs11120779	G	A	0.364256316918528	0.6147	0.02498	0.04962
0	1	6934286	rs17029982	C	G	0.211888082543681	0.874	0.009199	0.05802
0	1	6934933	rs76581429	T	C	0.113242498611572	0.1662	-0.1022	0.07378
0	1	6943720	rs58627359	G	A	0.364640605711102	0.5867	0.02698	0.04963
0	1	6945619	rs10399796	C	T	0.318532247996841	0.5126	0.03354	0.05122
0	1	6951887	rs7556557	T	C	0.318553881374916	0.5145	0.03338	0.05121
0	1	6954158	rs78326504	T	C	0.297285733689922	0.6565	0.02322	0.05221
0	1	6960196	rs6691442	A	G	0.389070115908824	0.527	-0.03106	0.04909
0	1	6963269	rs77254260	A	C	0.298635677765145	0.6425	0.02413	0.05198
0	1	6972393	rs11586867	T	C	0.391985531418388	0.6333	-0.02339	0.04902
0	1	6977005	rs1892262	T	C	0.396970913058638	0.9534	0.002842	0.04869
0	1	6977200	rs1892261	C	A	0.418441608297447	0.7421	-0.01594	0.04845
0	1	6985069	rs867389	G	A	0.127925448028674	0.008179	-0.1849	0.06991
0	1	6985872	rs76066289	G	A	0.300488231558162	0.3538	0.04824	0.05203
0	1	6986109	rs4908574	A	G	0.497951443106679	0.5403	-0.02941	0.04803
0	1	6991925	rs6577395	C	T	0.153659303287683	0.05165	-0.1274	0.06546
0	1	7001555	rs66495811	T	C	0.169593660745385	0.06489	-0.1166	0.06316
0	1	7002266	rs11586158	G	A	0.446510332040086	0.5924	-0.02578	0.04816
0	1	7004301	rs10864250	G	A	0.543305734412112	0.8673	0.008067	0.04828
0	1	7029814	rs12033659	T	C	0.548631697505335	0.05677	0.09121	0.04788
0	1	7048779	rs1317017	A	G	0.360134555309668	0.4897	0.03407	0.04932
0	1	7052566	rs6681529	A	G	0.487186195357599	0.6002	0.02475	0.04721
0	1	7055326	rs10128022	C	T	0.113456938548336	0.8007	-0.01883	0.0746
0	1	7056538	rs12130593	C	T	0.343211975128113	0.1764	0.06737	0.04983
0	1	7068367	rs2275907	T	C	0.371228907267475	0.1255	0.07513	0.04903
0	1	7071415	rs11588097	G	A	0.342542269634759	0.3911	0.04306	0.05021
0	1	7087739	rs11120820	A	G	0.0903773104509508	0.8818	-0.0121	0.08139
0	1	7088855	rs4243823	A	G	0.437537713458562	0.4938	0.03288	0.04806
0	1	7091231	rs66653799	A	G	0.17619066447223	0.7936	0.01626	0.06217
0	1	7093213	rs12738895	C	T	0.537589270067785	0.4949	0.03222	0.0472
0	1	7095796	rs4908588	C	T	0.701109530730704	0.219	0.06338	0.05156
0	1	7096308	rs7522254	C	T	0.259481951159321	0.7938	0.01421	0.05436
0	1	7100494	rs7535234	C	T	0.231995672185152	0.3887	0.04938	0.05728
0	1	7102944	rs7524998	G	A	0.701533291792772	0.2891	0.05476	0.05165
0	1	7105935	rs76299678	A	G	0.32498214156717	0.4051	0.04264	0.05122
0	1	7106963	rs6577409	G	A	0.701809688145811	0.3093	0.05276	0.05189
0	1	7113247	rs11120823	A	G	0.414682417508868	0.2412	0.05645	0.04816
0	1	7121397	rs7414485	A	G	0.559364562001642	0.1884	0.06293	0.04784
0	1	7123189	rs66929565	T	G	0.149670059429317	0.5478	0.04055	0.06747
0	1	7127737	rs67316652	G	A	0.0926720775625084	0.1442	-0.1161	0.07951
0	1	7128056	rs7536178	A	G	0.407471911969596	0.3872	0.04156	0.04806
0	1	7130084	rs4908597	T	G	0.255445940199027	0.7217	0.01959	0.055
0	1	7131192	rs11120831	G	A	0.463841677745595	0.8313	0.01018	0.04777
0	1	7135268	rs10864271	G	A	0.477896132848588	0.6801	0.01987	0.04818
0	1	7135714	rs61528401	G	T	0.0798457734829429	0.9953	-0.0005127	0.08693
0	1	7137325	rs4565737	G	A	0.797193853868876	0.05607	0.1124	0.05885
0	1	7137465	rs9434823	C	T	0.738118187896171	0.1975	0.07017	0.05446
0	1	7137637	rs9434824	G	A	0.737089866750541	0.1642	0.07566	0.05439
0	1	7139110	rs12044473	A	G	0.279360999599449	0.3362	0.0515	0.05355
0	1	7141327	rs17345754	C	T	0.0899107609718472	0.6318	-0.03984	0.08315
0	1	7141352	rs9434458	T	C	0.36144728233308	0.02824	-0.1093	0.04983
0	1	7141982	rs9434829	G	T	0.211580557933087	0.02189	-0.1322	0.05766
0	1	7142771	rs7542716	T	C	0.270215006247453	0.2114	0.06781	0.05426
0	1	7142832	rs9434830	A	G	0.2024850501917	0.0461	-0.1174	0.05888
0	1	7145417	rs7511741	A	G	0.642495804105322	0.08542	-0.08628	0.05016
0	1	7150527	rs2071917	A	G	0.54321836659503	0.6283	-0.02336	0.04825
0	1	7153973	rs1010806	G	A	0.39144948406182	0.06312	-0.09081	0.04887
0	1	7155815	rs10864279	T	G	0.267733051875426	0.2945	0.05673	0.05412
0	1	7156082	rs11120840	T	G	0.354061292172655	0.02451	-0.1109	0.04933
0	1	7159838	rs2071919	T	C	0.268825387093794	0.293	0.05674	0.05396
0	1	7160542	rs10779674	C	T	0.456329416023481	0.3631	0.04349	0.04782
0	1	7161293	rs59622855	T	C	0.162153464939807	0.2493	0.07599	0.06596
0	1	7167031	rs6694886	T	G	0.4818550565529	0.3711	-0.04285	0.04791
0	1	7169066	rs1005430	C	G	0.652851287318405	0.484	-0.03484	0.04978
0	1	7169735	rs4908599	C	G	0.131395858253449	0.1602	0.1009	0.07187
0	1	7170719	rs17349921	G	A	0.174328570538456	0.07251	-0.1112	0.0619
0	1	7173895	rs7527268	C	T	0.308401167012939	0.2932	0.05485	0.05218
0	1	7177813	rs9434845	C	T	0.273937943303554	0.4541	0.04023	0.05374
0	1	7178763	rs6674708	T	C	0.301061933152446	0.2366	0.06321	0.05341
0	1	7179479	rs7532024	T	C	0.366221099389366	0.1884	-0.06543	0.04975
0	1	7179721	rs4908443	C	T	0.672688197933207	0.8175	-0.01159	0.05023
0	1	7186325	rs4460663	A	G	0.526456192130187	0.9213	0.004713	0.0477
0	1	7186547	rs6698911	C	T	0.274904054202548	0.007277	0.1449	0.05398
0	1	7190806	rs12032971	G	A	0.0730483464066983	0.7592	-0.02801	0.09136
0	1	7196879	rs12090163	T	C	0.477360181241066	0.69	0.01902	0.04768
0	1	7197182	rs9434481	T	C	0.280713660960122	0.009826	0.1387	0.05372
0	1	7200575	rs9434855	G	A	0.466196719917929	0.4328	0.03756	0.04788
0	1	7209434	rs17030376	T	C	0.0908105122466458	0.6485	-0.03883	0.08518
0	1	7210974	rs17030384	A	G	0.103185377340757	0.5253	-0.0505	0.0795
0	1	7214374	rs13376128	T	G	0.190204203159136	0.02267	-0.1356	0.05949
0	1	7217906	rs10779676	T	C	0.313177993945857	0.859	-0.008993	0.05063
0	1	7220970	rs4908602	G	A	0.561566392140989	0.2537	0.05489	0.04809
0	1	7221458	rs6667429	C	T	0.757189943080046	0.7814	-0.01551	0.05591
0	1	7232692	rs6577417	A	G	0.259582138726819	0.01543	0.1341	0.05536
0	1	7235628	rs6687729	C	G	0.20869115641024	0.365	0.05373	0.05931
0	1	7236810	rs6680365	G	A	0.478082301505552	0.8037	-0.0117	0.04706
0	1	7244883	rs10864286	A	G	0.254666529586418	0.2424	0.06458	0.05524
0	1	7245669	rs4908446	C	T	0.210735664637059	0.1873	0.0777	0.05893
0	1	7247335	rs72641232	A	G	0.116946004195171	0.3677	0.06803	0.07552
0	1	7247376	rs12125984	C	T	0.673855733370575	0.6258	0.02495	0.05116
0	1	7252366	rs11120876	T	C	0.307800842787405	0.053	-0.09876	0.05104
0	1	7252661	rs10489140	C	A	0.128539964918768	0.2755	-0.07677	0.07039
0	1	7253983	rs78437257	G	A	0.127777745234066	0.1866	-0.09294	0.07037
0	1	7254521	rs6659347	C	T	0.128434588447544	0.2013	-0.0897	0.07019
0	1	7255371	rs763195	T	C	0.636214921677988	0.673	0.02084	0.04937
0	1	7261498	rs2097524	A	C	0.502721009350779	0.8231	-0.01059	0.04735
0	1	7263540	rs74517198	C	T	0.115320383929823	0.1217	-0.113	0.07301
0	1	7267729	rs8179413	G	T	0.782332870798042	0.4627	-0.04266	0.05808
0	1	7268991	rs17030564	T	C	0.0918476930811772	0.5496	0.04926	0.08232
0	1	7269323	rs4908607	C	T	0.674416230657978	0.2045	-0.06483	0.05109
0	1	7272250	rs916393	C	T	0.657620125409984	0.3267	-0.04922	0.05019
0	1	7280190	rs12562461	G	C	0.0982057843024976	0.4023	0.06691	0.07989
0	1	7282162	rs58566616	A	C	0.114347939704451	0.09976	-0.1204	0.07317
0	1	7303216	rs2412151	C	G	0.553265207133791	0.8182	0.01095	0.04764
0	1	7308264	rs4243825	C	T	0.76210911194268	0.5715	-0.03192	0.0564
0	1	7312670	rs75954372	T	C	0.127966023453348	0.4673	-0.05036	0.06929
0	1	7314231	rs6577427	C	T	0.221826437541636	0.321	-0.05585	0.05627
0	1	7314363	rs7551574	T	G	0.536141142478581	0.6098	0.02423	0.04747
0	1	7317696	rs6698698	G	A	0.391137554363031	0.4886	-0.03332	0.04811
0	1	7319151	rs6667599	C	G	0.521947367200186	0.07985	-0.08224	0.04695
0	1	7319392	rs61780031	G	A	0.229351190637519	0.7011	-0.02157	0.0562
0	1	7321641	rs916394	G	C	0.411405279953583	0.7542	0.01502	0.04799
0	1	7322807	rs7522322	G	A	0.449221335307506	0.9852	-0.0008802	0.04735
0	1	7323688	rs4140605	G	A	0.810409553236975	0.489	-0.04206	0.06079
0	1	7323971	rs7556024	C	A	0.805267032719151	0.6369	-0.02842	0.0602
0	1	7324503	rs11120890	C	T	0.415532112647649	0.7168	0.01752	0.04829
0	1	7324547	rs11583129	A	G	0.343127599869375	0.3247	0.04991	0.05068
0	1	7326747	rs10864291	C	T	0.446858958586934	0.2221	-0.05827	0.04772
0	1	7336103	rs12048158	T	C	0.243625355959847	0.6678	-0.02399	0.05591
0	1	7336706	rs4908614	C	T	0.872941956856345	0.1921	-0.09397	0.07204
0	1	7338813	rs7539551	G	A	0.402471163808961	0.8421	0.009722	0.0488
0	1	7342106	rs12409413	C	T	0.470314972945684	0.5976	0.02525	0.04783
0	1	7352328	rs6577435	C	A	0.77565212972668	0.3556	0.05232	0.05663
0	1	7356673	rs6662782	G	A	0.326445297639365	0.9688	-0.002001	0.05122
0	1	7360149	rs77095910	A	G	0.0805833404748843	0.2269	-0.1015	0.08399
0	1	7361090	rs55839439	C	A	0.102593030914472	0.1433	0.1159	0.07919
0	1	7362992	rs12410983	G	A	0.0992279187424713	0.1222	0.1245	0.08058
0	1	7363506	rs12404738	A	C	0.0957324500065648	0.187	0.1075	0.08151
0	1	7375585	rs12405371	T	C	0.0942626111518913	0.8241	0.01795	0.08077
0	1	7378180	rs11120900	G	A	0.882758149838851	0.6715	0.03074	0.07249
0	1	7378291	chr1:7378291.G.T	T	G	0.211629966692866	0.8212	-0.01329	0.05881
0	1	7381141	rs12134803	T	C	0.170387146510974	0.9948	0.000412	0.06355
0	1	7386456	rs12739426	A	C	0.655357878551394	0.7258	-0.01754	0.04999
0	1	7392594	rs2301462	T	C	0.704840058725019	0.8891	-0.007208	0.0517
0	1	7397400	rs7553372	G	C	0.706061633145008	0.8869	-0.007364	0.05178
0	1	7402502	rs705680	C	T	0.866949790953162	0.7147	-0.02572	0.07034
0	1	7403966	rs7513440	G	C	0.69564360922607	0.6761	-0.02161	0.05174
0	1	7405293	rs845246	T	C	0.160993673981504	0.5463	0.03871	0.06416
0	1	7409156	rs845240	T	C	0.161387289522497	0.5439	0.03874	0.06382
0	1	7412088	rs4908624	T	C	0.116334139516023	0.8666	0.01248	0.07429
0	1	7425417	rs845265	C	T	0.297334743385134	0.5844	0.02853	0.05216
0	1	7426727	rs2071925	T	C	0.0914195354817293	0.9923	-0.0008063	0.08375
0	1	7462478	rs705694	G	A	0.352874706125627	0.9862	0.000868	0.05006
0	1	7462976	rs845201	A	G	0.303376230321219	0.6186	0.02588	0.052
0	1	7469780	rs4908635	G	A	0.149352532723817	0.4977	0.04566	0.06733
0	1	7471157	rs7535846	T	C	0.19010893522311	0.5595	0.03541	0.06068
0	1	7478076	rs11120917	T	C	0.147226900873665	0.9311	-0.005724	0.06622
0	1	7480000	rs6677657	T	C	0.553751651131415	0.4634	-0.03516	0.04795
0	1	7480054	rs6677745	A	C	0.554376273271099	0.4097	-0.03959	0.04802
0	1	7482963	rs845252	C	T	0.161681629417676	0.8988	-0.008149	0.06408
0	1	7487277	rs10864302	T	C	0.585672498802145	0.3523	-0.04564	0.04906
0	1	7491320	rs17030828	T	C	0.0805917652778172	0.7191	-0.03105	0.08633
0	1	7492265	rs1193220	A	G	0.730556735864488	0.2222	-0.06577	0.05388
0	1	7501037	rs1193227	T	C	0.305508631146811	0.7862	0.01397	0.05151
0	1	7501823	rs1775047	C	T	0.827318689858454	0.7441	-0.02065	0.06326
0	1	7518513	rs17030898	T	G	0.0612879146369752	0.1116	0.1636	0.1028
0	1	7520601	rs1750837	C	T	0.488926140456287	0.8325	-0.01008	0.04767
0	1	7524342	rs2693953	A	G	0.0745398979355138	0.2926	-0.09491	0.09019
0	1	7525525	rs1193242	G	A	0.255514247803739	0.5953	-0.02902	0.05463
0	1	7526371	rs1193238	C	T	0.195718986009872	0.9193	-0.006101	0.0602
0	1	7528669	rs1149331	A	G	0.132228720626632	0.2694	-0.0772	0.0699
0	1	7540699	rs2693957	G	C	0.549660431416666	0.1001	0.07858	0.04778
0	1	7540770	rs6678279	T	C	0.127628850664883	0.06718	-0.1275	0.06964
0	1	7540862	rs2796482	G	C	0.139276856948482	0.1117	-0.1094	0.0688
0	1	7541291	rs2693958	C	T	0.60727611474729	0.1049	0.07867	0.04852
0	1	7541345	rs2796483	T	C	0.549798871796971	0.1181	0.07471	0.04781
0	1	7551631	rs1193230	C	T	0.732629549937242	0.706	0.02026	0.05371
0	1	7553654	rs2796484	C	T	0.559284486028352	0.1465	0.07016	0.04832
0	1	7557152	rs10864304	G	A	0.382924311358712	0.01169	0.1235	0.04899
0	1	7563901	rs2462925	G	A	0.601668022120537	0.004583	-0.1383	0.04877
0	1	7567037	rs11120955	G	T	0.11944512089059	0.9508	-0.004595	0.07441
0	1	7568982	rs1193180	T	G	0.157114879734316	0.9757	-0.00201	0.06595
0	1	7569602	rs1193179	T	C	0.459015824386903	0.3835	-0.04159	0.04773
0	1	7571996	rs6577446	A	G	0.325699707402451	0.3682	-0.04576	0.05086
0	1	7576979	rs1193172	G	A	0.259474981883518	0.4701	-0.03994	0.0553
0	1	7578776	rs1750817	G	A	0.746095630116239	0.9777	-0.001533	0.05477
0	1	7598094	rs6577449	T	C	0.291771627502176	0.9404	0.00391	0.05233
0	1	7600905	rs12407666	A	G	0.35098375287288	0.1844	0.06696	0.05044
0	1	7603317	rs1750824	A	G	0.755450846716472	0.8846	-0.008102	0.05582
0	1	7613745	rs957856	A	G	0.481488186770614	0.01593	-0.1145	0.04749
0	1	7670574	rs17031163	A	C	0.100748131377098	0.9393	-0.006081	0.07979
0	1	7678496	rs6684215	G	T	0.147145418696358	0.3185	-0.06661	0.06677
0	1	7681549	rs7555169	A	G	0.165807330121147	0.8089	-0.01541	0.06374
0	1	7682794	rs17031185	G	T	0.104227174344698	0.7144	-0.02856	0.07804
0	1	7682879	rs61014722	C	T	0.171088332732898	0.7475	-0.02009	0.0624
0	1	7688059	rs17031211	T	C	0.169099631761291	0.5898	-0.0336	0.06233
0	1	7713021	rs9434879	G	A	0.749835316868736	0.8352	-0.01154	0.05545
0	1	7731730	rs4908473	C	T	0.20605877797042	0.5505	-0.03523	0.059
0	1	7747366	rs3124794	A	G	0.647103584293924	0.1704	0.06705	0.04891
0	1	7751053	rs3124801	G	T	0.816564689512524	0.3658	-0.05517	0.06101
0	1	7770901	rs2995034	T	C	0.645701332928279	0.2111	0.06151	0.04919
0	1	7784438	rs6693805	A	G	0.164905526564349	0.009149	-0.1612	0.06183
0	1	7792411	rs2301488	T	C	0.43194316314816	0.8525	0.00884	0.04755
0	1	7796641	rs2071985	G	A	0.516304120334026	0.3812	0.04151	0.0474
0	1	7797734	rs1417986	A	T	0.515704665302755	0.4581	0.03523	0.04747
0	1	7798956	rs17031531	A	G	0.244166395663957	0.08956	-0.09243	0.05445
0	1	7801288	rs2032563	A	G	0.184933369316765	0.05027	0.12	0.06129
0	1	7810543	rs2066293	G	A	0.505676741507315	0.9617	-0.002295	0.04786
0	1	7811961	rs9919220	G	A	0.206340586016826	0.1832	-0.0762	0.05725
0	1	7812398	rs9919223	G	A	0.505822970296858	0.9974	-0.0001554	0.04787
0	1	7816543	rs4908481	A	C	0.417580737079125	0.7436	0.01574	0.04811
0	1	7818679	rs6577456	C	G	0.400631713532966	0.6505	0.02186	0.04826
0	1	7825311	rs707455	A	G	0.646515926908151	0.07078	-0.0904	0.05003
0	1	7832212	rs707458	T	C	0.368419470036083	0.1495	0.07105	0.04929
0	1	7833302	rs2239846	A	G	0.130717010018845	0.1835	-0.09399	0.07066
0	1	7834026	rs2071987	A	G	0.362100461791138	0.3097	-0.04981	0.04903
0	1	7839405	rs697677	T	G	0.550096846759743	0.2287	0.05729	0.04759
0	1	7844680	rs172933	C	T	0.594918929110106	0.6577	0.02144	0.04839
0	1	7845087	rs697682	A	G	0.0526995526117018	0.9937	-0.0008416	0.1072
0	1	7845567	rs2301491	T	C	0.04356152894653	0.05437	0.2396	0.1245
0	1	7845695	rs228729	C	T	0.736933727604801	0.7036	-0.02067	0.05433
0	1	7847225	rs697684	T	C	0.0525962302998257	0.9708	-0.00393	0.1072
0	1	7847614	rs697685	A	G	0.437116315839037	0.2247	-0.05795	0.04774
0	1	7847836	rs228727	C	T	0.564093390813976	0.2497	0.05489	0.04768
0	1	7847846	rs7556518	A	G	0.0333623811107791	0.5855	-0.07429	0.1362
0	1	7848557	rs11121023	A	G	0.260500369543011	0.7023	0.02092	0.05472
0	1	7849656	rs6699986	G	A	0.263206172282835	0.6608	0.02399	0.05468
0	1	7849841	rs75307902	T	C	0.116414889244227	0.6145	0.0367	0.07286
0	1	7850062	rs707463	T	C	0.438008016727317	0.2369	-0.05638	0.04767
0	1	7850081	rs10864315	T	C	0.262064082965388	0.6388	0.02565	0.05464
0	1	7850218	rs697686	T	C	0.439331580289338	0.2352	-0.0565	0.04759
0	1	7852117	rs170631	G	C	0.0803852462041733	0.7397	-0.02958	0.08904
0	1	7852797	rs696305	T	C	0.437136312270845	0.2648	-0.05344	0.04792
0	1	7852919	rs875994	C	T	0.0330202898550725	0.107	0.2259	0.1401
0	1	7854209	rs11807683	T	C	0.0331231795764433	0.09797	0.2313	0.1398
0	1	7855382	rs117562183	A	G	0.0605118279753436	0.6872	-0.0389	0.0966
0	1	7855494	rs12565104	A	G	0.261634887509915	0.6894	0.0219	0.0548
0	1	7855814	rs707464	G	A	0.710606819819755	0.5683	-0.02992	0.05244
0	1	7856140	rs77772130	T	C	0.201741602985605	0.6665	0.02527	0.05864
0	1	7856267	rs7545893	A	C	0.0331678565186543	0.1	0.2299	0.1398
0	1	7856346	rs228682	C	T	0.257737441860472	0.999	-6.609e-05	0.05399
0	1	7857309	rs12078018	A	G	0.0333870389762268	0.5942	-0.0723	0.1357
0	1	7857374	rs12723500	C	G	0.033409119106028	0.5832	-0.07448	0.1357
0	1	7857974	rs228685	T	C	0.0807249367534529	0.9607	-0.004391	0.08913
0	1	7858008	rs2071983	A	G	0.186467114816818	0.6653	0.02619	0.06053
0	1	7858108	rs61773374	G	A	0.0332488054256572	0.09073	0.2364	0.1397
0	1	7858135	rs1012477	C	G	0.0332901423259797	0.6124	-0.06872	0.1356
0	1	7859191	rs17031578	C	A	0.186684609889341	0.722	0.02149	0.0604
0	1	7859317	rs560959	A	G	0.079845724627503	0.955	0.005058	0.08972
0	1	7859320	rs560961	G	C	0.291053656914449	0.477	0.03721	0.05233
0	1	7860548	rs116886234	A	G	0.0136647978532194	0.7811	0.05772	0.2077
0	1	7861157	chr1:7861157.G.GT	GT	G	0.91981185151441	0.9523	0.005361	0.08968
0	1	7861600	rs707466	A	C	0.48846326860595	0.4602	-0.03507	0.04749
0	1	7863293	rs228642	T	C	0.292047098166164	0.4553	0.03902	0.05227
0	1	7863735	rs149164395	C	CTTA	0.186891126281113	0.7043	0.02297	0.06053
0	1	7865467	rs6657232	T	C	0.177093555464894	0.9401	0.004646	0.06178
0	1	7865633	rs11121026	G	A	0.176677791306701	0.9759	0.001866	0.06177
0	1	7865710	rs12092614	T	C	0.0334445256179819	0.616	-0.06803	0.1356
0	1	7867255	rs60450998	A	G	0.185701378173348	0.7632	0.01823	0.06052
0	1	7868417	rs12566473	C	T	0.185711815083067	0.714	0.02227	0.06078
0	1	7868725	rs228666	C	T	0.301192632243407	0.2912	0.05519	0.05229
0	1	7869733	rs79898259	T	C	0.186487477170677	0.7132	0.0222	0.0604
0	1	7869747	rs79126741	T	A	0.0763323915542726	0.8485	-0.01703	0.08918
0	1	7869789	rs117742910	C	G	0.0533771903010316	0.2012	0.1391	0.1088
0	1	7870418	rs228671	T	C	0.0796295896976265	0.9321	-0.00768	0.09012
0	1	7870715	rs79372391	C	A	0.188199019863662	0.6503	0.02744	0.06052
0	1	7871229	rs12137927	C	T	0.176989994906139	0.9961	0.0002999	0.06183
0	1	7872076	rs10864316	G	A	0.0331987372970855	0.1009	0.2301	0.1402
0	1	7873075	rs61773379	C	T	0.0337300410057619	0.08523	0.2405	0.1397
0	1	7873855	rs929123	A	T	0.186586963581536	0.6502	0.02744	0.06051
0	1	7874043	rs2172563	A	G	0.175690024996745	0.9379	0.004833	0.06205
0	1	7874246	rs78510193	A	G	0.132321492965385	0.1315	-0.1055	0.06994
0	1	7876166	rs7550657	C	T	0.291944786532924	0.4988	0.03538	0.05231
0	1	7876476	rs11121029	A	G	0.176009307685425	0.9493	0.003956	0.06218
0	1	7876523	rs77567305	C	T	0.0817942198033208	0.6896	0.03567	0.0893
0	1	7877008	rs6661252	A	G	0.477087749366613	0.3565	0.04386	0.04757
0	1	7877488	rs4908482	G	A	0.477957200482765	0.3576	0.04379	0.0476
0	1	7878056	rs10746473	G	A	0.477495257420037	0.3298	0.04636	0.04758
0	1	7879130	rs228688	G	T	0.477862019204292	0.3794	0.04182	0.04757
0	1	7879168	rs228689	A	G	0.0820152435029131	0.8532	-0.01632	0.08819
0	1	7879322	rs228690	T	C	0.0806421499802798	0.8577	0.01608	0.08967
0	1	7879627	rs10462018	T	C	0.033543244530327	0.5993	-0.07089	0.1349
0	1	7879685	rs17374230	C	T	0.0332775569270909	0.1463	0.2015	0.1387
0	1	7880683	rs10462020	G	T	0.0333754676413661	0.08452	0.241	0.1397
0	1	7881234	rs17374292	T	C	0.0333008170679725	0.6513	-0.06126	0.1355
0	1	7881780	rs10127838	T	C	0.176485061638887	0.9821	0.001386	0.06185
0	1	7883358	rs697688	T	A	0.522376527153076	0.3361	-0.04578	0.04759
0	1	7883834	rs228694	G	A	0.477130967741116	0.349	0.04459	0.04761
0	1	7884525	rs61773390	T	G	0.0331082125603865	0.1058	0.2262	0.1399
0	1	7885354	rs697691	G	A	0.489305648683213	0.4908	-0.03273	0.0475
0	1	7886424	rs697693	A	G	0.494071355203711	0.4958	-0.03203	0.04702
0	1	7887248	rs2859387	A	G	0.709539731578369	0.5463	-0.03164	0.05243
0	1	7887579	rs228697	G	C	0.0800920360987521	0.9495	-0.005648	0.08913
0	1	7888009	rs118049345	T	C	0.0409889931757603	0.474	-0.08116	0.1134
0	1	7888438	rs17374439	T	C	0.032990774586597	0.1338	0.2087	0.1392
0	1	7888730	rs12061787	C	G	0.033676815220962	0.7033	-0.05184	0.1361
0	1	7889941	rs2640908	T	C	0.489771854676969	0.4568	-0.03539	0.04755
0	1	7890064	rs12023156	G	A	0.176892106546243	0.8716	0.01002	0.062
0	1	7890117	rs2640909	C	T	0.113839540739488	0.3474	0.07237	0.07703
0	1	7890264	rs1773135	G	A	0.822462589803642	0.9319	-0.005281	0.06184
0	1	7890801	rs1689904	T	C	0.488820661874638	0.4836	-0.03326	0.04747
0	1	7890956	rs228665	C	G	0.822749072298844	0.8744	-0.00978	0.06188
0	1	7891797	rs1773138	T	C	0.488608812327205	0.4332	-0.0372	0.04746
0	1	7891862	rs12027673	A	G	0.0223381225720415	0.9787	-0.004144	0.1554
0	1	7892109	rs228663	A	T	0.113945635291625	0.3267	0.07563	0.07711
0	1	7895015	rs34020118	T	C	0.033369422686394	0.6121	-0.06878	0.1356
0	1	7895069	rs56204811	G	A	0.194581923657037	0.6954	0.02326	0.05941
0	1	7895278	rs228657	A	G	0.0803838252298573	0.9141	-0.009633	0.0893
0	1	7895418	rs61773392	T	G	0.0330626133406283	0.1156	0.2206	0.1402
0	1	7897133	rs10462021	G	A	0.0316189374093949	0.1177	0.2266	0.1449
0	1	7897228	rs228654	A	G	0.0808332074740919	0.9703	-0.00332	0.08911
0	1	7901038	rs77209938	T	G	0.186284143982405	0.7638	0.01819	0.06053
0	1	7901429	rs12563789	G	A	0.184482363050946	0.6831	0.02499	0.06122
0	1	7901886	rs61595437	G	A	0.186558035269225	0.7945	0.01571	0.06032
0	1	7901888	rs61071946	C	T	0.187880813774093	0.7841	0.01653	0.06033
0	1	7902231	rs12029963	G	A	0.172803216196898	0.9217	0.006279	0.06388
0	1	7905274	rs4908699	A	G	0.0327279546916301	0.9899	0.001775	0.1399
0	1	7906008	rs707472	T	G	0.487099411552378	0.4636	-0.03484	0.04753
0	1	7906888	rs74373240	T	C	0.018866829471862	0.7513	0.05285	0.1668
0	1	7906914	rs10864317	C	T	0.176167606731431	0.988	-0.0009288	0.06191
0	1	7907007	rs697694	A	G	0.520342271243647	0.3564	-0.04394	0.04764
0	1	7908888	rs228652	A	G	0.298925629939942	0.263	0.05888	0.05261
0	1	7910391	rs170629	A	G	0.356341911354926	0.3534	0.04598	0.04955
0	1	7911099	rs228651	T	C	0.24574432356638	0.8929	-0.00739	0.05489
0	1	7911302	rs3753500	T	C	0.493393781552803	0.2754	-0.05214	0.0478
0	1	7911437	rs3753499	C	T	0.133776656678963	0.08359	0.1207	0.06976
0	1	7911782	rs3753498	C	A	0.0407617146394305	0.4622	0.09165	0.1247
0	1	7912870	rs13306062	A	G	0.0230986437595527	0.2278	0.198	0.1642
0	1	7913029	rs34305100	G	A	0.0560023190332507	0.6488	-0.04702	0.1032
0	1	7913430	rs228648	A	G	0.363286998311779	0.8787	-0.00761	0.04986
0	1	7913445	rs13306061	T	C	0.0545902834644978	0.7927	-0.0277	0.1054
0	1	7918110	rs2000237	T	G	0.0483959870099745	0.1997	0.1501	0.1171
0	1	7918435	rs61773396	A	G	0.240526066493977	0.8994	-0.00697	0.05512
0	1	7923501	rs2797682	A	G	0.763106864399968	0.2244	0.06839	0.0563
0	1	7923576	rs17031661	C	T	0.13959779671827	0.09713	-0.1145	0.06902
0	1	7926542	rs504560	G	A	0.710688712028605	0.2629	0.0588	0.05252
0	1	7927456	rs500508	G	T	0.71134671964699	0.2939	0.0553	0.05268
0	1	7928181	rs2066980	A	G	0.489089280226806	0.8231	-0.01068	0.04777
0	1	7928365	rs743999	A	G	0.238904251022517	0.4523	-0.04195	0.05581
0	1	7929819	rs228725	C	T	0.700793361102761	0.6059	0.0267	0.05175
0	1	7929863	rs74055806	A	G	0.138328975607276	0.1014	-0.1137	0.06942
0	1	7952203	rs1040395	G	A	0.591893741256615	0.9304	0.004244	0.04857
0	1	7953944	rs9803665	C	T	0.20949070895863	0.04248	0.12	0.05915
0	1	7955089	rs227147	A	G	0.200028738825882	0.1042	0.09861	0.06069
0	1	7961206	rs227163	T	C	0.563985391038831	0.4876	-0.03304	0.0476
0	1	7961801	rs10489448	T	C	0.408744490857393	0.2368	-0.05783	0.04888
0	1	7971301	rs680522	A	G	0.886389067238	0.9801	-0.001892	0.07596
0	1	7982034	rs161827	C	T	0.428981309862714	0.3206	-0.04773	0.04806
0	1	7989566	rs2453021	T	C	0.396171354462016	0.3961	0.04147	0.04886
0	1	7996894	rs2300428	G	A	0.482090099621076	0.4343	0.0373	0.0477
0	1	8002431	rs76413824	T	C	0.341056270258849	0.1768	-0.06786	0.05025
0	1	8030300	rs178932	A	G	0.635147130225783	0.9054	-0.005832	0.0491
0	1	8044361	rs225119	C	T	0.565207087359503	0.3952	-0.04064	0.0478
0	1	8046672	rs12727642	A	C	0.0611050937818966	0.8191	0.02333	0.102
0	1	8100639	rs9434586	A	G	0.503908651261964	0.3712	-0.04232	0.04733
0	1	8106201	rs12757968	G	A	0.0610211388100114	0.9591	0.005167	0.1008
0	1	8121822	rs225106	C	T	0.565126203363348	0.3553	-0.04426	0.04788
0	1	8123684	rs225110	G	A	0.565697983960878	0.3904	-0.04107	0.04781
0	1	8136468	rs4500345	A	G	0.014025563717041	0.6913	0.081	0.204
0	1	8137400	rs60074929	A	G	0.154956930120069	0.6887	0.02657	0.06632
0	1	8163122	rs4908727	C	T	0.399417353341744	0.07441	0.08674	0.04862
0	1	8165745	rs79778556	T	C	0.116142351879002	0.07152	0.1361	0.07554
0	1	8168634	rs11121090	T	C	0.399264447425595	0.06637	0.08912	0.04854
0	1	8180383	rs72634282	A	G	0.109613367490068	0.04575	0.1561	0.07812
0	1	8185985	rs9434608	C	T	0.761338860326775	0.7933	-0.01445	0.05516
0	1	8186775	rs56296862	T	C	0.166849299609052	0.03492	0.138	0.06545
0	1	8187211	rs4908736	G	A	0.666724584650918	0.3635	0.0458	0.0504
0	1	8191792	rs12136685	T	G	0.494928569778409	0.9952	0.0002883	0.04777
0	1	8191820	rs12133365	C	A	0.494497093898861	0.9976	-0.0001419	0.04778
0	1	8192898	rs7545284	A	G	0.37052304186671	0.8289	-0.01061	0.04911
0	1	8193432	rs6677033	A	G	0.426042014544129	0.3937	-0.04097	0.04804
0	1	8195226	rs7529511	C	T	0.602621266419339	0.4193	0.03919	0.04852
0	1	8200328	rs9434617	C	T	0.147817778116659	0.2084	-0.08365	0.0665
0	1	8200578	rs9434618	G	A	0.83905769096586	0.6923	0.02547	0.06437
0	1	8206343	rs61391705	G	A	0.0858405475708301	0.4373	-0.06593	0.08488
0	1	8207789	rs6683857	T	C	0.820115588194537	0.06034	0.113	0.06017
0	1	8207838	rs77321792	T	C	0.121028344085571	0.07863	0.1315	0.07478
0	1	8213010	rs1455701	C	T	0.833362756765947	0.06398	0.1152	0.06221
0	1	8213427	rs4908739	C	T	0.833318308076926	0.04041	0.1277	0.06233
0	1	8214803	rs2100516	T	G	0.764779114853393	0.07229	0.09948	0.05535
0	1	8218115	rs17509146	G	C	0.469612010510676	0.774	-0.01359	0.04731
0	1	8218206	rs7524007	C	T	0.859070500066044	0.0899	0.1133	0.06683
0	1	8222156	rs17032281	A	G	0.374536250762738	0.3405	0.04723	0.04955
0	1	8260756	rs11588420	A	G	0.19312642801328	0.2498	-0.06811	0.05919
0	1	8261393	rs12138839	G	T	0.213759256030224	0.7554	-0.01788	0.05739
0	1	8264457	rs12745477	G	A	0.190745662683219	0.241	-0.0699	0.05961
0	1	8272526	rs425371	A	G	0.483151818458905	0.4147	-0.03909	0.04793
0	1	8273392	rs12041676	A	G	0.42376527029744	0.07072	-0.08821	0.04881
0	1	8273851	rs448202	T	C	0.125802692937293	0.07672	0.1304	0.07367
0	1	8273940	rs395847	C	T	0.916469699374996	0.1718	-0.1212	0.08873
0	1	8274807	rs411654	G	A	0.1036760548149	0.01494	0.1942	0.0798
0	1	8276909	rs478128	G	A	0.112803694806582	0.0388	0.1577	0.07631
0	1	8278899	rs428180	C	A	0.451239399869537	0.1839	-0.06456	0.04857
0	1	8281564	rs506403	T	C	0.634270906839988	0.8797	0.007588	0.05012
0	1	8287391	rs11121137	A	G	0.453300392841776	0.3381	-0.04621	0.04823
0	1	8292195	rs299501	A	G	0.856319550768489	0.4726	-0.04938	0.06875
0	1	8295130	rs7528376	C	T	0.695990763727519	0.1717	-0.07107	0.052
0	1	8301494	rs17032328	A	G	0.0982805268721558	0.3581	0.07441	0.08098
0	1	8302619	rs7513908	A	G	0.0531423406726585	0.8596	0.01839	0.104
0	1	8306031	rs12403649	C	T	0.128640686615634	0.9731	0.002374	0.07052
0	1	8310158	rs72861200	G	C	0.153237506788383	0.583	0.0364	0.0663
0	1	8319635	rs401691	T	C	0.578635829541807	0.7275	-0.01708	0.04901
0	1	8336374	rs72862657	T	C	0.218512743504134	0.7718	0.01695	0.05844
0	1	8357221	rs11121152	T	C	0.796444305289809	0.8371	0.01201	0.05842
0	1	8357338	rs6577481	C	T	0.181760069280672	0.648	-0.02777	0.06082
0	1	8362754	rs4908748	C	T	0.678438977907848	0.4998	0.03371	0.04994
0	1	8370088	rs11121157	A	G	0.17159635901797	0.7797	-0.01778	0.06355
0	1	8370729	rs72864229	G	A	0.199164661379485	0.2272	-0.0702	0.05813
0	1	8372536	rs1107284	T	C	0.776801065006646	0.5475	0.0339	0.05635
0	1	8374297	rs78641116	C	G	0.134558176356674	0.7233	0.02457	0.0694
0	1	8388571	rs1473309	A	G	0.058141457659236	0.1998	0.1367	0.1066
0	1	8399193	rs12039434	G	A	0.648440852044328	0.03974	0.1027	0.04992
0	1	8433747	rs754346	C	T	0.839952288431048	0.5406	0.03943	0.06443
0	1	8490320	rs302719	G	T	0.118612275697092	0.8308	-0.01553	0.07271
0	1	8495590	rs172531	G	A	0.119079531632793	0.8901	-0.01003	0.07265
0	1	8520108	rs80296853	A	G	0.116870241928494	0.6845	-0.02977	0.07326
0	1	8526142	rs4908760	A	G	0.839955053401135	0.9727	-0.002266	0.06617
0	1	8564301	rs6669503	G	C	0.839737859007833	0.9442	-0.004625	0.06612
0	1	8596335	rs55860300	A	G	0.103544250246974	0.5151	0.05151	0.07913
0	1	8596742	rs17032657	G	T	0.323209568824423	0.3912	0.0439	0.0512
0	1	8598127	rs10492965	A	G	0.104369201400004	0.3972	0.06736	0.07956
0	1	8613418	rs2016084	A	C	0.840146259252817	0.9377	-0.005176	0.06621
0	1	8638666	rs12029303	C	T	0.730074996318246	0.4092	0.04464	0.05408
0	1	8645816	rs1934138	A	G	0.84032839759557	0.8869	0.00941	0.06616
0	1	8654642	rs76545421	G	A	0.0681231486252777	0.739	0.03261	0.09786
0	1	8656227	rs12134896	A	G	0.10515752330362	0.5362	0.04884	0.07896
0	1	8658527	rs6681362	G	T	0.839541004771345	0.9807	0.001598	0.06614
0	1	8701231	rs1463052	G	A	0.838523566719864	0.6978	0.02542	0.06547
0	1	8725420	rs56305243	C	T	0.107369003189525	0.6988	0.03009	0.07777
0	1	8751897	rs56163601	A	G	0.101417260167587	0.6948	0.03115	0.07939
0	1	8759554	rs12025126	C	T	0.73165306491365	0.4836	0.03741	0.05341
0	1	8788636	rs7518204	C	T	0.951114414676448	0.1863	0.1458	0.1103
0	1	8794410	rs4908775	A	G	0.0972867920041835	0.6404	0.03798	0.08131
0	1	8804997	rs3938719	G	A	0.128078334710894	0.1011	0.1207	0.07359
0	1	8879610	rs4908516	C	G	0.103975433077166	0.1504	0.1155	0.08031
0	1	8898807	rs11582339	T	G	0.132623040214203	0.06628	0.1334	0.07262
0	1	8918795	rs11121247	C	T	0.936160459084041	0.03795	0.1991	0.09593
0	1	8926868	rs2781064	T	C	0.162651214794181	0.5428	0.03928	0.06454
0	1	8930369	rs2781060	C	T	0.936025031025594	0.044	0.1927	0.09568
0	1	8931149	rs2274971	T	C	0.77565321720527	0.4322	0.04439	0.05652
0	1	8949480	rs7539600	G	A	0.895479179237459	0.1246	0.118	0.07683
0	1	8969219	rs7534552	A	G	0.255133855068593	0.4526	-0.04093	0.05449
0	1	8978514	rs6665631	G	A	0.156397910106372	0.06143	-0.1216	0.06503
0	1	8981748	rs4908795	G	C	0.153129926725055	0.869	-0.01089	0.06604
0	1	8982305	rs12137125	C	G	0.248803452893964	0.9524	0.003288	0.05513
0	1	8982906	rs4908796	A	G	0.249855628023978	0.9649	0.002432	0.05534
0	1	8983655	rs11806366	C	G	0.181794074008185	0.8333	-0.01307	0.06206
0	1	8985036	rs10864370	T	C	0.279906879929886	0.8199	0.012	0.05268
0	1	8987259	rs2765512	T	C	0.638085919740199	0.5603	-0.02859	0.04908
0	1	8991116	rs2781079	A	G	0.186749583867367	0.1878	0.08259	0.0627
0	1	8994112	rs4418632	C	T	0.727600494324277	0.1518	-0.0773	0.05393
0	1	8998059	rs914997	T	C	0.834209543712992	0.3744	0.05684	0.06399
0	1	8999843	rs2781087	T	G	0.445724034129248	0.6228	0.02377	0.04831
0	1	9000628	rs1475734	T	G	0.193936231884058	0.5196	-0.03912	0.06074
0	1	9000882	rs6692694	T	C	0.354252302808102	0.005287	-0.1396	0.05006
0	1	9001562	rs17032875	C	T	0.666849661141615	0.2725	-0.05535	0.05045
0	1	9007556	rs942969	C	G	0.859010642136061	0.6386	-0.03262	0.06946
0	1	9008370	rs6577541	G	C	0.858889083323755	0.5686	-0.03966	0.06955
0	1	9008739	rs12070475	G	C	0.858969680645552	0.6296	-0.03357	0.0696
0	1	9009214	rs2274326	T	C	0.237409801719964	0.2867	0.06058	0.05686
0	1	9009406	rs2274327	T	C	0.241908961753159	0.2618	0.06335	0.05646
0	1	9009444	rs2274328	C	A	0.452287269170689	0.7388	0.01612	0.04835
0	1	9009470	rs2274330	C	G	0.209643219122188	0.4544	-0.04361	0.0583
0	1	9009547	rs2274331	A	C	0.209000412567301	0.4057	-0.0485	0.05834
0	1	9009706	rs12738365	T	C	0.200457269166876	0.2626	0.06807	0.06077
0	1	9010405	rs17032907	T	C	0.388789422430503	0.4206	-0.03922	0.0487
0	1	9010569	rs11121273	C	T	0.398572350158952	0.5564	-0.02846	0.04839
0	1	9010592	rs17032909	C	T	0.0720479438216883	0.01111	0.2399	0.09448
0	1	9010984	rs11576766	C	A	0.380455456152278	0.2484	-0.05679	0.0492
0	1	9011586	rs3765968	G	T	0.772313071264707	0.03058	-0.1249	0.05778
0	1	9011627	rs3765967	A	G	0.21900803602293	0.2118	-0.07111	0.05695
0	1	9011722	rs3765966	T	G	0.845071237167218	0.4407	-0.05176	0.06714
0	1	9013585	rs72641561	T	C	0.215341806160505	0.2789	-0.06227	0.05751
0	1	9015550	rs17032912	C	G	0.264180196450071	0.7213	0.01944	0.0545
0	1	9015575	rs61784252	G	A	0.165925953717452	0.251	0.07393	0.0644
0	1	9015675	rs12741044	C	G	0.535368405467632	0.4571	0.03559	0.04786
0	1	9015954	rs12059715	C	T	0.171239554317549	0.78	0.01768	0.06331
0	1	9016007	rs6661729	A	C	0.0110357559100991	0.3031	-0.2262	0.2197
0	1	9016302	rs17389460	G	T	0.192742578572897	0.3109	-0.06125	0.06044
0	1	9016390	rs17032921	T	C	0.189913192786253	0.306	-0.06244	0.06099
0	1	9017091	rs2274332	T	C	0.143746660768715	0.05208	-0.1306	0.06722
0	1	9017204	rs2274333	G	A	0.510378949664749	0.5668	-0.02728	0.04762
0	1	9018034	rs7545200	A	G	0.269660899130137	0.6235	-0.02609	0.05314
0	1	9019221	rs41278984	C	T	0.0122617196556361	0.1684	-0.2784	0.2021
0	1	9019338	rs11805912	T	C	0.144135564998103	0.05281	-0.1298	0.06705
0	1	9021301	rs12735688	T	C	0.517047182913547	0.5108	-0.03119	0.04743
0	1	9021998	rs3765965	C	T	0.137020782504868	0.1935	-0.08941	0.06877
0	1	9023572	rs6577545	G	C	0.150464605909063	0.1009	-0.1082	0.06596
0	1	9026751	rs12126080	A	G	0.123283434528403	0.2064	0.09279	0.07343
0	1	9027391	rs4466678	T	C	0.123953747467165	0.2061	0.09274	0.07335
0	1	9027899	rs2274334	T	G	0.0124917629881506	0.23	-0.2411	0.2009
0	1	9029539	rs78726732	A	G	0.0226295835200781	0.1559	0.2344	0.1652
0	1	9030372	rs10864376	T	C	0.622381646111687	0.6431	0.0229	0.0494
0	1	9030964	rs3737665	T	C	0.475892750637048	0.3834	-0.04111	0.04716
0	1	9031903	rs12138897	G	C	0.781947368773038	0.321	-0.05835	0.0588
0	1	9033404	rs4908800	G	A	0.628591669752263	0.5474	0.02979	0.04951
0	1	9033552	rs61785762	T	G	0.179924966393872	0.02964	-0.1336	0.06142
0	1	9034301	rs72641578	C	T	0.175862047117547	0.482	0.04392	0.06246
0	1	9034421	rs3765964	A	G	0.660950374558094	0.1626	-0.07003	0.05016
0	1	9034483	rs74050967	T	C	0.0244437349248562	0.0638	0.3003	0.162
0	1	9034598	rs3765963	G	A	0.781273585975458	0.2789	-0.06249	0.05772
0	1	9035013	rs3737663	C	T	0.0383185827380619	0.6915	0.0494	0.1245
0	1	9035059	rs12071042	C	A	0.0257715470731722	0.1093	0.2549	0.1592
0	1	9036614	rs12127547	G	A	0.133425200949852	0.562	0.04037	0.06962
0	1	9037273	rs6697763	T	C	0.75924100924225	0.4237	-0.04462	0.05576
0	1	9039022	rs6577546	A	G	0.803655870275683	0.611	-0.03027	0.05951
0	1	9049032	rs875148	T	G	0.64147550261342	0.0773	-0.09037	0.05116
0	1	9058028	rs10779707	G	A	0.853711151048308	0.6092	-0.0353	0.06906
0	1	9060789	rs17033008	A	G	0.227403098953981	0.1385	0.08616	0.05816
0	1	9061382	rs12047015	C	T	0.151106213246673	0.9648	-0.002987	0.06772
0	1	9062952	rs17389948	T	C	0.147018201700374	0.9166	-0.007169	0.06848
0	1	9063265	rs12402611	T	C	0.0979745764677683	0.7466	-0.02634	0.08153
0	1	9063602	rs4908804	C	G	0.626463098472351	0.345	-0.04756	0.05037
0	1	9066132	rs17033013	T	C	0.257908403541438	0.2859	0.05928	0.05555
0	1	9066695	rs10864377	T	C	0.542692630845679	0.8486	0.00923	0.04835
0	1	9066967	rs12164533	A	C	0.307139554438018	0.8381	-0.01052	0.05148
0	1	9068020	rs2039631	T	C	0.124702988105599	0.3442	-0.06791	0.0718
0	1	9068213	rs17027186	C	T	0.170747402379182	0.5701	0.03597	0.06335
0	1	9068386	rs7530465	A	G	0.162111277753726	0.7073	0.02391	0.06369
0	1	9069001	rs769901	A	G	0.532721421352447	0.5458	-0.02885	0.04775
0	1	9069412	rs66463959	A	G	0.154880592925582	0.3879	-0.05643	0.06535
0	1	9074465	rs12063980	T	C	0.222736013242267	0.2501	0.06679	0.05808
0	1	9074932	rs1556757	A	G	0.507579371117943	0.8645	0.00813	0.04764
0	1	9079365	rs10864379	A	G	0.1835785709315	0.7353	-0.02107	0.0623
0	1	9080411	rs9803660	C	T	0.465246159038129	0.3664	0.04309	0.04771
0	1	9103420	rs34605482	T	C	0.219682920820024	0.0387	0.1191	0.05759
0	1	9107849	rs3737661	T	G	0.249129529668969	0.2842	0.05948	0.05554
0	1	9108622	rs7368193	T	C	0.582311047032863	0.9387	-0.003694	0.04801
0	1	9111626	rs3004245	C	A	0.677072036796558	0.4743	-0.03625	0.05067
0	1	9115700	rs4908809	C	T	0.475387130469542	0.5026	0.03248	0.04846
0	1	9116899	rs2505972	C	A	0.364023625495456	0.04776	-0.09745	0.04923
0	1	9129620	rs5438	T	C	0.0981218751760992	0.2745	-0.08767	0.08024
0	1	9129867	rs3820034	A	G	0.241287347701049	0.07687	0.098	0.05539
0	1	9130650	rs12736085	G	A	0.384215508730814	0.7836	0.01332	0.04851
0	1	9138890	rs1327257	G	A	0.334050257878972	0.881	0.007664	0.05117
0	1	9140078	rs12726360	C	T	0.505340744628554	0.3556	0.04466	0.04835
0	1	9140327	rs12127491	T	C	0.206361318216449	0.3736	0.05211	0.05856
0	1	9143220	rs75856734	A	G	0.227612334938035	0.4241	0.04657	0.05826
0	1	9148184	rs12755780	T	C	0.423180038257781	0.03988	0.1014	0.04936
0	1	9149450	rs12711519	G	A	0.529924467616638	0.1048	0.07857	0.04844
0	1	9151948	rs76799504	C	A	0.16466296520646	0.04418	0.1313	0.06526
0	1	9153629	rs12061999	C	T	0.317277333864507	0.4412	0.03973	0.05158
0	1	9155701	rs12239636	T	C	0.14933032994508	0.1469	0.09758	0.06726
0	1	9155711	rs12239637	T	C	0.175285689034596	0.2791	0.06795	0.06278
0	1	9159671	rs17033261	T	C	0.339057992377182	0.7494	0.01645	0.05151
0	1	9160365	rs7555576	G	A	0.492029756658632	0.1879	0.06378	0.04843
0	1	9161550	rs1061907	A	G	0.457926373258061	0.06675	-0.08956	0.04885
0	1	9180726	rs78794533	A	G	0.165982833831603	0.4836	0.04485	0.06402
0	1	9185660	rs4908812	A	G	0.246975380859127	0.03862	-0.1129	0.05461
0	1	9213177	rs2666433	G	A	0.758321798074221	0.7189	-0.01984	0.05513
0	1	9219383	rs6577556	C	T	0.240849002954464	0.2896	0.06016	0.05681
0	1	9234363	rs809972	T	G	0.154424117714955	0.06703	0.12	0.06551
0	1	9238095	rs6577559	T	C	0.140557246160094	0.1899	0.0894	0.06819
0	1	9250059	rs6673205	T	C	0.22270047723918	0.5599	-0.03279	0.05624
0	1	9250991	rs10864392	T	C	0.26254537274789	0.9827	-0.001179	0.05447
0	1	9275194	rs1009941	A	G	0.479900764568898	0.3307	-0.04663	0.04794
0	1	9278142	rs1009940	A	G	0.534503477246719	0.3849	-0.04185	0.04817
0	1	9280094	rs10779715	T	C	0.534680120486664	0.3908	-0.04136	0.0482
0	1	9286018	rs12072683	T	C	0.354572563403225	0.698	0.01928	0.04968
0	1	9297871	rs4908830	G	A	0.382449981193015	0.3025	-0.0511	0.04956
0	1	9307138	rs11121350	C	T	0.401362753230877	0.2221	-0.06006	0.04918
0	1	9315847	rs2268170	T	C	0.0980290403588805	0.3106	0.08101	0.07989
0	1	9317936	rs3753164	G	A	0.484001641570462	0.7122	-0.01765	0.04786
0	1	9321241	rs2268169	A	G	0.472299972928027	0.8192	-0.01091	0.04772
0	1	9323910	rs6688832	A	G	0.460259838132402	0.1922	0.06291	0.04824
0	1	9324213	rs17368528	T	C	0.0581696636967987	0.3022	0.1064	0.1031
0	1	9334714	rs12093524	A	G	0.12304143463522	0.2756	0.0791	0.07255
0	1	9341038	rs916380	T	C	0.694434780297498	0.9788	0.001376	0.05178
0	1	9357724	rs11121365	G	C	0.123052023160822	0.9613	-0.003508	0.07239
0	1	9358243	rs621846	T	C	0.161392061025825	0.9686	-0.002541	0.06448
0	1	9364634	rs1294028	G	A	0.823737782640002	0.9313	0.005285	0.06129
0	1	9366852	rs581587	C	T	0.760910453147701	0.7572	-0.01723	0.05573
0	1	9367908	rs9442562	G	A	0.289567171142109	0.3603	0.04812	0.05259
0	1	9371099	rs629524	T	G	0.31303647171627	0.7365	0.0174	0.05173
0	1	9387444	rs1569422	T	C	0.7946902437698	0.7471	0.01874	0.05811
0	1	9389218	rs732591	C	T	0.285501463094418	0.9416	-0.003877	0.05288
0	1	9390616	rs34817952	T	TG	0.81746478107326	0.7676	0.01798	0.06083
0	1	9393082	rs1294022	G	C	0.171746032270087	0.7688	-0.01843	0.06268
0	1	9416151	rs9435243	A	G	0.251009256582751	0.7421	-0.01793	0.05448
0	1	9422875	rs552230	A	C	0.288600308358229	0.2264	-0.06276	0.05188
0	1	9427869	rs2275457	A	G	0.723014773198042	0.06001	-0.1019	0.05417
0	1	9431223	rs10492967	A	G	0.321380321194252	0.09474	-0.08447	0.05055
0	1	9448852	rs9943073	C	A	0.352236220669034	0.3027	-0.05154	0.05001
0	1	9466803	rs12044809	G	A	0.442410757093235	0.1086	0.07682	0.04787
0	1	9474990	rs72645555	A	G	0.38170846568205	0.7717	-0.01412	0.04865
0	1	9489972	rs10864418	G	A	0.419290663540688	0.2621	-0.05373	0.04791
0	1	9497668	rs9660668	C	T	0.196584708202808	0.1836	0.0807	0.06069
0	1	9498113	rs9660890	C	T	0.195191459824849	0.2148	0.07584	0.06113
0	1	9499246	rs9787285	A	G	0.207707478704308	0.7636	-0.01754	0.05832
0	1	9503008	rs4926481	C	T	0.680348678052913	0.4907	0.03504	0.05084
0	1	9514846	rs4926491	C	T	0.281972522135476	0.9164	-0.005536	0.05274
0	1	9525235	rs7544834	A	G	0.70990685615809	0.9045	-0.006308	0.05255
0	1	9525697	rs10746490	A	G	0.903401647197225	0.4184	0.06295	0.0778
0	1	9525764	rs12042017	T	G	0.645712322378012	0.913	0.005412	0.04955
0	1	9526979	rs10864425	G	A	0.706820639808229	0.9804	0.001288	0.05249
0	1	9533238	rs6679380	T	C	0.909535280312419	0.2783	0.08747	0.08069
0	1	9535303	rs7418365	G	A	0.576201574903998	0.7846	-0.01321	0.04832
0	1	9535619	rs6541069	G	A	0.900650091126979	0.7231	-0.02837	0.08008
0	1	9538654	rs12561781	C	G	0.711120870686552	0.3093	-0.05414	0.05326
0	1	9555888	rs7417127	C	G	0.206997285604364	0.5498	0.03553	0.0594
0	1	9563315	rs7533271	G	C	0.811059034211922	0.597	-0.03275	0.06193
0	1	9567789	rs12755956	A	G	0.526968325665768	0.8402	-0.009518	0.04721
0	1	9576675	rs7525571	G	A	0.166467014201541	0.05113	-0.1244	0.06378
0	1	9576789	rs75100051	G	A	0.137563048016701	0.06727	-0.1266	0.06917
0	1	9600774	rs12140494	C	T	0.860548327307254	0.06817	0.1236	0.06775
0	1	9617682	rs72646718	A	G	0.262830589668396	0.2723	0.05889	0.05365
0	1	9619380	rs58670998	T	C	0.502247975621078	0.6795	0.01953	0.04726
0	1	9627521	rs6698575	G	A	0.287224539983709	0.385	0.04542	0.05228
0	1	9632102	rs56053581	T	C	0.262725152306353	0.2862	0.05721	0.05364
0	1	9637227	rs9430153	G	A	0.321506611176462	0.3519	0.04698	0.05046
0	1	9691975	rs4926485	G	C	0.221261765078378	0.647	-0.02588	0.0565
0	1	9704925	rs4129341	G	T	0.67717051786457	0.1111	-0.08112	0.05091
0	1	9713386	rs4240895	T	C	0.883543360235659	0.9786	-0.001966	0.07333
0	1	9718087	rs6540991	C	T	0.848539120205961	0.2602	-0.07429	0.06599
0	1	9720526	rs58784124	G	A	0.633573890731508	0.8715	0.008045	0.04972
0	1	9725525	rs4300218	A	G	0.092783895931589	0.6027	0.0436	0.08378
0	1	9734287	rs12568084	A	G	0.49691852192725	0.7823	-0.01316	0.04763
0	1	9741792	rs4333853	G	A	0.512784407805786	0.5998	0.02499	0.04763
0	1	9746248	rs6677649	G	A	0.196137228252668	0.4376	0.0474	0.06106
0	1	9760651	rs12566637	T	C	0.16802055061096	0.9868	0.001045	0.06318
0	1	9795719	rs12569008	T	C	0.260389231387417	0.4978	0.03707	0.05468
0	1	9799496	rs11588785	C	G	0.486705540637004	0.2203	-0.0583	0.04756
0	1	9804693	rs7550295	T	C	0.205703107128489	0.6905	0.02378	0.05973
0	1	9836556	rs72855716	G	A	0.255488122773408	0.5448	0.03376	0.05575
0	1	9846341	rs17034340	C	T	0.206272838002436	0.7447	0.01942	0.05965
0	1	9866437	rs61479984	T	G	0.429526841628902	0.5517	-0.02843	0.04778
0	1	9875633	rs946277	T	C	0.905910678681278	0.7651	-0.02493	0.08346
0	1	9877988	rs117550213	T	C	0.139341403604012	0.687	-0.02745	0.06811
0	1	9885290	rs12078414	T	C	0.149159296688365	0.3449	0.06448	0.06826
0	1	9888202	rs1767277	T	C	0.850105880224622	0.4339	-0.0532	0.06798
0	1	9923741	rs935073	G	A	0.195768415543829	0.5705	0.03389	0.05973
0	1	9926924	rs6695334	C	T	0.140074132774395	0.5143	0.04505	0.06908
0	1	9938165	rs17034420	G	A	0.140386387292743	0.5102	0.0454	0.06894
0	1	9975201	rs2033960	T	C	0.184929439312126	0.9527	0.00361	0.06089
0	1	10008191	rs12064822	A	G	0.152233817342932	0.2611	-0.0736	0.06549
0	1	10008221	rs1220421	A	G	0.670699125396241	0.8702	0.008142	0.04984
0	1	10029913	rs6683452	G	A	0.826169828269348	0.3627	-0.0567	0.06229
0	1	10093457	rs7528979	T	C	0.313405885584631	0.5286	0.03215	0.05102
0	1	10155283	rs9430244	G	A	0.916164224299624	0.4799	-0.0606	0.08577
0	1	10159832	rs76154155	T	C	0.106963230371438	0.4909	-0.05234	0.07597
0	1	10174189	rs4543799	A	G	0.205785740320488	0.9425	-0.004221	0.05853
0	1	10177790	rs3762290	G	A	0.207253406184876	0.7687	-0.01718	0.05841
0	1	10190884	rs2295294	T	A	0.344246374296052	0.4199	-0.03996	0.04953
0	1	10195940	rs6671289	A	G	0.186092249586926	0.8128	-0.01436	0.06063
0	1	10195970	rs6685910	T	A	0.104638767065011	0.4275	-0.06108	0.07697
0	1	10197932	rs118126602	C	T	0.101237081219031	0.598	-0.04106	0.07787
0	1	10203988	rs35316894	C	T	0.29272359294134	0.212	-0.06434	0.05155
0	1	10204186	rs12144133	G	T	0.547552009788096	0.2443	0.05499	0.04723
0	1	10209557	rs6696978	G	A	0.0946621436548817	0.6436	0.03808	0.08229
0	1	10219202	rs6659436	T	C	0.167530916058362	0.1734	-0.08517	0.06256
0	1	10235946	rs2180184	C	T	0.313885143597274	0.3161	-0.05098	0.05085
0	1	10237960	rs12733312	C	T	0.282422070446953	0.5042	-0.0352	0.0527
0	1	10239647	rs41310363	G	A	0.0908321908600461	0.4846	0.05855	0.08376
0	1	10240094	rs1046277	T	C	0.0915414364024001	0.4702	0.06022	0.08339
0	1	10246129	rs2180185	C	G	0.373928394905623	0.9262	0.004523	0.04886
0	1	10246471	rs6667639	A	C	0.373672769819134	0.9757	0.00149	0.04891
0	1	10247313	rs56221672	G	A	0.35521741812917	0.8898	-0.006854	0.04945
0	1	10290268	rs17396382	C	T	0.0947095163758327	0.5282	-0.05129	0.08133
0	1	10323921	rs12757288	C	T	0.321481853012887	0.8637	-0.00862	0.05021
0	1	10338598	rs10492970	G	A	0.0929616534737716	0.3445	0.07819	0.08272
0	1	10353112	rs10492972	C	T	0.322043675273278	0.841	-0.01007	0.05018
0	1	10359944	rs12130220	G	T	0.228652034807339	0.387	-0.04822	0.05574
0	1	10362071	rs76058266	G	A	0.112638635170376	0.8559	-0.01347	0.0742
0	1	10366487	rs8019	G	T	0.325657420471936	0.6963	-0.0197	0.05048
0	1	10384439	rs17401924	G	A	0.226032519920035	0.3518	-0.05234	0.05621
0	1	10385471	rs17401966	G	A	0.22837833012088	0.3976	-0.04712	0.05571
0	1	10391536	rs12734551	G	T	0.228557706394411	0.4014	-0.04673	0.0557
0	1	10407360	rs59211028	C	T	0.0989843973945801	0.7759	0.02254	0.07919
0	1	10414470	rs17402762	C	T	0.33939389263289	0.7424	-0.01631	0.04963
0	1	10420918	rs3748578	A	G	0.222299218180897	0.3295	-0.05544	0.05685
0	1	10420937	rs3748579	T	C	0.320403858866783	0.7774	-0.01425	0.05039
0	1	10431329	rs72867431	T	C	0.0958916976168369	0.3756	0.07204	0.08131
0	1	10484416	rs663364	G	T	0.348540349269089	0.1205	0.07879	0.05074
0	1	10484880	rs79763829	A	G	0.0973077822614902	0.6907	-0.03157	0.07935
0	1	10507236	rs1307489	G	A	0.835009155878837	0.9379	-0.004975	0.06388
0	1	10537090	rs684016	A	C	0.664173408348317	0.9268	0.004618	0.05028
0	1	10539833	rs6680568	G	A	0.117799866857232	0.8014	-0.01846	0.07337
0	1	10543836	rs9970001	G	A	0.186250336222679	0.1399	-0.08982	0.06085
0	1	10549380	rs670666	G	A	0.54572351530956	0.6778	0.01967	0.04734
0	1	10550352	rs673254	T	C	0.372683906711577	0.8535	0.008993	0.04872
0	1	10556097	rs636291	A	G	0.747565833438395	0.3934	-0.04728	0.0554
0	1	10556386	rs10127643	T	C	0.0659613560929351	0.4337	-0.07608	0.09719
0	1	10557544	rs660725	G	A	0.848729640334472	0.2861	-0.07172	0.06724
0	1	10562163	rs76282123	T	C	0.18380338273072	0.1139	-0.097	0.06135
0	1	10563609	rs10864459	G	A	0.563687617753018	0.1638	-0.06719	0.04825
0	1	10563671	rs10864460	C	G	0.609014768956571	0.4542	-0.03654	0.04882
0	1	10563681	rs2506902	T	C	0.256703960376884	0.5614	0.03175	0.05468
0	1	10566148	rs7543322	C	T	0.515980619929074	0.5324	-0.02955	0.04733
0	1	10566215	rs616488	G	A	0.294565806746345	0.6623	0.02278	0.05216
0	1	10567122	rs604814	A	G	0.583219011142061	0.9817	0.001089	0.04756
0	1	10567658	rs2480786	T	C	0.875395943769142	0.611	0.03615	0.07106
0	1	10569930	rs6540934	T	C	0.140665113856486	0.7284	0.02415	0.06955
0	1	10573867	rs2274985	A	G	0.57332119230537	0.5937	-0.02541	0.04764
0	1	10578606	rs7419116	A	G	0.653231066960872	0.9633	0.002284	0.04967
0	1	10578791	rs11584327	C	T	0.572628274153566	0.6144	-0.02403	0.0477
0	1	10580891	rs2483677	T	C	0.164251310166758	0.3869	0.0561	0.06483
0	1	10582047	rs2483678	C	T	0.818072790535839	0.3645	0.05547	0.06116
0	1	10596624	rs10864461	T	C	0.275360278966418	0.04766	-0.1055	0.05325
0	1	10597217	rs4240914	C	A	0.275408726439654	0.04877	-0.1049	0.05326
0	1	10598216	rs2506892	A	G	0.165208659867317	0.3575	0.05938	0.06453
0	1	10609505	rs12120962	A	G	0.350067450100704	0.3347	0.04801	0.04976
0	1	10613660	rs12127400	T	C	0.476984311097364	0.7291	0.01643	0.04744
0	1	10615775	rs11121584	C	T	0.644464599345535	0.231	0.0591	0.04934
0	1	10621363	rs7519424	A	G	0.646237466667413	0.1554	0.07007	0.04932
0	1	10633245	rs6687430	A	G	0.755020078922934	0.137	-0.08293	0.05577
0	1	10643197	rs12038548	A	G	0.240640484355935	0.8731	-0.008865	0.05549
0	1	10643829	rs12045923	T	C	0.234914494750727	0.08293	-0.09494	0.05476
0	1	10644149	rs72857041	A	G	0.246258272725147	0.5363	0.03472	0.05615
0	1	10649223	rs12090714	A	G	0.253734769662165	0.9469	0.003681	0.05528
0	1	10651603	rs6540941	C	T	0.206436577080239	0.593	-0.03182	0.05953
0	1	10652605	rs6668131	A	G	0.534296986915599	0.4432	0.03673	0.04791
0	1	10652977	rs284273	C	T	0.670707463953504	0.2849	0.05463	0.05108
0	1	10653628	rs284272	T	G	0.121142981399888	0.5164	-0.04687	0.07223
0	1	10655913	rs2387230	A	G	0.0207969174330618	0.6429	-0.07348	0.1585
0	1	10663573	rs284283	T	C	0.132227199188548	0.9086	-0.008097	0.07051
0	1	10666517	rs284281	G	T	0.724064138250986	0.894	-0.007049	0.05292
0	1	10666735	rs11121599	G	A	0.601211263810503	0.9822	-0.001074	0.04813
0	1	10672429	rs488854	G	C	0.132594838186943	0.9855	-0.00128	0.07027
0	1	10673194	rs479407	A	G	0.712218925929237	0.9868	0.0008656	0.05231
0	1	10767379	rs4845952	A	G	0.394476619987821	0.1404	0.0722	0.04897
0	1	10771380	rs78100955	G	T	0.114662171447248	0.7208	-0.0264	0.07387
0	1	10780727	rs706007	G	A	0.214879641241425	0.2505	0.06719	0.05847
0	1	10801989	rs4845953	A	G	0.120329564561953	0.6856	-0.02961	0.07314
0	1	10807369	rs205490	A	G	0.304901387643288	0.9604	-0.002605	0.0525
0	1	10808499	rs2076491	T	C	0.123072663330031	0.4251	-0.05763	0.07225
0	1	10827135	rs205488	C	T	0.36189355791453	0.6927	-0.01962	0.04965
0	1	10832322	rs205472	A	G	0.465684751036939	0.1274	0.07345	0.04817
0	1	10834579	rs12031981	C	T	0.523760454730004	0.1209	0.07434	0.04793
0	1	10840905	rs17035713	G	A	0.458803410002009	0.1633	0.06716	0.04818
0	1	10841333	rs710135	C	T	0.853034855239876	0.5078	0.04335	0.06545
0	1	10842769	rs61227177	A	G	0.150928859692321	0.1563	-0.0942	0.06645
0	1	10844558	rs710139	C	T	0.830582222435759	0.14	0.09106	0.0617
0	1	10845821	rs776909	C	A	0.677032390122535	0.04032	0.1031	0.05031
0	1	10849645	rs10864471	G	A	0.534219615826882	0.07852	0.08426	0.04789
0	1	10854389	rs117360158	A	C	0.104724776821977	0.8404	0.01546	0.07677
0	1	10854478	rs117927896	A	C	0.105412761971348	0.7756	0.02188	0.07674
0	1	10855315	rs11577258	T	C	0.513582487415432	0.2769	0.05187	0.04771
0	1	10860379	rs10779746	A	G	0.45469820826576	0.4215	0.03862	0.04804
0	1	10862362	rs55752650	T	C	0.100567027004867	0.3428	-0.07384	0.07785
0	1	10864224	rs80073687	C	T	0.100954620044758	0.3134	-0.07834	0.07772
0	1	10876600	rs6688450	T	C	0.396182900121988	0.442	0.03764	0.04896
0	1	10883600	rs10864474	G	A	0.546448729709599	0.4486	0.03642	0.04807
0	1	10888791	rs634478	C	T	0.839679317131915	0.04286	0.1293	0.06385
0	1	10894724	rs541695	T	C	0.733425052361825	0.8237	-0.01198	0.05374
0	1	10900348	rs72643268	T	C	0.158141743128311	0.0889	-0.1088	0.06393
0	1	10901000	rs35154018	C	CT	0.44241133320603	0.09944	0.07937	0.04817
0	1	10901994	rs946684	T	C	0.254848235391901	0.7258	0.01917	0.05466
0	1	10910576	rs607715	G	C	0.220572928880943	0.04732	-0.1132	0.05705
0	1	10912551	rs637037	T	C	0.876074675487591	0.3176	0.07087	0.07092
0	1	10913147	rs12085982	G	A	0.1674477261746	0.08241	-0.1102	0.06344
0	1	10919094	rs1292646	C	T	0.867990169925727	0.8207	0.01585	0.06994
0	1	10922290	rs1280992	G	A	0.59459266810653	0.4568	-0.03682	0.04948
0	1	10926966	rs36047809	T	G	0.0938726773278107	0.9308	0.007102	0.08176
0	1	10934874	rs12065037	A	G	0.373316325389706	0.1244	-0.07584	0.04936
0	1	10935423	rs1280995	A	G	0.473399412524055	0.2434	-0.05549	0.04756
0	1	10935437	rs6667663	T	C	0.395006893765092	0.42	-0.03916	0.04856
0	1	10935519	rs12756252	A	G	0.415143207687992	0.6035	0.02487	0.04789
0	1	10936544	rs7537363	G	A	0.356971991131474	0.3786	-0.04354	0.04945
0	1	10937920	rs11121639	G	A	0.349122104361515	0.3129	-0.04979	0.04934
0	1	10939080	rs6686445	T	G	0.303658403389306	0.6832	-0.02099	0.05142
0	1	10940287	rs77331515	A	G	0.304454519630118	0.6834	-0.02102	0.05153
0	1	10978062	rs1280972	G	A	0.423056592305186	0.279	-0.05182	0.04787
0	1	10980544	rs4845964	A	G	0.492155391656299	0.03471	0.1005	0.04758
0	1	11002488	rs6656310	T	C	0.930912737141012	0.8529	-0.01707	0.09204
0	1	11010551	rs10864484	T	C	0.173708930167116	0.1126	-0.09855	0.06211
0	1	11013286	rs11121657	G	A	0.433536021867537	0.1581	-0.06757	0.04788
0	1	11019245	rs12033594	G	T	0.456169469174175	0.2756	-0.05214	0.04782
0	1	11024381	rs6659326	G	A	0.413437912031327	0.05269	-0.094	0.04852
0	1	11024637	rs11121664	C	T	0.413842818093114	0.05003	-0.09499	0.04847
0	1	11028631	rs74052098	T	G	0.268811192718812	0.5678	0.03088	0.05404
0	1	11030861	rs78234331	T	C	0.26863695967508	0.4862	0.03785	0.05435
0	1	11032827	rs2003046	A	C	0.183254632409463	0.6987	0.02372	0.0613
0	1	11033082	rs12565727	G	A	0.289657432952126	0.5769	0.02917	0.05227
0	1	11037736	rs11576658	T	C	0.179908941518098	0.6609	0.02721	0.06204
0	1	11038476	rs11121667	T	C	0.283388937175072	0.7877	0.0142	0.05273
0	1	11046855	rs9430161	T	G	0.0733361762615494	0.3408	-0.08502	0.08925
0	1	11046868	rs9430162	G	C	0.07330555691569	0.3408	-0.08502	0.08925
0	1	11053101	rs6704113	G	A	0.35804866914268	0.1949	-0.06334	0.04886
0	1	11060075	rs11121675	T	G	0.564324681582854	0.8004	0.01215	0.04805
0	1	11063043	rs11121676	C	T	0.676773762828455	0.82	0.01172	0.05151
0	1	11074582	rs3765897	G	A	0.176176767878342	0.1028	-0.1011	0.06199
0	1	11086717	rs1033638	G	A	0.872400052265914	0.5315	0.04434	0.07086
0	1	11090916	rs12711521	A	C	0.698248251745436	0.05705	0.09799	0.0515
0	1	11126569	rs2791659	A	C	0.826519567753703	0.965	0.002781	0.06338
0	1	11132965	rs7533211	C	G	0.792839458389515	0.9883	0.0008656	0.05895
0	1	11147241	rs12136825	T	C	0.145767981483914	0.8925	0.009197	0.06805
0	1	11153241	rs12127428	C	T	0.110880936177749	0.8593	0.01363	0.07687
0	1	11153331	rs12126654	G	A	0.111418428845149	0.7833	0.0211	0.07674
0	1	11166713	rs2536	C	T	0.0510910631383473	0.6824	0.04587	0.1121
0	1	11171226	rs17036350	T	C	0.0864797022001836	0.932	0.007374	0.08639
0	1	11212458	rs11581010	G	A	0.113146123963588	0.7346	-0.02557	0.07543
0	1	11216665	rs4282823	T	C	0.0860710869481189	0.6217	0.04326	0.08768
0	1	11248216	rs3806317	G	A	0.149781649642705	0.8878	0.009222	0.06535
0	1	11249132	rs1034528	C	G	0.163643052363101	0.9634	0.002985	0.06498
0	1	11256034	chr1:11256034.T.C	C	T	0.0865400835073069	0.8861	0.01236	0.08635
0	1	11269796	rs1010447	C	T	0.880500771082613	0.7816	0.02034	0.07335
0	1	11275588	rs2746637	G	A	0.880661137740361	0.7232	0.02601	0.07343
0	1	11289161	rs2076655	A	G	0.793208871000572	0.8298	0.01268	0.059
0	1	11293792	rs11121703	C	A	0.844941067269486	0.6769	0.02737	0.06569
0	1	11322156	rs1883965	G	A	0.873954240747725	0.8818	0.01069	0.07187
0	1	11340472	rs6685950	T	G	0.0731931837491118	0.3096	0.09598	0.09447
0	1	11345339	rs11121715	C	T	0.0728226047643888	0.2956	0.09888	0.09454
0	1	11353244	rs77768358	A	G	0.0707606855462705	0.2553	0.1087	0.0956
0	1	11355449	rs11121717	C	T	0.0741960862568362	0.3312	0.09111	0.09376
0	1	11390336	rs2982376	C	T	0.107821196808598	0.4067	0.06481	0.07811
0	1	11402749	rs3124632	C	T	0.172288888888889	0.3807	-0.0545	0.06217
0	1	11404558	rs3120815	G	A	0.172539441597623	0.3775	-0.05483	0.06213
0	1	11411432	rs2788558	A	G	0.849862666852273	0.5209	0.04235	0.06597
0	1	11432744	rs2982364	C	T	0.260157172213132	0.9619	0.002621	0.05491
0	1	11435942	rs2335404	C	T	0.304740702501793	0.9684	0.002035	0.05141
0	1	11444975	rs3010208	T	C	0.42563440458751	0.8318	-0.0103	0.04848
0	1	11447805	rs6660541	A	G	0.799442798715322	0.9866	-0.0009988	0.05961
0	1	11461601	rs6671983	A	G	0.46295963182117	0.9925	0.0004489	0.04779
0	1	11472413	chr1:11472413.A.C	C	A	0.311178880569582	0.5462	0.03102	0.0514
0	1	11476541	rs2890085	C	T	0.406220415918692	0.4937	-0.03322	0.04853
0	1	11477192	rs2379143	T	C	0.764352604270206	0.6722	-0.0238	0.05625
0	1	11485666	rs6661145	C	T	0.694563963941622	0.2015	-0.06727	0.05267
0	1	11489255	rs877307	T	C	0.425235210892441	0.6025	-0.02502	0.04804
0	1	11490744	rs10864508	G	T	0.478974468093549	0.2275	-0.0578	0.0479
0	1	11496333	rs12036240	A	G	0.480196608747412	0.5374	-0.02941	0.04767
0	1	11498824	rs2379155	A	G	0.147421414089599	0.3454	0.06258	0.06631
0	1	11503870	rs76779637	A	G	0.0959859190307767	0.4098	0.06805	0.08256
0	1	11518397	rs12026602	T	C	0.252417204725996	0.3666	-0.04973	0.05508
0	1	11531918	rs17036930	T	C	0.527700171211522	0.7094	0.01752	0.047
0	1	11532525	rs6674181	G	C	0.527730016954444	0.6289	0.02288	0.04734
0	1	11534053	rs10159458	C	A	0.852959891103491	0.6551	0.0302	0.06761
0	1	11537359	rs12027766	A	G	0.84332459516384	0.706	0.02492	0.06607
0	1	11556348	rs10864512	G	A	0.792791749892199	0.5389	0.03631	0.05908
0	1	11564507	rs2817614	A	G	0.72688745479283	0.7741	-0.01514	0.05276
0	1	11567190	rs2817637	T	C	0.220882771176423	0.448	-0.0437	0.05759
0	1	11574366	rs10864515	G	C	0.457988497789926	0.9778	0.001324	0.04762
0	1	11586677	rs2745260	C	T	0.411642849263247	0.8754	0.007546	0.04813
0	1	11607932	rs2745291	A	G	0.506647895629502	0.7572	0.01473	0.04763
0	1	11613163	rs2817611	T	C	0.103248445288054	0.4362	0.06155	0.07905
0	1	11617025	rs2817606	T	C	0.419507211437101	0.9936	-0.0003878	0.04805
0	1	11618451	rs2594292	G	A	0.688445850176204	0.8373	-0.01064	0.05182
0	1	11619933	rs12086490	T	C	0.273836398962548	0.2515	-0.06079	0.05301
0	1	11636479	rs2745278	C	T	0.472500206914172	0.7564	-0.0148	0.04772
0	1	11645598	rs2745275	A	G	0.459555764541971	0.7475	-0.01526	0.0474
0	1	11647129	rs2745274	T	C	0.434131540584615	0.8957	0.006262	0.04777
0	1	11654491	rs7530509	G	A	0.581224601731165	0.4582	0.03534	0.04763
0	1	11656684	rs761087	G	A	0.274166384782558	0.7896	0.01418	0.05315
0	1	11665198	rs11121778	C	T	0.573213494950898	0.4821	0.0336	0.04781
0	1	11675059	rs734737	G	T	0.221567389853749	0.7372	0.0191	0.05692
0	1	11676100	rs7554745	A	C	0.281131192755488	0.8395	-0.01069	0.05278
0	1	11678938	rs4845872	A	G	0.220845178911512	0.7519	0.01799	0.05691
0	1	11686768	rs10779761	G	T	0.593113902273299	0.5764	0.0269	0.04815
0	1	11689296	rs115723174	T	C	0.183281287191456	0.2316	0.07453	0.06231
0	1	11693090	rs80032347	A	G	0.162514325542784	0.5543	-0.03947	0.06674
0	1	11695180	rs10864529	G	C	0.601457015254336	0.4772	0.03442	0.04843
0	1	11697411	rs74782931	T	C	0.136094927731459	0.7219	-0.02554	0.07178
0	1	11722688	rs3125815	A	G	0.153634801920467	0.1962	-0.08427	0.0652
0	1	11725908	rs3117066	G	A	0.412289564246524	0.5137	0.03122	0.04781
0	1	11733075	rs747862	C	T	0.153554880261686	0.1103	-0.1031	0.06453
0	1	11745459	rs2336031	G	A	0.859299409348528	0.07345	-0.1256	0.07018
0	1	11749957	rs6658345	C	A	0.312424435013685	0.5021	-0.03463	0.0516
0	1	11751135	rs12088541	T	C	0.118812080228761	0.5161	0.04861	0.07484
0	1	11760782	rs1555079	T	C	0.877603396640739	0.7095	-0.02724	0.07312
0	1	11770653	rs12731150	A	G	0.8023872022257	0.9275	0.005323	0.05849
0	1	11773462	rs12565097	G	A	0.522077565089896	0.4662	-0.03496	0.04797
0	1	11782814	rs7414943	A	G	0.415999188635507	0.7361	0.01608	0.0477
0	1	11790687	rs10864532	G	A	0.183256153541694	0.073	0.112	0.06249
0	1	11790925	rs74541046	T	C	0.39678342174778	0.8793	-0.00736	0.04847
0	1	11797186	rs12095517	C	T	0.629549684984298	0.2605	0.05624	0.04998
0	1	11800478	rs11121816	G	T	0.509617789042959	0.6243	0.02351	0.04802
0	1	11800703	rs4073395	T	C	0.322736735285213	0.1959	-0.06667	0.05155
0	1	11811234	rs4075033	G	A	0.42606362606345	0.276	-0.05276	0.04843
0	1	11824303	rs4845877	C	T	0.851758530549542	0.4918	-0.04563	0.06637
0	1	11828319	rs4845881	A	G	0.789901048678773	0.8262	-0.01273	0.05797
0	1	11831615	rs6667720	T	C	0.889162564206367	0.8897	0.01041	0.07508
0	1	11843167	rs4845882	G	A	0.809091368700031	0.7449	-0.01955	0.06009
0	1	11846252	rs4846048	A	G	0.901700950083182	0.8109	-0.01902	0.07952
0	1	11848972	rs72640221	A	G	0.0902021331129578	0.7387	0.02767	0.08296
0	1	11850365	rs4846049	G	T	0.812563266135488	0.698	-0.02355	0.06071
0	1	11850927	rs2274976	T	C	0.0897254851547033	0.7694	0.02437	0.08311
0	1	11852110	rs13306556	T	C	0.0894279584855337	0.7471	0.02684	0.08323
0	1	11852300	rs1476413	T	C	0.189641859134456	0.5967	0.03186	0.06021
0	1	11854476	rs1801131	G	T	0.187158627264102	0.7843	0.01662	0.06073
0	1	11856378	rs1801133	A	G	0.399815426787781	0.7217	-0.01734	0.04868
0	1	11857788	rs17421511	A	G	0.0904570345880943	0.7061	0.03122	0.08281
0	1	11862214	rs9651118	C	T	0.365854670459934	0.569	0.02819	0.04951
0	1	11862778	rs17367504	G	A	0.101485136042996	0.8683	0.01315	0.07934
0	1	11864586	rs3753584	C	T	0.101304190575552	0.8444	0.01556	0.0793
0	1	11881320	rs198396	C	G	0.0938795019193182	0.5988	0.04311	0.08192
0	1	11886813	rs2076004	A	G	0.0901334261192299	0.887	0.01179	0.08297
0	1	11898789	rs2272803	T	G	0.0889259581954852	0.8936	0.01118	0.08362
0	1	11899033	rs1023252	T	G	0.179376364184476	0.6153	0.03112	0.06192
0	1	11904092	rs7552330	A	G	0.100793398847729	0.4851	0.05574	0.07984
0	1	11907648	rs5063	T	C	0.0891017879868337	0.3151	0.08465	0.08426
0	1	11910677	rs632793	G	A	0.130489476430684	0.8599	0.01232	0.06979
0	1	11913757	rs198375	C	T	0.152810798531819	0.9968	0.0002636	0.06491
0	1	11914829	rs6668352	A	G	0.118457654230371	0.5656	0.04199	0.07308
0	1	11918444	rs61761991	T	C	0.0114598512860658	0.8506	-0.04072	0.2163
0	1	11919271	rs198389	G	A	0.134049688672313	0.409	0.05755	0.06971
0	1	11922298	rs6668659	G	T	0.133174991701208	0.4462	0.05331	0.06998
0	1	11922812	rs79990227	G	A	0.0646179934331945	0.02708	-0.2057	0.09307
0	1	11925300	rs6676300	G	A	0.14491243512217	0.4007	0.05639	0.0671
0	1	11925781	rs1318408	G	A	0.092449970643676	0.5766	0.04621	0.08275
0	1	11927878	rs79653311	C	T	0.0878617378520582	0.5354	0.05246	0.08464
0	1	11934378	rs198384	A	G	0.600799656582308	0.8439	-0.009582	0.04865
0	1	11941936	rs11588551	T	C	0.551564238779407	0.8209	0.01088	0.04805
0	1	11959362	rs17037526	T	C	0.404140863981515	0.1543	0.06887	0.04834
0	1	11973888	rs7554547	G	A	0.448456738093381	0.2005	0.06167	0.04817
0	1	11979909	rs3209284	C	T	0.614971642614426	0.2719	0.05376	0.04893
0	1	11982544	rs2639453	C	T	0.652813151057994	0.1676	0.06913	0.05009
0	1	12009955	rs7529452	T	C	0.320839459206324	0.2407	0.06085	0.05186
0	1	12009956	rs7551175	A	G	0.225436523837546	0.4587	-0.04245	0.05729
0	1	12042261	rs2236055	G	A	0.609403053098074	0.1197	0.07586	0.04874
0	1	12042755	rs4240897	A	G	0.528896920955928	0.1977	0.06161	0.04783
0	1	12044164	rs1474868	T	C	0.608591412286273	0.1085	0.07798	0.04859
0	1	12046063	rs2336384	T	G	0.581485159818411	0.06291	0.08974	0.04825
0	1	12046089	rs873458	A	G	0.374336379240039	0.1258	0.07653	0.04999
0	1	12046334	rs873457	G	C	0.581755374889875	0.0731	0.08654	0.04829
0	1	12050634	rs4846085	C	T	0.58168085657409	0.06943	0.08763	0.04826
0	1	12054911	rs6672267	G	A	0.610018181818182	0.1272	0.07409	0.04858
0	1	12056440	rs2236056	T	C	0.581509556947344	0.06397	0.08936	0.04824
0	1	12059412	rs2295281	T	C	0.373954031790231	0.1318	0.07522	0.04991
0	1	12065841	rs1042837	T	C	0.0804903825437039	0.7176	0.03208	0.08869
0	1	12072534	rs14305	T	C	0.153961262881117	0.9527	0.003923	0.06608
0	1	12128498	rs12029016	A	G	0.44544667661106	0.3173	-0.04819	0.04818
0	1	12135526	rs6690493	G	A	0.224838320888214	0.2177	0.07137	0.0579
0	1	12141461	rs2297875	G	A	0.238988475457487	0.1725	0.07699	0.05644
0	1	12142243	rs59346161	A	T	0.124731992470763	0.2429	0.08571	0.0734
0	1	12147753	rs12133231	A	G	0.122886673330147	0.3422	0.06984	0.07354
0	1	12153413	rs17037598	T	G	0.0866402005125331	0.5897	-0.04397	0.08155
0	1	12164071	rs562844	C	T	0.410459065854366	0.4518	0.03647	0.04847
0	1	12164437	rs2230622	T	C	0.27546590091658	0.4155	0.04392	0.05394
0	1	12165037	rs10864549	C	T	0.303274692401174	0.3735	0.04698	0.05279
0	1	12165130	rs11569859	A	G	0.112639143119965	0.9814	-0.001746	0.07476
0	1	12174100	rs72641094	A	G	0.134494141902072	0.7818	0.01929	0.06964
0	1	12181401	rs3753577	T	C	0.196595730033701	0.7978	-0.01549	0.06046
0	1	12185335	rs488733	C	T	0.671240222960095	0.7977	-0.01295	0.05051
0	1	12186933	rs1148475	G	A	0.659198513029158	0.88	-0.007545	0.04997
0	1	12187130	rs6668157	T	C	0.215083231450573	0.8274	-0.01284	0.05889
0	1	12206866	rs630542	T	G	0.30890114705151	0.8816	0.007695	0.05166
0	1	12213337	rs1148461	G	A	0.305016712729506	0.753	-0.01621	0.0515
0	1	12223451	rs590368	A	G	0.302189392873991	0.8613	-0.009071	0.05194
0	1	12233754	rs976881	C	T	0.856004680041105	0.2193	0.08256	0.06721
0	1	12240676	rs3766730	A	G	0.173627936832011	0.1301	-0.09353	0.06178
0	1	12249770	rs548580	A	G	0.133910472593311	0.04693	-0.134	0.06747
0	1	12251808	rs653667	G	T	0.306054040911842	0.02321	-0.1161	0.05115
0	1	12252955	rs1061622	G	T	0.129936518989323	0.08698	-0.1178	0.06881
0	1	12262792	rs5746059	G	A	0.1273106246463	0.0104	-0.1781	0.06949
0	1	12271503	rs235214	C	T	0.559670689899619	0.4362	-0.0374	0.04803
0	1	12278932	rs7550488	G	A	0.625531247688076	0.4531	-0.03728	0.04969
0	1	12305286	rs374450	A	G	0.193867847062763	0.4024	0.05131	0.06127
0	1	12306734	rs6541016	G	T	0.126714975845411	0.6772	0.0303	0.07278
0	1	12319994	rs235243	T	G	0.125748621117754	0.5834	0.04028	0.07345
0	1	12329295	rs3765339	T	C	0.240760023694867	0.4243	-0.044	0.05507
0	1	12363811	rs7523900	T	C	0.126320502931662	0.693	0.02879	0.07293
0	1	12368336	rs115361959	C	A	0.0766560390037209	0.3937	0.07881	0.0924
0	1	12401868	rs28551666	C	A	0.927747173951677	0.6792	-0.03829	0.09259
0	1	12486792	rs580233	A	G	0.190728327334972	0.1503	-0.0873	0.06069
0	1	12488475	rs11121906	A	C	0.124814761250035	0.5532	0.04359	0.0735
0	1	12519105	rs117618373	T	C	0.0698719089130048	0.4465	-0.07144	0.09384
0	1	12537010	rs75965755	A	G	0.0691165519592852	0.4637	-0.06905	0.09424
0	1	12587927	rs74638742	A	G	0.0761660585070196	0.3341	0.08935	0.0925
0	1	12590762	rs10864555	C	T	0.809506165099269	0.6437	0.0286	0.06182
0	1	12592294	rs7543599	T	C	0.845076259791984	0.585	0.03686	0.06749
0	1	12593561	rs4846107	G	A	0.167745555770089	0.1276	0.1009	0.06622
0	1	12595464	rs56060440	A	G	0.0914838135863435	0.1622	0.1208	0.08644
0	1	12596355	rs56089820	G	T	0.278113195351711	0.3762	0.04788	0.0541
0	1	12597926	rs74054806	C	T	0.421129448716663	0.4363	0.038	0.04881
0	1	12599005	rs11121923	A	C	0.414447096303147	0.5129	0.03199	0.04889
0	1	12605011	rs6541027	T	C	0.687498446419239	0.32	-0.05156	0.05186
0	1	12606725	rs10779770	C	A	0.496788958457979	0.5794	0.02661	0.04801
0	1	12619096	rs4845904	A	G	0.196844128993669	0.837	0.01271	0.06178
0	1	12625101	rs10864570	C	T	0.271263120152101	0.5442	-0.03277	0.05405
0	1	12626182	rs7517059	C	G	0.22474463266691	0.6239	0.02855	0.05823
0	1	12626549	rs4846118	C	T	0.67869149019214	0.7927	0.01328	0.05055
0	1	12628459	rs11121940	A	G	0.182870186348982	0.8652	-0.01065	0.06277
0	1	12630700	rs4846121	T	C	0.589919634588641	0.6427	0.02222	0.0479
0	1	12637160	rs4845907	A	G	0.376633874880703	0.7257	0.0173	0.04931
0	1	12640127	rs3128458	A	G	0.72926387435316	0.4092	-0.04456	0.05399
0	1	12642243	rs12029485	G	T	0.166716768921224	0.1391	-0.09318	0.063
0	1	12663774	rs4846127	T	C	0.616125485346801	0.2646	-0.05464	0.04898
0	1	12664209	rs6662695	C	T	0.385164242686787	0.2065	0.06199	0.04907
0	1	12668321	rs6541043	G	C	0.38887885237165	0.1982	0.06296	0.04893
0	1	12669280	rs6541044	G	A	0.313545029004697	0.4423	0.0394	0.05129
0	1	12669341	rs12027375	T	C	0.271615705922184	0.7765	-0.01518	0.05349
0	1	12669452	rs7548227	T	C	0.375407290049208	0.6925	0.01933	0.04889
0	1	12671324	rs4618985	C	A	0.289226839170621	0.7014	0.0201	0.05244
0	1	12671703	rs5022242	C	T	0.441165607669613	0.331	0.04621	0.04753
0	1	12682574	rs3000896	C	T	0.725040619001753	0.1188	-0.08248	0.05287
0	1	12682662	rs4846130	A	G	0.235273889737692	0.4723	0.03991	0.05553
0	1	12684504	rs6680343	T	C	0.477011685871079	0.4393	0.03624	0.04686
0	1	12684837	rs12402628	T	G	0.476868613045687	0.5418	0.0286	0.04687
0	1	12693125	rs4845911	A	G	0.29589686564953	0.6919	0.02061	0.052
0	1	12699337	rs3000891	C	T	0.581324979637483	0.3433	-0.04585	0.04838
0	1	12709554	rs17458785	A	G	0.344106629842163	0.8257	-0.01098	0.04986
0	1	12724931	rs2027589	A	G	0.107359274092131	0.6269	0.03763	0.07741
0	1	12728153	rs2245926	T	G	0.122226998002068	0.6788	0.0305	0.07365
0	1	12739778	rs2799845	A	G	0.115828224476093	0.5226	0.04769	0.0746
0	1	12739867	rs2255773	G	A	0.128977173545677	0.9401	0.005362	0.0714
0	1	12743160	rs2489262	T	G	0.259063836015665	0.6408	-0.02545	0.05454
0	1	12746537	rs7524074	C	T	0.738768482286484	0.581	0.02992	0.05421
0	1	12750723	rs3128450	A	T	0.750651935716106	0.799	0.01411	0.05539
0	1	12757671	rs3010951	T	C	0.728945553404405	0.1771	0.07205	0.05338
0	1	12762562	rs3000875	G	T	0.730151701458358	0.1683	0.07352	0.05337
0	1	12763781	rs10779772	T	G	0.60584030870985	0.2234	0.05955	0.04891
0	1	12769239	rs3010872	T	C	0.69676683500112	0.1108	0.08193	0.05138
0	1	12769379	rs3010873	C	G	0.710536072847608	0.2264	0.06313	0.05219
0	1	12771713	rs3000868	G	A	0.760336967004433	0.7733	0.01614	0.05602
0	1	12775851	rs3000861	G	A	0.615200509637227	0.1366	0.07388	0.04963
0	1	12776218	rs3000860	C	A	0.755778197167862	0.5415	0.03367	0.05515
0	1	12777049	rs79983604	T	C	0.0808083637117725	0.5937	0.04772	0.08947
0	1	12795653	rs3010902	C	T	0.827564684394776	0.1979	-0.08246	0.06404
0	1	12796044	rs3010903	T	G	0.827262519414826	0.2253	-0.07762	0.06402
0	1	12803975	rs6662299	T	C	0.7590201915949	0.3491	-0.05308	0.05668
0	1	12823636	rs72862122	A	G	0.136414085655016	0.8717	-0.01083	0.06707
0	1	12829572	rs2009740	T	C	0.843682715917901	0.3619	-0.0602	0.06603
0	1	12833428	rs11121976	C	T	0.819135421968946	0.5296	-0.03933	0.06257
0	1	12835868	rs1812242	C	T	0.727379835067151	0.8557	-0.009723	0.05347
0	1	12837840	rs848577	C	G	0.726343612432987	0.8196	-0.01218	0.05339
0	1	12866852	chr1:12866852.T.G	G	T	0.091127132754621	0.9862	0.001386	0.08007
0	1	12866899	rs9308457	T	G	0.39805248864348	0.9128	0.005156	0.04708
0	1	12867513	rs116786716	A	G	0.09319356187226	0.6283	-0.03724	0.07693
0	1	12868019	rs1416906	T	C	0.320700146250751	0.6371	0.02353	0.04989
0	1	12868237	rs703804	A	C	0.418971699593602	0.8429	-0.009405	0.04746
0	1	13176463	rs28488227	A	G	0.305000024132914	0.748	-0.01662	0.05171
0	1	13775026	rs10927559	T	G	0.301984009833996	0.7323	0.01785	0.05216
0	1	13783354	rs11580598	T	C	0.432490940766551	0.4531	0.03601	0.04799
0	1	13785062	rs2999877	G	A	0.180599445465725	0.4017	-0.05116	0.06101
0	1	13785485	rs10754872	C	T	0.432471548335252	0.3165	0.04831	0.04823
0	1	13785516	rs10927575	C	G	0.220036437481868	0.8109	-0.01388	0.05798
0	1	13793697	rs12564562	A	G	0.368493194817554	0.4974	0.03342	0.04924
0	1	13795449	rs3013090	C	T	0.389049033602745	0.4866	0.03439	0.04943
0	1	13801089	rs2359535	A	G	0.125032454078793	0.9659	-0.003105	0.07271
0	1	13802224	rs3795750	A	G	0.571238451198474	0.694	0.01931	0.04907
0	1	13802325	rs3013105	C	T	0.572585188221357	0.731	0.01701	0.04947
0	1	13802437	rs3013106	A	G	0.377902900048312	0.5608	-0.02928	0.05034
0	1	13804575	rs16850548	T	C	0.249479440770656	0.5211	-0.03579	0.05579
0	1	13804751	rs55957512	T	G	0.124816464396878	0.8814	-0.01082	0.07252
0	1	13805706	rs2940310	T	C	0.194840543054829	0.2586	0.06914	0.0612
0	1	13806431	rs6666545	A	C	0.253093108972691	0.5261	-0.03515	0.05544
0	1	13806900	rs61781238	A	G	0.195050320812052	0.2527	0.06985	0.06107
0	1	13815792	rs375996	G	A	0.213654004090368	0.5309	-0.03601	0.05746
0	1	13816076	rs2924851	A	G	0.359501804210819	0.3317	-0.04795	0.04939
0	1	13817381	rs6690828	G	A	0.143199088293123	0.5489	-0.04085	0.06816
0	1	13819261	rs164951	A	G	0.506763363437001	0.7324	0.01612	0.04715
0	1	13822035	rs354590	A	G	0.466574718696438	0.006541	-0.1304	0.04796
0	1	13827439	rs10803381	A	G	0.140867013178435	0.09774	-0.1135	0.06852
0	1	13828957	rs12046672	A	G	0.268967045518095	0.6959	-0.02103	0.05382
0	1	13830815	rs2999900	C	T	0.347934458820425	0.5703	-0.02888	0.05087
0	1	13833861	rs76079754	C	T	0.175476580391003	0.3526	0.05903	0.0635
0	1	13837213	rs2990678	C	T	0.29276468034144	0.705	-0.02007	0.05301
0	1	13842586	rs2282189	G	A	0.322671703368039	0.1714	0.07053	0.05157
0	1	13844562	rs45223	G	A	0.376356318837815	0.9681	0.001976	0.0494
0	1	13844765	rs16851109	A	G	0.445026000539868	0.9356	0.003873	0.0479
0	1	13845251	rs35530871	T	C	0.0803335755997177	0.7641	-0.02601	0.08664
0	1	13851036	rs4345799	G	T	0.754095659057489	0.4145	-0.04565	0.05593
0	1	13852232	rs16851217	T	C	0.276704390481619	0.1052	-0.0869	0.05364
0	1	13852683	rs2168201	G	A	0.901385681200347	0.6177	0.03934	0.07881
0	1	13852955	rs12750399	A	G	0.552274967780228	0.9185	-0.004918	0.04807
0	1	13854682	rs10927814	G	C	0.760543394645664	0.4235	-0.04499	0.05621
0	1	13855608	rs12072110	T	C	0.0754878643668985	0.7714	-0.02587	0.08903
0	1	13855662	rs76062973	G	A	0.117311959909317	0.7718	0.0215	0.07413
0	1	13855758	rs12124179	T	G	0.140233312644185	0.16	0.09879	0.07032
0	1	13859570	rs3856278	G	A	0.274623862550158	0.5287	-0.03359	0.05332
0	1	13859697	rs75931286	A	G	0.198930932415276	0.5206	-0.03879	0.06038
0	1	13863307	rs12564444	A	G	0.242356501092256	0.7994	0.01409	0.05545
0	1	13863608	rs6678308	A	G	0.18241452991453	0.2192	-0.07501	0.06105
0	1	13867459	rs183052	G	A	0.184715685312819	0.6176	-0.03111	0.06232
0	1	13872988	rs10927854	T	C	0.131309955354554	0.1837	0.09515	0.07157
0	1	13874853	rs1610562	C	T	0.702735512723373	0.2824	-0.05647	0.05252
0	1	13875610	rs17391912	T	C	0.199089698304195	0.3568	-0.05574	0.06049
0	1	13875896	rs13375580	C	G	0.340878968197225	0.5779	0.02812	0.05054
0	1	13876130	rs76996492	A	G	0.197373693989843	0.4083	-0.05031	0.06084
0	1	13876264	rs354581	G	C	0.760980733438087	0.1298	-0.08565	0.05653
0	1	13880522	rs6684199	G	A	0.114341177969877	0.02779	0.1692	0.07692
0	1	13885203	rs10927872	T	C	0.179575931731104	0.316	0.06222	0.06205
0	1	13885279	rs12042662	A	G	0.757580299480344	0.7302	0.01901	0.05513
0	1	13900468	rs655839	T	A	0.550845056226661	0.7661	0.01416	0.0476
0	1	13901884	rs12404716	C	T	0.123843248739057	0.09281	-0.1189	0.07074
0	1	13903098	rs355013	C	T	0.670524788673329	0.3606	-0.04644	0.0508
0	1	13908031	rs1261015	A	G	0.692154986548995	0.5259	0.03266	0.0515
0	1	13908105	rs1262461	G	A	0.719980017497718	0.8632	-0.00916	0.05315
0	1	13912977	rs355027	C	T	0.543027069419464	0.3119	0.04844	0.0479
0	1	13913180	rs355028	T	C	0.522115349199662	0.3074	0.04857	0.04759
0	1	13914230	rs1148455	T	C	0.646239986842074	0.8196	0.01143	0.0501
0	1	13914909	rs10927904	T	C	0.195456435854277	0.1693	-0.08211	0.05974
0	1	13916809	rs434651	C	T	0.737369545032498	0.8378	-0.01114	0.0544
0	1	13917411	rs11804743	T	C	0.0557329017106086	0.9924	-0.001012	0.106
0	1	13920193	rs1261025	G	A	0.685787938550066	0.975	-0.001621	0.05164
0	1	13920807	rs1261026	T	G	0.684999143474316	0.9513	-0.003156	0.05167
0	1	13922117	rs12566684	G	A	0.169100937078179	0.05942	0.1194	0.06336
0	1	13922799	rs7514217	G	A	0.717874874545304	0.7612	0.01611	0.053
0	1	13923443	rs16852007	A	G	0.124634165851088	0.8576	-0.01302	0.07256
0	1	13923574	rs10927907	C	T	0.168092222592057	0.7934	-0.01662	0.06349
0	1	13924863	rs1262460	G	A	0.302211511362858	0.118	0.08155	0.05216
0	1	13932007	rs2788749	G	C	0.599551104114645	0.6943	-0.01923	0.04893
0	1	13932427	rs442112	T	C	0.646502371426915	0.9741	-0.001631	0.05022
0	1	13934056	rs2483133	C	T	0.306820957588979	0.9638	-0.002381	0.05251
0	1	13935402	rs92406	A	C	0.621554489448823	0.6882	-0.01961	0.04886
0	1	13937281	rs4391657	C	T	0.776463655514969	0.07336	-0.1029	0.05745
0	1	13938377	rs1412838	C	A	0.41263767780812	0.3881	-0.04181	0.04844
0	1	13938925	rs79769438	A	G	0.105424638454932	0.2309	-0.09199	0.07678
0	1	13943528	rs1539114	C	A	0.136008299721713	0.09061	-0.1148	0.06785
0	1	13943724	rs1061615	C	T	0.182912130902374	0.6872	0.02488	0.0618
0	1	13944568	rs876931	C	T	0.550115882911798	0.05698	-0.0916	0.04812
0	1	13945379	rs1106669	T	C	0.210095263999723	0.4073	0.049	0.05914
0	1	13946586	rs6703700	A	G	0.414012627482896	0.5117	-0.03174	0.04838
0	1	13947519	rs1772636	G	A	0.185057705574658	0.7505	0.01953	0.06142
0	1	13947905	rs11588651	G	A	0.0555970619726002	0.5974	-0.05336	0.101
0	1	13948225	rs1772635	A	C	0.688398120758657	0.8856	0.007343	0.05105
0	1	13948765	rs10927910	A	G	0.113733464825773	0.1312	0.1189	0.07879
0	1	13949397	rs75737744	C	A	0.135384500434366	0.1887	-0.09004	0.0685
0	1	13952864	rs7515525	T	G	0.264122036336654	0.7406	0.01809	0.05463
0	1	13956484	rs10803421	C	T	0.247356079729771	0.8328	-0.01165	0.05518
[truncated: 549,246 more rows]
